# Supplementary material for: Protein–Solvent Interface Controls Proton-Coupled Reactivity in Cryptochrome 4a
Source: J Am Chem Soc. 2026 Jul 10;148(28):29641–8. doi: 10.1021/jacs.6c09345 (PMC13397564; doi:10.1021/jacs.6c09345)
Supplement: Supplementary file 2 [file ja6c09345_si_002.zip]

Archive with 15 entries (14 files):
- Submission_Data/
- Submission_Data/example.conf
- __MACOSX/Submission_Data/._example.conf
- Submission_Data/RPC_HMR.psf
- __MACOSX/Submission_Data/._RPC_HMR.psf
- Submission_Data/RPC_HMR.pdb
- __MACOSX/Submission_Data/._RPC_HMR.pdb
- Submission_Data/TYRO.psf
- __MACOSX/Submission_Data/._TYRO.psf
- Submission_Data/TYRO.pdb
- __MACOSX/Submission_Data/._TYRO.pdb
- Submission_Data/RPD_HMR.psf
- __MACOSX/Submission_Data/._RPD_HMR.psf
- Submission_Data/RPD_HMR.pdb
- __MACOSX/Submission_Data/._RPD_HMR.pdb
