# Supplementary material for: Protein–Solvent Interface Controls Proton-Coupled Reactivity in Cryptochrome 4a
Source: J Am Chem Soc. 2026 Jul 10;148(28):29641–8. doi: 10.1021/jacs.6c09345 (PMC13397564; doi:10.1021/jacs.6c09345)
Supplement: Supplementary file 2 [file ja6c09345_si_002.zip › Submission_Data/example.conf]

structure /dss/work/zaaf8531/LongCryptochrome/AlphaFold3_Model/04_ActiveStateTopologies/RPC_HMR.psf
coordinates /dss/work/zaaf8531/LongCryptochrome/AlphaFold3_Model/04_ActiveStateTopologies/RPC_HMR.pdb
outputname 02_01

proc get_first_ts { xscfile } {
   set fd [open $xscfile r]
   gets $fd
   gets $fd
   gets $fd line
   set ts [lindex $line 0]
   close $fd
   return $ts
}
set last_stage_last_step [get_first_ts ../01_restarts/01_01.restart.xsc]
extendedSystem ../01_restarts/01_01.restart.xsc

#Input to restart from a previous simulation
binCoordinates ../01_restarts/01_01.restart.coor
binVelocities  ../01_restarts/01_01.restart.vel
#get correct time step
set currenttimestep [get_first_ts ../01_restarts/01_01.restart.xsc]
firsttimestep $currenttimestep
CUDASOAintegrate on
margin 4

#Parameters
paraTypeCharmm on
parameters /dss/work/zaaf8531/LongCryptochrome/AlphaFold3_Model/05_RPC_MD/parameters/par_all36_na_nad_ppi.str
parameters /dss/work/zaaf8531/LongCryptochrome/AlphaFold3_Model/05_RPC_MD/parameters/par_all36_na.prm
parameters /dss/work/zaaf8531/LongCryptochrome/AlphaFold3_Model/05_RPC_MD/parameters/par_all36_prot.prm
parameters /dss/work/zaaf8531/LongCryptochrome/AlphaFold3_Model/05_RPC_MD/parameters/param_Flavin.prm
parameters /dss/work/zaaf8531/LongCryptochrome/AlphaFold3_Model/05_RPC_MD/parameters/par_water_ions.prm

#Force field settings
exclude             scaled1-4
1-4scaling          1.0
cutoff              12.0
switching           on
switchdist          10.0
pairlistdist        13.5

#Integrator
timestep            4.0
rigidBonds          all
nonbondedFreq       1
fullElectFrequency  2
longSplitting       c2
stepsPerCycle       20
pairlistsPerCycle   2

#Constant temperature control
langevin            yes
langevinDamping     5.0
langevinHydrogen    off

#PME electrostatics
PME                 yes
PMEGridSpacing      1.0

wrapAll             on

#Output
restartfreq         500000
dcdfreq             25000
veldcdfreq          25000
xstfreq             5000
outputEnergies      10000
outputPressure      10000

langevinTemp 300
run [expr 250000000 - ($currenttimestep - $last_stage_last_step)]
