# Supplementary material for: Protein–Solvent Interface Controls Proton-Coupled Reactivity in Cryptochrome 4a
Source: J Am Chem Soc. 2026 Jul 10;148(28):29641–8. doi: 10.1021/jacs.6c09345 (PMC13397564; doi:10.1021/jacs.6c09345)
Supplement: Supplementary file 2 [file ja6c09345_si_002.zip › Submission_Data/RPC_HMR.psf]

PSF CMAP

      36 !NTITLE
 REMARKS original generated structure x-plor psf file
 REMARKS topology ../02_sysprep/topologies/top_all36_prot.rtf 
 REMARKS topology ../02_sysprep/topologies/top_all36_na.rtf 
 REMARKS topology ../02_sysprep/topologies/top_all36_cgenff.rtf 
 REMARKS topology ../02_sysprep/topologies/top_all36_carb.rtf 
 REMARKS topology topologies/FADM_FAD_FADH_TRPP_TRPR.top 
 REMARKS segment FAD { first ; last ; auto none  }
 REMARKS segment CRY4 { first ; last ; auto none  }
 REMARKS segment WT1 { first ; last ; auto none  }
 REMARKS segment WT2 { first ; last ; auto none  }
 REMARKS segment WT3 { first ; last ; auto none  }
 REMARKS segment WT4 { first ; last ; auto none  }
 REMARKS segment WT5 { first ; last ; auto none  }
 REMARKS segment WT6 { first ; last ; auto none  }
 REMARKS segment WT7 { first ; last ; auto none  }
 REMARKS segment WT8 { first ; last ; auto none  }
 REMARKS segment WT9 { first ; last ; auto none  }
 REMARKS segment WT10 { first ; last ; auto none  }
 REMARKS segment WT11 { first ; last ; auto none  }
 REMARKS segment WT12 { first ; last ; auto none  }
 REMARKS segment WT13 { first ; last ; auto none  }
 REMARKS segment WT14 { first ; last ; auto none  }
 REMARKS segment WT15 { first ; last ; auto none  }
 REMARKS segment WT16 { first ; last ; auto none  }
 REMARKS segment WT17 { first ; last ; auto none  }
 REMARKS segment WT18 { first ; last ; auto none  }
 REMARKS segment WT19 { first ; last ; auto none  }
 REMARKS segment WT20 { first ; last ; auto none  }
 REMARKS segment WT21 { first ; last ; auto none  }
 REMARKS segment WT22 { first ; last ; auto none  }
 REMARKS segment WT23 { first ; last ; auto none  }
 REMARKS segment WT24 { first ; last ; auto none  }
 REMARKS segment WT25 { first ; last ; auto none  }
 REMARKS segment WT26 { first ; last ; auto none  }
 REMARKS segment WT27 { first ; last ; auto none  }
 REMARKS segment ION { first ; last ; auto none  }

  263793 !NATOM
       1 FAD  0    FADM N1   NN3   -0.640000       14.0070           0
       2 FAD  0    FADM C2   CN1    0.920000       12.0110           0
       3 FAD  0    FADM O2   ON1   -0.710000       15.9994           0
       4 FAD  0    FADM N3   NN2   -0.780000       11.9910           0
       5 FAD  0    FADM H3   HN2    0.370000        3.0240           0
       6 FAD  0    FADM C4   CN1    0.730000       12.0110           0
       7 FAD  0    FADM O4   ON1   -0.690000       15.9994           0
       8 FAD  0    FADM C4A  CN2    0.040000       12.0110           0
       9 FAD  0    FADM N5   NN3   -0.680000       14.0070           0
      10 FAD  0    FADM C5A  CN2    0.730000       12.0110           0
      11 FAD  0    FADM C6   CN3   -0.590000        9.9950           0
      12 FAD  0    FADM H6   HN3    0.200000        3.0240           0
      13 FAD  0    FADM C7   CN3    0.270000       12.0110           0
      14 FAD  0    FADM C7M  CN9   -0.380000        5.9630           0
      15 FAD  0    FADM H71  HN9    0.090000        3.0240           0
      16 FAD  0    FADM H72  HN9    0.090000        3.0240           0
      17 FAD  0    FADM H73  HN9    0.090000        3.0240           0
      18 FAD  0    FADM C8   CN3    0.020000       12.0110           0
      19 FAD  0    FADM C8M  CN9   -0.340000        5.9630           0
      20 FAD  0    FADM H81  HN9    0.090000        3.0240           0
      21 FAD  0    FADM H82  HN9    0.090000        3.0240           0
      22 FAD  0    FADM H83  HN9    0.090000        3.0240           0
      23 FAD  0    FADM C9   CN3   -0.230000        9.9950           0
      24 FAD  0    FADM H9   HN3    0.260000        3.0240           0
      25 FAD  0    FADM C9A  CN2   -0.350000       12.0110           0
      26 FAD  0    FADM N10  NN2    0.300000       14.0070           0
      27 FAD  0    FADM C10  CN2    0.100000       12.0110           0
      28 FAD  0    FADM C1'  CN8   -0.390000        7.9790           0
      29 FAD  0    FADM H1'  HN8    0.120000        3.0240           0
      30 FAD  0    FADM H1'' HN8    0.120000        3.0240           0
      31 FAD  0    FADM C2'  CN7    0.460000        9.9950           0
      32 FAD  0    FADM H2'  HN7   -0.010000        3.0240           0
      33 FAD  0    FADM O2'  OH1   -0.800000       13.9830           0
      34 FAD  0    FADM HO2' H      0.490000        3.0240           0
      35 FAD  0    FADM C3'  CN7    0.000000        9.9950           0
      36 FAD  0    FADM H3'  HN7    0.070000        3.0240           0
      37 FAD  0    FADM O3'  OH1   -0.670000       13.9830           0
      38 FAD  0    FADM HO3' H      0.410000        3.0240           0
      39 FAD  0    FADM C4'  CN7    0.190000        9.9950           0
      40 FAD  0    FADM H4'  HN7    0.040000        3.0240           0
      41 FAD  0    FADM O4'  OH1   -0.740000       13.9830           0
      42 FAD  0    FADM HO4' H      0.460000        3.0240           0
      43 FAD  0    FADM C5'  CN8    0.380000        7.9790           0
      44 FAD  0    FADM H5'  HN8    0.000000        3.0240           0
      45 FAD  0    FADM H5'' HN8    0.000000        3.0240           0
      46 FAD  0    FADM O5'  ON2   -0.630000       15.9994           0
      47 FAD  0    FADM P    P      1.340000       30.9740           0
      48 FAD  0    FADM O1P  ON3   -0.830000       15.9994           0
      49 FAD  0    FADM O2P  ON3   -0.830000       15.9994           0
      50 FAD  0    FADM O3P  ON2   -0.490000       15.9994           0
      51 FAD  0    FADM PAZ  P      1.220000       30.9740           0
      52 FAD  0    FADM O1AZ ON3   -0.780000       15.9994           0
      53 FAD  0    FADM O2AZ ON3   -0.780000       15.9994           0
      54 FAD  0    FADM O5Z' ON2   -0.490000       15.9994           0
      55 FAD  0    FADM C5Z' CN8B   0.070000        7.9790           0
      56 FAD  0    FADM H5Z' HN8    0.050000        3.0240           0
      57 FAD  0    FADM H5Z  HN8    0.050000        3.0240           0
      58 FAD  0    FADM C4Z' CN7    0.230000        9.9950           0
      59 FAD  0    FADM H4Z' HN7    0.000000        3.0240           0
      60 FAD  0    FADM O4Z' ON6B  -0.610000       15.9994           0
      61 FAD  0    FADM C1Z' CN7B   0.500000        9.9950           0
      62 FAD  0    FADM H1Z' HN7    0.060000        3.0240           0
      63 FAD  0    FADM N9Z  NN2   -0.360000       14.0070           0
      64 FAD  0    FADM C5Z  CN5   -0.160000       12.0110           0
      65 FAD  0    FADM N7Z  NN4   -0.630000       14.0070           0
      66 FAD  0    FADM C8Z  CN4    0.430000        9.9950           0
      67 FAD  0    FADM H8Z  HN3    0.130000        3.0240           0
      68 FAD  0    FADM N1Z  NN3A  -0.860000       14.0070           0
      69 FAD  0    FADM C2Z  CN4    0.560000        9.9950           0
      70 FAD  0    FADM H2Z  HN3    0.050000        3.0240           0
      71 FAD  0    FADM N3Z  NN3A  -0.780000       14.0070           0
      72 FAD  0    FADM C4Z  CN5    0.580000       12.0110           0
      73 FAD  0    FADM C6Z  CN2    0.920000       12.0110           0
      74 FAD  0    FADM N6Z  NN1   -1.030000        9.9750           0
      75 FAD  0    FADM H61Z HN1    0.420000        3.0240           0
      76 FAD  0    FADM H62Z HN1    0.420000        3.0240           0
      77 FAD  0    FADM C2Z' CN7B   0.140000        9.9950           0
      78 FAD  0    FADM H2Z' HN7    0.060000        3.0240           0
      79 FAD  0    FADM O2Z' ON5   -0.750000       13.9834           0
      80 FAD  0    FADM H2TZ HN5    0.460000        3.0240           0
      81 FAD  0    FADM C3Z' CN7    0.580000        9.9950           0
      82 FAD  0    FADM H3Z' HN7   -0.180000        3.0240           0
      83 FAD  0    FADM O3Z' ON5   -0.900000       13.9834           0
      84 FAD  0    FADM H3TZ HN5    0.600000        3.0240           0
      85 CRY4 1    MET  N    NH3   -0.300000        7.9590           0
      86 CRY4 1    MET  HT1  HC     0.330000        3.0240           0
      87 CRY4 1    MET  HT2  HC     0.330000        3.0240           0
      88 CRY4 1    MET  HT3  HC     0.330000        3.0240           0
      89 CRY4 1    MET  CA   CT1    0.210000        9.9950           0
      90 CRY4 1    MET  HA   HB1    0.100000        3.0240           0
      91 CRY4 1    MET  CB   CT2   -0.180000        7.9790           0
      92 CRY4 1    MET  HB1  HA2    0.090000        3.0240           0
      93 CRY4 1    MET  HB2  HA2    0.090000        3.0240           0
      94 CRY4 1    MET  CG   CT2   -0.140000        7.9790           0
      95 CRY4 1    MET  HG1  HA2    0.090000        3.0240           0
      96 CRY4 1    MET  HG2  HA2    0.090000        3.0240           0
      97 CRY4 1    MET  SD   S     -0.090000       32.0600           0
      98 CRY4 1    MET  CE   CT3   -0.220000        5.9630           0
      99 CRY4 1    MET  HE1  HA3    0.090000        3.0240           0
     100 CRY4 1    MET  HE2  HA3    0.090000        3.0240           0
     101 CRY4 1    MET  HE3  HA3    0.090000        3.0240           0
     102 CRY4 1    MET  C    C      0.510000       12.0110           0
     103 CRY4 1    MET  O    O     -0.510000       15.9990           0
     104 CRY4 2    LEU  N    NH1   -0.470000       11.9910           0
     105 CRY4 2    LEU  HN   H      0.310000        3.0240           0
     106 CRY4 2    LEU  CA   CT1    0.070000        9.9950           0
     107 CRY4 2    LEU  HA   HB1    0.090000        3.0240           0
     108 CRY4 2    LEU  CB   CT2   -0.180000        7.9790           0
     109 CRY4 2    LEU  HB1  HA2    0.090000        3.0240           0
     110 CRY4 2    LEU  HB2  HA2    0.090000        3.0240           0
     111 CRY4 2    LEU  CG   CT1   -0.090000        9.9950           0
     112 CRY4 2    LEU  HG   HA1    0.090000        3.0240           0
     113 CRY4 2    LEU  CD1  CT3   -0.270000        5.9630           0
     114 CRY4 2    LEU  HD11 HA3    0.090000        3.0240           0
     115 CRY4 2    LEU  HD12 HA3    0.090000        3.0240           0
     116 CRY4 2    LEU  HD13 HA3    0.090000        3.0240           0
     117 CRY4 2    LEU  CD2  CT3   -0.270000        5.9630           0
     118 CRY4 2    LEU  HD21 HA3    0.090000        3.0240           0
     119 CRY4 2    LEU  HD22 HA3    0.090000        3.0240           0
     120 CRY4 2    LEU  HD23 HA3    0.090000        3.0240           0
     121 CRY4 2    LEU  C    C      0.510000       12.0110           0
     122 CRY4 2    LEU  O    O     -0.510000       15.9990           0
     123 CRY4 3    HSD  N    NH1   -0.470000       11.9910           0
     124 CRY4 3    HSD  HN   H      0.310000        3.0240           0
     125 CRY4 3    HSD  CA   CT1    0.070000        9.9950           0
     126 CRY4 3    HSD  HA   HB1    0.090000        3.0240           0
     127 CRY4 3    HSD  CB   CT2   -0.090000        7.9790           0
     128 CRY4 3    HSD  HB1  HA2    0.090000        3.0240           0
     129 CRY4 3    HSD  HB2  HA2    0.090000        3.0240           0
     130 CRY4 3    HSD  ND1  NR1   -0.360000       11.9910           0
     131 CRY4 3    HSD  HD1  H      0.320000        3.0240           0
     132 CRY4 3    HSD  CG   CPH1  -0.050000       12.0110           0
     133 CRY4 3    HSD  CE1  CPH2   0.250000        9.9950           0
     134 CRY4 3    HSD  HE1  HR1    0.130000        3.0240           0
     135 CRY4 3    HSD  NE2  NR2   -0.700000       14.0070           0
     136 CRY4 3    HSD  CD2  CPH1   0.220000        9.9950           0
     137 CRY4 3    HSD  HD2  HR3    0.100000        3.0240           0
     138 CRY4 3    HSD  C    C      0.510000       12.0110           0
     139 CRY4 3    HSD  O    O     -0.510000       15.9990           0
     140 CRY4 4    ARG  N    NH1   -0.470000       11.9910           0
     141 CRY4 4    ARG  HN   H      0.310000        3.0240           0
     142 CRY4 4    ARG  CA   CT1    0.070000        9.9950           0
     143 CRY4 4    ARG  HA   HB1    0.090000        3.0240           0
     144 CRY4 4    ARG  CB   CT2   -0.180000        7.9790           0
     145 CRY4 4    ARG  HB1  HA2    0.090000        3.0240           0
     146 CRY4 4    ARG  HB2  HA2    0.090000        3.0240           0
     147 CRY4 4    ARG  CG   CT2   -0.180000        7.9790           0
     148 CRY4 4    ARG  HG1  HA2    0.090000        3.0240           0
     149 CRY4 4    ARG  HG2  HA2    0.090000        3.0240           0
     150 CRY4 4    ARG  CD   CT2    0.200000        7.9790           0
     151 CRY4 4    ARG  HD1  HA2    0.090000        3.0240           0
     152 CRY4 4    ARG  HD2  HA2    0.090000        3.0240           0
     153 CRY4 4    ARG  NE   NC2   -0.700000       11.9910           0
     154 CRY4 4    ARG  HE   HC     0.440000        3.0240           0
     155 CRY4 4    ARG  CZ   C      0.640000       12.0110           0
     156 CRY4 4    ARG  NH1  NC2   -0.800000        9.9750           0
     157 CRY4 4    ARG  HH11 HC     0.460000        3.0240           0
     158 CRY4 4    ARG  HH12 HC     0.460000        3.0240           0
     159 CRY4 4    ARG  NH2  NC2   -0.800000        9.9750           0
     160 CRY4 4    ARG  HH21 HC     0.460000        3.0240           0
     161 CRY4 4    ARG  HH22 HC     0.460000        3.0240           0
     162 CRY4 4    ARG  C    C      0.510000       12.0110           0
     163 CRY4 4    ARG  O    O     -0.510000       15.9990           0
     164 CRY4 5    THR  N    NH1   -0.470000       11.9910           0
     165 CRY4 5    THR  HN   H      0.310000        3.0240           0
     166 CRY4 5    THR  CA   CT1    0.070000        9.9950           0
     167 CRY4 5    THR  HA   HB1    0.090000        3.0240           0
     168 CRY4 5    THR  CB   CT1    0.140000        9.9950           0
     169 CRY4 5    THR  HB   HA1    0.090000        3.0240           0
     170 CRY4 5    THR  OG1  OH1   -0.660000       13.9830           0
     171 CRY4 5    THR  HG1  H      0.430000        3.0240           0
     172 CRY4 5    THR  CG2  CT3   -0.270000        5.9630           0
     173 CRY4 5    THR  HG21 HA3    0.090000        3.0240           0
     174 CRY4 5    THR  HG22 HA3    0.090000        3.0240           0
     175 CRY4 5    THR  HG23 HA3    0.090000        3.0240           0
     176 CRY4 5    THR  C    C      0.510000       12.0110           0
     177 CRY4 5    THR  O    O     -0.510000       15.9990           0
     178 CRY4 6    ILE  N    NH1   -0.470000       11.9910           0
     179 CRY4 6    ILE  HN   H      0.310000        3.0240           0
     180 CRY4 6    ILE  CA   CT1    0.070000        9.9950           0
     181 CRY4 6    ILE  HA   HB1    0.090000        3.0240           0
     182 CRY4 6    ILE  CB   CT1   -0.090000        9.9950           0
     183 CRY4 6    ILE  HB   HA1    0.090000        3.0240           0
     184 CRY4 6    ILE  CG2  CT3   -0.270000        5.9630           0
     185 CRY4 6    ILE  HG21 HA3    0.090000        3.0240           0
     186 CRY4 6    ILE  HG22 HA3    0.090000        3.0240           0
     187 CRY4 6    ILE  HG23 HA3    0.090000        3.0240           0
     188 CRY4 6    ILE  CG1  CT2   -0.180000        7.9790           0
     189 CRY4 6    ILE  HG11 HA2    0.090000        3.0240           0
     190 CRY4 6    ILE  HG12 HA2    0.090000        3.0240           0
     191 CRY4 6    ILE  CD   CT3   -0.270000        5.9630           0
     192 CRY4 6    ILE  HD1  HA3    0.090000        3.0240           0
     193 CRY4 6    ILE  HD2  HA3    0.090000        3.0240           0
     194 CRY4 6    ILE  HD3  HA3    0.090000        3.0240           0
     195 CRY4 6    ILE  C    C      0.510000       12.0110           0
     196 CRY4 6    ILE  O    O     -0.510000       15.9990           0
     197 CRY4 7    HSD  N    NH1   -0.470000       11.9910           0
     198 CRY4 7    HSD  HN   H      0.310000        3.0240           0
     199 CRY4 7    HSD  CA   CT1    0.070000        9.9950           0
     200 CRY4 7    HSD  HA   HB1    0.090000        3.0240           0
     201 CRY4 7    HSD  CB   CT2   -0.090000        7.9790           0
     202 CRY4 7    HSD  HB1  HA2    0.090000        3.0240           0
     203 CRY4 7    HSD  HB2  HA2    0.090000        3.0240           0
     204 CRY4 7    HSD  ND1  NR1   -0.360000       11.9910           0
     205 CRY4 7    HSD  HD1  H      0.320000        3.0240           0
     206 CRY4 7    HSD  CG   CPH1  -0.050000       12.0110           0
     207 CRY4 7    HSD  CE1  CPH2   0.250000        9.9950           0
     208 CRY4 7    HSD  HE1  HR1    0.130000        3.0240           0
     209 CRY4 7    HSD  NE2  NR2   -0.700000       14.0070           0
     210 CRY4 7    HSD  CD2  CPH1   0.220000        9.9950           0
     211 CRY4 7    HSD  HD2  HR3    0.100000        3.0240           0
     212 CRY4 7    HSD  C    C      0.510000       12.0110           0
     213 CRY4 7    HSD  O    O     -0.510000       15.9990           0
     214 CRY4 8    LEU  N    NH1   -0.470000       11.9910           0
     215 CRY4 8    LEU  HN   H      0.310000        3.0240           0
     216 CRY4 8    LEU  CA   CT1    0.070000        9.9950           0
     217 CRY4 8    LEU  HA   HB1    0.090000        3.0240           0
     218 CRY4 8    LEU  CB   CT2   -0.180000        7.9790           0
     219 CRY4 8    LEU  HB1  HA2    0.090000        3.0240           0
     220 CRY4 8    LEU  HB2  HA2    0.090000        3.0240           0
     221 CRY4 8    LEU  CG   CT1   -0.090000        9.9950           0
     222 CRY4 8    LEU  HG   HA1    0.090000        3.0240           0
     223 CRY4 8    LEU  CD1  CT3   -0.270000        5.9630           0
     224 CRY4 8    LEU  HD11 HA3    0.090000        3.0240           0
     225 CRY4 8    LEU  HD12 HA3    0.090000        3.0240           0
     226 CRY4 8    LEU  HD13 HA3    0.090000        3.0240           0
     227 CRY4 8    LEU  CD2  CT3   -0.270000        5.9630           0
     228 CRY4 8    LEU  HD21 HA3    0.090000        3.0240           0
     229 CRY4 8    LEU  HD22 HA3    0.090000        3.0240           0
     230 CRY4 8    LEU  HD23 HA3    0.090000        3.0240           0
     231 CRY4 8    LEU  C    C      0.510000       12.0110           0
     232 CRY4 8    LEU  O    O     -0.510000       15.9990           0
     233 CRY4 9    PHE  N    NH1   -0.470000       11.9910           0
     234 CRY4 9    PHE  HN   H      0.310000        3.0240           0
     235 CRY4 9    PHE  CA   CT1    0.070000        9.9950           0
     236 CRY4 9    PHE  HA   HB1    0.090000        3.0240           0
     237 CRY4 9    PHE  CB   CT2   -0.180000        7.9790           0
     238 CRY4 9    PHE  HB1  HA2    0.090000        3.0240           0
     239 CRY4 9    PHE  HB2  HA2    0.090000        3.0240           0
     240 CRY4 9    PHE  CG   CA     0.000000       12.0110           0
     241 CRY4 9    PHE  CD1  CA    -0.115000        9.9950           0
     242 CRY4 9    PHE  HD1  HP     0.115000        3.0240           0
     243 CRY4 9    PHE  CE1  CA    -0.115000        9.9950           0
     244 CRY4 9    PHE  HE1  HP     0.115000        3.0240           0
     245 CRY4 9    PHE  CZ   CA    -0.115000        9.9950           0
     246 CRY4 9    PHE  HZ   HP     0.115000        3.0240           0
     247 CRY4 9    PHE  CD2  CA    -0.115000        9.9950           0
     248 CRY4 9    PHE  HD2  HP     0.115000        3.0240           0
     249 CRY4 9    PHE  CE2  CA    -0.115000        9.9950           0
     250 CRY4 9    PHE  HE2  HP     0.115000        3.0240           0
     251 CRY4 9    PHE  C    C      0.510000       12.0110           0
     252 CRY4 9    PHE  O    O     -0.510000       15.9990           0
     253 CRY4 10   ARG  N    NH1   -0.470000       11.9910           0
     254 CRY4 10   ARG  HN   H      0.310000        3.0240           0
     255 CRY4 10   ARG  CA   CT1    0.070000        9.9950           0
     256 CRY4 10   ARG  HA   HB1    0.090000        3.0240           0
     257 CRY4 10   ARG  CB   CT2   -0.180000        7.9790           0
     258 CRY4 10   ARG  HB1  HA2    0.090000        3.0240           0
     259 CRY4 10   ARG  HB2  HA2    0.090000        3.0240           0
     260 CRY4 10   ARG  CG   CT2   -0.180000        7.9790           0
     261 CRY4 10   ARG  HG1  HA2    0.090000        3.0240           0
     262 CRY4 10   ARG  HG2  HA2    0.090000        3.0240           0
     263 CRY4 10   ARG  CD   CT2    0.200000        7.9790           0
     264 CRY4 10   ARG  HD1  HA2    0.090000        3.0240           0
     265 CRY4 10   ARG  HD2  HA2    0.090000        3.0240           0
     266 CRY4 10   ARG  NE   NC2   -0.700000       11.9910           0
     267 CRY4 10   ARG  HE   HC     0.440000        3.0240           0
     268 CRY4 10   ARG  CZ   C      0.640000       12.0110           0
     269 CRY4 10   ARG  NH1  NC2   -0.800000        9.9750           0
     270 CRY4 10   ARG  HH11 HC     0.460000        3.0240           0
     271 CRY4 10   ARG  HH12 HC     0.460000        3.0240           0
     272 CRY4 10   ARG  NH2  NC2   -0.800000        9.9750           0
     273 CRY4 10   ARG  HH21 HC     0.460000        3.0240           0
     274 CRY4 10   ARG  HH22 HC     0.460000        3.0240           0
     275 CRY4 10   ARG  C    C      0.510000       12.0110           0
     276 CRY4 10   ARG  O    O     -0.510000       15.9990           0
     277 CRY4 11   LYS  N    NH1   -0.470000       11.9910           0
     278 CRY4 11   LYS  HN   H      0.310000        3.0240           0
     279 CRY4 11   LYS  CA   CT1    0.070000        9.9950           0
     280 CRY4 11   LYS  HA   HB1    0.090000        3.0240           0
     281 CRY4 11   LYS  CB   CT2   -0.180000        7.9790           0
     282 CRY4 11   LYS  HB1  HA2    0.090000        3.0240           0
     283 CRY4 11   LYS  HB2  HA2    0.090000        3.0240           0
     284 CRY4 11   LYS  CG   CT2   -0.180000        7.9790           0
     285 CRY4 11   LYS  HG1  HA2    0.090000        3.0240           0
     286 CRY4 11   LYS  HG2  HA2    0.090000        3.0240           0
     287 CRY4 11   LYS  CD   CT2   -0.180000        7.9790           0
     288 CRY4 11   LYS  HD1  HA2    0.090000        3.0240           0
     289 CRY4 11   LYS  HD2  HA2    0.090000        3.0240           0
     290 CRY4 11   LYS  CE   CT2    0.210000        7.9790           0
     291 CRY4 11   LYS  HE1  HA2    0.050000        3.0240           0
     292 CRY4 11   LYS  HE2  HA2    0.050000        3.0240           0
     293 CRY4 11   LYS  NZ   NH3   -0.300000        7.9590           0
     294 CRY4 11   LYS  HZ1  HC     0.330000        3.0240           0
     295 CRY4 11   LYS  HZ2  HC     0.330000        3.0240           0
     296 CRY4 11   LYS  HZ3  HC     0.330000        3.0240           0
     297 CRY4 11   LYS  C    C      0.510000       12.0110           0
     298 CRY4 11   LYS  O    O     -0.510000       15.9990           0
     299 CRY4 12   GLU  N    NH1   -0.470000       11.9910           0
     300 CRY4 12   GLU  HN   H      0.310000        3.0240           0
     301 CRY4 12   GLU  CA   CT1    0.070000        9.9950           0
     302 CRY4 12   GLU  HA   HB1    0.090000        3.0240           0
     303 CRY4 12   GLU  CB   CT2A  -0.180000        7.9790           0
     304 CRY4 12   GLU  HB1  HA2    0.090000        3.0240           0
     305 CRY4 12   GLU  HB2  HA2    0.090000        3.0240           0
     306 CRY4 12   GLU  CG   CT2   -0.280000        7.9790           0
     307 CRY4 12   GLU  HG1  HA2    0.090000        3.0240           0
     308 CRY4 12   GLU  HG2  HA2    0.090000        3.0240           0
     309 CRY4 12   GLU  CD   CC     0.620000       12.0110           0
     310 CRY4 12   GLU  OE1  OC    -0.760000       15.9990           0
     311 CRY4 12   GLU  OE2  OC    -0.760000       15.9990           0
     312 CRY4 12   GLU  C    C      0.510000       12.0110           0
     313 CRY4 12   GLU  O    O     -0.510000       15.9990           0
     314 CRY4 13   LEU  N    NH1   -0.470000       11.9910           0
     315 CRY4 13   LEU  HN   H      0.310000        3.0240           0
     316 CRY4 13   LEU  CA   CT1    0.070000        9.9950           0
     317 CRY4 13   LEU  HA   HB1    0.090000        3.0240           0
     318 CRY4 13   LEU  CB   CT2   -0.180000        7.9790           0
     319 CRY4 13   LEU  HB1  HA2    0.090000        3.0240           0
     320 CRY4 13   LEU  HB2  HA2    0.090000        3.0240           0
     321 CRY4 13   LEU  CG   CT1   -0.090000        9.9950           0
     322 CRY4 13   LEU  HG   HA1    0.090000        3.0240           0
     323 CRY4 13   LEU  CD1  CT3   -0.270000        5.9630           0
     324 CRY4 13   LEU  HD11 HA3    0.090000        3.0240           0
     325 CRY4 13   LEU  HD12 HA3    0.090000        3.0240           0
     326 CRY4 13   LEU  HD13 HA3    0.090000        3.0240           0
     327 CRY4 13   LEU  CD2  CT3   -0.270000        5.9630           0
     328 CRY4 13   LEU  HD21 HA3    0.090000        3.0240           0
     329 CRY4 13   LEU  HD22 HA3    0.090000        3.0240           0
     330 CRY4 13   LEU  HD23 HA3    0.090000        3.0240           0
     331 CRY4 13   LEU  C    C      0.510000       12.0110           0
     332 CRY4 13   LEU  O    O     -0.510000       15.9990           0
     333 CRY4 14   ARG  N    NH1   -0.470000       11.9910           0
     334 CRY4 14   ARG  HN   H      0.310000        3.0240           0
     335 CRY4 14   ARG  CA   CT1    0.070000        9.9950           0
     336 CRY4 14   ARG  HA   HB1    0.090000        3.0240           0
     337 CRY4 14   ARG  CB   CT2   -0.180000        7.9790           0
     338 CRY4 14   ARG  HB1  HA2    0.090000        3.0240           0
     339 CRY4 14   ARG  HB2  HA2    0.090000        3.0240           0
     340 CRY4 14   ARG  CG   CT2   -0.180000        7.9790           0
     341 CRY4 14   ARG  HG1  HA2    0.090000        3.0240           0
     342 CRY4 14   ARG  HG2  HA2    0.090000        3.0240           0
     343 CRY4 14   ARG  CD   CT2    0.200000        7.9790           0
     344 CRY4 14   ARG  HD1  HA2    0.090000        3.0240           0
     345 CRY4 14   ARG  HD2  HA2    0.090000        3.0240           0
     346 CRY4 14   ARG  NE   NC2   -0.700000       11.9910           0
     347 CRY4 14   ARG  HE   HC     0.440000        3.0240           0
     348 CRY4 14   ARG  CZ   C      0.640000       12.0110           0
     349 CRY4 14   ARG  NH1  NC2   -0.800000        9.9750           0
     350 CRY4 14   ARG  HH11 HC     0.460000        3.0240           0
     351 CRY4 14   ARG  HH12 HC     0.460000        3.0240           0
     352 CRY4 14   ARG  NH2  NC2   -0.800000        9.9750           0
     353 CRY4 14   ARG  HH21 HC     0.460000        3.0240           0
     354 CRY4 14   ARG  HH22 HC     0.460000        3.0240           0
     355 CRY4 14   ARG  C    C      0.510000       12.0110           0
     356 CRY4 14   ARG  O    O     -0.510000       15.9990           0
     357 CRY4 15   LEU  N    NH1   -0.470000       11.9910           0
     358 CRY4 15   LEU  HN   H      0.310000        3.0240           0
     359 CRY4 15   LEU  CA   CT1    0.070000        9.9950           0
     360 CRY4 15   LEU  HA   HB1    0.090000        3.0240           0
     361 CRY4 15   LEU  CB   CT2   -0.180000        7.9790           0
     362 CRY4 15   LEU  HB1  HA2    0.090000        3.0240           0
     363 CRY4 15   LEU  HB2  HA2    0.090000        3.0240           0
     364 CRY4 15   LEU  CG   CT1   -0.090000        9.9950           0
     365 CRY4 15   LEU  HG   HA1    0.090000        3.0240           0
     366 CRY4 15   LEU  CD1  CT3   -0.270000        5.9630           0
     367 CRY4 15   LEU  HD11 HA3    0.090000        3.0240           0
     368 CRY4 15   LEU  HD12 HA3    0.090000        3.0240           0
     369 CRY4 15   LEU  HD13 HA3    0.090000        3.0240           0
     370 CRY4 15   LEU  CD2  CT3   -0.270000        5.9630           0
     371 CRY4 15   LEU  HD21 HA3    0.090000        3.0240           0
     372 CRY4 15   LEU  HD22 HA3    0.090000        3.0240           0
     373 CRY4 15   LEU  HD23 HA3    0.090000        3.0240           0
     374 CRY4 15   LEU  C    C      0.510000       12.0110           0
     375 CRY4 15   LEU  O    O     -0.510000       15.9990           0
     376 CRY4 16   HSD  N    NH1   -0.470000       11.9910           0
     377 CRY4 16   HSD  HN   H      0.310000        3.0240           0
     378 CRY4 16   HSD  CA   CT1    0.070000        9.9950           0
     379 CRY4 16   HSD  HA   HB1    0.090000        3.0240           0
     380 CRY4 16   HSD  CB   CT2   -0.090000        7.9790           0
     381 CRY4 16   HSD  HB1  HA2    0.090000        3.0240           0
     382 CRY4 16   HSD  HB2  HA2    0.090000        3.0240           0
     383 CRY4 16   HSD  ND1  NR1   -0.360000       11.9910           0
     384 CRY4 16   HSD  HD1  H      0.320000        3.0240           0
     385 CRY4 16   HSD  CG   CPH1  -0.050000       12.0110           0
     386 CRY4 16   HSD  CE1  CPH2   0.250000        9.9950           0
     387 CRY4 16   HSD  HE1  HR1    0.130000        3.0240           0
     388 CRY4 16   HSD  NE2  NR2   -0.700000       14.0070           0
     389 CRY4 16   HSD  CD2  CPH1   0.220000        9.9950           0
     390 CRY4 16   HSD  HD2  HR3    0.100000        3.0240           0
     391 CRY4 16   HSD  C    C      0.510000       12.0110           0
     392 CRY4 16   HSD  O    O     -0.510000       15.9990           0
     393 CRY4 17   ASP  N    NH1   -0.470000       11.9910           0
     394 CRY4 17   ASP  HN   H      0.310000        3.0240           0
     395 CRY4 17   ASP  CA   CT1    0.070000        9.9950           0
     396 CRY4 17   ASP  HA   HB1    0.090000        3.0240           0
     397 CRY4 17   ASP  CB   CT2A  -0.280000        7.9790           0
     398 CRY4 17   ASP  HB1  HA2    0.090000        3.0240           0
     399 CRY4 17   ASP  HB2  HA2    0.090000        3.0240           0
     400 CRY4 17   ASP  CG   CC     0.620000       12.0110           0
     401 CRY4 17   ASP  OD1  OC    -0.760000       15.9990           0
     402 CRY4 17   ASP  OD2  OC    -0.760000       15.9990           0
     403 CRY4 17   ASP  C    C      0.510000       12.0110           0
     404 CRY4 17   ASP  O    O     -0.510000       15.9990           0
     405 CRY4 18   ASN  N    NH1   -0.470000       11.9910           0
     406 CRY4 18   ASN  HN   H      0.310000        3.0240           0
     407 CRY4 18   ASN  CA   CT1    0.070000        9.9950           0
     408 CRY4 18   ASN  HA   HB1    0.090000        3.0240           0
     409 CRY4 18   ASN  CB   CT2   -0.180000        7.9790           0
     410 CRY4 18   ASN  HB1  HA2    0.090000        3.0240           0
     411 CRY4 18   ASN  HB2  HA2    0.090000        3.0240           0
     412 CRY4 18   ASN  CG   CC     0.550000       12.0110           0
     413 CRY4 18   ASN  OD1  O     -0.550000       15.9990           0
     414 CRY4 18   ASN  ND2  NH2   -0.620000        9.9750           0
     415 CRY4 18   ASN  HD21 H      0.320000        3.0240           0
     416 CRY4 18   ASN  HD22 H      0.300000        3.0240           0
     417 CRY4 18   ASN  C    C      0.510000       12.0110           0
     418 CRY4 18   ASN  O    O     -0.510000       15.9990           0
     419 CRY4 19   PRO  N    N     -0.290000       14.0070           0
     420 CRY4 19   PRO  CD   CP3    0.000000        7.9790           0
     421 CRY4 19   PRO  HD1  HA2    0.090000        3.0240           0
     422 CRY4 19   PRO  HD2  HA2    0.090000        3.0240           0
     423 CRY4 19   PRO  CA   CP1    0.020000        9.9950           0
     424 CRY4 19   PRO  HA   HB1    0.090000        3.0240           0
     425 CRY4 19   PRO  CB   CP2   -0.180000        7.9790           0
     426 CRY4 19   PRO  HB1  HA2    0.090000        3.0240           0
     427 CRY4 19   PRO  HB2  HA2    0.090000        3.0240           0
     428 CRY4 19   PRO  CG   CP2   -0.180000        7.9790           0
     429 CRY4 19   PRO  HG1  HA2    0.090000        3.0240           0
     430 CRY4 19   PRO  HG2  HA2    0.090000        3.0240           0
     431 CRY4 19   PRO  C    C      0.510000       12.0110           0
     432 CRY4 19   PRO  O    O     -0.510000       15.9990           0
     433 CRY4 20   VAL  N    NH1   -0.470000       11.9910           0
     434 CRY4 20   VAL  HN   H      0.310000        3.0240           0
     435 CRY4 20   VAL  CA   CT1    0.070000        9.9950           0
     436 CRY4 20   VAL  HA   HB1    0.090000        3.0240           0
     437 CRY4 20   VAL  CB   CT1   -0.090000        9.9950           0
     438 CRY4 20   VAL  HB   HA1    0.090000        3.0240           0
     439 CRY4 20   VAL  CG1  CT3   -0.270000        5.9630           0
     440 CRY4 20   VAL  HG11 HA3    0.090000        3.0240           0
     441 CRY4 20   VAL  HG12 HA3    0.090000        3.0240           0
     442 CRY4 20   VAL  HG13 HA3    0.090000        3.0240           0
     443 CRY4 20   VAL  CG2  CT3   -0.270000        5.9630           0
     444 CRY4 20   VAL  HG21 HA3    0.090000        3.0240           0
     445 CRY4 20   VAL  HG22 HA3    0.090000        3.0240           0
     446 CRY4 20   VAL  HG23 HA3    0.090000        3.0240           0
     447 CRY4 20   VAL  C    C      0.510000       12.0110           0
     448 CRY4 20   VAL  O    O     -0.510000       15.9990           0
     449 CRY4 21   LEU  N    NH1   -0.470000       11.9910           0
     450 CRY4 21   LEU  HN   H      0.310000        3.0240           0
     451 CRY4 21   LEU  CA   CT1    0.070000        9.9950           0
     452 CRY4 21   LEU  HA   HB1    0.090000        3.0240           0
     453 CRY4 21   LEU  CB   CT2   -0.180000        7.9790           0
     454 CRY4 21   LEU  HB1  HA2    0.090000        3.0240           0
     455 CRY4 21   LEU  HB2  HA2    0.090000        3.0240           0
     456 CRY4 21   LEU  CG   CT1   -0.090000        9.9950           0
     457 CRY4 21   LEU  HG   HA1    0.090000        3.0240           0
     458 CRY4 21   LEU  CD1  CT3   -0.270000        5.9630           0
     459 CRY4 21   LEU  HD11 HA3    0.090000        3.0240           0
     460 CRY4 21   LEU  HD12 HA3    0.090000        3.0240           0
     461 CRY4 21   LEU  HD13 HA3    0.090000        3.0240           0
     462 CRY4 21   LEU  CD2  CT3   -0.270000        5.9630           0
     463 CRY4 21   LEU  HD21 HA3    0.090000        3.0240           0
     464 CRY4 21   LEU  HD22 HA3    0.090000        3.0240           0
     465 CRY4 21   LEU  HD23 HA3    0.090000        3.0240           0
     466 CRY4 21   LEU  C    C      0.510000       12.0110           0
     467 CRY4 21   LEU  O    O     -0.510000       15.9990           0
     468 CRY4 22   LEU  N    NH1   -0.470000       11.9910           0
     469 CRY4 22   LEU  HN   H      0.310000        3.0240           0
     470 CRY4 22   LEU  CA   CT1    0.070000        9.9950           0
     471 CRY4 22   LEU  HA   HB1    0.090000        3.0240           0
     472 CRY4 22   LEU  CB   CT2   -0.180000        7.9790           0
     473 CRY4 22   LEU  HB1  HA2    0.090000        3.0240           0
     474 CRY4 22   LEU  HB2  HA2    0.090000        3.0240           0
     475 CRY4 22   LEU  CG   CT1   -0.090000        9.9950           0
     476 CRY4 22   LEU  HG   HA1    0.090000        3.0240           0
     477 CRY4 22   LEU  CD1  CT3   -0.270000        5.9630           0
     478 CRY4 22   LEU  HD11 HA3    0.090000        3.0240           0
     479 CRY4 22   LEU  HD12 HA3    0.090000        3.0240           0
     480 CRY4 22   LEU  HD13 HA3    0.090000        3.0240           0
     481 CRY4 22   LEU  CD2  CT3   -0.270000        5.9630           0
     482 CRY4 22   LEU  HD21 HA3    0.090000        3.0240           0
     483 CRY4 22   LEU  HD22 HA3    0.090000        3.0240           0
     484 CRY4 22   LEU  HD23 HA3    0.090000        3.0240           0
     485 CRY4 22   LEU  C    C      0.510000       12.0110           0
     486 CRY4 22   LEU  O    O     -0.510000       15.9990           0
     487 CRY4 23   ALA  N    NH1   -0.470000       11.9910           0
     488 CRY4 23   ALA  HN   H      0.310000        3.0240           0
     489 CRY4 23   ALA  CA   CT1    0.070000        9.9950           0
     490 CRY4 23   ALA  HA   HB1    0.090000        3.0240           0
     491 CRY4 23   ALA  CB   CT3   -0.270000        5.9630           0
     492 CRY4 23   ALA  HB1  HA3    0.090000        3.0240           0
     493 CRY4 23   ALA  HB2  HA3    0.090000        3.0240           0
     494 CRY4 23   ALA  HB3  HA3    0.090000        3.0240           0
     495 CRY4 23   ALA  C    C      0.510000       12.0110           0
     496 CRY4 23   ALA  O    O     -0.510000       15.9990           0
     497 CRY4 24   ALA  N    NH1   -0.470000       11.9910           0
     498 CRY4 24   ALA  HN   H      0.310000        3.0240           0
     499 CRY4 24   ALA  CA   CT1    0.070000        9.9950           0
     500 CRY4 24   ALA  HA   HB1    0.090000        3.0240           0
     501 CRY4 24   ALA  CB   CT3   -0.270000        5.9630           0
     502 CRY4 24   ALA  HB1  HA3    0.090000        3.0240           0
     503 CRY4 24   ALA  HB2  HA3    0.090000        3.0240           0
     504 CRY4 24   ALA  HB3  HA3    0.090000        3.0240           0
     505 CRY4 24   ALA  C    C      0.510000       12.0110           0
     506 CRY4 24   ALA  O    O     -0.510000       15.9990           0
     507 CRY4 25   LEU  N    NH1   -0.470000       11.9910           0
     508 CRY4 25   LEU  HN   H      0.310000        3.0240           0
     509 CRY4 25   LEU  CA   CT1    0.070000        9.9950           0
     510 CRY4 25   LEU  HA   HB1    0.090000        3.0240           0
     511 CRY4 25   LEU  CB   CT2   -0.180000        7.9790           0
     512 CRY4 25   LEU  HB1  HA2    0.090000        3.0240           0
     513 CRY4 25   LEU  HB2  HA2    0.090000        3.0240           0
     514 CRY4 25   LEU  CG   CT1   -0.090000        9.9950           0
     515 CRY4 25   LEU  HG   HA1    0.090000        3.0240           0
     516 CRY4 25   LEU  CD1  CT3   -0.270000        5.9630           0
     517 CRY4 25   LEU  HD11 HA3    0.090000        3.0240           0
     518 CRY4 25   LEU  HD12 HA3    0.090000        3.0240           0
     519 CRY4 25   LEU  HD13 HA3    0.090000        3.0240           0
     520 CRY4 25   LEU  CD2  CT3   -0.270000        5.9630           0
     521 CRY4 25   LEU  HD21 HA3    0.090000        3.0240           0
     522 CRY4 25   LEU  HD22 HA3    0.090000        3.0240           0
     523 CRY4 25   LEU  HD23 HA3    0.090000        3.0240           0
     524 CRY4 25   LEU  C    C      0.510000       12.0110           0
     525 CRY4 25   LEU  O    O     -0.510000       15.9990           0
     526 CRY4 26   GLN  N    NH1   -0.470000       11.9910           0
     527 CRY4 26   GLN  HN   H      0.310000        3.0240           0
     528 CRY4 26   GLN  CA   CT1    0.070000        9.9950           0
     529 CRY4 26   GLN  HA   HB1    0.090000        3.0240           0
     530 CRY4 26   GLN  CB   CT2   -0.180000        7.9790           0
     531 CRY4 26   GLN  HB1  HA2    0.090000        3.0240           0
     532 CRY4 26   GLN  HB2  HA2    0.090000        3.0240           0
     533 CRY4 26   GLN  CG   CT2   -0.180000        7.9790           0
     534 CRY4 26   GLN  HG1  HA2    0.090000        3.0240           0
     535 CRY4 26   GLN  HG2  HA2    0.090000        3.0240           0
     536 CRY4 26   GLN  CD   CC     0.550000       12.0110           0
     537 CRY4 26   GLN  OE1  O     -0.550000       15.9990           0
     538 CRY4 26   GLN  NE2  NH2   -0.620000        9.9750           0
     539 CRY4 26   GLN  HE21 H      0.320000        3.0240           0
     540 CRY4 26   GLN  HE22 H      0.300000        3.0240           0
     541 CRY4 26   GLN  C    C      0.510000       12.0110           0
     542 CRY4 26   GLN  O    O     -0.510000       15.9990           0
     543 CRY4 27   SER  N    NH1   -0.470000       11.9910           0
     544 CRY4 27   SER  HN   H      0.310000        3.0240           0
     545 CRY4 27   SER  CA   CT1    0.070000        9.9950           0
     546 CRY4 27   SER  HA   HB1    0.090000        3.0240           0
     547 CRY4 27   SER  CB   CT2    0.050000        7.9790           0
     548 CRY4 27   SER  HB1  HA2    0.090000        3.0240           0
     549 CRY4 27   SER  HB2  HA2    0.090000        3.0240           0
     550 CRY4 27   SER  OG   OH1   -0.660000       13.9830           0
     551 CRY4 27   SER  HG1  H      0.430000        3.0240           0
     552 CRY4 27   SER  C    C      0.510000       12.0110           0
     553 CRY4 27   SER  O    O     -0.510000       15.9990           0
     554 CRY4 28   SER  N    NH1   -0.470000       11.9910           0
     555 CRY4 28   SER  HN   H      0.310000        3.0240           0
     556 CRY4 28   SER  CA   CT1    0.070000        9.9950           0
     557 CRY4 28   SER  HA   HB1    0.090000        3.0240           0
     558 CRY4 28   SER  CB   CT2    0.050000        7.9790           0
     559 CRY4 28   SER  HB1  HA2    0.090000        3.0240           0
     560 CRY4 28   SER  HB2  HA2    0.090000        3.0240           0
     561 CRY4 28   SER  OG   OH1   -0.660000       13.9830           0
     562 CRY4 28   SER  HG1  H      0.430000        3.0240           0
     563 CRY4 28   SER  C    C      0.510000       12.0110           0
     564 CRY4 28   SER  O    O     -0.510000       15.9990           0
     565 CRY4 29   GLU  N    NH1   -0.470000       11.9910           0
     566 CRY4 29   GLU  HN   H      0.310000        3.0240           0
     567 CRY4 29   GLU  CA   CT1    0.070000        9.9950           0
     568 CRY4 29   GLU  HA   HB1    0.090000        3.0240           0
     569 CRY4 29   GLU  CB   CT2A  -0.180000        7.9790           0
     570 CRY4 29   GLU  HB1  HA2    0.090000        3.0240           0
     571 CRY4 29   GLU  HB2  HA2    0.090000        3.0240           0
     572 CRY4 29   GLU  CG   CT2   -0.280000        7.9790           0
     573 CRY4 29   GLU  HG1  HA2    0.090000        3.0240           0
     574 CRY4 29   GLU  HG2  HA2    0.090000        3.0240           0
     575 CRY4 29   GLU  CD   CC     0.620000       12.0110           0
     576 CRY4 29   GLU  OE1  OC    -0.760000       15.9990           0
     577 CRY4 29   GLU  OE2  OC    -0.760000       15.9990           0
     578 CRY4 29   GLU  C    C      0.510000       12.0110           0
     579 CRY4 29   GLU  O    O     -0.510000       15.9990           0
     580 CRY4 30   ALA  N    NH1   -0.470000       11.9910           0
     581 CRY4 30   ALA  HN   H      0.310000        3.0240           0
     582 CRY4 30   ALA  CA   CT1    0.070000        9.9950           0
     583 CRY4 30   ALA  HA   HB1    0.090000        3.0240           0
     584 CRY4 30   ALA  CB   CT3   -0.270000        5.9630           0
     585 CRY4 30   ALA  HB1  HA3    0.090000        3.0240           0
     586 CRY4 30   ALA  HB2  HA3    0.090000        3.0240           0
     587 CRY4 30   ALA  HB3  HA3    0.090000        3.0240           0
     588 CRY4 30   ALA  C    C      0.510000       12.0110           0
     589 CRY4 30   ALA  O    O     -0.510000       15.9990           0
     590 CRY4 31   LEU  N    NH1   -0.470000       11.9910           0
     591 CRY4 31   LEU  HN   H      0.310000        3.0240           0
     592 CRY4 31   LEU  CA   CT1    0.070000        9.9950           0
     593 CRY4 31   LEU  HA   HB1    0.090000        3.0240           0
     594 CRY4 31   LEU  CB   CT2   -0.180000        7.9790           0
     595 CRY4 31   LEU  HB1  HA2    0.090000        3.0240           0
     596 CRY4 31   LEU  HB2  HA2    0.090000        3.0240           0
     597 CRY4 31   LEU  CG   CT1   -0.090000        9.9950           0
     598 CRY4 31   LEU  HG   HA1    0.090000        3.0240           0
     599 CRY4 31   LEU  CD1  CT3   -0.270000        5.9630           0
     600 CRY4 31   LEU  HD11 HA3    0.090000        3.0240           0
     601 CRY4 31   LEU  HD12 HA3    0.090000        3.0240           0
     602 CRY4 31   LEU  HD13 HA3    0.090000        3.0240           0
     603 CRY4 31   LEU  CD2  CT3   -0.270000        5.9630           0
     604 CRY4 31   LEU  HD21 HA3    0.090000        3.0240           0
     605 CRY4 31   LEU  HD22 HA3    0.090000        3.0240           0
     606 CRY4 31   LEU  HD23 HA3    0.090000        3.0240           0
     607 CRY4 31   LEU  C    C      0.510000       12.0110           0
     608 CRY4 31   LEU  O    O     -0.510000       15.9990           0
     609 CRY4 32   TYR  N    NH1   -0.470000       11.9910           0
     610 CRY4 32   TYR  HN   H      0.310000        3.0240           0
     611 CRY4 32   TYR  CA   CT1    0.070000        9.9950           0
     612 CRY4 32   TYR  HA   HB1    0.090000        3.0240           0
     613 CRY4 32   TYR  CB   CT2   -0.180000        7.9790           0
     614 CRY4 32   TYR  HB1  HA2    0.090000        3.0240           0
     615 CRY4 32   TYR  HB2  HA2    0.090000        3.0240           0
     616 CRY4 32   TYR  CG   CA     0.000000       12.0110           0
     617 CRY4 32   TYR  CD1  CA    -0.115000        9.9950           0
     618 CRY4 32   TYR  HD1  HP     0.115000        3.0240           0
     619 CRY4 32   TYR  CE1  CA    -0.115000        9.9950           0
     620 CRY4 32   TYR  HE1  HP     0.115000        3.0240           0
     621 CRY4 32   TYR  CZ   CA     0.110000       12.0110           0
     622 CRY4 32   TYR  OH   OH1   -0.540000       13.9830           0
     623 CRY4 32   TYR  HH   H      0.430000        3.0240           0
     624 CRY4 32   TYR  CD2  CA    -0.115000        9.9950           0
     625 CRY4 32   TYR  HD2  HP     0.115000        3.0240           0
     626 CRY4 32   TYR  CE2  CA    -0.115000        9.9950           0
     627 CRY4 32   TYR  HE2  HP     0.115000        3.0240           0
     628 CRY4 32   TYR  C    C      0.510000       12.0110           0
     629 CRY4 32   TYR  O    O     -0.510000       15.9990           0
     630 CRY4 33   PRO  N    N     -0.290000       14.0070           0
     631 CRY4 33   PRO  CD   CP3    0.000000        7.9790           0
     632 CRY4 33   PRO  HD1  HA2    0.090000        3.0240           0
     633 CRY4 33   PRO  HD2  HA2    0.090000        3.0240           0
     634 CRY4 33   PRO  CA   CP1    0.020000        9.9950           0
     635 CRY4 33   PRO  HA   HB1    0.090000        3.0240           0
     636 CRY4 33   PRO  CB   CP2   -0.180000        7.9790           0
     637 CRY4 33   PRO  HB1  HA2    0.090000        3.0240           0
     638 CRY4 33   PRO  HB2  HA2    0.090000        3.0240           0
     639 CRY4 33   PRO  CG   CP2   -0.180000        7.9790           0
     640 CRY4 33   PRO  HG1  HA2    0.090000        3.0240           0
     641 CRY4 33   PRO  HG2  HA2    0.090000        3.0240           0
     642 CRY4 33   PRO  C    C      0.510000       12.0110           0
     643 CRY4 33   PRO  O    O     -0.510000       15.9990           0
     644 CRY4 34   VAL  N    NH1   -0.470000       11.9910           0
     645 CRY4 34   VAL  HN   H      0.310000        3.0240           0
     646 CRY4 34   VAL  CA   CT1    0.070000        9.9950           0
     647 CRY4 34   VAL  HA   HB1    0.090000        3.0240           0
     648 CRY4 34   VAL  CB   CT1   -0.090000        9.9950           0
     649 CRY4 34   VAL  HB   HA1    0.090000        3.0240           0
     650 CRY4 34   VAL  CG1  CT3   -0.270000        5.9630           0
     651 CRY4 34   VAL  HG11 HA3    0.090000        3.0240           0
     652 CRY4 34   VAL  HG12 HA3    0.090000        3.0240           0
     653 CRY4 34   VAL  HG13 HA3    0.090000        3.0240           0
     654 CRY4 34   VAL  CG2  CT3   -0.270000        5.9630           0
     655 CRY4 34   VAL  HG21 HA3    0.090000        3.0240           0
     656 CRY4 34   VAL  HG22 HA3    0.090000        3.0240           0
     657 CRY4 34   VAL  HG23 HA3    0.090000        3.0240           0
     658 CRY4 34   VAL  C    C      0.510000       12.0110           0
     659 CRY4 34   VAL  O    O     -0.510000       15.9990           0
     660 CRY4 35   TYR  N    NH1   -0.470000       11.9910           0
     661 CRY4 35   TYR  HN   H      0.310000        3.0240           0
     662 CRY4 35   TYR  CA   CT1    0.070000        9.9950           0
     663 CRY4 35   TYR  HA   HB1    0.090000        3.0240           0
     664 CRY4 35   TYR  CB   CT2   -0.180000        7.9790           0
     665 CRY4 35   TYR  HB1  HA2    0.090000        3.0240           0
     666 CRY4 35   TYR  HB2  HA2    0.090000        3.0240           0
     667 CRY4 35   TYR  CG   CA     0.000000       12.0110           0
     668 CRY4 35   TYR  CD1  CA    -0.115000        9.9950           0
     669 CRY4 35   TYR  HD1  HP     0.115000        3.0240           0
     670 CRY4 35   TYR  CE1  CA    -0.115000        9.9950           0
     671 CRY4 35   TYR  HE1  HP     0.115000        3.0240           0
     672 CRY4 35   TYR  CZ   CA     0.110000       12.0110           0
     673 CRY4 35   TYR  OH   OH1   -0.540000       13.9830           0
     674 CRY4 35   TYR  HH   H      0.430000        3.0240           0
     675 CRY4 35   TYR  CD2  CA    -0.115000        9.9950           0
     676 CRY4 35   TYR  HD2  HP     0.115000        3.0240           0
     677 CRY4 35   TYR  CE2  CA    -0.115000        9.9950           0
     678 CRY4 35   TYR  HE2  HP     0.115000        3.0240           0
     679 CRY4 35   TYR  C    C      0.510000       12.0110           0
     680 CRY4 35   TYR  O    O     -0.510000       15.9990           0
     681 CRY4 36   ILE  N    NH1   -0.470000       11.9910           0
     682 CRY4 36   ILE  HN   H      0.310000        3.0240           0
     683 CRY4 36   ILE  CA   CT1    0.070000        9.9950           0
     684 CRY4 36   ILE  HA   HB1    0.090000        3.0240           0
     685 CRY4 36   ILE  CB   CT1   -0.090000        9.9950           0
     686 CRY4 36   ILE  HB   HA1    0.090000        3.0240           0
     687 CRY4 36   ILE  CG2  CT3   -0.270000        5.9630           0
     688 CRY4 36   ILE  HG21 HA3    0.090000        3.0240           0
     689 CRY4 36   ILE  HG22 HA3    0.090000        3.0240           0
     690 CRY4 36   ILE  HG23 HA3    0.090000        3.0240           0
     691 CRY4 36   ILE  CG1  CT2   -0.180000        7.9790           0
     692 CRY4 36   ILE  HG11 HA2    0.090000        3.0240           0
     693 CRY4 36   ILE  HG12 HA2    0.090000        3.0240           0
     694 CRY4 36   ILE  CD   CT3   -0.270000        5.9630           0
     695 CRY4 36   ILE  HD1  HA3    0.090000        3.0240           0
     696 CRY4 36   ILE  HD2  HA3    0.090000        3.0240           0
     697 CRY4 36   ILE  HD3  HA3    0.090000        3.0240           0
     698 CRY4 36   ILE  C    C      0.510000       12.0110           0
     699 CRY4 36   ILE  O    O     -0.510000       15.9990           0
     700 CRY4 37   LEU  N    NH1   -0.470000       11.9910           0
     701 CRY4 37   LEU  HN   H      0.310000        3.0240           0
     702 CRY4 37   LEU  CA   CT1    0.070000        9.9950           0
     703 CRY4 37   LEU  HA   HB1    0.090000        3.0240           0
     704 CRY4 37   LEU  CB   CT2   -0.180000        7.9790           0
     705 CRY4 37   LEU  HB1  HA2    0.090000        3.0240           0
     706 CRY4 37   LEU  HB2  HA2    0.090000        3.0240           0
     707 CRY4 37   LEU  CG   CT1   -0.090000        9.9950           0
     708 CRY4 37   LEU  HG   HA1    0.090000        3.0240           0
     709 CRY4 37   LEU  CD1  CT3   -0.270000        5.9630           0
     710 CRY4 37   LEU  HD11 HA3    0.090000        3.0240           0
     711 CRY4 37   LEU  HD12 HA3    0.090000        3.0240           0
     712 CRY4 37   LEU  HD13 HA3    0.090000        3.0240           0
     713 CRY4 37   LEU  CD2  CT3   -0.270000        5.9630           0
     714 CRY4 37   LEU  HD21 HA3    0.090000        3.0240           0
     715 CRY4 37   LEU  HD22 HA3    0.090000        3.0240           0
     716 CRY4 37   LEU  HD23 HA3    0.090000        3.0240           0
     717 CRY4 37   LEU  C    C      0.510000       12.0110           0
     718 CRY4 37   LEU  O    O     -0.510000       15.9990           0
     719 CRY4 38   ASP  N    NH1   -0.470000       11.9910           0
     720 CRY4 38   ASP  HN   H      0.310000        3.0240           0
     721 CRY4 38   ASP  CA   CT1    0.070000        9.9950           0
     722 CRY4 38   ASP  HA   HB1    0.090000        3.0240           0
     723 CRY4 38   ASP  CB   CT2A  -0.280000        7.9790           0
     724 CRY4 38   ASP  HB1  HA2    0.090000        3.0240           0
     725 CRY4 38   ASP  HB2  HA2    0.090000        3.0240           0
     726 CRY4 38   ASP  CG   CC     0.620000       12.0110           0
     727 CRY4 38   ASP  OD1  OC    -0.760000       15.9990           0
     728 CRY4 38   ASP  OD2  OC    -0.760000       15.9990           0
     729 CRY4 38   ASP  C    C      0.510000       12.0110           0
     730 CRY4 38   ASP  O    O     -0.510000       15.9990           0
     731 CRY4 39   ARG  N    NH1   -0.470000       11.9910           0
     732 CRY4 39   ARG  HN   H      0.310000        3.0240           0
     733 CRY4 39   ARG  CA   CT1    0.070000        9.9950           0
     734 CRY4 39   ARG  HA   HB1    0.090000        3.0240           0
     735 CRY4 39   ARG  CB   CT2   -0.180000        7.9790           0
     736 CRY4 39   ARG  HB1  HA2    0.090000        3.0240           0
     737 CRY4 39   ARG  HB2  HA2    0.090000        3.0240           0
     738 CRY4 39   ARG  CG   CT2   -0.180000        7.9790           0
     739 CRY4 39   ARG  HG1  HA2    0.090000        3.0240           0
     740 CRY4 39   ARG  HG2  HA2    0.090000        3.0240           0
     741 CRY4 39   ARG  CD   CT2    0.200000        7.9790           0
     742 CRY4 39   ARG  HD1  HA2    0.090000        3.0240           0
     743 CRY4 39   ARG  HD2  HA2    0.090000        3.0240           0
     744 CRY4 39   ARG  NE   NC2   -0.700000       11.9910           0
     745 CRY4 39   ARG  HE   HC     0.440000        3.0240           0
     746 CRY4 39   ARG  CZ   C      0.640000       12.0110           0
     747 CRY4 39   ARG  NH1  NC2   -0.800000        9.9750           0
     748 CRY4 39   ARG  HH11 HC     0.460000        3.0240           0
     749 CRY4 39   ARG  HH12 HC     0.460000        3.0240           0
     750 CRY4 39   ARG  NH2  NC2   -0.800000        9.9750           0
     751 CRY4 39   ARG  HH21 HC     0.460000        3.0240           0
     752 CRY4 39   ARG  HH22 HC     0.460000        3.0240           0
     753 CRY4 39   ARG  C    C      0.510000       12.0110           0
     754 CRY4 39   ARG  O    O     -0.510000       15.9990           0
     755 CRY4 40   ALA  N    NH1   -0.470000       11.9910           0
     756 CRY4 40   ALA  HN   H      0.310000        3.0240           0
     757 CRY4 40   ALA  CA   CT1    0.070000        9.9950           0
     758 CRY4 40   ALA  HA   HB1    0.090000        3.0240           0
     759 CRY4 40   ALA  CB   CT3   -0.270000        5.9630           0
     760 CRY4 40   ALA  HB1  HA3    0.090000        3.0240           0
     761 CRY4 40   ALA  HB2  HA3    0.090000        3.0240           0
     762 CRY4 40   ALA  HB3  HA3    0.090000        3.0240           0
     763 CRY4 40   ALA  C    C      0.510000       12.0110           0
     764 CRY4 40   ALA  O    O     -0.510000       15.9990           0
     765 CRY4 41   PHE  N    NH1   -0.470000       11.9910           0
     766 CRY4 41   PHE  HN   H      0.310000        3.0240           0
     767 CRY4 41   PHE  CA   CT1    0.070000        9.9950           0
     768 CRY4 41   PHE  HA   HB1    0.090000        3.0240           0
     769 CRY4 41   PHE  CB   CT2   -0.180000        7.9790           0
     770 CRY4 41   PHE  HB1  HA2    0.090000        3.0240           0
     771 CRY4 41   PHE  HB2  HA2    0.090000        3.0240           0
     772 CRY4 41   PHE  CG   CA     0.000000       12.0110           0
     773 CRY4 41   PHE  CD1  CA    -0.115000        9.9950           0
     774 CRY4 41   PHE  HD1  HP     0.115000        3.0240           0
     775 CRY4 41   PHE  CE1  CA    -0.115000        9.9950           0
     776 CRY4 41   PHE  HE1  HP     0.115000        3.0240           0
     777 CRY4 41   PHE  CZ   CA    -0.115000        9.9950           0
     778 CRY4 41   PHE  HZ   HP     0.115000        3.0240           0
     779 CRY4 41   PHE  CD2  CA    -0.115000        9.9950           0
     780 CRY4 41   PHE  HD2  HP     0.115000        3.0240           0
     781 CRY4 41   PHE  CE2  CA    -0.115000        9.9950           0
     782 CRY4 41   PHE  HE2  HP     0.115000        3.0240           0
     783 CRY4 41   PHE  C    C      0.510000       12.0110           0
     784 CRY4 41   PHE  O    O     -0.510000       15.9990           0
     785 CRY4 42   LEU  N    NH1   -0.470000       11.9910           0
     786 CRY4 42   LEU  HN   H      0.310000        3.0240           0
     787 CRY4 42   LEU  CA   CT1    0.070000        9.9950           0
     788 CRY4 42   LEU  HA   HB1    0.090000        3.0240           0
     789 CRY4 42   LEU  CB   CT2   -0.180000        7.9790           0
     790 CRY4 42   LEU  HB1  HA2    0.090000        3.0240           0
     791 CRY4 42   LEU  HB2  HA2    0.090000        3.0240           0
     792 CRY4 42   LEU  CG   CT1   -0.090000        9.9950           0
     793 CRY4 42   LEU  HG   HA1    0.090000        3.0240           0
     794 CRY4 42   LEU  CD1  CT3   -0.270000        5.9630           0
     795 CRY4 42   LEU  HD11 HA3    0.090000        3.0240           0
     796 CRY4 42   LEU  HD12 HA3    0.090000        3.0240           0
     797 CRY4 42   LEU  HD13 HA3    0.090000        3.0240           0
     798 CRY4 42   LEU  CD2  CT3   -0.270000        5.9630           0
     799 CRY4 42   LEU  HD21 HA3    0.090000        3.0240           0
     800 CRY4 42   LEU  HD22 HA3    0.090000        3.0240           0
     801 CRY4 42   LEU  HD23 HA3    0.090000        3.0240           0
     802 CRY4 42   LEU  C    C      0.510000       12.0110           0
     803 CRY4 42   LEU  O    O     -0.510000       15.9990           0
     804 CRY4 43   THR  N    NH1   -0.470000       11.9910           0
     805 CRY4 43   THR  HN   H      0.310000        3.0240           0
     806 CRY4 43   THR  CA   CT1    0.070000        9.9950           0
     807 CRY4 43   THR  HA   HB1    0.090000        3.0240           0
     808 CRY4 43   THR  CB   CT1    0.140000        9.9950           0
     809 CRY4 43   THR  HB   HA1    0.090000        3.0240           0
     810 CRY4 43   THR  OG1  OH1   -0.660000       13.9830           0
     811 CRY4 43   THR  HG1  H      0.430000        3.0240           0
     812 CRY4 43   THR  CG2  CT3   -0.270000        5.9630           0
     813 CRY4 43   THR  HG21 HA3    0.090000        3.0240           0
     814 CRY4 43   THR  HG22 HA3    0.090000        3.0240           0
     815 CRY4 43   THR  HG23 HA3    0.090000        3.0240           0
     816 CRY4 43   THR  C    C      0.510000       12.0110           0
     817 CRY4 43   THR  O    O     -0.510000       15.9990           0
     818 CRY4 44   SER  N    NH1   -0.470000       11.9910           0
     819 CRY4 44   SER  HN   H      0.310000        3.0240           0
     820 CRY4 44   SER  CA   CT1    0.070000        9.9950           0
     821 CRY4 44   SER  HA   HB1    0.090000        3.0240           0
     822 CRY4 44   SER  CB   CT2    0.050000        7.9790           0
     823 CRY4 44   SER  HB1  HA2    0.090000        3.0240           0
     824 CRY4 44   SER  HB2  HA2    0.090000        3.0240           0
     825 CRY4 44   SER  OG   OH1   -0.660000       13.9830           0
     826 CRY4 44   SER  HG1  H      0.430000        3.0240           0
     827 CRY4 44   SER  C    C      0.510000       12.0110           0
     828 CRY4 44   SER  O    O     -0.510000       15.9990           0
     829 CRY4 45   SER  N    NH1   -0.470000       11.9910           0
     830 CRY4 45   SER  HN   H      0.310000        3.0240           0
     831 CRY4 45   SER  CA   CT1    0.070000        9.9950           0
     832 CRY4 45   SER  HA   HB1    0.090000        3.0240           0
     833 CRY4 45   SER  CB   CT2    0.050000        7.9790           0
     834 CRY4 45   SER  HB1  HA2    0.090000        3.0240           0
     835 CRY4 45   SER  HB2  HA2    0.090000        3.0240           0
     836 CRY4 45   SER  OG   OH1   -0.660000       13.9830           0
     837 CRY4 45   SER  HG1  H      0.430000        3.0240           0
     838 CRY4 45   SER  C    C      0.510000       12.0110           0
     839 CRY4 45   SER  O    O     -0.510000       15.9990           0
     840 CRY4 46   MET  N    NH1   -0.470000       11.9910           0
     841 CRY4 46   MET  HN   H      0.310000        3.0240           0
     842 CRY4 46   MET  CA   CT1    0.070000        9.9950           0
     843 CRY4 46   MET  HA   HB1    0.090000        3.0240           0
     844 CRY4 46   MET  CB   CT2   -0.180000        7.9790           0
     845 CRY4 46   MET  HB1  HA2    0.090000        3.0240           0
     846 CRY4 46   MET  HB2  HA2    0.090000        3.0240           0
     847 CRY4 46   MET  CG   CT2   -0.140000        7.9790           0
     848 CRY4 46   MET  HG1  HA2    0.090000        3.0240           0
     849 CRY4 46   MET  HG2  HA2    0.090000        3.0240           0
     850 CRY4 46   MET  SD   S     -0.090000       32.0600           0
     851 CRY4 46   MET  CE   CT3   -0.220000        5.9630           0
     852 CRY4 46   MET  HE1  HA3    0.090000        3.0240           0
     853 CRY4 46   MET  HE2  HA3    0.090000        3.0240           0
     854 CRY4 46   MET  HE3  HA3    0.090000        3.0240           0
     855 CRY4 46   MET  C    C      0.510000       12.0110           0
     856 CRY4 46   MET  O    O     -0.510000       15.9990           0
     857 CRY4 47   HSD  N    NH1   -0.470000       11.9910           0
     858 CRY4 47   HSD  HN   H      0.310000        3.0240           0
     859 CRY4 47   HSD  CA   CT1    0.070000        9.9950           0
     860 CRY4 47   HSD  HA   HB1    0.090000        3.0240           0
     861 CRY4 47   HSD  CB   CT2   -0.090000        7.9790           0
     862 CRY4 47   HSD  HB1  HA2    0.090000        3.0240           0
     863 CRY4 47   HSD  HB2  HA2    0.090000        3.0240           0
     864 CRY4 47   HSD  ND1  NR1   -0.360000       11.9910           0
     865 CRY4 47   HSD  HD1  H      0.320000        3.0240           0
     866 CRY4 47   HSD  CG   CPH1  -0.050000       12.0110           0
     867 CRY4 47   HSD  CE1  CPH2   0.250000        9.9950           0
     868 CRY4 47   HSD  HE1  HR1    0.130000        3.0240           0
     869 CRY4 47   HSD  NE2  NR2   -0.700000       14.0070           0
     870 CRY4 47   HSD  CD2  CPH1   0.220000        9.9950           0
     871 CRY4 47   HSD  HD2  HR3    0.100000        3.0240           0
     872 CRY4 47   HSD  C    C      0.510000       12.0110           0
     873 CRY4 47   HSD  O    O     -0.510000       15.9990           0
     874 CRY4 48   ILE  N    NH1   -0.470000       11.9910           0
     875 CRY4 48   ILE  HN   H      0.310000        3.0240           0
     876 CRY4 48   ILE  CA   CT1    0.070000        9.9950           0
     877 CRY4 48   ILE  HA   HB1    0.090000        3.0240           0
     878 CRY4 48   ILE  CB   CT1   -0.090000        9.9950           0
     879 CRY4 48   ILE  HB   HA1    0.090000        3.0240           0
     880 CRY4 48   ILE  CG2  CT3   -0.270000        5.9630           0
     881 CRY4 48   ILE  HG21 HA3    0.090000        3.0240           0
     882 CRY4 48   ILE  HG22 HA3    0.090000        3.0240           0
     883 CRY4 48   ILE  HG23 HA3    0.090000        3.0240           0
     884 CRY4 48   ILE  CG1  CT2   -0.180000        7.9790           0
     885 CRY4 48   ILE  HG11 HA2    0.090000        3.0240           0
     886 CRY4 48   ILE  HG12 HA2    0.090000        3.0240           0
     887 CRY4 48   ILE  CD   CT3   -0.270000        5.9630           0
     888 CRY4 48   ILE  HD1  HA3    0.090000        3.0240           0
     889 CRY4 48   ILE  HD2  HA3    0.090000        3.0240           0
     890 CRY4 48   ILE  HD3  HA3    0.090000        3.0240           0
     891 CRY4 48   ILE  C    C      0.510000       12.0110           0
     892 CRY4 48   ILE  O    O     -0.510000       15.9990           0
     893 CRY4 49   GLY  N    NH1   -0.470000       11.9910           0
     894 CRY4 49   GLY  HN   H      0.310000        3.0240           0
     895 CRY4 49   GLY  CA   CT2   -0.020000        7.9790           0
     896 CRY4 49   GLY  HA1  HB2    0.090000        3.0240           0
     897 CRY4 49   GLY  HA2  HB2    0.090000        3.0240           0
     898 CRY4 49   GLY  C    C      0.510000       12.0110           0
     899 CRY4 49   GLY  O    O     -0.510000       15.9990           0
     900 CRY4 50   ALA  N    NH1   -0.470000       11.9910           0
     901 CRY4 50   ALA  HN   H      0.310000        3.0240           0
     902 CRY4 50   ALA  CA   CT1    0.070000        9.9950           0
     903 CRY4 50   ALA  HA   HB1    0.090000        3.0240           0
     904 CRY4 50   ALA  CB   CT3   -0.270000        5.9630           0
     905 CRY4 50   ALA  HB1  HA3    0.090000        3.0240           0
     906 CRY4 50   ALA  HB2  HA3    0.090000        3.0240           0
     907 CRY4 50   ALA  HB3  HA3    0.090000        3.0240           0
     908 CRY4 50   ALA  C    C      0.510000       12.0110           0
     909 CRY4 50   ALA  O    O     -0.510000       15.9990           0
     910 CRY4 51   LEU  N    NH1   -0.470000       11.9910           0
     911 CRY4 51   LEU  HN   H      0.310000        3.0240           0
     912 CRY4 51   LEU  CA   CT1    0.070000        9.9950           0
     913 CRY4 51   LEU  HA   HB1    0.090000        3.0240           0
     914 CRY4 51   LEU  CB   CT2   -0.180000        7.9790           0
     915 CRY4 51   LEU  HB1  HA2    0.090000        3.0240           0
     916 CRY4 51   LEU  HB2  HA2    0.090000        3.0240           0
     917 CRY4 51   LEU  CG   CT1   -0.090000        9.9950           0
     918 CRY4 51   LEU  HG   HA1    0.090000        3.0240           0
     919 CRY4 51   LEU  CD1  CT3   -0.270000        5.9630           0
     920 CRY4 51   LEU  HD11 HA3    0.090000        3.0240           0
     921 CRY4 51   LEU  HD12 HA3    0.090000        3.0240           0
     922 CRY4 51   LEU  HD13 HA3    0.090000        3.0240           0
     923 CRY4 51   LEU  CD2  CT3   -0.270000        5.9630           0
     924 CRY4 51   LEU  HD21 HA3    0.090000        3.0240           0
     925 CRY4 51   LEU  HD22 HA3    0.090000        3.0240           0
     926 CRY4 51   LEU  HD23 HA3    0.090000        3.0240           0
     927 CRY4 51   LEU  C    C      0.510000       12.0110           0
     928 CRY4 51   LEU  O    O     -0.510000       15.9990           0
     929 CRY4 52   ARG  N    NH1   -0.470000       11.9910           0
     930 CRY4 52   ARG  HN   H      0.310000        3.0240           0
     931 CRY4 52   ARG  CA   CT1    0.070000        9.9950           0
     932 CRY4 52   ARG  HA   HB1    0.090000        3.0240           0
     933 CRY4 52   ARG  CB   CT2   -0.180000        7.9790           0
     934 CRY4 52   ARG  HB1  HA2    0.090000        3.0240           0
     935 CRY4 52   ARG  HB2  HA2    0.090000        3.0240           0
     936 CRY4 52   ARG  CG   CT2   -0.180000        7.9790           0
     937 CRY4 52   ARG  HG1  HA2    0.090000        3.0240           0
     938 CRY4 52   ARG  HG2  HA2    0.090000        3.0240           0
     939 CRY4 52   ARG  CD   CT2    0.200000        7.9790           0
     940 CRY4 52   ARG  HD1  HA2    0.090000        3.0240           0
     941 CRY4 52   ARG  HD2  HA2    0.090000        3.0240           0
     942 CRY4 52   ARG  NE   NC2   -0.700000       11.9910           0
     943 CRY4 52   ARG  HE   HC     0.440000        3.0240           0
     944 CRY4 52   ARG  CZ   C      0.640000       12.0110           0
     945 CRY4 52   ARG  NH1  NC2   -0.800000        9.9750           0
     946 CRY4 52   ARG  HH11 HC     0.460000        3.0240           0
     947 CRY4 52   ARG  HH12 HC     0.460000        3.0240           0
     948 CRY4 52   ARG  NH2  NC2   -0.800000        9.9750           0
     949 CRY4 52   ARG  HH21 HC     0.460000        3.0240           0
     950 CRY4 52   ARG  HH22 HC     0.460000        3.0240           0
     951 CRY4 52   ARG  C    C      0.510000       12.0110           0
     952 CRY4 52   ARG  O    O     -0.510000       15.9990           0
     953 CRY4 53   TRP  N    NH1   -0.470000       11.9910           0
     954 CRY4 53   TRP  HN   H      0.310000        3.0240           0
     955 CRY4 53   TRP  CA   CT1    0.070000        9.9950           0
     956 CRY4 53   TRP  HA   HB1    0.090000        3.0240           0
     957 CRY4 53   TRP  CB   CT2   -0.180000        7.9790           0
     958 CRY4 53   TRP  HB1  HA2    0.090000        3.0240           0
     959 CRY4 53   TRP  HB2  HA2    0.090000        3.0240           0
     960 CRY4 53   TRP  CG   CY    -0.030000       12.0110           0
     961 CRY4 53   TRP  CD1  CA    -0.150000        9.9950           0
     962 CRY4 53   TRP  HD1  HP     0.220000        3.0240           0
     963 CRY4 53   TRP  NE1  NY    -0.510000       11.9910           0
     964 CRY4 53   TRP  HE1  H      0.370000        3.0240           0
     965 CRY4 53   TRP  CE2  CPT    0.240000       12.0110           0
     966 CRY4 53   TRP  CD2  CPT    0.110000       12.0110           0
     967 CRY4 53   TRP  CE3  CAI   -0.250000        9.9950           0
     968 CRY4 53   TRP  HE3  HP     0.170000        3.0240           0
     969 CRY4 53   TRP  CZ3  CA    -0.200000        9.9950           0
     970 CRY4 53   TRP  HZ3  HP     0.140000        3.0240           0
     971 CRY4 53   TRP  CZ2  CAI   -0.270000        9.9950           0
     972 CRY4 53   TRP  HZ2  HP     0.160000        3.0240           0
     973 CRY4 53   TRP  CH2  CA    -0.140000        9.9950           0
     974 CRY4 53   TRP  HH2  HP     0.140000        3.0240           0
     975 CRY4 53   TRP  C    C      0.510000       12.0110           0
     976 CRY4 53   TRP  O    O     -0.510000       15.9990           0
     977 CRY4 54   HSD  N    NH1   -0.470000       11.9910           0
     978 CRY4 54   HSD  HN   H      0.310000        3.0240           0
     979 CRY4 54   HSD  CA   CT1    0.070000        9.9950           0
     980 CRY4 54   HSD  HA   HB1    0.090000        3.0240           0
     981 CRY4 54   HSD  CB   CT2   -0.090000        7.9790           0
     982 CRY4 54   HSD  HB1  HA2    0.090000        3.0240           0
     983 CRY4 54   HSD  HB2  HA2    0.090000        3.0240           0
     984 CRY4 54   HSD  ND1  NR1   -0.360000       11.9910           0
     985 CRY4 54   HSD  HD1  H      0.320000        3.0240           0
     986 CRY4 54   HSD  CG   CPH1  -0.050000       12.0110           0
     987 CRY4 54   HSD  CE1  CPH2   0.250000        9.9950           0
     988 CRY4 54   HSD  HE1  HR1    0.130000        3.0240           0
     989 CRY4 54   HSD  NE2  NR2   -0.700000       14.0070           0
     990 CRY4 54   HSD  CD2  CPH1   0.220000        9.9950           0
     991 CRY4 54   HSD  HD2  HR3    0.100000        3.0240           0
     992 CRY4 54   HSD  C    C      0.510000       12.0110           0
     993 CRY4 54   HSD  O    O     -0.510000       15.9990           0
     994 CRY4 55   PHE  N    NH1   -0.470000       11.9910           0
     995 CRY4 55   PHE  HN   H      0.310000        3.0240           0
     996 CRY4 55   PHE  CA   CT1    0.070000        9.9950           0
     997 CRY4 55   PHE  HA   HB1    0.090000        3.0240           0
     998 CRY4 55   PHE  CB   CT2   -0.180000        7.9790           0
     999 CRY4 55   PHE  HB1  HA2    0.090000        3.0240           0
    1000 CRY4 55   PHE  HB2  HA2    0.090000        3.0240           0
    1001 CRY4 55   PHE  CG   CA     0.000000       12.0110           0
    1002 CRY4 55   PHE  CD1  CA    -0.115000        9.9950           0
    1003 CRY4 55   PHE  HD1  HP     0.115000        3.0240           0
    1004 CRY4 55   PHE  CE1  CA    -0.115000        9.9950           0
    1005 CRY4 55   PHE  HE1  HP     0.115000        3.0240           0
    1006 CRY4 55   PHE  CZ   CA    -0.115000        9.9950           0
    1007 CRY4 55   PHE  HZ   HP     0.115000        3.0240           0
    1008 CRY4 55   PHE  CD2  CA    -0.115000        9.9950           0
    1009 CRY4 55   PHE  HD2  HP     0.115000        3.0240           0
    1010 CRY4 55   PHE  CE2  CA    -0.115000        9.9950           0
    1011 CRY4 55   PHE  HE2  HP     0.115000        3.0240           0
    1012 CRY4 55   PHE  C    C      0.510000       12.0110           0
    1013 CRY4 55   PHE  O    O     -0.510000       15.9990           0
    1014 CRY4 56   LEU  N    NH1   -0.470000       11.9910           0
    1015 CRY4 56   LEU  HN   H      0.310000        3.0240           0
    1016 CRY4 56   LEU  CA   CT1    0.070000        9.9950           0
    1017 CRY4 56   LEU  HA   HB1    0.090000        3.0240           0
    1018 CRY4 56   LEU  CB   CT2   -0.180000        7.9790           0
    1019 CRY4 56   LEU  HB1  HA2    0.090000        3.0240           0
    1020 CRY4 56   LEU  HB2  HA2    0.090000        3.0240           0
    1021 CRY4 56   LEU  CG   CT1   -0.090000        9.9950           0
    1022 CRY4 56   LEU  HG   HA1    0.090000        3.0240           0
    1023 CRY4 56   LEU  CD1  CT3   -0.270000        5.9630           0
    1024 CRY4 56   LEU  HD11 HA3    0.090000        3.0240           0
    1025 CRY4 56   LEU  HD12 HA3    0.090000        3.0240           0
    1026 CRY4 56   LEU  HD13 HA3    0.090000        3.0240           0
    1027 CRY4 56   LEU  CD2  CT3   -0.270000        5.9630           0
    1028 CRY4 56   LEU  HD21 HA3    0.090000        3.0240           0
    1029 CRY4 56   LEU  HD22 HA3    0.090000        3.0240           0
    1030 CRY4 56   LEU  HD23 HA3    0.090000        3.0240           0
    1031 CRY4 56   LEU  C    C      0.510000       12.0110           0
    1032 CRY4 56   LEU  O    O     -0.510000       15.9990           0
    1033 CRY4 57   LEU  N    NH1   -0.470000       11.9910           0
    1034 CRY4 57   LEU  HN   H      0.310000        3.0240           0
    1035 CRY4 57   LEU  CA   CT1    0.070000        9.9950           0
    1036 CRY4 57   LEU  HA   HB1    0.090000        3.0240           0
    1037 CRY4 57   LEU  CB   CT2   -0.180000        7.9790           0
    1038 CRY4 57   LEU  HB1  HA2    0.090000        3.0240           0
    1039 CRY4 57   LEU  HB2  HA2    0.090000        3.0240           0
    1040 CRY4 57   LEU  CG   CT1   -0.090000        9.9950           0
    1041 CRY4 57   LEU  HG   HA1    0.090000        3.0240           0
    1042 CRY4 57   LEU  CD1  CT3   -0.270000        5.9630           0
    1043 CRY4 57   LEU  HD11 HA3    0.090000        3.0240           0
    1044 CRY4 57   LEU  HD12 HA3    0.090000        3.0240           0
    1045 CRY4 57   LEU  HD13 HA3    0.090000        3.0240           0
    1046 CRY4 57   LEU  CD2  CT3   -0.270000        5.9630           0
    1047 CRY4 57   LEU  HD21 HA3    0.090000        3.0240           0
    1048 CRY4 57   LEU  HD22 HA3    0.090000        3.0240           0
    1049 CRY4 57   LEU  HD23 HA3    0.090000        3.0240           0
    1050 CRY4 57   LEU  C    C      0.510000       12.0110           0
    1051 CRY4 57   LEU  O    O     -0.510000       15.9990           0
    1052 CRY4 58   GLN  N    NH1   -0.470000       11.9910           0
    1053 CRY4 58   GLN  HN   H      0.310000        3.0240           0
    1054 CRY4 58   GLN  CA   CT1    0.070000        9.9950           0
    1055 CRY4 58   GLN  HA   HB1    0.090000        3.0240           0
    1056 CRY4 58   GLN  CB   CT2   -0.180000        7.9790           0
    1057 CRY4 58   GLN  HB1  HA2    0.090000        3.0240           0
    1058 CRY4 58   GLN  HB2  HA2    0.090000        3.0240           0
    1059 CRY4 58   GLN  CG   CT2   -0.180000        7.9790           0
    1060 CRY4 58   GLN  HG1  HA2    0.090000        3.0240           0
    1061 CRY4 58   GLN  HG2  HA2    0.090000        3.0240           0
    1062 CRY4 58   GLN  CD   CC     0.550000       12.0110           0
    1063 CRY4 58   GLN  OE1  O     -0.550000       15.9990           0
    1064 CRY4 58   GLN  NE2  NH2   -0.620000        9.9750           0
    1065 CRY4 58   GLN  HE21 H      0.320000        3.0240           0
    1066 CRY4 58   GLN  HE22 H      0.300000        3.0240           0
    1067 CRY4 58   GLN  C    C      0.510000       12.0110           0
    1068 CRY4 58   GLN  O    O     -0.510000       15.9990           0
    1069 CRY4 59   SER  N    NH1   -0.470000       11.9910           0
    1070 CRY4 59   SER  HN   H      0.310000        3.0240           0
    1071 CRY4 59   SER  CA   CT1    0.070000        9.9950           0
    1072 CRY4 59   SER  HA   HB1    0.090000        3.0240           0
    1073 CRY4 59   SER  CB   CT2    0.050000        7.9790           0
    1074 CRY4 59   SER  HB1  HA2    0.090000        3.0240           0
    1075 CRY4 59   SER  HB2  HA2    0.090000        3.0240           0
    1076 CRY4 59   SER  OG   OH1   -0.660000       13.9830           0
    1077 CRY4 59   SER  HG1  H      0.430000        3.0240           0
    1078 CRY4 59   SER  C    C      0.510000       12.0110           0
    1079 CRY4 59   SER  O    O     -0.510000       15.9990           0
    1080 CRY4 60   LEU  N    NH1   -0.470000       11.9910           0
    1081 CRY4 60   LEU  HN   H      0.310000        3.0240           0
    1082 CRY4 60   LEU  CA   CT1    0.070000        9.9950           0
    1083 CRY4 60   LEU  HA   HB1    0.090000        3.0240           0
    1084 CRY4 60   LEU  CB   CT2   -0.180000        7.9790           0
    1085 CRY4 60   LEU  HB1  HA2    0.090000        3.0240           0
    1086 CRY4 60   LEU  HB2  HA2    0.090000        3.0240           0
    1087 CRY4 60   LEU  CG   CT1   -0.090000        9.9950           0
    1088 CRY4 60   LEU  HG   HA1    0.090000        3.0240           0
    1089 CRY4 60   LEU  CD1  CT3   -0.270000        5.9630           0
    1090 CRY4 60   LEU  HD11 HA3    0.090000        3.0240           0
    1091 CRY4 60   LEU  HD12 HA3    0.090000        3.0240           0
    1092 CRY4 60   LEU  HD13 HA3    0.090000        3.0240           0
    1093 CRY4 60   LEU  CD2  CT3   -0.270000        5.9630           0
    1094 CRY4 60   LEU  HD21 HA3    0.090000        3.0240           0
    1095 CRY4 60   LEU  HD22 HA3    0.090000        3.0240           0
    1096 CRY4 60   LEU  HD23 HA3    0.090000        3.0240           0
    1097 CRY4 60   LEU  C    C      0.510000       12.0110           0
    1098 CRY4 60   LEU  O    O     -0.510000       15.9990           0
    1099 CRY4 61   GLU  N    NH1   -0.470000       11.9910           0
    1100 CRY4 61   GLU  HN   H      0.310000        3.0240           0
    1101 CRY4 61   GLU  CA   CT1    0.070000        9.9950           0
    1102 CRY4 61   GLU  HA   HB1    0.090000        3.0240           0
    1103 CRY4 61   GLU  CB   CT2A  -0.180000        7.9790           0
    1104 CRY4 61   GLU  HB1  HA2    0.090000        3.0240           0
    1105 CRY4 61   GLU  HB2  HA2    0.090000        3.0240           0
    1106 CRY4 61   GLU  CG   CT2   -0.280000        7.9790           0
    1107 CRY4 61   GLU  HG1  HA2    0.090000        3.0240           0
    1108 CRY4 61   GLU  HG2  HA2    0.090000        3.0240           0
    1109 CRY4 61   GLU  CD   CC     0.620000       12.0110           0
    1110 CRY4 61   GLU  OE1  OC    -0.760000       15.9990           0
    1111 CRY4 61   GLU  OE2  OC    -0.760000       15.9990           0
    1112 CRY4 61   GLU  C    C      0.510000       12.0110           0
    1113 CRY4 61   GLU  O    O     -0.510000       15.9990           0
    1114 CRY4 62   ASP  N    NH1   -0.470000       11.9910           0
    1115 CRY4 62   ASP  HN   H      0.310000        3.0240           0
    1116 CRY4 62   ASP  CA   CT1    0.070000        9.9950           0
    1117 CRY4 62   ASP  HA   HB1    0.090000        3.0240           0
    1118 CRY4 62   ASP  CB   CT2A  -0.280000        7.9790           0
    1119 CRY4 62   ASP  HB1  HA2    0.090000        3.0240           0
    1120 CRY4 62   ASP  HB2  HA2    0.090000        3.0240           0
    1121 CRY4 62   ASP  CG   CC     0.620000       12.0110           0
    1122 CRY4 62   ASP  OD1  OC    -0.760000       15.9990           0
    1123 CRY4 62   ASP  OD2  OC    -0.760000       15.9990           0
    1124 CRY4 62   ASP  C    C      0.510000       12.0110           0
    1125 CRY4 62   ASP  O    O     -0.510000       15.9990           0
    1126 CRY4 63   LEU  N    NH1   -0.470000       11.9910           0
    1127 CRY4 63   LEU  HN   H      0.310000        3.0240           0
    1128 CRY4 63   LEU  CA   CT1    0.070000        9.9950           0
    1129 CRY4 63   LEU  HA   HB1    0.090000        3.0240           0
    1130 CRY4 63   LEU  CB   CT2   -0.180000        7.9790           0
    1131 CRY4 63   LEU  HB1  HA2    0.090000        3.0240           0
    1132 CRY4 63   LEU  HB2  HA2    0.090000        3.0240           0
    1133 CRY4 63   LEU  CG   CT1   -0.090000        9.9950           0
    1134 CRY4 63   LEU  HG   HA1    0.090000        3.0240           0
    1135 CRY4 63   LEU  CD1  CT3   -0.270000        5.9630           0
    1136 CRY4 63   LEU  HD11 HA3    0.090000        3.0240           0
    1137 CRY4 63   LEU  HD12 HA3    0.090000        3.0240           0
    1138 CRY4 63   LEU  HD13 HA3    0.090000        3.0240           0
    1139 CRY4 63   LEU  CD2  CT3   -0.270000        5.9630           0
    1140 CRY4 63   LEU  HD21 HA3    0.090000        3.0240           0
    1141 CRY4 63   LEU  HD22 HA3    0.090000        3.0240           0
    1142 CRY4 63   LEU  HD23 HA3    0.090000        3.0240           0
    1143 CRY4 63   LEU  C    C      0.510000       12.0110           0
    1144 CRY4 63   LEU  O    O     -0.510000       15.9990           0
    1145 CRY4 64   HSD  N    NH1   -0.470000       11.9910           0
    1146 CRY4 64   HSD  HN   H      0.310000        3.0240           0
    1147 CRY4 64   HSD  CA   CT1    0.070000        9.9950           0
    1148 CRY4 64   HSD  HA   HB1    0.090000        3.0240           0
    1149 CRY4 64   HSD  CB   CT2   -0.090000        7.9790           0
    1150 CRY4 64   HSD  HB1  HA2    0.090000        3.0240           0
    1151 CRY4 64   HSD  HB2  HA2    0.090000        3.0240           0
    1152 CRY4 64   HSD  ND1  NR1   -0.360000       11.9910           0
    1153 CRY4 64   HSD  HD1  H      0.320000        3.0240           0
    1154 CRY4 64   HSD  CG   CPH1  -0.050000       12.0110           0
    1155 CRY4 64   HSD  CE1  CPH2   0.250000        9.9950           0
    1156 CRY4 64   HSD  HE1  HR1    0.130000        3.0240           0
    1157 CRY4 64   HSD  NE2  NR2   -0.700000       14.0070           0
    1158 CRY4 64   HSD  CD2  CPH1   0.220000        9.9950           0
    1159 CRY4 64   HSD  HD2  HR3    0.100000        3.0240           0
    1160 CRY4 64   HSD  C    C      0.510000       12.0110           0
    1161 CRY4 64   HSD  O    O     -0.510000       15.9990           0
    1162 CRY4 65   LYS  N    NH1   -0.470000       11.9910           0
    1163 CRY4 65   LYS  HN   H      0.310000        3.0240           0
    1164 CRY4 65   LYS  CA   CT1    0.070000        9.9950           0
    1165 CRY4 65   LYS  HA   HB1    0.090000        3.0240           0
    1166 CRY4 65   LYS  CB   CT2   -0.180000        7.9790           0
    1167 CRY4 65   LYS  HB1  HA2    0.090000        3.0240           0
    1168 CRY4 65   LYS  HB2  HA2    0.090000        3.0240           0
    1169 CRY4 65   LYS  CG   CT2   -0.180000        7.9790           0
    1170 CRY4 65   LYS  HG1  HA2    0.090000        3.0240           0
    1171 CRY4 65   LYS  HG2  HA2    0.090000        3.0240           0
    1172 CRY4 65   LYS  CD   CT2   -0.180000        7.9790           0
    1173 CRY4 65   LYS  HD1  HA2    0.090000        3.0240           0
    1174 CRY4 65   LYS  HD2  HA2    0.090000        3.0240           0
    1175 CRY4 65   LYS  CE   CT2    0.210000        7.9790           0
    1176 CRY4 65   LYS  HE1  HA2    0.050000        3.0240           0
    1177 CRY4 65   LYS  HE2  HA2    0.050000        3.0240           0
    1178 CRY4 65   LYS  NZ   NH3   -0.300000        7.9590           0
    1179 CRY4 65   LYS  HZ1  HC     0.330000        3.0240           0
    1180 CRY4 65   LYS  HZ2  HC     0.330000        3.0240           0
    1181 CRY4 65   LYS  HZ3  HC     0.330000        3.0240           0
    1182 CRY4 65   LYS  C    C      0.510000       12.0110           0
    1183 CRY4 65   LYS  O    O     -0.510000       15.9990           0
    1184 CRY4 66   ASN  N    NH1   -0.470000       11.9910           0
    1185 CRY4 66   ASN  HN   H      0.310000        3.0240           0
    1186 CRY4 66   ASN  CA   CT1    0.070000        9.9950           0
    1187 CRY4 66   ASN  HA   HB1    0.090000        3.0240           0
    1188 CRY4 66   ASN  CB   CT2   -0.180000        7.9790           0
    1189 CRY4 66   ASN  HB1  HA2    0.090000        3.0240           0
    1190 CRY4 66   ASN  HB2  HA2    0.090000        3.0240           0
    1191 CRY4 66   ASN  CG   CC     0.550000       12.0110           0
    1192 CRY4 66   ASN  OD1  O     -0.550000       15.9990           0
    1193 CRY4 66   ASN  ND2  NH2   -0.620000        9.9750           0
    1194 CRY4 66   ASN  HD21 H      0.320000        3.0240           0
    1195 CRY4 66   ASN  HD22 H      0.300000        3.0240           0
    1196 CRY4 66   ASN  C    C      0.510000       12.0110           0
    1197 CRY4 66   ASN  O    O     -0.510000       15.9990           0
    1198 CRY4 67   LEU  N    NH1   -0.470000       11.9910           0
    1199 CRY4 67   LEU  HN   H      0.310000        3.0240           0
    1200 CRY4 67   LEU  CA   CT1    0.070000        9.9950           0
    1201 CRY4 67   LEU  HA   HB1    0.090000        3.0240           0
    1202 CRY4 67   LEU  CB   CT2   -0.180000        7.9790           0
    1203 CRY4 67   LEU  HB1  HA2    0.090000        3.0240           0
    1204 CRY4 67   LEU  HB2  HA2    0.090000        3.0240           0
    1205 CRY4 67   LEU  CG   CT1   -0.090000        9.9950           0
    1206 CRY4 67   LEU  HG   HA1    0.090000        3.0240           0
    1207 CRY4 67   LEU  CD1  CT3   -0.270000        5.9630           0
    1208 CRY4 67   LEU  HD11 HA3    0.090000        3.0240           0
    1209 CRY4 67   LEU  HD12 HA3    0.090000        3.0240           0
    1210 CRY4 67   LEU  HD13 HA3    0.090000        3.0240           0
    1211 CRY4 67   LEU  CD2  CT3   -0.270000        5.9630           0
    1212 CRY4 67   LEU  HD21 HA3    0.090000        3.0240           0
    1213 CRY4 67   LEU  HD22 HA3    0.090000        3.0240           0
    1214 CRY4 67   LEU  HD23 HA3    0.090000        3.0240           0
    1215 CRY4 67   LEU  C    C      0.510000       12.0110           0
    1216 CRY4 67   LEU  O    O     -0.510000       15.9990           0
    1217 CRY4 68   CYS  N    NH1   -0.470000       11.9910           0
    1218 CRY4 68   CYS  HN   H      0.310000        3.0240           0
    1219 CRY4 68   CYS  CA   CT1    0.070000        9.9950           0
    1220 CRY4 68   CYS  HA   HB1    0.090000        3.0240           0
    1221 CRY4 68   CYS  CB   CT2   -0.110000        7.9790           0
    1222 CRY4 68   CYS  HB1  HA2    0.090000        3.0240           0
    1223 CRY4 68   CYS  HB2  HA2    0.090000        3.0240           0
    1224 CRY4 68   CYS  SG   S     -0.230000       30.0440           0
    1225 CRY4 68   CYS  HG1  HS     0.160000        3.0240           0
    1226 CRY4 68   CYS  C    C      0.510000       12.0110           0
    1227 CRY4 68   CYS  O    O     -0.510000       15.9990           0
    1228 CRY4 69   GLN  N    NH1   -0.470000       11.9910           0
    1229 CRY4 69   GLN  HN   H      0.310000        3.0240           0
    1230 CRY4 69   GLN  CA   CT1    0.070000        9.9950           0
    1231 CRY4 69   GLN  HA   HB1    0.090000        3.0240           0
    1232 CRY4 69   GLN  CB   CT2   -0.180000        7.9790           0
    1233 CRY4 69   GLN  HB1  HA2    0.090000        3.0240           0
    1234 CRY4 69   GLN  HB2  HA2    0.090000        3.0240           0
    1235 CRY4 69   GLN  CG   CT2   -0.180000        7.9790           0
    1236 CRY4 69   GLN  HG1  HA2    0.090000        3.0240           0
    1237 CRY4 69   GLN  HG2  HA2    0.090000        3.0240           0
    1238 CRY4 69   GLN  CD   CC     0.550000       12.0110           0
    1239 CRY4 69   GLN  OE1  O     -0.550000       15.9990           0
    1240 CRY4 69   GLN  NE2  NH2   -0.620000        9.9750           0
    1241 CRY4 69   GLN  HE21 H      0.320000        3.0240           0
    1242 CRY4 69   GLN  HE22 H      0.300000        3.0240           0
    1243 CRY4 69   GLN  C    C      0.510000       12.0110           0
    1244 CRY4 69   GLN  O    O     -0.510000       15.9990           0
    1245 CRY4 70   LEU  N    NH1   -0.470000       11.9910           0
    1246 CRY4 70   LEU  HN   H      0.310000        3.0240           0
    1247 CRY4 70   LEU  CA   CT1    0.070000        9.9950           0
    1248 CRY4 70   LEU  HA   HB1    0.090000        3.0240           0
    1249 CRY4 70   LEU  CB   CT2   -0.180000        7.9790           0
    1250 CRY4 70   LEU  HB1  HA2    0.090000        3.0240           0
    1251 CRY4 70   LEU  HB2  HA2    0.090000        3.0240           0
    1252 CRY4 70   LEU  CG   CT1   -0.090000        9.9950           0
    1253 CRY4 70   LEU  HG   HA1    0.090000        3.0240           0
    1254 CRY4 70   LEU  CD1  CT3   -0.270000        5.9630           0
    1255 CRY4 70   LEU  HD11 HA3    0.090000        3.0240           0
    1256 CRY4 70   LEU  HD12 HA3    0.090000        3.0240           0
    1257 CRY4 70   LEU  HD13 HA3    0.090000        3.0240           0
    1258 CRY4 70   LEU  CD2  CT3   -0.270000        5.9630           0
    1259 CRY4 70   LEU  HD21 HA3    0.090000        3.0240           0
    1260 CRY4 70   LEU  HD22 HA3    0.090000        3.0240           0
    1261 CRY4 70   LEU  HD23 HA3    0.090000        3.0240           0
    1262 CRY4 70   LEU  C    C      0.510000       12.0110           0
    1263 CRY4 70   LEU  O    O     -0.510000       15.9990           0
    1264 CRY4 71   GLY  N    NH1   -0.470000       11.9910           0
    1265 CRY4 71   GLY  HN   H      0.310000        3.0240           0
    1266 CRY4 71   GLY  CA   CT2   -0.020000        7.9790           0
    1267 CRY4 71   GLY  HA1  HB2    0.090000        3.0240           0
    1268 CRY4 71   GLY  HA2  HB2    0.090000        3.0240           0
    1269 CRY4 71   GLY  C    C      0.510000       12.0110           0
    1270 CRY4 71   GLY  O    O     -0.510000       15.9990           0
    1271 CRY4 72   SER  N    NH1   -0.470000       11.9910           0
    1272 CRY4 72   SER  HN   H      0.310000        3.0240           0
    1273 CRY4 72   SER  CA   CT1    0.070000        9.9950           0
    1274 CRY4 72   SER  HA   HB1    0.090000        3.0240           0
    1275 CRY4 72   SER  CB   CT2    0.050000        7.9790           0
    1276 CRY4 72   SER  HB1  HA2    0.090000        3.0240           0
    1277 CRY4 72   SER  HB2  HA2    0.090000        3.0240           0
    1278 CRY4 72   SER  OG   OH1   -0.660000       13.9830           0
    1279 CRY4 72   SER  HG1  H      0.430000        3.0240           0
    1280 CRY4 72   SER  C    C      0.510000       12.0110           0
    1281 CRY4 72   SER  O    O     -0.510000       15.9990           0
    1282 CRY4 73   CYS  N    NH1   -0.470000       11.9910           0
    1283 CRY4 73   CYS  HN   H      0.310000        3.0240           0
    1284 CRY4 73   CYS  CA   CT1    0.070000        9.9950           0
    1285 CRY4 73   CYS  HA   HB1    0.090000        3.0240           0
    1286 CRY4 73   CYS  CB   CT2   -0.110000        7.9790           0
    1287 CRY4 73   CYS  HB1  HA2    0.090000        3.0240           0
    1288 CRY4 73   CYS  HB2  HA2    0.090000        3.0240           0
    1289 CRY4 73   CYS  SG   S     -0.230000       30.0440           0
    1290 CRY4 73   CYS  HG1  HS     0.160000        3.0240           0
    1291 CRY4 73   CYS  C    C      0.510000       12.0110           0
    1292 CRY4 73   CYS  O    O     -0.510000       15.9990           0
    1293 CRY4 74   LEU  N    NH1   -0.470000       11.9910           0
    1294 CRY4 74   LEU  HN   H      0.310000        3.0240           0
    1295 CRY4 74   LEU  CA   CT1    0.070000        9.9950           0
    1296 CRY4 74   LEU  HA   HB1    0.090000        3.0240           0
    1297 CRY4 74   LEU  CB   CT2   -0.180000        7.9790           0
    1298 CRY4 74   LEU  HB1  HA2    0.090000        3.0240           0
    1299 CRY4 74   LEU  HB2  HA2    0.090000        3.0240           0
    1300 CRY4 74   LEU  CG   CT1   -0.090000        9.9950           0
    1301 CRY4 74   LEU  HG   HA1    0.090000        3.0240           0
    1302 CRY4 74   LEU  CD1  CT3   -0.270000        5.9630           0
    1303 CRY4 74   LEU  HD11 HA3    0.090000        3.0240           0
    1304 CRY4 74   LEU  HD12 HA3    0.090000        3.0240           0
    1305 CRY4 74   LEU  HD13 HA3    0.090000        3.0240           0
    1306 CRY4 74   LEU  CD2  CT3   -0.270000        5.9630           0
    1307 CRY4 74   LEU  HD21 HA3    0.090000        3.0240           0
    1308 CRY4 74   LEU  HD22 HA3    0.090000        3.0240           0
    1309 CRY4 74   LEU  HD23 HA3    0.090000        3.0240           0
    1310 CRY4 74   LEU  C    C      0.510000       12.0110           0
    1311 CRY4 74   LEU  O    O     -0.510000       15.9990           0
    1312 CRY4 75   LEU  N    NH1   -0.470000       11.9910           0
    1313 CRY4 75   LEU  HN   H      0.310000        3.0240           0
    1314 CRY4 75   LEU  CA   CT1    0.070000        9.9950           0
    1315 CRY4 75   LEU  HA   HB1    0.090000        3.0240           0
    1316 CRY4 75   LEU  CB   CT2   -0.180000        7.9790           0
    1317 CRY4 75   LEU  HB1  HA2    0.090000        3.0240           0
    1318 CRY4 75   LEU  HB2  HA2    0.090000        3.0240           0
    1319 CRY4 75   LEU  CG   CT1   -0.090000        9.9950           0
    1320 CRY4 75   LEU  HG   HA1    0.090000        3.0240           0
    1321 CRY4 75   LEU  CD1  CT3   -0.270000        5.9630           0
    1322 CRY4 75   LEU  HD11 HA3    0.090000        3.0240           0
    1323 CRY4 75   LEU  HD12 HA3    0.090000        3.0240           0
    1324 CRY4 75   LEU  HD13 HA3    0.090000        3.0240           0
    1325 CRY4 75   LEU  CD2  CT3   -0.270000        5.9630           0
    1326 CRY4 75   LEU  HD21 HA3    0.090000        3.0240           0
    1327 CRY4 75   LEU  HD22 HA3    0.090000        3.0240           0
    1328 CRY4 75   LEU  HD23 HA3    0.090000        3.0240           0
    1329 CRY4 75   LEU  C    C      0.510000       12.0110           0
    1330 CRY4 75   LEU  O    O     -0.510000       15.9990           0
    1331 CRY4 76   VAL  N    NH1   -0.470000       11.9910           0
    1332 CRY4 76   VAL  HN   H      0.310000        3.0240           0
    1333 CRY4 76   VAL  CA   CT1    0.070000        9.9950           0
    1334 CRY4 76   VAL  HA   HB1    0.090000        3.0240           0
    1335 CRY4 76   VAL  CB   CT1   -0.090000        9.9950           0
    1336 CRY4 76   VAL  HB   HA1    0.090000        3.0240           0
    1337 CRY4 76   VAL  CG1  CT3   -0.270000        5.9630           0
    1338 CRY4 76   VAL  HG11 HA3    0.090000        3.0240           0
    1339 CRY4 76   VAL  HG12 HA3    0.090000        3.0240           0
    1340 CRY4 76   VAL  HG13 HA3    0.090000        3.0240           0
    1341 CRY4 76   VAL  CG2  CT3   -0.270000        5.9630           0
    1342 CRY4 76   VAL  HG21 HA3    0.090000        3.0240           0
    1343 CRY4 76   VAL  HG22 HA3    0.090000        3.0240           0
    1344 CRY4 76   VAL  HG23 HA3    0.090000        3.0240           0
    1345 CRY4 76   VAL  C    C      0.510000       12.0110           0
    1346 CRY4 76   VAL  O    O     -0.510000       15.9990           0
    1347 CRY4 77   ILE  N    NH1   -0.470000       11.9910           0
    1348 CRY4 77   ILE  HN   H      0.310000        3.0240           0
    1349 CRY4 77   ILE  CA   CT1    0.070000        9.9950           0
    1350 CRY4 77   ILE  HA   HB1    0.090000        3.0240           0
    1351 CRY4 77   ILE  CB   CT1   -0.090000        9.9950           0
    1352 CRY4 77   ILE  HB   HA1    0.090000        3.0240           0
    1353 CRY4 77   ILE  CG2  CT3   -0.270000        5.9630           0
    1354 CRY4 77   ILE  HG21 HA3    0.090000        3.0240           0
    1355 CRY4 77   ILE  HG22 HA3    0.090000        3.0240           0
    1356 CRY4 77   ILE  HG23 HA3    0.090000        3.0240           0
    1357 CRY4 77   ILE  CG1  CT2   -0.180000        7.9790           0
    1358 CRY4 77   ILE  HG11 HA2    0.090000        3.0240           0
    1359 CRY4 77   ILE  HG12 HA2    0.090000        3.0240           0
    1360 CRY4 77   ILE  CD   CT3   -0.270000        5.9630           0
    1361 CRY4 77   ILE  HD1  HA3    0.090000        3.0240           0
    1362 CRY4 77   ILE  HD2  HA3    0.090000        3.0240           0
    1363 CRY4 77   ILE  HD3  HA3    0.090000        3.0240           0
    1364 CRY4 77   ILE  C    C      0.510000       12.0110           0
    1365 CRY4 77   ILE  O    O     -0.510000       15.9990           0
    1366 CRY4 78   GLN  N    NH1   -0.470000       11.9910           0
    1367 CRY4 78   GLN  HN   H      0.310000        3.0240           0
    1368 CRY4 78   GLN  CA   CT1    0.070000        9.9950           0
    1369 CRY4 78   GLN  HA   HB1    0.090000        3.0240           0
    1370 CRY4 78   GLN  CB   CT2   -0.180000        7.9790           0
    1371 CRY4 78   GLN  HB1  HA2    0.090000        3.0240           0
    1372 CRY4 78   GLN  HB2  HA2    0.090000        3.0240           0
    1373 CRY4 78   GLN  CG   CT2   -0.180000        7.9790           0
    1374 CRY4 78   GLN  HG1  HA2    0.090000        3.0240           0
    1375 CRY4 78   GLN  HG2  HA2    0.090000        3.0240           0
    1376 CRY4 78   GLN  CD   CC     0.550000       12.0110           0
    1377 CRY4 78   GLN  OE1  O     -0.550000       15.9990           0
    1378 CRY4 78   GLN  NE2  NH2   -0.620000        9.9750           0
    1379 CRY4 78   GLN  HE21 H      0.320000        3.0240           0
    1380 CRY4 78   GLN  HE22 H      0.300000        3.0240           0
    1381 CRY4 78   GLN  C    C      0.510000       12.0110           0
    1382 CRY4 78   GLN  O    O     -0.510000       15.9990           0
    1383 CRY4 79   GLY  N    NH1   -0.470000       11.9910           0
    1384 CRY4 79   GLY  HN   H      0.310000        3.0240           0
    1385 CRY4 79   GLY  CA   CT2   -0.020000        7.9790           0
    1386 CRY4 79   GLY  HA1  HB2    0.090000        3.0240           0
    1387 CRY4 79   GLY  HA2  HB2    0.090000        3.0240           0
    1388 CRY4 79   GLY  C    C      0.510000       12.0110           0
    1389 CRY4 79   GLY  O    O     -0.510000       15.9990           0
    1390 CRY4 80   GLU  N    NH1   -0.470000       11.9910           0
    1391 CRY4 80   GLU  HN   H      0.310000        3.0240           0
    1392 CRY4 80   GLU  CA   CT1    0.070000        9.9950           0
    1393 CRY4 80   GLU  HA   HB1    0.090000        3.0240           0
    1394 CRY4 80   GLU  CB   CT2A  -0.180000        7.9790           0
    1395 CRY4 80   GLU  HB1  HA2    0.090000        3.0240           0
    1396 CRY4 80   GLU  HB2  HA2    0.090000        3.0240           0
    1397 CRY4 80   GLU  CG   CT2   -0.280000        7.9790           0
    1398 CRY4 80   GLU  HG1  HA2    0.090000        3.0240           0
    1399 CRY4 80   GLU  HG2  HA2    0.090000        3.0240           0
    1400 CRY4 80   GLU  CD   CC     0.620000       12.0110           0
    1401 CRY4 80   GLU  OE1  OC    -0.760000       15.9990           0
    1402 CRY4 80   GLU  OE2  OC    -0.760000       15.9990           0
    1403 CRY4 80   GLU  C    C      0.510000       12.0110           0
    1404 CRY4 80   GLU  O    O     -0.510000       15.9990           0
    1405 CRY4 81   TYR  N    NH1   -0.470000       11.9910           0
    1406 CRY4 81   TYR  HN   H      0.310000        3.0240           0
    1407 CRY4 81   TYR  CA   CT1    0.070000        9.9950           0
    1408 CRY4 81   TYR  HA   HB1    0.090000        3.0240           0
    1409 CRY4 81   TYR  CB   CT2   -0.180000        7.9790           0
    1410 CRY4 81   TYR  HB1  HA2    0.090000        3.0240           0
    1411 CRY4 81   TYR  HB2  HA2    0.090000        3.0240           0
    1412 CRY4 81   TYR  CG   CA     0.000000       12.0110           0
    1413 CRY4 81   TYR  CD1  CA    -0.115000        9.9950           0
    1414 CRY4 81   TYR  HD1  HP     0.115000        3.0240           0
    1415 CRY4 81   TYR  CE1  CA    -0.115000        9.9950           0
    1416 CRY4 81   TYR  HE1  HP     0.115000        3.0240           0
    1417 CRY4 81   TYR  CZ   CA     0.110000       12.0110           0
    1418 CRY4 81   TYR  OH   OH1   -0.540000       13.9830           0
    1419 CRY4 81   TYR  HH   H      0.430000        3.0240           0
    1420 CRY4 81   TYR  CD2  CA    -0.115000        9.9950           0
    1421 CRY4 81   TYR  HD2  HP     0.115000        3.0240           0
    1422 CRY4 81   TYR  CE2  CA    -0.115000        9.9950           0
    1423 CRY4 81   TYR  HE2  HP     0.115000        3.0240           0
    1424 CRY4 81   TYR  C    C      0.510000       12.0110           0
    1425 CRY4 81   TYR  O    O     -0.510000       15.9990           0
    1426 CRY4 82   GLU  N    NH1   -0.470000       11.9910           0
    1427 CRY4 82   GLU  HN   H      0.310000        3.0240           0
    1428 CRY4 82   GLU  CA   CT1    0.070000        9.9950           0
    1429 CRY4 82   GLU  HA   HB1    0.090000        3.0240           0
    1430 CRY4 82   GLU  CB   CT2A  -0.180000        7.9790           0
    1431 CRY4 82   GLU  HB1  HA2    0.090000        3.0240           0
    1432 CRY4 82   GLU  HB2  HA2    0.090000        3.0240           0
    1433 CRY4 82   GLU  CG   CT2   -0.280000        7.9790           0
    1434 CRY4 82   GLU  HG1  HA2    0.090000        3.0240           0
    1435 CRY4 82   GLU  HG2  HA2    0.090000        3.0240           0
    1436 CRY4 82   GLU  CD   CC     0.620000       12.0110           0
    1437 CRY4 82   GLU  OE1  OC    -0.760000       15.9990           0
    1438 CRY4 82   GLU  OE2  OC    -0.760000       15.9990           0
    1439 CRY4 82   GLU  C    C      0.510000       12.0110           0
    1440 CRY4 82   GLU  O    O     -0.510000       15.9990           0
    1441 CRY4 83   THR  N    NH1   -0.470000       11.9910           0
    1442 CRY4 83   THR  HN   H      0.310000        3.0240           0
    1443 CRY4 83   THR  CA   CT1    0.070000        9.9950           0
    1444 CRY4 83   THR  HA   HB1    0.090000        3.0240           0
    1445 CRY4 83   THR  CB   CT1    0.140000        9.9950           0
    1446 CRY4 83   THR  HB   HA1    0.090000        3.0240           0
    1447 CRY4 83   THR  OG1  OH1   -0.660000       13.9830           0
    1448 CRY4 83   THR  HG1  H      0.430000        3.0240           0
    1449 CRY4 83   THR  CG2  CT3   -0.270000        5.9630           0
    1450 CRY4 83   THR  HG21 HA3    0.090000        3.0240           0
    1451 CRY4 83   THR  HG22 HA3    0.090000        3.0240           0
    1452 CRY4 83   THR  HG23 HA3    0.090000        3.0240           0
    1453 CRY4 83   THR  C    C      0.510000       12.0110           0
    1454 CRY4 83   THR  O    O     -0.510000       15.9990           0
    1455 CRY4 84   VAL  N    NH1   -0.470000       11.9910           0
    1456 CRY4 84   VAL  HN   H      0.310000        3.0240           0
    1457 CRY4 84   VAL  CA   CT1    0.070000        9.9950           0
    1458 CRY4 84   VAL  HA   HB1    0.090000        3.0240           0
    1459 CRY4 84   VAL  CB   CT1   -0.090000        9.9950           0
    1460 CRY4 84   VAL  HB   HA1    0.090000        3.0240           0
    1461 CRY4 84   VAL  CG1  CT3   -0.270000        5.9630           0
    1462 CRY4 84   VAL  HG11 HA3    0.090000        3.0240           0
    1463 CRY4 84   VAL  HG12 HA3    0.090000        3.0240           0
    1464 CRY4 84   VAL  HG13 HA3    0.090000        3.0240           0
    1465 CRY4 84   VAL  CG2  CT3   -0.270000        5.9630           0
    1466 CRY4 84   VAL  HG21 HA3    0.090000        3.0240           0
    1467 CRY4 84   VAL  HG22 HA3    0.090000        3.0240           0
    1468 CRY4 84   VAL  HG23 HA3    0.090000        3.0240           0
    1469 CRY4 84   VAL  C    C      0.510000       12.0110           0
    1470 CRY4 84   VAL  O    O     -0.510000       15.9990           0
    1471 CRY4 85   LEU  N    NH1   -0.470000       11.9910           0
    1472 CRY4 85   LEU  HN   H      0.310000        3.0240           0
    1473 CRY4 85   LEU  CA   CT1    0.070000        9.9950           0
    1474 CRY4 85   LEU  HA   HB1    0.090000        3.0240           0
    1475 CRY4 85   LEU  CB   CT2   -0.180000        7.9790           0
    1476 CRY4 85   LEU  HB1  HA2    0.090000        3.0240           0
    1477 CRY4 85   LEU  HB2  HA2    0.090000        3.0240           0
    1478 CRY4 85   LEU  CG   CT1   -0.090000        9.9950           0
    1479 CRY4 85   LEU  HG   HA1    0.090000        3.0240           0
    1480 CRY4 85   LEU  CD1  CT3   -0.270000        5.9630           0
    1481 CRY4 85   LEU  HD11 HA3    0.090000        3.0240           0
    1482 CRY4 85   LEU  HD12 HA3    0.090000        3.0240           0
    1483 CRY4 85   LEU  HD13 HA3    0.090000        3.0240           0
    1484 CRY4 85   LEU  CD2  CT3   -0.270000        5.9630           0
    1485 CRY4 85   LEU  HD21 HA3    0.090000        3.0240           0
    1486 CRY4 85   LEU  HD22 HA3    0.090000        3.0240           0
    1487 CRY4 85   LEU  HD23 HA3    0.090000        3.0240           0
    1488 CRY4 85   LEU  C    C      0.510000       12.0110           0
    1489 CRY4 85   LEU  O    O     -0.510000       15.9990           0
    1490 CRY4 86   ARG  N    NH1   -0.470000       11.9910           0
    1491 CRY4 86   ARG  HN   H      0.310000        3.0240           0
    1492 CRY4 86   ARG  CA   CT1    0.070000        9.9950           0
    1493 CRY4 86   ARG  HA   HB1    0.090000        3.0240           0
    1494 CRY4 86   ARG  CB   CT2   -0.180000        7.9790           0
    1495 CRY4 86   ARG  HB1  HA2    0.090000        3.0240           0
    1496 CRY4 86   ARG  HB2  HA2    0.090000        3.0240           0
    1497 CRY4 86   ARG  CG   CT2   -0.180000        7.9790           0
    1498 CRY4 86   ARG  HG1  HA2    0.090000        3.0240           0
    1499 CRY4 86   ARG  HG2  HA2    0.090000        3.0240           0
    1500 CRY4 86   ARG  CD   CT2    0.200000        7.9790           0
    1501 CRY4 86   ARG  HD1  HA2    0.090000        3.0240           0
    1502 CRY4 86   ARG  HD2  HA2    0.090000        3.0240           0
    1503 CRY4 86   ARG  NE   NC2   -0.700000       11.9910           0
    1504 CRY4 86   ARG  HE   HC     0.440000        3.0240           0
    1505 CRY4 86   ARG  CZ   C      0.640000       12.0110           0
    1506 CRY4 86   ARG  NH1  NC2   -0.800000        9.9750           0
    1507 CRY4 86   ARG  HH11 HC     0.460000        3.0240           0
    1508 CRY4 86   ARG  HH12 HC     0.460000        3.0240           0
    1509 CRY4 86   ARG  NH2  NC2   -0.800000        9.9750           0
    1510 CRY4 86   ARG  HH21 HC     0.460000        3.0240           0
    1511 CRY4 86   ARG  HH22 HC     0.460000        3.0240           0
    1512 CRY4 86   ARG  C    C      0.510000       12.0110           0
    1513 CRY4 86   ARG  O    O     -0.510000       15.9990           0
    1514 CRY4 87   ASP  N    NH1   -0.470000       11.9910           0
    1515 CRY4 87   ASP  HN   H      0.310000        3.0240           0
    1516 CRY4 87   ASP  CA   CT1    0.070000        9.9950           0
    1517 CRY4 87   ASP  HA   HB1    0.090000        3.0240           0
    1518 CRY4 87   ASP  CB   CT2A  -0.280000        7.9790           0
    1519 CRY4 87   ASP  HB1  HA2    0.090000        3.0240           0
    1520 CRY4 87   ASP  HB2  HA2    0.090000        3.0240           0
    1521 CRY4 87   ASP  CG   CC     0.620000       12.0110           0
    1522 CRY4 87   ASP  OD1  OC    -0.760000       15.9990           0
    1523 CRY4 87   ASP  OD2  OC    -0.760000       15.9990           0
    1524 CRY4 87   ASP  C    C      0.510000       12.0110           0
    1525 CRY4 87   ASP  O    O     -0.510000       15.9990           0
    1526 CRY4 88   HSD  N    NH1   -0.470000       11.9910           0
    1527 CRY4 88   HSD  HN   H      0.310000        3.0240           0
    1528 CRY4 88   HSD  CA   CT1    0.070000        9.9950           0
    1529 CRY4 88   HSD  HA   HB1    0.090000        3.0240           0
    1530 CRY4 88   HSD  CB   CT2   -0.090000        7.9790           0
    1531 CRY4 88   HSD  HB1  HA2    0.090000        3.0240           0
    1532 CRY4 88   HSD  HB2  HA2    0.090000        3.0240           0
    1533 CRY4 88   HSD  ND1  NR1   -0.360000       11.9910           0
    1534 CRY4 88   HSD  HD1  H      0.320000        3.0240           0
    1535 CRY4 88   HSD  CG   CPH1  -0.050000       12.0110           0
    1536 CRY4 88   HSD  CE1  CPH2   0.250000        9.9950           0
    1537 CRY4 88   HSD  HE1  HR1    0.130000        3.0240           0
    1538 CRY4 88   HSD  NE2  NR2   -0.700000       14.0070           0
    1539 CRY4 88   HSD  CD2  CPH1   0.220000        9.9950           0
    1540 CRY4 88   HSD  HD2  HR3    0.100000        3.0240           0
    1541 CRY4 88   HSD  C    C      0.510000       12.0110           0
    1542 CRY4 88   HSD  O    O     -0.510000       15.9990           0
    1543 CRY4 89   ILE  N    NH1   -0.470000       11.9910           0
    1544 CRY4 89   ILE  HN   H      0.310000        3.0240           0
    1545 CRY4 89   ILE  CA   CT1    0.070000        9.9950           0
    1546 CRY4 89   ILE  HA   HB1    0.090000        3.0240           0
    1547 CRY4 89   ILE  CB   CT1   -0.090000        9.9950           0
    1548 CRY4 89   ILE  HB   HA1    0.090000        3.0240           0
    1549 CRY4 89   ILE  CG2  CT3   -0.270000        5.9630           0
    1550 CRY4 89   ILE  HG21 HA3    0.090000        3.0240           0
    1551 CRY4 89   ILE  HG22 HA3    0.090000        3.0240           0
    1552 CRY4 89   ILE  HG23 HA3    0.090000        3.0240           0
    1553 CRY4 89   ILE  CG1  CT2   -0.180000        7.9790           0
    1554 CRY4 89   ILE  HG11 HA2    0.090000        3.0240           0
    1555 CRY4 89   ILE  HG12 HA2    0.090000        3.0240           0
    1556 CRY4 89   ILE  CD   CT3   -0.270000        5.9630           0
    1557 CRY4 89   ILE  HD1  HA3    0.090000        3.0240           0
    1558 CRY4 89   ILE  HD2  HA3    0.090000        3.0240           0
    1559 CRY4 89   ILE  HD3  HA3    0.090000        3.0240           0
    1560 CRY4 89   ILE  C    C      0.510000       12.0110           0
    1561 CRY4 89   ILE  O    O     -0.510000       15.9990           0
    1562 CRY4 90   GLN  N    NH1   -0.470000       11.9910           0
    1563 CRY4 90   GLN  HN   H      0.310000        3.0240           0
    1564 CRY4 90   GLN  CA   CT1    0.070000        9.9950           0
    1565 CRY4 90   GLN  HA   HB1    0.090000        3.0240           0
    1566 CRY4 90   GLN  CB   CT2   -0.180000        7.9790           0
    1567 CRY4 90   GLN  HB1  HA2    0.090000        3.0240           0
    1568 CRY4 90   GLN  HB2  HA2    0.090000        3.0240           0
    1569 CRY4 90   GLN  CG   CT2   -0.180000        7.9790           0
    1570 CRY4 90   GLN  HG1  HA2    0.090000        3.0240           0
    1571 CRY4 90   GLN  HG2  HA2    0.090000        3.0240           0
    1572 CRY4 90   GLN  CD   CC     0.550000       12.0110           0
    1573 CRY4 90   GLN  OE1  O     -0.550000       15.9990           0
    1574 CRY4 90   GLN  NE2  NH2   -0.620000        9.9750           0
    1575 CRY4 90   GLN  HE21 H      0.320000        3.0240           0
    1576 CRY4 90   GLN  HE22 H      0.300000        3.0240           0
    1577 CRY4 90   GLN  C    C      0.510000       12.0110           0
    1578 CRY4 90   GLN  O    O     -0.510000       15.9990           0
    1579 CRY4 91   LYS  N    NH1   -0.470000       11.9910           0
    1580 CRY4 91   LYS  HN   H      0.310000        3.0240           0
    1581 CRY4 91   LYS  CA   CT1    0.070000        9.9950           0
    1582 CRY4 91   LYS  HA   HB1    0.090000        3.0240           0
    1583 CRY4 91   LYS  CB   CT2   -0.180000        7.9790           0
    1584 CRY4 91   LYS  HB1  HA2    0.090000        3.0240           0
    1585 CRY4 91   LYS  HB2  HA2    0.090000        3.0240           0
    1586 CRY4 91   LYS  CG   CT2   -0.180000        7.9790           0
    1587 CRY4 91   LYS  HG1  HA2    0.090000        3.0240           0
    1588 CRY4 91   LYS  HG2  HA2    0.090000        3.0240           0
    1589 CRY4 91   LYS  CD   CT2   -0.180000        7.9790           0
    1590 CRY4 91   LYS  HD1  HA2    0.090000        3.0240           0
    1591 CRY4 91   LYS  HD2  HA2    0.090000        3.0240           0
    1592 CRY4 91   LYS  CE   CT2    0.210000        7.9790           0
    1593 CRY4 91   LYS  HE1  HA2    0.050000        3.0240           0
    1594 CRY4 91   LYS  HE2  HA2    0.050000        3.0240           0
    1595 CRY4 91   LYS  NZ   NH3   -0.300000        7.9590           0
    1596 CRY4 91   LYS  HZ1  HC     0.330000        3.0240           0
    1597 CRY4 91   LYS  HZ2  HC     0.330000        3.0240           0
    1598 CRY4 91   LYS  HZ3  HC     0.330000        3.0240           0
    1599 CRY4 91   LYS  C    C      0.510000       12.0110           0
    1600 CRY4 91   LYS  O    O     -0.510000       15.9990           0
    1601 CRY4 92   TRP  N    NH1   -0.470000       11.9910           0
    1602 CRY4 92   TRP  HN   H      0.310000        3.0240           0
    1603 CRY4 92   TRP  CA   CT1    0.070000        9.9950           0
    1604 CRY4 92   TRP  HA   HB1    0.090000        3.0240           0
    1605 CRY4 92   TRP  CB   CT2   -0.180000        7.9790           0
    1606 CRY4 92   TRP  HB1  HA2    0.090000        3.0240           0
    1607 CRY4 92   TRP  HB2  HA2    0.090000        3.0240           0
    1608 CRY4 92   TRP  CG   CY    -0.030000       12.0110           0
    1609 CRY4 92   TRP  CD1  CA    -0.150000        9.9950           0
    1610 CRY4 92   TRP  HD1  HP     0.220000        3.0240           0
    1611 CRY4 92   TRP  NE1  NY    -0.510000       11.9910           0
    1612 CRY4 92   TRP  HE1  H      0.370000        3.0240           0
    1613 CRY4 92   TRP  CE2  CPT    0.240000       12.0110           0
    1614 CRY4 92   TRP  CD2  CPT    0.110000       12.0110           0
    1615 CRY4 92   TRP  CE3  CAI   -0.250000        9.9950           0
    1616 CRY4 92   TRP  HE3  HP     0.170000        3.0240           0
    1617 CRY4 92   TRP  CZ3  CA    -0.200000        9.9950           0
    1618 CRY4 92   TRP  HZ3  HP     0.140000        3.0240           0
    1619 CRY4 92   TRP  CZ2  CAI   -0.270000        9.9950           0
    1620 CRY4 92   TRP  HZ2  HP     0.160000        3.0240           0
    1621 CRY4 92   TRP  CH2  CA    -0.140000        9.9950           0
    1622 CRY4 92   TRP  HH2  HP     0.140000        3.0240           0
    1623 CRY4 92   TRP  C    C      0.510000       12.0110           0
    1624 CRY4 92   TRP  O    O     -0.510000       15.9990           0
    1625 CRY4 93   SER  N    NH1   -0.470000       11.9910           0
    1626 CRY4 93   SER  HN   H      0.310000        3.0240           0
    1627 CRY4 93   SER  CA   CT1    0.070000        9.9950           0
    1628 CRY4 93   SER  HA   HB1    0.090000        3.0240           0
    1629 CRY4 93   SER  CB   CT2    0.050000        7.9790           0
    1630 CRY4 93   SER  HB1  HA2    0.090000        3.0240           0
    1631 CRY4 93   SER  HB2  HA2    0.090000        3.0240           0
    1632 CRY4 93   SER  OG   OH1   -0.660000       13.9830           0
    1633 CRY4 93   SER  HG1  H      0.430000        3.0240           0
    1634 CRY4 93   SER  C    C      0.510000       12.0110           0
    1635 CRY4 93   SER  O    O     -0.510000       15.9990           0
    1636 CRY4 94   ILE  N    NH1   -0.470000       11.9910           0
    1637 CRY4 94   ILE  HN   H      0.310000        3.0240           0
    1638 CRY4 94   ILE  CA   CT1    0.070000        9.9950           0
    1639 CRY4 94   ILE  HA   HB1    0.090000        3.0240           0
    1640 CRY4 94   ILE  CB   CT1   -0.090000        9.9950           0
    1641 CRY4 94   ILE  HB   HA1    0.090000        3.0240           0
    1642 CRY4 94   ILE  CG2  CT3   -0.270000        5.9630           0
    1643 CRY4 94   ILE  HG21 HA3    0.090000        3.0240           0
    1644 CRY4 94   ILE  HG22 HA3    0.090000        3.0240           0
    1645 CRY4 94   ILE  HG23 HA3    0.090000        3.0240           0
    1646 CRY4 94   ILE  CG1  CT2   -0.180000        7.9790           0
    1647 CRY4 94   ILE  HG11 HA2    0.090000        3.0240           0
    1648 CRY4 94   ILE  HG12 HA2    0.090000        3.0240           0
    1649 CRY4 94   ILE  CD   CT3   -0.270000        5.9630           0
    1650 CRY4 94   ILE  HD1  HA3    0.090000        3.0240           0
    1651 CRY4 94   ILE  HD2  HA3    0.090000        3.0240           0
    1652 CRY4 94   ILE  HD3  HA3    0.090000        3.0240           0
    1653 CRY4 94   ILE  C    C      0.510000       12.0110           0
    1654 CRY4 94   ILE  O    O     -0.510000       15.9990           0
    1655 CRY4 95   THR  N    NH1   -0.470000       11.9910           0
    1656 CRY4 95   THR  HN   H      0.310000        3.0240           0
    1657 CRY4 95   THR  CA   CT1    0.070000        9.9950           0
    1658 CRY4 95   THR  HA   HB1    0.090000        3.0240           0
    1659 CRY4 95   THR  CB   CT1    0.140000        9.9950           0
    1660 CRY4 95   THR  HB   HA1    0.090000        3.0240           0
    1661 CRY4 95   THR  OG1  OH1   -0.660000       13.9830           0
    1662 CRY4 95   THR  HG1  H      0.430000        3.0240           0
    1663 CRY4 95   THR  CG2  CT3   -0.270000        5.9630           0
    1664 CRY4 95   THR  HG21 HA3    0.090000        3.0240           0
    1665 CRY4 95   THR  HG22 HA3    0.090000        3.0240           0
    1666 CRY4 95   THR  HG23 HA3    0.090000        3.0240           0
    1667 CRY4 95   THR  C    C      0.510000       12.0110           0
    1668 CRY4 95   THR  O    O     -0.510000       15.9990           0
    1669 CRY4 96   GLN  N    NH1   -0.470000       11.9910           0
    1670 CRY4 96   GLN  HN   H      0.310000        3.0240           0
    1671 CRY4 96   GLN  CA   CT1    0.070000        9.9950           0
    1672 CRY4 96   GLN  HA   HB1    0.090000        3.0240           0
    1673 CRY4 96   GLN  CB   CT2   -0.180000        7.9790           0
    1674 CRY4 96   GLN  HB1  HA2    0.090000        3.0240           0
    1675 CRY4 96   GLN  HB2  HA2    0.090000        3.0240           0
    1676 CRY4 96   GLN  CG   CT2   -0.180000        7.9790           0
    1677 CRY4 96   GLN  HG1  HA2    0.090000        3.0240           0
    1678 CRY4 96   GLN  HG2  HA2    0.090000        3.0240           0
    1679 CRY4 96   GLN  CD   CC     0.550000       12.0110           0
    1680 CRY4 96   GLN  OE1  O     -0.550000       15.9990           0
    1681 CRY4 96   GLN  NE2  NH2   -0.620000        9.9750           0
    1682 CRY4 96   GLN  HE21 H      0.320000        3.0240           0
    1683 CRY4 96   GLN  HE22 H      0.300000        3.0240           0
    1684 CRY4 96   GLN  C    C      0.510000       12.0110           0
    1685 CRY4 96   GLN  O    O     -0.510000       15.9990           0
    1686 CRY4 97   VAL  N    NH1   -0.470000       11.9910           0
    1687 CRY4 97   VAL  HN   H      0.310000        3.0240           0
    1688 CRY4 97   VAL  CA   CT1    0.070000        9.9950           0
    1689 CRY4 97   VAL  HA   HB1    0.090000        3.0240           0
    1690 CRY4 97   VAL  CB   CT1   -0.090000        9.9950           0
    1691 CRY4 97   VAL  HB   HA1    0.090000        3.0240           0
    1692 CRY4 97   VAL  CG1  CT3   -0.270000        5.9630           0
    1693 CRY4 97   VAL  HG11 HA3    0.090000        3.0240           0
    1694 CRY4 97   VAL  HG12 HA3    0.090000        3.0240           0
    1695 CRY4 97   VAL  HG13 HA3    0.090000        3.0240           0
    1696 CRY4 97   VAL  CG2  CT3   -0.270000        5.9630           0
    1697 CRY4 97   VAL  HG21 HA3    0.090000        3.0240           0
    1698 CRY4 97   VAL  HG22 HA3    0.090000        3.0240           0
    1699 CRY4 97   VAL  HG23 HA3    0.090000        3.0240           0
    1700 CRY4 97   VAL  C    C      0.510000       12.0110           0
    1701 CRY4 97   VAL  O    O     -0.510000       15.9990           0
    1702 CRY4 98   THR  N    NH1   -0.470000       11.9910           0
    1703 CRY4 98   THR  HN   H      0.310000        3.0240           0
    1704 CRY4 98   THR  CA   CT1    0.070000        9.9950           0
    1705 CRY4 98   THR  HA   HB1    0.090000        3.0240           0
    1706 CRY4 98   THR  CB   CT1    0.140000        9.9950           0
    1707 CRY4 98   THR  HB   HA1    0.090000        3.0240           0
    1708 CRY4 98   THR  OG1  OH1   -0.660000       13.9830           0
    1709 CRY4 98   THR  HG1  H      0.430000        3.0240           0
    1710 CRY4 98   THR  CG2  CT3   -0.270000        5.9630           0
    1711 CRY4 98   THR  HG21 HA3    0.090000        3.0240           0
    1712 CRY4 98   THR  HG22 HA3    0.090000        3.0240           0
    1713 CRY4 98   THR  HG23 HA3    0.090000        3.0240           0
    1714 CRY4 98   THR  C    C      0.510000       12.0110           0
    1715 CRY4 98   THR  O    O     -0.510000       15.9990           0
    1716 CRY4 99   LEU  N    NH1   -0.470000       11.9910           0
    1717 CRY4 99   LEU  HN   H      0.310000        3.0240           0
    1718 CRY4 99   LEU  CA   CT1    0.070000        9.9950           0
    1719 CRY4 99   LEU  HA   HB1    0.090000        3.0240           0
    1720 CRY4 99   LEU  CB   CT2   -0.180000        7.9790           0
    1721 CRY4 99   LEU  HB1  HA2    0.090000        3.0240           0
    1722 CRY4 99   LEU  HB2  HA2    0.090000        3.0240           0
    1723 CRY4 99   LEU  CG   CT1   -0.090000        9.9950           0
    1724 CRY4 99   LEU  HG   HA1    0.090000        3.0240           0
    1725 CRY4 99   LEU  CD1  CT3   -0.270000        5.9630           0
    1726 CRY4 99   LEU  HD11 HA3    0.090000        3.0240           0
    1727 CRY4 99   LEU  HD12 HA3    0.090000        3.0240           0
    1728 CRY4 99   LEU  HD13 HA3    0.090000        3.0240           0
    1729 CRY4 99   LEU  CD2  CT3   -0.270000        5.9630           0
    1730 CRY4 99   LEU  HD21 HA3    0.090000        3.0240           0
    1731 CRY4 99   LEU  HD22 HA3    0.090000        3.0240           0
    1732 CRY4 99   LEU  HD23 HA3    0.090000        3.0240           0
    1733 CRY4 99   LEU  C    C      0.510000       12.0110           0
    1734 CRY4 99   LEU  O    O     -0.510000       15.9990           0
    1735 CRY4 100  ASP  N    NH1   -0.470000       11.9910           0
    1736 CRY4 100  ASP  HN   H      0.310000        3.0240           0
    1737 CRY4 100  ASP  CA   CT1    0.070000        9.9950           0
    1738 CRY4 100  ASP  HA   HB1    0.090000        3.0240           0
    1739 CRY4 100  ASP  CB   CT2A  -0.280000        7.9790           0
    1740 CRY4 100  ASP  HB1  HA2    0.090000        3.0240           0
    1741 CRY4 100  ASP  HB2  HA2    0.090000        3.0240           0
    1742 CRY4 100  ASP  CG   CC     0.620000       12.0110           0
    1743 CRY4 100  ASP  OD1  OC    -0.760000       15.9990           0
    1744 CRY4 100  ASP  OD2  OC    -0.760000       15.9990           0
    1745 CRY4 100  ASP  C    C      0.510000       12.0110           0
    1746 CRY4 100  ASP  O    O     -0.510000       15.9990           0
    1747 CRY4 101  ALA  N    NH1   -0.470000       11.9910           0
    1748 CRY4 101  ALA  HN   H      0.310000        3.0240           0
    1749 CRY4 101  ALA  CA   CT1    0.070000        9.9950           0
    1750 CRY4 101  ALA  HA   HB1    0.090000        3.0240           0
    1751 CRY4 101  ALA  CB   CT3   -0.270000        5.9630           0
    1752 CRY4 101  ALA  HB1  HA3    0.090000        3.0240           0
    1753 CRY4 101  ALA  HB2  HA3    0.090000        3.0240           0
    1754 CRY4 101  ALA  HB3  HA3    0.090000        3.0240           0
    1755 CRY4 101  ALA  C    C      0.510000       12.0110           0
    1756 CRY4 101  ALA  O    O     -0.510000       15.9990           0
    1757 CRY4 102  GLU  N    NH1   -0.470000       11.9910           0
    1758 CRY4 102  GLU  HN   H      0.310000        3.0240           0
    1759 CRY4 102  GLU  CA   CT1    0.070000        9.9950           0
    1760 CRY4 102  GLU  HA   HB1    0.090000        3.0240           0
    1761 CRY4 102  GLU  CB   CT2A  -0.180000        7.9790           0
    1762 CRY4 102  GLU  HB1  HA2    0.090000        3.0240           0
    1763 CRY4 102  GLU  HB2  HA2    0.090000        3.0240           0
    1764 CRY4 102  GLU  CG   CT2   -0.210000        7.9790           0
    1765 CRY4 102  GLU  HG1  HA2    0.090000        3.0240           0
    1766 CRY4 102  GLU  HG2  HA2    0.090000        3.0240           0
    1767 CRY4 102  GLU  CD   CD     0.750000       12.0110           0
    1768 CRY4 102  GLU  OE1  OB    -0.550000       15.9990           0
    1769 CRY4 102  GLU  OE2  OH1   -0.610000       13.9830           0
    1770 CRY4 102  GLU  HE2  H      0.440000        3.0240           0
    1771 CRY4 102  GLU  C    C      0.510000       12.0110           0
    1772 CRY4 102  GLU  O    O     -0.510000       15.9990           0
    1773 CRY4 103  MET  N    NH1   -0.470000       11.9910           0
    1774 CRY4 103  MET  HN   H      0.310000        3.0240           0
    1775 CRY4 103  MET  CA   CT1    0.070000        9.9950           0
    1776 CRY4 103  MET  HA   HB1    0.090000        3.0240           0
    1777 CRY4 103  MET  CB   CT2   -0.180000        7.9790           0
    1778 CRY4 103  MET  HB1  HA2    0.090000        3.0240           0
    1779 CRY4 103  MET  HB2  HA2    0.090000        3.0240           0
    1780 CRY4 103  MET  CG   CT2   -0.140000        7.9790           0
    1781 CRY4 103  MET  HG1  HA2    0.090000        3.0240           0
    1782 CRY4 103  MET  HG2  HA2    0.090000        3.0240           0
    1783 CRY4 103  MET  SD   S     -0.090000       32.0600           0
    1784 CRY4 103  MET  CE   CT3   -0.220000        5.9630           0
    1785 CRY4 103  MET  HE1  HA3    0.090000        3.0240           0
    1786 CRY4 103  MET  HE2  HA3    0.090000        3.0240           0
    1787 CRY4 103  MET  HE3  HA3    0.090000        3.0240           0
    1788 CRY4 103  MET  C    C      0.510000       12.0110           0
    1789 CRY4 103  MET  O    O     -0.510000       15.9990           0
    1790 CRY4 104  GLU  N    NH1   -0.470000       11.9910           0
    1791 CRY4 104  GLU  HN   H      0.310000        3.0240           0
    1792 CRY4 104  GLU  CA   CT1    0.070000        9.9950           0
    1793 CRY4 104  GLU  HA   HB1    0.090000        3.0240           0
    1794 CRY4 104  GLU  CB   CT2A  -0.180000        7.9790           0
    1795 CRY4 104  GLU  HB1  HA2    0.090000        3.0240           0
    1796 CRY4 104  GLU  HB2  HA2    0.090000        3.0240           0
    1797 CRY4 104  GLU  CG   CT2   -0.280000        7.9790           0
    1798 CRY4 104  GLU  HG1  HA2    0.090000        3.0240           0
    1799 CRY4 104  GLU  HG2  HA2    0.090000        3.0240           0
    1800 CRY4 104  GLU  CD   CC     0.620000       12.0110           0
    1801 CRY4 104  GLU  OE1  OC    -0.760000       15.9990           0
    1802 CRY4 104  GLU  OE2  OC    -0.760000       15.9990           0
    1803 CRY4 104  GLU  C    C      0.510000       12.0110           0
    1804 CRY4 104  GLU  O    O     -0.510000       15.9990           0
    1805 CRY4 105  PRO  N    N     -0.290000       14.0070           0
    1806 CRY4 105  PRO  CD   CP3    0.000000        7.9790           0
    1807 CRY4 105  PRO  HD1  HA2    0.090000        3.0240           0
    1808 CRY4 105  PRO  HD2  HA2    0.090000        3.0240           0
    1809 CRY4 105  PRO  CA   CP1    0.020000        9.9950           0
    1810 CRY4 105  PRO  HA   HB1    0.090000        3.0240           0
    1811 CRY4 105  PRO  CB   CP2   -0.180000        7.9790           0
    1812 CRY4 105  PRO  HB1  HA2    0.090000        3.0240           0
    1813 CRY4 105  PRO  HB2  HA2    0.090000        3.0240           0
    1814 CRY4 105  PRO  CG   CP2   -0.180000        7.9790           0
    1815 CRY4 105  PRO  HG1  HA2    0.090000        3.0240           0
    1816 CRY4 105  PRO  HG2  HA2    0.090000        3.0240           0
    1817 CRY4 105  PRO  C    C      0.510000       12.0110           0
    1818 CRY4 105  PRO  O    O     -0.510000       15.9990           0
    1819 CRY4 106  PHE  N    NH1   -0.470000       11.9910           0
    1820 CRY4 106  PHE  HN   H      0.310000        3.0240           0
    1821 CRY4 106  PHE  CA   CT1    0.070000        9.9950           0
    1822 CRY4 106  PHE  HA   HB1    0.090000        3.0240           0
    1823 CRY4 106  PHE  CB   CT2   -0.180000        7.9790           0
    1824 CRY4 106  PHE  HB1  HA2    0.090000        3.0240           0
    1825 CRY4 106  PHE  HB2  HA2    0.090000        3.0240           0
    1826 CRY4 106  PHE  CG   CA     0.000000       12.0110           0
    1827 CRY4 106  PHE  CD1  CA    -0.115000        9.9950           0
    1828 CRY4 106  PHE  HD1  HP     0.115000        3.0240           0
    1829 CRY4 106  PHE  CE1  CA    -0.115000        9.9950           0
    1830 CRY4 106  PHE  HE1  HP     0.115000        3.0240           0
    1831 CRY4 106  PHE  CZ   CA    -0.115000        9.9950           0
    1832 CRY4 106  PHE  HZ   HP     0.115000        3.0240           0
    1833 CRY4 106  PHE  CD2  CA    -0.115000        9.9950           0
    1834 CRY4 106  PHE  HD2  HP     0.115000        3.0240           0
    1835 CRY4 106  PHE  CE2  CA    -0.115000        9.9950           0
    1836 CRY4 106  PHE  HE2  HP     0.115000        3.0240           0
    1837 CRY4 106  PHE  C    C      0.510000       12.0110           0
    1838 CRY4 106  PHE  O    O     -0.510000       15.9990           0
    1839 CRY4 107  TYR  N    NH1   -0.470000       11.9910           0
    1840 CRY4 107  TYR  HN   H      0.310000        3.0240           0
    1841 CRY4 107  TYR  CA   CT1    0.070000        9.9950           0
    1842 CRY4 107  TYR  HA   HB1    0.090000        3.0240           0
    1843 CRY4 107  TYR  CB   CT2   -0.180000        7.9790           0
    1844 CRY4 107  TYR  HB1  HA2    0.090000        3.0240           0
    1845 CRY4 107  TYR  HB2  HA2    0.090000        3.0240           0
    1846 CRY4 107  TYR  CG   CA     0.000000       12.0110           0
    1847 CRY4 107  TYR  CD1  CA    -0.115000        9.9950           0
    1848 CRY4 107  TYR  HD1  HP     0.115000        3.0240           0
    1849 CRY4 107  TYR  CE1  CA    -0.115000        9.9950           0
    1850 CRY4 107  TYR  HE1  HP     0.115000        3.0240           0
    1851 CRY4 107  TYR  CZ   CA     0.110000       12.0110           0
    1852 CRY4 107  TYR  OH   OH1   -0.540000       13.9830           0
    1853 CRY4 107  TYR  HH   H      0.430000        3.0240           0
    1854 CRY4 107  TYR  CD2  CA    -0.115000        9.9950           0
    1855 CRY4 107  TYR  HD2  HP     0.115000        3.0240           0
    1856 CRY4 107  TYR  CE2  CA    -0.115000        9.9950           0
    1857 CRY4 107  TYR  HE2  HP     0.115000        3.0240           0
    1858 CRY4 107  TYR  C    C      0.510000       12.0110           0
    1859 CRY4 107  TYR  O    O     -0.510000       15.9990           0
    1860 CRY4 108  LYS  N    NH1   -0.470000       11.9910           0
    1861 CRY4 108  LYS  HN   H      0.310000        3.0240           0
    1862 CRY4 108  LYS  CA   CT1    0.070000        9.9950           0
    1863 CRY4 108  LYS  HA   HB1    0.090000        3.0240           0
    1864 CRY4 108  LYS  CB   CT2   -0.180000        7.9790           0
    1865 CRY4 108  LYS  HB1  HA2    0.090000        3.0240           0
    1866 CRY4 108  LYS  HB2  HA2    0.090000        3.0240           0
    1867 CRY4 108  LYS  CG   CT2   -0.180000        7.9790           0
    1868 CRY4 108  LYS  HG1  HA2    0.090000        3.0240           0
    1869 CRY4 108  LYS  HG2  HA2    0.090000        3.0240           0
    1870 CRY4 108  LYS  CD   CT2   -0.180000        7.9790           0
    1871 CRY4 108  LYS  HD1  HA2    0.090000        3.0240           0
    1872 CRY4 108  LYS  HD2  HA2    0.090000        3.0240           0
    1873 CRY4 108  LYS  CE   CT2    0.210000        7.9790           0
    1874 CRY4 108  LYS  HE1  HA2    0.050000        3.0240           0
    1875 CRY4 108  LYS  HE2  HA2    0.050000        3.0240           0
    1876 CRY4 108  LYS  NZ   NH3   -0.300000        7.9590           0
    1877 CRY4 108  LYS  HZ1  HC     0.330000        3.0240           0
    1878 CRY4 108  LYS  HZ2  HC     0.330000        3.0240           0
    1879 CRY4 108  LYS  HZ3  HC     0.330000        3.0240           0
    1880 CRY4 108  LYS  C    C      0.510000       12.0110           0
    1881 CRY4 108  LYS  O    O     -0.510000       15.9990           0
    1882 CRY4 109  GLU  N    NH1   -0.470000       11.9910           0
    1883 CRY4 109  GLU  HN   H      0.310000        3.0240           0
    1884 CRY4 109  GLU  CA   CT1    0.070000        9.9950           0
    1885 CRY4 109  GLU  HA   HB1    0.090000        3.0240           0
    1886 CRY4 109  GLU  CB   CT2A  -0.180000        7.9790           0
    1887 CRY4 109  GLU  HB1  HA2    0.090000        3.0240           0
    1888 CRY4 109  GLU  HB2  HA2    0.090000        3.0240           0
    1889 CRY4 109  GLU  CG   CT2   -0.280000        7.9790           0
    1890 CRY4 109  GLU  HG1  HA2    0.090000        3.0240           0
    1891 CRY4 109  GLU  HG2  HA2    0.090000        3.0240           0
    1892 CRY4 109  GLU  CD   CC     0.620000       12.0110           0
    1893 CRY4 109  GLU  OE1  OC    -0.760000       15.9990           0
    1894 CRY4 109  GLU  OE2  OC    -0.760000       15.9990           0
    1895 CRY4 109  GLU  C    C      0.510000       12.0110           0
    1896 CRY4 109  GLU  O    O     -0.510000       15.9990           0
    1897 CRY4 110  MET  N    NH1   -0.470000       11.9910           0
    1898 CRY4 110  MET  HN   H      0.310000        3.0240           0
    1899 CRY4 110  MET  CA   CT1    0.070000        9.9950           0
    1900 CRY4 110  MET  HA   HB1    0.090000        3.0240           0
    1901 CRY4 110  MET  CB   CT2   -0.180000        7.9790           0
    1902 CRY4 110  MET  HB1  HA2    0.090000        3.0240           0
    1903 CRY4 110  MET  HB2  HA2    0.090000        3.0240           0
    1904 CRY4 110  MET  CG   CT2   -0.140000        7.9790           0
    1905 CRY4 110  MET  HG1  HA2    0.090000        3.0240           0
    1906 CRY4 110  MET  HG2  HA2    0.090000        3.0240           0
    1907 CRY4 110  MET  SD   S     -0.090000       32.0600           0
    1908 CRY4 110  MET  CE   CT3   -0.220000        5.9630           0
    1909 CRY4 110  MET  HE1  HA3    0.090000        3.0240           0
    1910 CRY4 110  MET  HE2  HA3    0.090000        3.0240           0
    1911 CRY4 110  MET  HE3  HA3    0.090000        3.0240           0
    1912 CRY4 110  MET  C    C      0.510000       12.0110           0
    1913 CRY4 110  MET  O    O     -0.510000       15.9990           0
    1914 CRY4 111  GLU  N    NH1   -0.470000       11.9910           0
    1915 CRY4 111  GLU  HN   H      0.310000        3.0240           0
    1916 CRY4 111  GLU  CA   CT1    0.070000        9.9950           0
    1917 CRY4 111  GLU  HA   HB1    0.090000        3.0240           0
    1918 CRY4 111  GLU  CB   CT2A  -0.180000        7.9790           0
    1919 CRY4 111  GLU  HB1  HA2    0.090000        3.0240           0
    1920 CRY4 111  GLU  HB2  HA2    0.090000        3.0240           0
    1921 CRY4 111  GLU  CG   CT2   -0.280000        7.9790           0
    1922 CRY4 111  GLU  HG1  HA2    0.090000        3.0240           0
    1923 CRY4 111  GLU  HG2  HA2    0.090000        3.0240           0
    1924 CRY4 111  GLU  CD   CC     0.620000       12.0110           0
    1925 CRY4 111  GLU  OE1  OC    -0.760000       15.9990           0
    1926 CRY4 111  GLU  OE2  OC    -0.760000       15.9990           0
    1927 CRY4 111  GLU  C    C      0.510000       12.0110           0
    1928 CRY4 111  GLU  O    O     -0.510000       15.9990           0
    1929 CRY4 112  ALA  N    NH1   -0.470000       11.9910           0
    1930 CRY4 112  ALA  HN   H      0.310000        3.0240           0
    1931 CRY4 112  ALA  CA   CT1    0.070000        9.9950           0
    1932 CRY4 112  ALA  HA   HB1    0.090000        3.0240           0
    1933 CRY4 112  ALA  CB   CT3   -0.270000        5.9630           0
    1934 CRY4 112  ALA  HB1  HA3    0.090000        3.0240           0
    1935 CRY4 112  ALA  HB2  HA3    0.090000        3.0240           0
    1936 CRY4 112  ALA  HB3  HA3    0.090000        3.0240           0
    1937 CRY4 112  ALA  C    C      0.510000       12.0110           0
    1938 CRY4 112  ALA  O    O     -0.510000       15.9990           0
    1939 CRY4 113  ASN  N    NH1   -0.470000       11.9910           0
    1940 CRY4 113  ASN  HN   H      0.310000        3.0240           0
    1941 CRY4 113  ASN  CA   CT1    0.070000        9.9950           0
    1942 CRY4 113  ASN  HA   HB1    0.090000        3.0240           0
    1943 CRY4 113  ASN  CB   CT2   -0.180000        7.9790           0
    1944 CRY4 113  ASN  HB1  HA2    0.090000        3.0240           0
    1945 CRY4 113  ASN  HB2  HA2    0.090000        3.0240           0
    1946 CRY4 113  ASN  CG   CC     0.550000       12.0110           0
    1947 CRY4 113  ASN  OD1  O     -0.550000       15.9990           0
    1948 CRY4 113  ASN  ND2  NH2   -0.620000        9.9750           0
    1949 CRY4 113  ASN  HD21 H      0.320000        3.0240           0
    1950 CRY4 113  ASN  HD22 H      0.300000        3.0240           0
    1951 CRY4 113  ASN  C    C      0.510000       12.0110           0
    1952 CRY4 113  ASN  O    O     -0.510000       15.9990           0
    1953 CRY4 114  ILE  N    NH1   -0.470000       11.9910           0
    1954 CRY4 114  ILE  HN   H      0.310000        3.0240           0
    1955 CRY4 114  ILE  CA   CT1    0.070000        9.9950           0
    1956 CRY4 114  ILE  HA   HB1    0.090000        3.0240           0
    1957 CRY4 114  ILE  CB   CT1   -0.090000        9.9950           0
    1958 CRY4 114  ILE  HB   HA1    0.090000        3.0240           0
    1959 CRY4 114  ILE  CG2  CT3   -0.270000        5.9630           0
    1960 CRY4 114  ILE  HG21 HA3    0.090000        3.0240           0
    1961 CRY4 114  ILE  HG22 HA3    0.090000        3.0240           0
    1962 CRY4 114  ILE  HG23 HA3    0.090000        3.0240           0
    1963 CRY4 114  ILE  CG1  CT2   -0.180000        7.9790           0
    1964 CRY4 114  ILE  HG11 HA2    0.090000        3.0240           0
    1965 CRY4 114  ILE  HG12 HA2    0.090000        3.0240           0
    1966 CRY4 114  ILE  CD   CT3   -0.270000        5.9630           0
    1967 CRY4 114  ILE  HD1  HA3    0.090000        3.0240           0
    1968 CRY4 114  ILE  HD2  HA3    0.090000        3.0240           0
    1969 CRY4 114  ILE  HD3  HA3    0.090000        3.0240           0
    1970 CRY4 114  ILE  C    C      0.510000       12.0110           0
    1971 CRY4 114  ILE  O    O     -0.510000       15.9990           0
    1972 CRY4 115  GLN  N    NH1   -0.470000       11.9910           0
    1973 CRY4 115  GLN  HN   H      0.310000        3.0240           0
    1974 CRY4 115  GLN  CA   CT1    0.070000        9.9950           0
    1975 CRY4 115  GLN  HA   HB1    0.090000        3.0240           0
    1976 CRY4 115  GLN  CB   CT2   -0.180000        7.9790           0
    1977 CRY4 115  GLN  HB1  HA2    0.090000        3.0240           0
    1978 CRY4 115  GLN  HB2  HA2    0.090000        3.0240           0
    1979 CRY4 115  GLN  CG   CT2   -0.180000        7.9790           0
    1980 CRY4 115  GLN  HG1  HA2    0.090000        3.0240           0
    1981 CRY4 115  GLN  HG2  HA2    0.090000        3.0240           0
    1982 CRY4 115  GLN  CD   CC     0.550000       12.0110           0
    1983 CRY4 115  GLN  OE1  O     -0.550000       15.9990           0
    1984 CRY4 115  GLN  NE2  NH2   -0.620000        9.9750           0
    1985 CRY4 115  GLN  HE21 H      0.320000        3.0240           0
    1986 CRY4 115  GLN  HE22 H      0.300000        3.0240           0
    1987 CRY4 115  GLN  C    C      0.510000       12.0110           0
    1988 CRY4 115  GLN  O    O     -0.510000       15.9990           0
    1989 CRY4 116  CYS  N    NH1   -0.470000       11.9910           0
    1990 CRY4 116  CYS  HN   H      0.310000        3.0240           0
    1991 CRY4 116  CYS  CA   CT1    0.070000        9.9950           0
    1992 CRY4 116  CYS  HA   HB1    0.090000        3.0240           0
    1993 CRY4 116  CYS  CB   CT2   -0.110000        7.9790           0
    1994 CRY4 116  CYS  HB1  HA2    0.090000        3.0240           0
    1995 CRY4 116  CYS  HB2  HA2    0.090000        3.0240           0
    1996 CRY4 116  CYS  SG   S     -0.230000       30.0440           0
    1997 CRY4 116  CYS  HG1  HS     0.160000        3.0240           0
    1998 CRY4 116  CYS  C    C      0.510000       12.0110           0
    1999 CRY4 116  CYS  O    O     -0.510000       15.9990           0
    2000 CRY4 117  LEU  N    NH1   -0.470000       11.9910           0
    2001 CRY4 117  LEU  HN   H      0.310000        3.0240           0
    2002 CRY4 117  LEU  CA   CT1    0.070000        9.9950           0
    2003 CRY4 117  LEU  HA   HB1    0.090000        3.0240           0
    2004 CRY4 117  LEU  CB   CT2   -0.180000        7.9790           0
    2005 CRY4 117  LEU  HB1  HA2    0.090000        3.0240           0
    2006 CRY4 117  LEU  HB2  HA2    0.090000        3.0240           0
    2007 CRY4 117  LEU  CG   CT1   -0.090000        9.9950           0
    2008 CRY4 117  LEU  HG   HA1    0.090000        3.0240           0
    2009 CRY4 117  LEU  CD1  CT3   -0.270000        5.9630           0
    2010 CRY4 117  LEU  HD11 HA3    0.090000        3.0240           0
    2011 CRY4 117  LEU  HD12 HA3    0.090000        3.0240           0
    2012 CRY4 117  LEU  HD13 HA3    0.090000        3.0240           0
    2013 CRY4 117  LEU  CD2  CT3   -0.270000        5.9630           0
    2014 CRY4 117  LEU  HD21 HA3    0.090000        3.0240           0
    2015 CRY4 117  LEU  HD22 HA3    0.090000        3.0240           0
    2016 CRY4 117  LEU  HD23 HA3    0.090000        3.0240           0
    2017 CRY4 117  LEU  C    C      0.510000       12.0110           0
    2018 CRY4 117  LEU  O    O     -0.510000       15.9990           0
    2019 CRY4 118  GLY  N    NH1   -0.470000       11.9910           0
    2020 CRY4 118  GLY  HN   H      0.310000        3.0240           0
    2021 CRY4 118  GLY  CA   CT2   -0.020000        7.9790           0
    2022 CRY4 118  GLY  HA1  HB2    0.090000        3.0240           0
    2023 CRY4 118  GLY  HA2  HB2    0.090000        3.0240           0
    2024 CRY4 118  GLY  C    C      0.510000       12.0110           0
    2025 CRY4 118  GLY  O    O     -0.510000       15.9990           0
    2026 CRY4 119  ALA  N    NH1   -0.470000       11.9910           0
    2027 CRY4 119  ALA  HN   H      0.310000        3.0240           0
    2028 CRY4 119  ALA  CA   CT1    0.070000        9.9950           0
    2029 CRY4 119  ALA  HA   HB1    0.090000        3.0240           0
    2030 CRY4 119  ALA  CB   CT3   -0.270000        5.9630           0
    2031 CRY4 119  ALA  HB1  HA3    0.090000        3.0240           0
    2032 CRY4 119  ALA  HB2  HA3    0.090000        3.0240           0
    2033 CRY4 119  ALA  HB3  HA3    0.090000        3.0240           0
    2034 CRY4 119  ALA  C    C      0.510000       12.0110           0
    2035 CRY4 119  ALA  O    O     -0.510000       15.9990           0
    2036 CRY4 120  GLU  N    NH1   -0.470000       11.9910           0
    2037 CRY4 120  GLU  HN   H      0.310000        3.0240           0
    2038 CRY4 120  GLU  CA   CT1    0.070000        9.9950           0
    2039 CRY4 120  GLU  HA   HB1    0.090000        3.0240           0
    2040 CRY4 120  GLU  CB   CT2A  -0.180000        7.9790           0
    2041 CRY4 120  GLU  HB1  HA2    0.090000        3.0240           0
    2042 CRY4 120  GLU  HB2  HA2    0.090000        3.0240           0
    2043 CRY4 120  GLU  CG   CT2   -0.280000        7.9790           0
    2044 CRY4 120  GLU  HG1  HA2    0.090000        3.0240           0
    2045 CRY4 120  GLU  HG2  HA2    0.090000        3.0240           0
    2046 CRY4 120  GLU  CD   CC     0.620000       12.0110           0
    2047 CRY4 120  GLU  OE1  OC    -0.760000       15.9990           0
    2048 CRY4 120  GLU  OE2  OC    -0.760000       15.9990           0
    2049 CRY4 120  GLU  C    C      0.510000       12.0110           0
    2050 CRY4 120  GLU  O    O     -0.510000       15.9990           0
    2051 CRY4 121  LEU  N    NH1   -0.470000       11.9910           0
    2052 CRY4 121  LEU  HN   H      0.310000        3.0240           0
    2053 CRY4 121  LEU  CA   CT1    0.070000        9.9950           0
    2054 CRY4 121  LEU  HA   HB1    0.090000        3.0240           0
    2055 CRY4 121  LEU  CB   CT2   -0.180000        7.9790           0
    2056 CRY4 121  LEU  HB1  HA2    0.090000        3.0240           0
    2057 CRY4 121  LEU  HB2  HA2    0.090000        3.0240           0
    2058 CRY4 121  LEU  CG   CT1   -0.090000        9.9950           0
    2059 CRY4 121  LEU  HG   HA1    0.090000        3.0240           0
    2060 CRY4 121  LEU  CD1  CT3   -0.270000        5.9630           0
    2061 CRY4 121  LEU  HD11 HA3    0.090000        3.0240           0
    2062 CRY4 121  LEU  HD12 HA3    0.090000        3.0240           0
    2063 CRY4 121  LEU  HD13 HA3    0.090000        3.0240           0
    2064 CRY4 121  LEU  CD2  CT3   -0.270000        5.9630           0
    2065 CRY4 121  LEU  HD21 HA3    0.090000        3.0240           0
    2066 CRY4 121  LEU  HD22 HA3    0.090000        3.0240           0
    2067 CRY4 121  LEU  HD23 HA3    0.090000        3.0240           0
    2068 CRY4 121  LEU  C    C      0.510000       12.0110           0
    2069 CRY4 121  LEU  O    O     -0.510000       15.9990           0
    2070 CRY4 122  GLY  N    NH1   -0.470000       11.9910           0
    2071 CRY4 122  GLY  HN   H      0.310000        3.0240           0
    2072 CRY4 122  GLY  CA   CT2   -0.020000        7.9790           0
    2073 CRY4 122  GLY  HA1  HB2    0.090000        3.0240           0
    2074 CRY4 122  GLY  HA2  HB2    0.090000        3.0240           0
    2075 CRY4 122  GLY  C    C      0.510000       12.0110           0
    2076 CRY4 122  GLY  O    O     -0.510000       15.9990           0
    2077 CRY4 123  PHE  N    NH1   -0.470000       11.9910           0
    2078 CRY4 123  PHE  HN   H      0.310000        3.0240           0
    2079 CRY4 123  PHE  CA   CT1    0.070000        9.9950           0
    2080 CRY4 123  PHE  HA   HB1    0.090000        3.0240           0
    2081 CRY4 123  PHE  CB   CT2   -0.180000        7.9790           0
    2082 CRY4 123  PHE  HB1  HA2    0.090000        3.0240           0
    2083 CRY4 123  PHE  HB2  HA2    0.090000        3.0240           0
    2084 CRY4 123  PHE  CG   CA     0.000000       12.0110           0
    2085 CRY4 123  PHE  CD1  CA    -0.115000        9.9950           0
    2086 CRY4 123  PHE  HD1  HP     0.115000        3.0240           0
    2087 CRY4 123  PHE  CE1  CA    -0.115000        9.9950           0
    2088 CRY4 123  PHE  HE1  HP     0.115000        3.0240           0
    2089 CRY4 123  PHE  CZ   CA    -0.115000        9.9950           0
    2090 CRY4 123  PHE  HZ   HP     0.115000        3.0240           0
    2091 CRY4 123  PHE  CD2  CA    -0.115000        9.9950           0
    2092 CRY4 123  PHE  HD2  HP     0.115000        3.0240           0
    2093 CRY4 123  PHE  CE2  CA    -0.115000        9.9950           0
    2094 CRY4 123  PHE  HE2  HP     0.115000        3.0240           0
    2095 CRY4 123  PHE  C    C      0.510000       12.0110           0
    2096 CRY4 123  PHE  O    O     -0.510000       15.9990           0
    2097 CRY4 124  GLU  N    NH1   -0.470000       11.9910           0
    2098 CRY4 124  GLU  HN   H      0.310000        3.0240           0
    2099 CRY4 124  GLU  CA   CT1    0.070000        9.9950           0
    2100 CRY4 124  GLU  HA   HB1    0.090000        3.0240           0
    2101 CRY4 124  GLU  CB   CT2A  -0.180000        7.9790           0
    2102 CRY4 124  GLU  HB1  HA2    0.090000        3.0240           0
    2103 CRY4 124  GLU  HB2  HA2    0.090000        3.0240           0
    2104 CRY4 124  GLU  CG   CT2   -0.280000        7.9790           0
    2105 CRY4 124  GLU  HG1  HA2    0.090000        3.0240           0
    2106 CRY4 124  GLU  HG2  HA2    0.090000        3.0240           0
    2107 CRY4 124  GLU  CD   CC     0.620000       12.0110           0
    2108 CRY4 124  GLU  OE1  OC    -0.760000       15.9990           0
    2109 CRY4 124  GLU  OE2  OC    -0.760000       15.9990           0
    2110 CRY4 124  GLU  C    C      0.510000       12.0110           0
    2111 CRY4 124  GLU  O    O     -0.510000       15.9990           0
    2112 CRY4 125  VAL  N    NH1   -0.470000       11.9910           0
    2113 CRY4 125  VAL  HN   H      0.310000        3.0240           0
    2114 CRY4 125  VAL  CA   CT1    0.070000        9.9950           0
    2115 CRY4 125  VAL  HA   HB1    0.090000        3.0240           0
    2116 CRY4 125  VAL  CB   CT1   -0.090000        9.9950           0
    2117 CRY4 125  VAL  HB   HA1    0.090000        3.0240           0
    2118 CRY4 125  VAL  CG1  CT3   -0.270000        5.9630           0
    2119 CRY4 125  VAL  HG11 HA3    0.090000        3.0240           0
    2120 CRY4 125  VAL  HG12 HA3    0.090000        3.0240           0
    2121 CRY4 125  VAL  HG13 HA3    0.090000        3.0240           0
    2122 CRY4 125  VAL  CG2  CT3   -0.270000        5.9630           0
    2123 CRY4 125  VAL  HG21 HA3    0.090000        3.0240           0
    2124 CRY4 125  VAL  HG22 HA3    0.090000        3.0240           0
    2125 CRY4 125  VAL  HG23 HA3    0.090000        3.0240           0
    2126 CRY4 125  VAL  C    C      0.510000       12.0110           0
    2127 CRY4 125  VAL  O    O     -0.510000       15.9990           0
    2128 CRY4 126  LEU  N    NH1   -0.470000       11.9910           0
    2129 CRY4 126  LEU  HN   H      0.310000        3.0240           0
    2130 CRY4 126  LEU  CA   CT1    0.070000        9.9950           0
    2131 CRY4 126  LEU  HA   HB1    0.090000        3.0240           0
    2132 CRY4 126  LEU  CB   CT2   -0.180000        7.9790           0
    2133 CRY4 126  LEU  HB1  HA2    0.090000        3.0240           0
    2134 CRY4 126  LEU  HB2  HA2    0.090000        3.0240           0
    2135 CRY4 126  LEU  CG   CT1   -0.090000        9.9950           0
    2136 CRY4 126  LEU  HG   HA1    0.090000        3.0240           0
    2137 CRY4 126  LEU  CD1  CT3   -0.270000        5.9630           0
    2138 CRY4 126  LEU  HD11 HA3    0.090000        3.0240           0
    2139 CRY4 126  LEU  HD12 HA3    0.090000        3.0240           0
    2140 CRY4 126  LEU  HD13 HA3    0.090000        3.0240           0
    2141 CRY4 126  LEU  CD2  CT3   -0.270000        5.9630           0
    2142 CRY4 126  LEU  HD21 HA3    0.090000        3.0240           0
    2143 CRY4 126  LEU  HD22 HA3    0.090000        3.0240           0
    2144 CRY4 126  LEU  HD23 HA3    0.090000        3.0240           0
    2145 CRY4 126  LEU  C    C      0.510000       12.0110           0
    2146 CRY4 126  LEU  O    O     -0.510000       15.9990           0
    2147 CRY4 127  SER  N    NH1   -0.470000       11.9910           0
    2148 CRY4 127  SER  HN   H      0.310000        3.0240           0
    2149 CRY4 127  SER  CA   CT1    0.070000        9.9950           0
    2150 CRY4 127  SER  HA   HB1    0.090000        3.0240           0
    2151 CRY4 127  SER  CB   CT2    0.050000        7.9790           0
    2152 CRY4 127  SER  HB1  HA2    0.090000        3.0240           0
    2153 CRY4 127  SER  HB2  HA2    0.090000        3.0240           0
    2154 CRY4 127  SER  OG   OH1   -0.660000       13.9830           0
    2155 CRY4 127  SER  HG1  H      0.430000        3.0240           0
    2156 CRY4 127  SER  C    C      0.510000       12.0110           0
    2157 CRY4 127  SER  O    O     -0.510000       15.9990           0
    2158 CRY4 128  LEU  N    NH1   -0.470000       11.9910           0
    2159 CRY4 128  LEU  HN   H      0.310000        3.0240           0
    2160 CRY4 128  LEU  CA   CT1    0.070000        9.9950           0
    2161 CRY4 128  LEU  HA   HB1    0.090000        3.0240           0
    2162 CRY4 128  LEU  CB   CT2   -0.180000        7.9790           0
    2163 CRY4 128  LEU  HB1  HA2    0.090000        3.0240           0
    2164 CRY4 128  LEU  HB2  HA2    0.090000        3.0240           0
    2165 CRY4 128  LEU  CG   CT1   -0.090000        9.9950           0
    2166 CRY4 128  LEU  HG   HA1    0.090000        3.0240           0
    2167 CRY4 128  LEU  CD1  CT3   -0.270000        5.9630           0
    2168 CRY4 128  LEU  HD11 HA3    0.090000        3.0240           0
    2169 CRY4 128  LEU  HD12 HA3    0.090000        3.0240           0
    2170 CRY4 128  LEU  HD13 HA3    0.090000        3.0240           0
    2171 CRY4 128  LEU  CD2  CT3   -0.270000        5.9630           0
    2172 CRY4 128  LEU  HD21 HA3    0.090000        3.0240           0
    2173 CRY4 128  LEU  HD22 HA3    0.090000        3.0240           0
    2174 CRY4 128  LEU  HD23 HA3    0.090000        3.0240           0
    2175 CRY4 128  LEU  C    C      0.510000       12.0110           0
    2176 CRY4 128  LEU  O    O     -0.510000       15.9990           0
    2177 CRY4 129  GLY  N    NH1   -0.470000       11.9910           0
    2178 CRY4 129  GLY  HN   H      0.310000        3.0240           0
    2179 CRY4 129  GLY  CA   CT2   -0.020000        7.9790           0
    2180 CRY4 129  GLY  HA1  HB2    0.090000        3.0240           0
    2181 CRY4 129  GLY  HA2  HB2    0.090000        3.0240           0
    2182 CRY4 129  GLY  C    C      0.510000       12.0110           0
    2183 CRY4 129  GLY  O    O     -0.510000       15.9990           0
    2184 CRY4 130  SER  N    NH1   -0.470000       11.9910           0
    2185 CRY4 130  SER  HN   H      0.310000        3.0240           0
    2186 CRY4 130  SER  CA   CT1    0.070000        9.9950           0
    2187 CRY4 130  SER  HA   HB1    0.090000        3.0240           0
    2188 CRY4 130  SER  CB   CT2    0.050000        7.9790           0
    2189 CRY4 130  SER  HB1  HA2    0.090000        3.0240           0
    2190 CRY4 130  SER  HB2  HA2    0.090000        3.0240           0
    2191 CRY4 130  SER  OG   OH1   -0.660000       13.9830           0
    2192 CRY4 130  SER  HG1  H      0.430000        3.0240           0
    2193 CRY4 130  SER  C    C      0.510000       12.0110           0
    2194 CRY4 130  SER  O    O     -0.510000       15.9990           0
    2195 CRY4 131  HSD  N    NH1   -0.470000       11.9910           0
    2196 CRY4 131  HSD  HN   H      0.310000        3.0240           0
    2197 CRY4 131  HSD  CA   CT1    0.070000        9.9950           0
    2198 CRY4 131  HSD  HA   HB1    0.090000        3.0240           0
    2199 CRY4 131  HSD  CB   CT2   -0.090000        7.9790           0
    2200 CRY4 131  HSD  HB1  HA2    0.090000        3.0240           0
    2201 CRY4 131  HSD  HB2  HA2    0.090000        3.0240           0
    2202 CRY4 131  HSD  ND1  NR1   -0.360000       11.9910           0
    2203 CRY4 131  HSD  HD1  H      0.320000        3.0240           0
    2204 CRY4 131  HSD  CG   CPH1  -0.050000       12.0110           0
    2205 CRY4 131  HSD  CE1  CPH2   0.250000        9.9950           0
    2206 CRY4 131  HSD  HE1  HR1    0.130000        3.0240           0
    2207 CRY4 131  HSD  NE2  NR2   -0.700000       14.0070           0
    2208 CRY4 131  HSD  CD2  CPH1   0.220000        9.9950           0
    2209 CRY4 131  HSD  HD2  HR3    0.100000        3.0240           0
    2210 CRY4 131  HSD  C    C      0.510000       12.0110           0
    2211 CRY4 131  HSD  O    O     -0.510000       15.9990           0
    2212 CRY4 132  SER  N    NH1   -0.470000       11.9910           0
    2213 CRY4 132  SER  HN   H      0.310000        3.0240           0
    2214 CRY4 132  SER  CA   CT1    0.070000        9.9950           0
    2215 CRY4 132  SER  HA   HB1    0.090000        3.0240           0
    2216 CRY4 132  SER  CB   CT2    0.050000        7.9790           0
    2217 CRY4 132  SER  HB1  HA2    0.090000        3.0240           0
    2218 CRY4 132  SER  HB2  HA2    0.090000        3.0240           0
    2219 CRY4 132  SER  OG   OH1   -0.660000       13.9830           0
    2220 CRY4 132  SER  HG1  H      0.430000        3.0240           0
    2221 CRY4 132  SER  C    C      0.510000       12.0110           0
    2222 CRY4 132  SER  O    O     -0.510000       15.9990           0
    2223 CRY4 133  LEU  N    NH1   -0.470000       11.9910           0
    2224 CRY4 133  LEU  HN   H      0.310000        3.0240           0
    2225 CRY4 133  LEU  CA   CT1    0.070000        9.9950           0
    2226 CRY4 133  LEU  HA   HB1    0.090000        3.0240           0
    2227 CRY4 133  LEU  CB   CT2   -0.180000        7.9790           0
    2228 CRY4 133  LEU  HB1  HA2    0.090000        3.0240           0
    2229 CRY4 133  LEU  HB2  HA2    0.090000        3.0240           0
    2230 CRY4 133  LEU  CG   CT1   -0.090000        9.9950           0
    2231 CRY4 133  LEU  HG   HA1    0.090000        3.0240           0
    2232 CRY4 133  LEU  CD1  CT3   -0.270000        5.9630           0
    2233 CRY4 133  LEU  HD11 HA3    0.090000        3.0240           0
    2234 CRY4 133  LEU  HD12 HA3    0.090000        3.0240           0
    2235 CRY4 133  LEU  HD13 HA3    0.090000        3.0240           0
    2236 CRY4 133  LEU  CD2  CT3   -0.270000        5.9630           0
    2237 CRY4 133  LEU  HD21 HA3    0.090000        3.0240           0
    2238 CRY4 133  LEU  HD22 HA3    0.090000        3.0240           0
    2239 CRY4 133  LEU  HD23 HA3    0.090000        3.0240           0
    2240 CRY4 133  LEU  C    C      0.510000       12.0110           0
    2241 CRY4 133  LEU  O    O     -0.510000       15.9990           0
    2242 CRY4 134  TYR  N    NH1   -0.470000       11.9910           0
    2243 CRY4 134  TYR  HN   H      0.310000        3.0240           0
    2244 CRY4 134  TYR  CA   CT1    0.070000        9.9950           0
    2245 CRY4 134  TYR  HA   HB1    0.090000        3.0240           0
    2246 CRY4 134  TYR  CB   CT2   -0.180000        7.9790           0
    2247 CRY4 134  TYR  HB1  HA2    0.090000        3.0240           0
    2248 CRY4 134  TYR  HB2  HA2    0.090000        3.0240           0
    2249 CRY4 134  TYR  CG   CA     0.000000       12.0110           0
    2250 CRY4 134  TYR  CD1  CA    -0.115000        9.9950           0
    2251 CRY4 134  TYR  HD1  HP     0.115000        3.0240           0
    2252 CRY4 134  TYR  CE1  CA    -0.115000        9.9950           0
    2253 CRY4 134  TYR  HE1  HP     0.115000        3.0240           0
    2254 CRY4 134  TYR  CZ   CA     0.110000       12.0110           0
    2255 CRY4 134  TYR  OH   OH1   -0.540000       13.9830           0
    2256 CRY4 134  TYR  HH   H      0.430000        3.0240           0
    2257 CRY4 134  TYR  CD2  CA    -0.115000        9.9950           0
    2258 CRY4 134  TYR  HD2  HP     0.115000        3.0240           0
    2259 CRY4 134  TYR  CE2  CA    -0.115000        9.9950           0
    2260 CRY4 134  TYR  HE2  HP     0.115000        3.0240           0
    2261 CRY4 134  TYR  C    C      0.510000       12.0110           0
    2262 CRY4 134  TYR  O    O     -0.510000       15.9990           0
    2263 CRY4 135  ASP  N    NH1   -0.470000       11.9910           0
    2264 CRY4 135  ASP  HN   H      0.310000        3.0240           0
    2265 CRY4 135  ASP  CA   CT1    0.070000        9.9950           0
    2266 CRY4 135  ASP  HA   HB1    0.090000        3.0240           0
    2267 CRY4 135  ASP  CB   CT2A  -0.280000        7.9790           0
    2268 CRY4 135  ASP  HB1  HA2    0.090000        3.0240           0
    2269 CRY4 135  ASP  HB2  HA2    0.090000        3.0240           0
    2270 CRY4 135  ASP  CG   CC     0.620000       12.0110           0
    2271 CRY4 135  ASP  OD1  OC    -0.760000       15.9990           0
    2272 CRY4 135  ASP  OD2  OC    -0.760000       15.9990           0
    2273 CRY4 135  ASP  C    C      0.510000       12.0110           0
    2274 CRY4 135  ASP  O    O     -0.510000       15.9990           0
    2275 CRY4 136  THR  N    NH1   -0.470000       11.9910           0
    2276 CRY4 136  THR  HN   H      0.310000        3.0240           0
    2277 CRY4 136  THR  CA   CT1    0.070000        9.9950           0
    2278 CRY4 136  THR  HA   HB1    0.090000        3.0240           0
    2279 CRY4 136  THR  CB   CT1    0.140000        9.9950           0
    2280 CRY4 136  THR  HB   HA1    0.090000        3.0240           0
    2281 CRY4 136  THR  OG1  OH1   -0.660000       13.9830           0
    2282 CRY4 136  THR  HG1  H      0.430000        3.0240           0
    2283 CRY4 136  THR  CG2  CT3   -0.270000        5.9630           0
    2284 CRY4 136  THR  HG21 HA3    0.090000        3.0240           0
    2285 CRY4 136  THR  HG22 HA3    0.090000        3.0240           0
    2286 CRY4 136  THR  HG23 HA3    0.090000        3.0240           0
    2287 CRY4 136  THR  C    C      0.510000       12.0110           0
    2288 CRY4 136  THR  O    O     -0.510000       15.9990           0
    2289 CRY4 137  GLN  N    NH1   -0.470000       11.9910           0
    2290 CRY4 137  GLN  HN   H      0.310000        3.0240           0
    2291 CRY4 137  GLN  CA   CT1    0.070000        9.9950           0
    2292 CRY4 137  GLN  HA   HB1    0.090000        3.0240           0
    2293 CRY4 137  GLN  CB   CT2   -0.180000        7.9790           0
    2294 CRY4 137  GLN  HB1  HA2    0.090000        3.0240           0
    2295 CRY4 137  GLN  HB2  HA2    0.090000        3.0240           0
    2296 CRY4 137  GLN  CG   CT2   -0.180000        7.9790           0
    2297 CRY4 137  GLN  HG1  HA2    0.090000        3.0240           0
    2298 CRY4 137  GLN  HG2  HA2    0.090000        3.0240           0
    2299 CRY4 137  GLN  CD   CC     0.550000       12.0110           0
    2300 CRY4 137  GLN  OE1  O     -0.550000       15.9990           0
    2301 CRY4 137  GLN  NE2  NH2   -0.620000        9.9750           0
    2302 CRY4 137  GLN  HE21 H      0.320000        3.0240           0
    2303 CRY4 137  GLN  HE22 H      0.300000        3.0240           0
    2304 CRY4 137  GLN  C    C      0.510000       12.0110           0
    2305 CRY4 137  GLN  O    O     -0.510000       15.9990           0
    2306 CRY4 138  ARG  N    NH1   -0.470000       11.9910           0
    2307 CRY4 138  ARG  HN   H      0.310000        3.0240           0
    2308 CRY4 138  ARG  CA   CT1    0.070000        9.9950           0
    2309 CRY4 138  ARG  HA   HB1    0.090000        3.0240           0
    2310 CRY4 138  ARG  CB   CT2   -0.180000        7.9790           0
    2311 CRY4 138  ARG  HB1  HA2    0.090000        3.0240           0
    2312 CRY4 138  ARG  HB2  HA2    0.090000        3.0240           0
    2313 CRY4 138  ARG  CG   CT2   -0.180000        7.9790           0
    2314 CRY4 138  ARG  HG1  HA2    0.090000        3.0240           0
    2315 CRY4 138  ARG  HG2  HA2    0.090000        3.0240           0
    2316 CRY4 138  ARG  CD   CT2    0.200000        7.9790           0
    2317 CRY4 138  ARG  HD1  HA2    0.090000        3.0240           0
    2318 CRY4 138  ARG  HD2  HA2    0.090000        3.0240           0
    2319 CRY4 138  ARG  NE   NC2   -0.700000       11.9910           0
    2320 CRY4 138  ARG  HE   HC     0.440000        3.0240           0
    2321 CRY4 138  ARG  CZ   C      0.640000       12.0110           0
    2322 CRY4 138  ARG  NH1  NC2   -0.800000        9.9750           0
    2323 CRY4 138  ARG  HH11 HC     0.460000        3.0240           0
    2324 CRY4 138  ARG  HH12 HC     0.460000        3.0240           0
    2325 CRY4 138  ARG  NH2  NC2   -0.800000        9.9750           0
    2326 CRY4 138  ARG  HH21 HC     0.460000        3.0240           0
    2327 CRY4 138  ARG  HH22 HC     0.460000        3.0240           0
    2328 CRY4 138  ARG  C    C      0.510000       12.0110           0
    2329 CRY4 138  ARG  O    O     -0.510000       15.9990           0
    2330 CRY4 139  ILE  N    NH1   -0.470000       11.9910           0
    2331 CRY4 139  ILE  HN   H      0.310000        3.0240           0
    2332 CRY4 139  ILE  CA   CT1    0.070000        9.9950           0
    2333 CRY4 139  ILE  HA   HB1    0.090000        3.0240           0
    2334 CRY4 139  ILE  CB   CT1   -0.090000        9.9950           0
    2335 CRY4 139  ILE  HB   HA1    0.090000        3.0240           0
    2336 CRY4 139  ILE  CG2  CT3   -0.270000        5.9630           0
    2337 CRY4 139  ILE  HG21 HA3    0.090000        3.0240           0
    2338 CRY4 139  ILE  HG22 HA3    0.090000        3.0240           0
    2339 CRY4 139  ILE  HG23 HA3    0.090000        3.0240           0
    2340 CRY4 139  ILE  CG1  CT2   -0.180000        7.9790           0
    2341 CRY4 139  ILE  HG11 HA2    0.090000        3.0240           0
    2342 CRY4 139  ILE  HG12 HA2    0.090000        3.0240           0
    2343 CRY4 139  ILE  CD   CT3   -0.270000        5.9630           0
    2344 CRY4 139  ILE  HD1  HA3    0.090000        3.0240           0
    2345 CRY4 139  ILE  HD2  HA3    0.090000        3.0240           0
    2346 CRY4 139  ILE  HD3  HA3    0.090000        3.0240           0
    2347 CRY4 139  ILE  C    C      0.510000       12.0110           0
    2348 CRY4 139  ILE  O    O     -0.510000       15.9990           0
    2349 CRY4 140  LEU  N    NH1   -0.470000       11.9910           0
    2350 CRY4 140  LEU  HN   H      0.310000        3.0240           0
    2351 CRY4 140  LEU  CA   CT1    0.070000        9.9950           0
    2352 CRY4 140  LEU  HA   HB1    0.090000        3.0240           0
    2353 CRY4 140  LEU  CB   CT2   -0.180000        7.9790           0
    2354 CRY4 140  LEU  HB1  HA2    0.090000        3.0240           0
    2355 CRY4 140  LEU  HB2  HA2    0.090000        3.0240           0
    2356 CRY4 140  LEU  CG   CT1   -0.090000        9.9950           0
    2357 CRY4 140  LEU  HG   HA1    0.090000        3.0240           0
    2358 CRY4 140  LEU  CD1  CT3   -0.270000        5.9630           0
    2359 CRY4 140  LEU  HD11 HA3    0.090000        3.0240           0
    2360 CRY4 140  LEU  HD12 HA3    0.090000        3.0240           0
    2361 CRY4 140  LEU  HD13 HA3    0.090000        3.0240           0
    2362 CRY4 140  LEU  CD2  CT3   -0.270000        5.9630           0
    2363 CRY4 140  LEU  HD21 HA3    0.090000        3.0240           0
    2364 CRY4 140  LEU  HD22 HA3    0.090000        3.0240           0
    2365 CRY4 140  LEU  HD23 HA3    0.090000        3.0240           0
    2366 CRY4 140  LEU  C    C      0.510000       12.0110           0
    2367 CRY4 140  LEU  O    O     -0.510000       15.9990           0
    2368 CRY4 141  ASP  N    NH1   -0.470000       11.9910           0
    2369 CRY4 141  ASP  HN   H      0.310000        3.0240           0
    2370 CRY4 141  ASP  CA   CT1    0.070000        9.9950           0
    2371 CRY4 141  ASP  HA   HB1    0.090000        3.0240           0
    2372 CRY4 141  ASP  CB   CT2A  -0.280000        7.9790           0
    2373 CRY4 141  ASP  HB1  HA2    0.090000        3.0240           0
    2374 CRY4 141  ASP  HB2  HA2    0.090000        3.0240           0
    2375 CRY4 141  ASP  CG   CC     0.620000       12.0110           0
    2376 CRY4 141  ASP  OD1  OC    -0.760000       15.9990           0
    2377 CRY4 141  ASP  OD2  OC    -0.760000       15.9990           0
    2378 CRY4 141  ASP  C    C      0.510000       12.0110           0
    2379 CRY4 141  ASP  O    O     -0.510000       15.9990           0
    2380 CRY4 142  ILE  N    NH1   -0.470000       11.9910           0
    2381 CRY4 142  ILE  HN   H      0.310000        3.0240           0
    2382 CRY4 142  ILE  CA   CT1    0.070000        9.9950           0
    2383 CRY4 142  ILE  HA   HB1    0.090000        3.0240           0
    2384 CRY4 142  ILE  CB   CT1   -0.090000        9.9950           0
    2385 CRY4 142  ILE  HB   HA1    0.090000        3.0240           0
    2386 CRY4 142  ILE  CG2  CT3   -0.270000        5.9630           0
    2387 CRY4 142  ILE  HG21 HA3    0.090000        3.0240           0
    2388 CRY4 142  ILE  HG22 HA3    0.090000        3.0240           0
    2389 CRY4 142  ILE  HG23 HA3    0.090000        3.0240           0
    2390 CRY4 142  ILE  CG1  CT2   -0.180000        7.9790           0
    2391 CRY4 142  ILE  HG11 HA2    0.090000        3.0240           0
    2392 CRY4 142  ILE  HG12 HA2    0.090000        3.0240           0
    2393 CRY4 142  ILE  CD   CT3   -0.270000        5.9630           0
    2394 CRY4 142  ILE  HD1  HA3    0.090000        3.0240           0
    2395 CRY4 142  ILE  HD2  HA3    0.090000        3.0240           0
    2396 CRY4 142  ILE  HD3  HA3    0.090000        3.0240           0
    2397 CRY4 142  ILE  C    C      0.510000       12.0110           0
    2398 CRY4 142  ILE  O    O     -0.510000       15.9990           0
    2399 CRY4 143  ASN  N    NH1   -0.470000       11.9910           0
    2400 CRY4 143  ASN  HN   H      0.310000        3.0240           0
    2401 CRY4 143  ASN  CA   CT1    0.070000        9.9950           0
    2402 CRY4 143  ASN  HA   HB1    0.090000        3.0240           0
    2403 CRY4 143  ASN  CB   CT2   -0.180000        7.9790           0
    2404 CRY4 143  ASN  HB1  HA2    0.090000        3.0240           0
    2405 CRY4 143  ASN  HB2  HA2    0.090000        3.0240           0
    2406 CRY4 143  ASN  CG   CC     0.550000       12.0110           0
    2407 CRY4 143  ASN  OD1  O     -0.550000       15.9990           0
    2408 CRY4 143  ASN  ND2  NH2   -0.620000        9.9750           0
    2409 CRY4 143  ASN  HD21 H      0.320000        3.0240           0
    2410 CRY4 143  ASN  HD22 H      0.300000        3.0240           0
    2411 CRY4 143  ASN  C    C      0.510000       12.0110           0
    2412 CRY4 143  ASN  O    O     -0.510000       15.9990           0
    2413 CRY4 144  GLY  N    NH1   -0.470000       11.9910           0
    2414 CRY4 144  GLY  HN   H      0.310000        3.0240           0
    2415 CRY4 144  GLY  CA   CT2   -0.020000        7.9790           0
    2416 CRY4 144  GLY  HA1  HB2    0.090000        3.0240           0
    2417 CRY4 144  GLY  HA2  HB2    0.090000        3.0240           0
    2418 CRY4 144  GLY  C    C      0.510000       12.0110           0
    2419 CRY4 144  GLY  O    O     -0.510000       15.9990           0
    2420 CRY4 145  GLY  N    NH1   -0.470000       11.9910           0
    2421 CRY4 145  GLY  HN   H      0.310000        3.0240           0
    2422 CRY4 145  GLY  CA   CT2   -0.020000        7.9790           0
    2423 CRY4 145  GLY  HA1  HB2    0.090000        3.0240           0
    2424 CRY4 145  GLY  HA2  HB2    0.090000        3.0240           0
    2425 CRY4 145  GLY  C    C      0.510000       12.0110           0
    2426 CRY4 145  GLY  O    O     -0.510000       15.9990           0
    2427 CRY4 146  SER  N    NH1   -0.470000       11.9910           0
    2428 CRY4 146  SER  HN   H      0.310000        3.0240           0
    2429 CRY4 146  SER  CA   CT1    0.070000        9.9950           0
    2430 CRY4 146  SER  HA   HB1    0.090000        3.0240           0
    2431 CRY4 146  SER  CB   CT2    0.050000        7.9790           0
    2432 CRY4 146  SER  HB1  HA2    0.090000        3.0240           0
    2433 CRY4 146  SER  HB2  HA2    0.090000        3.0240           0
    2434 CRY4 146  SER  OG   OH1   -0.660000       13.9830           0
    2435 CRY4 146  SER  HG1  H      0.430000        3.0240           0
    2436 CRY4 146  SER  C    C      0.510000       12.0110           0
    2437 CRY4 146  SER  O    O     -0.510000       15.9990           0
    2438 CRY4 147  PRO  N    N     -0.290000       14.0070           0
    2439 CRY4 147  PRO  CD   CP3    0.000000        7.9790           0
    2440 CRY4 147  PRO  HD1  HA2    0.090000        3.0240           0
    2441 CRY4 147  PRO  HD2  HA2    0.090000        3.0240           0
    2442 CRY4 147  PRO  CA   CP1    0.020000        9.9950           0
    2443 CRY4 147  PRO  HA   HB1    0.090000        3.0240           0
    2444 CRY4 147  PRO  CB   CP2   -0.180000        7.9790           0
    2445 CRY4 147  PRO  HB1  HA2    0.090000        3.0240           0
    2446 CRY4 147  PRO  HB2  HA2    0.090000        3.0240           0
    2447 CRY4 147  PRO  CG   CP2   -0.180000        7.9790           0
    2448 CRY4 147  PRO  HG1  HA2    0.090000        3.0240           0
    2449 CRY4 147  PRO  HG2  HA2    0.090000        3.0240           0
    2450 CRY4 147  PRO  C    C      0.510000       12.0110           0
    2451 CRY4 147  PRO  O    O     -0.510000       15.9990           0
    2452 CRY4 148  PRO  N    N     -0.290000       14.0070           0
    2453 CRY4 148  PRO  CD   CP3    0.000000        7.9790           0
    2454 CRY4 148  PRO  HD1  HA2    0.090000        3.0240           0
    2455 CRY4 148  PRO  HD2  HA2    0.090000        3.0240           0
    2456 CRY4 148  PRO  CA   CP1    0.020000        9.9950           0
    2457 CRY4 148  PRO  HA   HB1    0.090000        3.0240           0
    2458 CRY4 148  PRO  CB   CP2   -0.180000        7.9790           0
    2459 CRY4 148  PRO  HB1  HA2    0.090000        3.0240           0
    2460 CRY4 148  PRO  HB2  HA2    0.090000        3.0240           0
    2461 CRY4 148  PRO  CG   CP2   -0.180000        7.9790           0
    2462 CRY4 148  PRO  HG1  HA2    0.090000        3.0240           0
    2463 CRY4 148  PRO  HG2  HA2    0.090000        3.0240           0
    2464 CRY4 148  PRO  C    C      0.510000       12.0110           0
    2465 CRY4 148  PRO  O    O     -0.510000       15.9990           0
    2466 CRY4 149  LEU  N    NH1   -0.470000       11.9910           0
    2467 CRY4 149  LEU  HN   H      0.310000        3.0240           0
    2468 CRY4 149  LEU  CA   CT1    0.070000        9.9950           0
    2469 CRY4 149  LEU  HA   HB1    0.090000        3.0240           0
    2470 CRY4 149  LEU  CB   CT2   -0.180000        7.9790           0
    2471 CRY4 149  LEU  HB1  HA2    0.090000        3.0240           0
    2472 CRY4 149  LEU  HB2  HA2    0.090000        3.0240           0
    2473 CRY4 149  LEU  CG   CT1   -0.090000        9.9950           0
    2474 CRY4 149  LEU  HG   HA1    0.090000        3.0240           0
    2475 CRY4 149  LEU  CD1  CT3   -0.270000        5.9630           0
    2476 CRY4 149  LEU  HD11 HA3    0.090000        3.0240           0
    2477 CRY4 149  LEU  HD12 HA3    0.090000        3.0240           0
    2478 CRY4 149  LEU  HD13 HA3    0.090000        3.0240           0
    2479 CRY4 149  LEU  CD2  CT3   -0.270000        5.9630           0
    2480 CRY4 149  LEU  HD21 HA3    0.090000        3.0240           0
    2481 CRY4 149  LEU  HD22 HA3    0.090000        3.0240           0
    2482 CRY4 149  LEU  HD23 HA3    0.090000        3.0240           0
    2483 CRY4 149  LEU  C    C      0.510000       12.0110           0
    2484 CRY4 149  LEU  O    O     -0.510000       15.9990           0
    2485 CRY4 150  THR  N    NH1   -0.470000       11.9910           0
    2486 CRY4 150  THR  HN   H      0.310000        3.0240           0
    2487 CRY4 150  THR  CA   CT1    0.070000        9.9950           0
    2488 CRY4 150  THR  HA   HB1    0.090000        3.0240           0
    2489 CRY4 150  THR  CB   CT1    0.140000        9.9950           0
    2490 CRY4 150  THR  HB   HA1    0.090000        3.0240           0
    2491 CRY4 150  THR  OG1  OH1   -0.660000       13.9830           0
    2492 CRY4 150  THR  HG1  H      0.430000        3.0240           0
    2493 CRY4 150  THR  CG2  CT3   -0.270000        5.9630           0
    2494 CRY4 150  THR  HG21 HA3    0.090000        3.0240           0
    2495 CRY4 150  THR  HG22 HA3    0.090000        3.0240           0
    2496 CRY4 150  THR  HG23 HA3    0.090000        3.0240           0
    2497 CRY4 150  THR  C    C      0.510000       12.0110           0
    2498 CRY4 150  THR  O    O     -0.510000       15.9990           0
    2499 CRY4 151  TYR  N    NH1   -0.470000       11.9910           0
    2500 CRY4 151  TYR  HN   H      0.310000        3.0240           0
    2501 CRY4 151  TYR  CA   CT1    0.070000        9.9950           0
    2502 CRY4 151  TYR  HA   HB1    0.090000        3.0240           0
    2503 CRY4 151  TYR  CB   CT2   -0.180000        7.9790           0
    2504 CRY4 151  TYR  HB1  HA2    0.090000        3.0240           0
    2505 CRY4 151  TYR  HB2  HA2    0.090000        3.0240           0
    2506 CRY4 151  TYR  CG   CA     0.000000       12.0110           0
    2507 CRY4 151  TYR  CD1  CA    -0.115000        9.9950           0
    2508 CRY4 151  TYR  HD1  HP     0.115000        3.0240           0
    2509 CRY4 151  TYR  CE1  CA    -0.115000        9.9950           0
    2510 CRY4 151  TYR  HE1  HP     0.115000        3.0240           0
    2511 CRY4 151  TYR  CZ   CA     0.110000       12.0110           0
    2512 CRY4 151  TYR  OH   OH1   -0.540000       13.9830           0
    2513 CRY4 151  TYR  HH   H      0.430000        3.0240           0
    2514 CRY4 151  TYR  CD2  CA    -0.115000        9.9950           0
    2515 CRY4 151  TYR  HD2  HP     0.115000        3.0240           0
    2516 CRY4 151  TYR  CE2  CA    -0.115000        9.9950           0
    2517 CRY4 151  TYR  HE2  HP     0.115000        3.0240           0
    2518 CRY4 151  TYR  C    C      0.510000       12.0110           0
    2519 CRY4 151  TYR  O    O     -0.510000       15.9990           0
    2520 CRY4 152  LYS  N    NH1   -0.470000       11.9910           0
    2521 CRY4 152  LYS  HN   H      0.310000        3.0240           0
    2522 CRY4 152  LYS  CA   CT1    0.070000        9.9950           0
    2523 CRY4 152  LYS  HA   HB1    0.090000        3.0240           0
    2524 CRY4 152  LYS  CB   CT2   -0.180000        7.9790           0
    2525 CRY4 152  LYS  HB1  HA2    0.090000        3.0240           0
    2526 CRY4 152  LYS  HB2  HA2    0.090000        3.0240           0
    2527 CRY4 152  LYS  CG   CT2   -0.180000        7.9790           0
    2528 CRY4 152  LYS  HG1  HA2    0.090000        3.0240           0
    2529 CRY4 152  LYS  HG2  HA2    0.090000        3.0240           0
    2530 CRY4 152  LYS  CD   CT2   -0.180000        7.9790           0
    2531 CRY4 152  LYS  HD1  HA2    0.090000        3.0240           0
    2532 CRY4 152  LYS  HD2  HA2    0.090000        3.0240           0
    2533 CRY4 152  LYS  CE   CT2    0.210000        7.9790           0
    2534 CRY4 152  LYS  HE1  HA2    0.050000        3.0240           0
    2535 CRY4 152  LYS  HE2  HA2    0.050000        3.0240           0
    2536 CRY4 152  LYS  NZ   NH3   -0.300000        7.9590           0
    2537 CRY4 152  LYS  HZ1  HC     0.330000        3.0240           0
    2538 CRY4 152  LYS  HZ2  HC     0.330000        3.0240           0
    2539 CRY4 152  LYS  HZ3  HC     0.330000        3.0240           0
    2540 CRY4 152  LYS  C    C      0.510000       12.0110           0
    2541 CRY4 152  LYS  O    O     -0.510000       15.9990           0
    2542 CRY4 153  ARG  N    NH1   -0.470000       11.9910           0
    2543 CRY4 153  ARG  HN   H      0.310000        3.0240           0
    2544 CRY4 153  ARG  CA   CT1    0.070000        9.9950           0
    2545 CRY4 153  ARG  HA   HB1    0.090000        3.0240           0
    2546 CRY4 153  ARG  CB   CT2   -0.180000        7.9790           0
    2547 CRY4 153  ARG  HB1  HA2    0.090000        3.0240           0
    2548 CRY4 153  ARG  HB2  HA2    0.090000        3.0240           0
    2549 CRY4 153  ARG  CG   CT2   -0.180000        7.9790           0
    2550 CRY4 153  ARG  HG1  HA2    0.090000        3.0240           0
    2551 CRY4 153  ARG  HG2  HA2    0.090000        3.0240           0
    2552 CRY4 153  ARG  CD   CT2    0.200000        7.9790           0
    2553 CRY4 153  ARG  HD1  HA2    0.090000        3.0240           0
    2554 CRY4 153  ARG  HD2  HA2    0.090000        3.0240           0
    2555 CRY4 153  ARG  NE   NC2   -0.700000       11.9910           0
    2556 CRY4 153  ARG  HE   HC     0.440000        3.0240           0
    2557 CRY4 153  ARG  CZ   C      0.640000       12.0110           0
    2558 CRY4 153  ARG  NH1  NC2   -0.800000        9.9750           0
    2559 CRY4 153  ARG  HH11 HC     0.460000        3.0240           0
    2560 CRY4 153  ARG  HH12 HC     0.460000        3.0240           0
    2561 CRY4 153  ARG  NH2  NC2   -0.800000        9.9750           0
    2562 CRY4 153  ARG  HH21 HC     0.460000        3.0240           0
    2563 CRY4 153  ARG  HH22 HC     0.460000        3.0240           0
    2564 CRY4 153  ARG  C    C      0.510000       12.0110           0
    2565 CRY4 153  ARG  O    O     -0.510000       15.9990           0
    2566 CRY4 154  PHE  N    NH1   -0.470000       11.9910           0
    2567 CRY4 154  PHE  HN   H      0.310000        3.0240           0
    2568 CRY4 154  PHE  CA   CT1    0.070000        9.9950           0
    2569 CRY4 154  PHE  HA   HB1    0.090000        3.0240           0
    2570 CRY4 154  PHE  CB   CT2   -0.180000        7.9790           0
    2571 CRY4 154  PHE  HB1  HA2    0.090000        3.0240           0
    2572 CRY4 154  PHE  HB2  HA2    0.090000        3.0240           0
    2573 CRY4 154  PHE  CG   CA     0.000000       12.0110           0
    2574 CRY4 154  PHE  CD1  CA    -0.115000        9.9950           0
    2575 CRY4 154  PHE  HD1  HP     0.115000        3.0240           0
    2576 CRY4 154  PHE  CE1  CA    -0.115000        9.9950           0
    2577 CRY4 154  PHE  HE1  HP     0.115000        3.0240           0
    2578 CRY4 154  PHE  CZ   CA    -0.115000        9.9950           0
    2579 CRY4 154  PHE  HZ   HP     0.115000        3.0240           0
    2580 CRY4 154  PHE  CD2  CA    -0.115000        9.9950           0
    2581 CRY4 154  PHE  HD2  HP     0.115000        3.0240           0
    2582 CRY4 154  PHE  CE2  CA    -0.115000        9.9950           0
    2583 CRY4 154  PHE  HE2  HP     0.115000        3.0240           0
    2584 CRY4 154  PHE  C    C      0.510000       12.0110           0
    2585 CRY4 154  PHE  O    O     -0.510000       15.9990           0
    2586 CRY4 155  LEU  N    NH1   -0.470000       11.9910           0
    2587 CRY4 155  LEU  HN   H      0.310000        3.0240           0
    2588 CRY4 155  LEU  CA   CT1    0.070000        9.9950           0
    2589 CRY4 155  LEU  HA   HB1    0.090000        3.0240           0
    2590 CRY4 155  LEU  CB   CT2   -0.180000        7.9790           0
    2591 CRY4 155  LEU  HB1  HA2    0.090000        3.0240           0
    2592 CRY4 155  LEU  HB2  HA2    0.090000        3.0240           0
    2593 CRY4 155  LEU  CG   CT1   -0.090000        9.9950           0
    2594 CRY4 155  LEU  HG   HA1    0.090000        3.0240           0
    2595 CRY4 155  LEU  CD1  CT3   -0.270000        5.9630           0
    2596 CRY4 155  LEU  HD11 HA3    0.090000        3.0240           0
    2597 CRY4 155  LEU  HD12 HA3    0.090000        3.0240           0
    2598 CRY4 155  LEU  HD13 HA3    0.090000        3.0240           0
    2599 CRY4 155  LEU  CD2  CT3   -0.270000        5.9630           0
    2600 CRY4 155  LEU  HD21 HA3    0.090000        3.0240           0
    2601 CRY4 155  LEU  HD22 HA3    0.090000        3.0240           0
    2602 CRY4 155  LEU  HD23 HA3    0.090000        3.0240           0
    2603 CRY4 155  LEU  C    C      0.510000       12.0110           0
    2604 CRY4 155  LEU  O    O     -0.510000       15.9990           0
    2605 CRY4 156  HSD  N    NH1   -0.470000       11.9910           0
    2606 CRY4 156  HSD  HN   H      0.310000        3.0240           0
    2607 CRY4 156  HSD  CA   CT1    0.070000        9.9950           0
    2608 CRY4 156  HSD  HA   HB1    0.090000        3.0240           0
    2609 CRY4 156  HSD  CB   CT2   -0.090000        7.9790           0
    2610 CRY4 156  HSD  HB1  HA2    0.090000        3.0240           0
    2611 CRY4 156  HSD  HB2  HA2    0.090000        3.0240           0
    2612 CRY4 156  HSD  ND1  NR1   -0.360000       11.9910           0
    2613 CRY4 156  HSD  HD1  H      0.320000        3.0240           0
    2614 CRY4 156  HSD  CG   CPH1  -0.050000       12.0110           0
    2615 CRY4 156  HSD  CE1  CPH2   0.250000        9.9950           0
    2616 CRY4 156  HSD  HE1  HR1    0.130000        3.0240           0
    2617 CRY4 156  HSD  NE2  NR2   -0.700000       14.0070           0
    2618 CRY4 156  HSD  CD2  CPH1   0.220000        9.9950           0
    2619 CRY4 156  HSD  HD2  HR3    0.100000        3.0240           0
    2620 CRY4 156  HSD  C    C      0.510000       12.0110           0
    2621 CRY4 156  HSD  O    O     -0.510000       15.9990           0
    2622 CRY4 157  ILE  N    NH1   -0.470000       11.9910           0
    2623 CRY4 157  ILE  HN   H      0.310000        3.0240           0
    2624 CRY4 157  ILE  CA   CT1    0.070000        9.9950           0
    2625 CRY4 157  ILE  HA   HB1    0.090000        3.0240           0
    2626 CRY4 157  ILE  CB   CT1   -0.090000        9.9950           0
    2627 CRY4 157  ILE  HB   HA1    0.090000        3.0240           0
    2628 CRY4 157  ILE  CG2  CT3   -0.270000        5.9630           0
    2629 CRY4 157  ILE  HG21 HA3    0.090000        3.0240           0
    2630 CRY4 157  ILE  HG22 HA3    0.090000        3.0240           0
    2631 CRY4 157  ILE  HG23 HA3    0.090000        3.0240           0
    2632 CRY4 157  ILE  CG1  CT2   -0.180000        7.9790           0
    2633 CRY4 157  ILE  HG11 HA2    0.090000        3.0240           0
    2634 CRY4 157  ILE  HG12 HA2    0.090000        3.0240           0
    2635 CRY4 157  ILE  CD   CT3   -0.270000        5.9630           0
    2636 CRY4 157  ILE  HD1  HA3    0.090000        3.0240           0
    2637 CRY4 157  ILE  HD2  HA3    0.090000        3.0240           0
    2638 CRY4 157  ILE  HD3  HA3    0.090000        3.0240           0
    2639 CRY4 157  ILE  C    C      0.510000       12.0110           0
    2640 CRY4 157  ILE  O    O     -0.510000       15.9990           0
    2641 CRY4 158  LEU  N    NH1   -0.470000       11.9910           0
    2642 CRY4 158  LEU  HN   H      0.310000        3.0240           0
    2643 CRY4 158  LEU  CA   CT1    0.070000        9.9950           0
    2644 CRY4 158  LEU  HA   HB1    0.090000        3.0240           0
    2645 CRY4 158  LEU  CB   CT2   -0.180000        7.9790           0
    2646 CRY4 158  LEU  HB1  HA2    0.090000        3.0240           0
    2647 CRY4 158  LEU  HB2  HA2    0.090000        3.0240           0
    2648 CRY4 158  LEU  CG   CT1   -0.090000        9.9950           0
    2649 CRY4 158  LEU  HG   HA1    0.090000        3.0240           0
    2650 CRY4 158  LEU  CD1  CT3   -0.270000        5.9630           0
    2651 CRY4 158  LEU  HD11 HA3    0.090000        3.0240           0
    2652 CRY4 158  LEU  HD12 HA3    0.090000        3.0240           0
    2653 CRY4 158  LEU  HD13 HA3    0.090000        3.0240           0
    2654 CRY4 158  LEU  CD2  CT3   -0.270000        5.9630           0
    2655 CRY4 158  LEU  HD21 HA3    0.090000        3.0240           0
    2656 CRY4 158  LEU  HD22 HA3    0.090000        3.0240           0
    2657 CRY4 158  LEU  HD23 HA3    0.090000        3.0240           0
    2658 CRY4 158  LEU  C    C      0.510000       12.0110           0
    2659 CRY4 158  LEU  O    O     -0.510000       15.9990           0
    2660 CRY4 159  SER  N    NH1   -0.470000       11.9910           0
    2661 CRY4 159  SER  HN   H      0.310000        3.0240           0
    2662 CRY4 159  SER  CA   CT1    0.070000        9.9950           0
    2663 CRY4 159  SER  HA   HB1    0.090000        3.0240           0
    2664 CRY4 159  SER  CB   CT2    0.050000        7.9790           0
    2665 CRY4 159  SER  HB1  HA2    0.090000        3.0240           0
    2666 CRY4 159  SER  HB2  HA2    0.090000        3.0240           0
    2667 CRY4 159  SER  OG   OH1   -0.660000       13.9830           0
    2668 CRY4 159  SER  HG1  H      0.430000        3.0240           0
    2669 CRY4 159  SER  C    C      0.510000       12.0110           0
    2670 CRY4 159  SER  O    O     -0.510000       15.9990           0
    2671 CRY4 160  LEU  N    NH1   -0.470000       11.9910           0
    2672 CRY4 160  LEU  HN   H      0.310000        3.0240           0
    2673 CRY4 160  LEU  CA   CT1    0.070000        9.9950           0
    2674 CRY4 160  LEU  HA   HB1    0.090000        3.0240           0
    2675 CRY4 160  LEU  CB   CT2   -0.180000        7.9790           0
    2676 CRY4 160  LEU  HB1  HA2    0.090000        3.0240           0
    2677 CRY4 160  LEU  HB2  HA2    0.090000        3.0240           0
    2678 CRY4 160  LEU  CG   CT1   -0.090000        9.9950           0
    2679 CRY4 160  LEU  HG   HA1    0.090000        3.0240           0
    2680 CRY4 160  LEU  CD1  CT3   -0.270000        5.9630           0
    2681 CRY4 160  LEU  HD11 HA3    0.090000        3.0240           0
    2682 CRY4 160  LEU  HD12 HA3    0.090000        3.0240           0
    2683 CRY4 160  LEU  HD13 HA3    0.090000        3.0240           0
    2684 CRY4 160  LEU  CD2  CT3   -0.270000        5.9630           0
    2685 CRY4 160  LEU  HD21 HA3    0.090000        3.0240           0
    2686 CRY4 160  LEU  HD22 HA3    0.090000        3.0240           0
    2687 CRY4 160  LEU  HD23 HA3    0.090000        3.0240           0
    2688 CRY4 160  LEU  C    C      0.510000       12.0110           0
    2689 CRY4 160  LEU  O    O     -0.510000       15.9990           0
    2690 CRY4 161  LEU  N    NH1   -0.470000       11.9910           0
    2691 CRY4 161  LEU  HN   H      0.310000        3.0240           0
    2692 CRY4 161  LEU  CA   CT1    0.070000        9.9950           0
    2693 CRY4 161  LEU  HA   HB1    0.090000        3.0240           0
    2694 CRY4 161  LEU  CB   CT2   -0.180000        7.9790           0
    2695 CRY4 161  LEU  HB1  HA2    0.090000        3.0240           0
    2696 CRY4 161  LEU  HB2  HA2    0.090000        3.0240           0
    2697 CRY4 161  LEU  CG   CT1   -0.090000        9.9950           0
    2698 CRY4 161  LEU  HG   HA1    0.090000        3.0240           0
    2699 CRY4 161  LEU  CD1  CT3   -0.270000        5.9630           0
    2700 CRY4 161  LEU  HD11 HA3    0.090000        3.0240           0
    2701 CRY4 161  LEU  HD12 HA3    0.090000        3.0240           0
    2702 CRY4 161  LEU  HD13 HA3    0.090000        3.0240           0
    2703 CRY4 161  LEU  CD2  CT3   -0.270000        5.9630           0
    2704 CRY4 161  LEU  HD21 HA3    0.090000        3.0240           0
    2705 CRY4 161  LEU  HD22 HA3    0.090000        3.0240           0
    2706 CRY4 161  LEU  HD23 HA3    0.090000        3.0240           0
    2707 CRY4 161  LEU  C    C      0.510000       12.0110           0
    2708 CRY4 161  LEU  O    O     -0.510000       15.9990           0
    2709 CRY4 162  GLY  N    NH1   -0.470000       11.9910           0
    2710 CRY4 162  GLY  HN   H      0.310000        3.0240           0
    2711 CRY4 162  GLY  CA   CT2   -0.020000        7.9790           0
    2712 CRY4 162  GLY  HA1  HB2    0.090000        3.0240           0
    2713 CRY4 162  GLY  HA2  HB2    0.090000        3.0240           0
    2714 CRY4 162  GLY  C    C      0.510000       12.0110           0
    2715 CRY4 162  GLY  O    O     -0.510000       15.9990           0
    2716 CRY4 163  ASP  N    NH1   -0.470000       11.9910           0
    2717 CRY4 163  ASP  HN   H      0.310000        3.0240           0
    2718 CRY4 163  ASP  CA   CT1    0.070000        9.9950           0
    2719 CRY4 163  ASP  HA   HB1    0.090000        3.0240           0
    2720 CRY4 163  ASP  CB   CT2A  -0.280000        7.9790           0
    2721 CRY4 163  ASP  HB1  HA2    0.090000        3.0240           0
    2722 CRY4 163  ASP  HB2  HA2    0.090000        3.0240           0
    2723 CRY4 163  ASP  CG   CC     0.620000       12.0110           0
    2724 CRY4 163  ASP  OD1  OC    -0.760000       15.9990           0
    2725 CRY4 163  ASP  OD2  OC    -0.760000       15.9990           0
    2726 CRY4 163  ASP  C    C      0.510000       12.0110           0
    2727 CRY4 163  ASP  O    O     -0.510000       15.9990           0
    2728 CRY4 164  PRO  N    N     -0.290000       14.0070           0
    2729 CRY4 164  PRO  CD   CP3    0.000000        7.9790           0
    2730 CRY4 164  PRO  HD1  HA2    0.090000        3.0240           0
    2731 CRY4 164  PRO  HD2  HA2    0.090000        3.0240           0
    2732 CRY4 164  PRO  CA   CP1    0.020000        9.9950           0
    2733 CRY4 164  PRO  HA   HB1    0.090000        3.0240           0
    2734 CRY4 164  PRO  CB   CP2   -0.180000        7.9790           0
    2735 CRY4 164  PRO  HB1  HA2    0.090000        3.0240           0
    2736 CRY4 164  PRO  HB2  HA2    0.090000        3.0240           0
    2737 CRY4 164  PRO  CG   CP2   -0.180000        7.9790           0
    2738 CRY4 164  PRO  HG1  HA2    0.090000        3.0240           0
    2739 CRY4 164  PRO  HG2  HA2    0.090000        3.0240           0
    2740 CRY4 164  PRO  C    C      0.510000       12.0110           0
    2741 CRY4 164  PRO  O    O     -0.510000       15.9990           0
    2742 CRY4 165  GLU  N    NH1   -0.470000       11.9910           0
    2743 CRY4 165  GLU  HN   H      0.310000        3.0240           0
    2744 CRY4 165  GLU  CA   CT1    0.070000        9.9950           0
    2745 CRY4 165  GLU  HA   HB1    0.090000        3.0240           0
    2746 CRY4 165  GLU  CB   CT2A  -0.180000        7.9790           0
    2747 CRY4 165  GLU  HB1  HA2    0.090000        3.0240           0
    2748 CRY4 165  GLU  HB2  HA2    0.090000        3.0240           0
    2749 CRY4 165  GLU  CG   CT2   -0.280000        7.9790           0
    2750 CRY4 165  GLU  HG1  HA2    0.090000        3.0240           0
    2751 CRY4 165  GLU  HG2  HA2    0.090000        3.0240           0
    2752 CRY4 165  GLU  CD   CC     0.620000       12.0110           0
    2753 CRY4 165  GLU  OE1  OC    -0.760000       15.9990           0
    2754 CRY4 165  GLU  OE2  OC    -0.760000       15.9990           0
    2755 CRY4 165  GLU  C    C      0.510000       12.0110           0
    2756 CRY4 165  GLU  O    O     -0.510000       15.9990           0
    2757 CRY4 166  VAL  N    NH1   -0.470000       11.9910           0
    2758 CRY4 166  VAL  HN   H      0.310000        3.0240           0
    2759 CRY4 166  VAL  CA   CT1    0.070000        9.9950           0
    2760 CRY4 166  VAL  HA   HB1    0.090000        3.0240           0
    2761 CRY4 166  VAL  CB   CT1   -0.090000        9.9950           0
    2762 CRY4 166  VAL  HB   HA1    0.090000        3.0240           0
    2763 CRY4 166  VAL  CG1  CT3   -0.270000        5.9630           0
    2764 CRY4 166  VAL  HG11 HA3    0.090000        3.0240           0
    2765 CRY4 166  VAL  HG12 HA3    0.090000        3.0240           0
    2766 CRY4 166  VAL  HG13 HA3    0.090000        3.0240           0
    2767 CRY4 166  VAL  CG2  CT3   -0.270000        5.9630           0
    2768 CRY4 166  VAL  HG21 HA3    0.090000        3.0240           0
    2769 CRY4 166  VAL  HG22 HA3    0.090000        3.0240           0
    2770 CRY4 166  VAL  HG23 HA3    0.090000        3.0240           0
    2771 CRY4 166  VAL  C    C      0.510000       12.0110           0
    2772 CRY4 166  VAL  O    O     -0.510000       15.9990           0
    2773 CRY4 167  PRO  N    N     -0.290000       14.0070           0
    2774 CRY4 167  PRO  CD   CP3    0.000000        7.9790           0
    2775 CRY4 167  PRO  HD1  HA2    0.090000        3.0240           0
    2776 CRY4 167  PRO  HD2  HA2    0.090000        3.0240           0
    2777 CRY4 167  PRO  CA   CP1    0.020000        9.9950           0
    2778 CRY4 167  PRO  HA   HB1    0.090000        3.0240           0
    2779 CRY4 167  PRO  CB   CP2   -0.180000        7.9790           0
    2780 CRY4 167  PRO  HB1  HA2    0.090000        3.0240           0
    2781 CRY4 167  PRO  HB2  HA2    0.090000        3.0240           0
    2782 CRY4 167  PRO  CG   CP2   -0.180000        7.9790           0
    2783 CRY4 167  PRO  HG1  HA2    0.090000        3.0240           0
    2784 CRY4 167  PRO  HG2  HA2    0.090000        3.0240           0
    2785 CRY4 167  PRO  C    C      0.510000       12.0110           0
    2786 CRY4 167  PRO  O    O     -0.510000       15.9990           0
    2787 CRY4 168  VAL  N    NH1   -0.470000       11.9910           0
    2788 CRY4 168  VAL  HN   H      0.310000        3.0240           0
    2789 CRY4 168  VAL  CA   CT1    0.070000        9.9950           0
    2790 CRY4 168  VAL  HA   HB1    0.090000        3.0240           0
    2791 CRY4 168  VAL  CB   CT1   -0.090000        9.9950           0
    2792 CRY4 168  VAL  HB   HA1    0.090000        3.0240           0
    2793 CRY4 168  VAL  CG1  CT3   -0.270000        5.9630           0
    2794 CRY4 168  VAL  HG11 HA3    0.090000        3.0240           0
    2795 CRY4 168  VAL  HG12 HA3    0.090000        3.0240           0
    2796 CRY4 168  VAL  HG13 HA3    0.090000        3.0240           0
    2797 CRY4 168  VAL  CG2  CT3   -0.270000        5.9630           0
    2798 CRY4 168  VAL  HG21 HA3    0.090000        3.0240           0
    2799 CRY4 168  VAL  HG22 HA3    0.090000        3.0240           0
    2800 CRY4 168  VAL  HG23 HA3    0.090000        3.0240           0
    2801 CRY4 168  VAL  C    C      0.510000       12.0110           0
    2802 CRY4 168  VAL  O    O     -0.510000       15.9990           0
    2803 CRY4 169  ARG  N    NH1   -0.470000       11.9910           0
    2804 CRY4 169  ARG  HN   H      0.310000        3.0240           0
    2805 CRY4 169  ARG  CA   CT1    0.070000        9.9950           0
    2806 CRY4 169  ARG  HA   HB1    0.090000        3.0240           0
    2807 CRY4 169  ARG  CB   CT2   -0.180000        7.9790           0
    2808 CRY4 169  ARG  HB1  HA2    0.090000        3.0240           0
    2809 CRY4 169  ARG  HB2  HA2    0.090000        3.0240           0
    2810 CRY4 169  ARG  CG   CT2   -0.180000        7.9790           0
    2811 CRY4 169  ARG  HG1  HA2    0.090000        3.0240           0
    2812 CRY4 169  ARG  HG2  HA2    0.090000        3.0240           0
    2813 CRY4 169  ARG  CD   CT2    0.200000        7.9790           0
    2814 CRY4 169  ARG  HD1  HA2    0.090000        3.0240           0
    2815 CRY4 169  ARG  HD2  HA2    0.090000        3.0240           0
    2816 CRY4 169  ARG  NE   NC2   -0.700000       11.9910           0
    2817 CRY4 169  ARG  HE   HC     0.440000        3.0240           0
    2818 CRY4 169  ARG  CZ   C      0.640000       12.0110           0
    2819 CRY4 169  ARG  NH1  NC2   -0.800000        9.9750           0
    2820 CRY4 169  ARG  HH11 HC     0.460000        3.0240           0
    2821 CRY4 169  ARG  HH12 HC     0.460000        3.0240           0
    2822 CRY4 169  ARG  NH2  NC2   -0.800000        9.9750           0
    2823 CRY4 169  ARG  HH21 HC     0.460000        3.0240           0
    2824 CRY4 169  ARG  HH22 HC     0.460000        3.0240           0
    2825 CRY4 169  ARG  C    C      0.510000       12.0110           0
    2826 CRY4 169  ARG  O    O     -0.510000       15.9990           0
    2827 CRY4 170  ASN  N    NH1   -0.470000       11.9910           0
    2828 CRY4 170  ASN  HN   H      0.310000        3.0240           0
    2829 CRY4 170  ASN  CA   CT1    0.070000        9.9950           0
    2830 CRY4 170  ASN  HA   HB1    0.090000        3.0240           0
    2831 CRY4 170  ASN  CB   CT2   -0.180000        7.9790           0
    2832 CRY4 170  ASN  HB1  HA2    0.090000        3.0240           0
    2833 CRY4 170  ASN  HB2  HA2    0.090000        3.0240           0
    2834 CRY4 170  ASN  CG   CC     0.550000       12.0110           0
    2835 CRY4 170  ASN  OD1  O     -0.550000       15.9990           0
    2836 CRY4 170  ASN  ND2  NH2   -0.620000        9.9750           0
    2837 CRY4 170  ASN  HD21 H      0.320000        3.0240           0
    2838 CRY4 170  ASN  HD22 H      0.300000        3.0240           0
    2839 CRY4 170  ASN  C    C      0.510000       12.0110           0
    2840 CRY4 170  ASN  O    O     -0.510000       15.9990           0
    2841 CRY4 171  LEU  N    NH1   -0.470000       11.9910           0
    2842 CRY4 171  LEU  HN   H      0.310000        3.0240           0
    2843 CRY4 171  LEU  CA   CT1    0.070000        9.9950           0
    2844 CRY4 171  LEU  HA   HB1    0.090000        3.0240           0
    2845 CRY4 171  LEU  CB   CT2   -0.180000        7.9790           0
    2846 CRY4 171  LEU  HB1  HA2    0.090000        3.0240           0
    2847 CRY4 171  LEU  HB2  HA2    0.090000        3.0240           0
    2848 CRY4 171  LEU  CG   CT1   -0.090000        9.9950           0
    2849 CRY4 171  LEU  HG   HA1    0.090000        3.0240           0
    2850 CRY4 171  LEU  CD1  CT3   -0.270000        5.9630           0
    2851 CRY4 171  LEU  HD11 HA3    0.090000        3.0240           0
    2852 CRY4 171  LEU  HD12 HA3    0.090000        3.0240           0
    2853 CRY4 171  LEU  HD13 HA3    0.090000        3.0240           0
    2854 CRY4 171  LEU  CD2  CT3   -0.270000        5.9630           0
    2855 CRY4 171  LEU  HD21 HA3    0.090000        3.0240           0
    2856 CRY4 171  LEU  HD22 HA3    0.090000        3.0240           0
    2857 CRY4 171  LEU  HD23 HA3    0.090000        3.0240           0
    2858 CRY4 171  LEU  C    C      0.510000       12.0110           0
    2859 CRY4 171  LEU  O    O     -0.510000       15.9990           0
    2860 CRY4 172  THR  N    NH1   -0.470000       11.9910           0
    2861 CRY4 172  THR  HN   H      0.310000        3.0240           0
    2862 CRY4 172  THR  CA   CT1    0.070000        9.9950           0
    2863 CRY4 172  THR  HA   HB1    0.090000        3.0240           0
    2864 CRY4 172  THR  CB   CT1    0.140000        9.9950           0
    2865 CRY4 172  THR  HB   HA1    0.090000        3.0240           0
    2866 CRY4 172  THR  OG1  OH1   -0.660000       13.9830           0
    2867 CRY4 172  THR  HG1  H      0.430000        3.0240           0
    2868 CRY4 172  THR  CG2  CT3   -0.270000        5.9630           0
    2869 CRY4 172  THR  HG21 HA3    0.090000        3.0240           0
    2870 CRY4 172  THR  HG22 HA3    0.090000        3.0240           0
    2871 CRY4 172  THR  HG23 HA3    0.090000        3.0240           0
    2872 CRY4 172  THR  C    C      0.510000       12.0110           0
    2873 CRY4 172  THR  O    O     -0.510000       15.9990           0
    2874 CRY4 173  ALA  N    NH1   -0.470000       11.9910           0
    2875 CRY4 173  ALA  HN   H      0.310000        3.0240           0
    2876 CRY4 173  ALA  CA   CT1    0.070000        9.9950           0
    2877 CRY4 173  ALA  HA   HB1    0.090000        3.0240           0
    2878 CRY4 173  ALA  CB   CT3   -0.270000        5.9630           0
    2879 CRY4 173  ALA  HB1  HA3    0.090000        3.0240           0
    2880 CRY4 173  ALA  HB2  HA3    0.090000        3.0240           0
    2881 CRY4 173  ALA  HB3  HA3    0.090000        3.0240           0
    2882 CRY4 173  ALA  C    C      0.510000       12.0110           0
    2883 CRY4 173  ALA  O    O     -0.510000       15.9990           0
    2884 CRY4 174  GLU  N    NH1   -0.470000       11.9910           0
    2885 CRY4 174  GLU  HN   H      0.310000        3.0240           0
    2886 CRY4 174  GLU  CA   CT1    0.070000        9.9950           0
    2887 CRY4 174  GLU  HA   HB1    0.090000        3.0240           0
    2888 CRY4 174  GLU  CB   CT2A  -0.180000        7.9790           0
    2889 CRY4 174  GLU  HB1  HA2    0.090000        3.0240           0
    2890 CRY4 174  GLU  HB2  HA2    0.090000        3.0240           0
    2891 CRY4 174  GLU  CG   CT2   -0.280000        7.9790           0
    2892 CRY4 174  GLU  HG1  HA2    0.090000        3.0240           0
    2893 CRY4 174  GLU  HG2  HA2    0.090000        3.0240           0
    2894 CRY4 174  GLU  CD   CC     0.620000       12.0110           0
    2895 CRY4 174  GLU  OE1  OC    -0.760000       15.9990           0
    2896 CRY4 174  GLU  OE2  OC    -0.760000       15.9990           0
    2897 CRY4 174  GLU  C    C      0.510000       12.0110           0
    2898 CRY4 174  GLU  O    O     -0.510000       15.9990           0
    2899 CRY4 175  ASP  N    NH1   -0.470000       11.9910           0
    2900 CRY4 175  ASP  HN   H      0.310000        3.0240           0
    2901 CRY4 175  ASP  CA   CT1    0.070000        9.9950           0
    2902 CRY4 175  ASP  HA   HB1    0.090000        3.0240           0
    2903 CRY4 175  ASP  CB   CT2A  -0.280000        7.9790           0
    2904 CRY4 175  ASP  HB1  HA2    0.090000        3.0240           0
    2905 CRY4 175  ASP  HB2  HA2    0.090000        3.0240           0
    2906 CRY4 175  ASP  CG   CC     0.620000       12.0110           0
    2907 CRY4 175  ASP  OD1  OC    -0.760000       15.9990           0
    2908 CRY4 175  ASP  OD2  OC    -0.760000       15.9990           0
    2909 CRY4 175  ASP  C    C      0.510000       12.0110           0
    2910 CRY4 175  ASP  O    O     -0.510000       15.9990           0
    2911 CRY4 176  PHE  N    NH1   -0.470000       11.9910           0
    2912 CRY4 176  PHE  HN   H      0.310000        3.0240           0
    2913 CRY4 176  PHE  CA   CT1    0.070000        9.9950           0
    2914 CRY4 176  PHE  HA   HB1    0.090000        3.0240           0
    2915 CRY4 176  PHE  CB   CT2   -0.180000        7.9790           0
    2916 CRY4 176  PHE  HB1  HA2    0.090000        3.0240           0
    2917 CRY4 176  PHE  HB2  HA2    0.090000        3.0240           0
    2918 CRY4 176  PHE  CG   CA     0.000000       12.0110           0
    2919 CRY4 176  PHE  CD1  CA    -0.115000        9.9950           0
    2920 CRY4 176  PHE  HD1  HP     0.115000        3.0240           0
    2921 CRY4 176  PHE  CE1  CA    -0.115000        9.9950           0
    2922 CRY4 176  PHE  HE1  HP     0.115000        3.0240           0
    2923 CRY4 176  PHE  CZ   CA    -0.115000        9.9950           0
    2924 CRY4 176  PHE  HZ   HP     0.115000        3.0240           0
    2925 CRY4 176  PHE  CD2  CA    -0.115000        9.9950           0
    2926 CRY4 176  PHE  HD2  HP     0.115000        3.0240           0
    2927 CRY4 176  PHE  CE2  CA    -0.115000        9.9950           0
    2928 CRY4 176  PHE  HE2  HP     0.115000        3.0240           0
    2929 CRY4 176  PHE  C    C      0.510000       12.0110           0
    2930 CRY4 176  PHE  O    O     -0.510000       15.9990           0
    2931 CRY4 177  GLN  N    NH1   -0.470000       11.9910           0
    2932 CRY4 177  GLN  HN   H      0.310000        3.0240           0
    2933 CRY4 177  GLN  CA   CT1    0.070000        9.9950           0
    2934 CRY4 177  GLN  HA   HB1    0.090000        3.0240           0
    2935 CRY4 177  GLN  CB   CT2   -0.180000        7.9790           0
    2936 CRY4 177  GLN  HB1  HA2    0.090000        3.0240           0
    2937 CRY4 177  GLN  HB2  HA2    0.090000        3.0240           0
    2938 CRY4 177  GLN  CG   CT2   -0.180000        7.9790           0
    2939 CRY4 177  GLN  HG1  HA2    0.090000        3.0240           0
    2940 CRY4 177  GLN  HG2  HA2    0.090000        3.0240           0
    2941 CRY4 177  GLN  CD   CC     0.550000       12.0110           0
    2942 CRY4 177  GLN  OE1  O     -0.550000       15.9990           0
    2943 CRY4 177  GLN  NE2  NH2   -0.620000        9.9750           0
    2944 CRY4 177  GLN  HE21 H      0.320000        3.0240           0
    2945 CRY4 177  GLN  HE22 H      0.300000        3.0240           0
    2946 CRY4 177  GLN  C    C      0.510000       12.0110           0
    2947 CRY4 177  GLN  O    O     -0.510000       15.9990           0
    2948 CRY4 178  ARG  N    NH1   -0.470000       11.9910           0
    2949 CRY4 178  ARG  HN   H      0.310000        3.0240           0
    2950 CRY4 178  ARG  CA   CT1    0.070000        9.9950           0
    2951 CRY4 178  ARG  HA   HB1    0.090000        3.0240           0
    2952 CRY4 178  ARG  CB   CT2   -0.180000        7.9790           0
    2953 CRY4 178  ARG  HB1  HA2    0.090000        3.0240           0
    2954 CRY4 178  ARG  HB2  HA2    0.090000        3.0240           0
    2955 CRY4 178  ARG  CG   CT2   -0.180000        7.9790           0
    2956 CRY4 178  ARG  HG1  HA2    0.090000        3.0240           0
    2957 CRY4 178  ARG  HG2  HA2    0.090000        3.0240           0
    2958 CRY4 178  ARG  CD   CT2    0.200000        7.9790           0
    2959 CRY4 178  ARG  HD1  HA2    0.090000        3.0240           0
    2960 CRY4 178  ARG  HD2  HA2    0.090000        3.0240           0
    2961 CRY4 178  ARG  NE   NC2   -0.700000       11.9910           0
    2962 CRY4 178  ARG  HE   HC     0.440000        3.0240           0
    2963 CRY4 178  ARG  CZ   C      0.640000       12.0110           0
    2964 CRY4 178  ARG  NH1  NC2   -0.800000        9.9750           0
    2965 CRY4 178  ARG  HH11 HC     0.460000        3.0240           0
    2966 CRY4 178  ARG  HH12 HC     0.460000        3.0240           0
    2967 CRY4 178  ARG  NH2  NC2   -0.800000        9.9750           0
    2968 CRY4 178  ARG  HH21 HC     0.460000        3.0240           0
    2969 CRY4 178  ARG  HH22 HC     0.460000        3.0240           0
    2970 CRY4 178  ARG  C    C      0.510000       12.0110           0
    2971 CRY4 178  ARG  O    O     -0.510000       15.9990           0
    2972 CRY4 179  CYS  N    NH1   -0.470000       11.9910           0
    2973 CRY4 179  CYS  HN   H      0.310000        3.0240           0
    2974 CRY4 179  CYS  CA   CT1    0.070000        9.9950           0
    2975 CRY4 179  CYS  HA   HB1    0.090000        3.0240           0
    2976 CRY4 179  CYS  CB   CT2   -0.110000        7.9790           0
    2977 CRY4 179  CYS  HB1  HA2    0.090000        3.0240           0
    2978 CRY4 179  CYS  HB2  HA2    0.090000        3.0240           0
    2979 CRY4 179  CYS  SG   S     -0.230000       30.0440           0
    2980 CRY4 179  CYS  HG1  HS     0.160000        3.0240           0
    2981 CRY4 179  CYS  C    C      0.510000       12.0110           0
    2982 CRY4 179  CYS  O    O     -0.510000       15.9990           0
    2983 CRY4 180  SER  N    NH1   -0.470000       11.9910           0
    2984 CRY4 180  SER  HN   H      0.310000        3.0240           0
    2985 CRY4 180  SER  CA   CT1    0.070000        9.9950           0
    2986 CRY4 180  SER  HA   HB1    0.090000        3.0240           0
    2987 CRY4 180  SER  CB   CT2    0.050000        7.9790           0
    2988 CRY4 180  SER  HB1  HA2    0.090000        3.0240           0
    2989 CRY4 180  SER  HB2  HA2    0.090000        3.0240           0
    2990 CRY4 180  SER  OG   OH1   -0.660000       13.9830           0
    2991 CRY4 180  SER  HG1  H      0.430000        3.0240           0
    2992 CRY4 180  SER  C    C      0.510000       12.0110           0
    2993 CRY4 180  SER  O    O     -0.510000       15.9990           0
    2994 CRY4 181  ALA  N    NH1   -0.470000       11.9910           0
    2995 CRY4 181  ALA  HN   H      0.310000        3.0240           0
    2996 CRY4 181  ALA  CA   CT1    0.070000        9.9950           0
    2997 CRY4 181  ALA  HA   HB1    0.090000        3.0240           0
    2998 CRY4 181  ALA  CB   CT3   -0.270000        5.9630           0
    2999 CRY4 181  ALA  HB1  HA3    0.090000        3.0240           0
    3000 CRY4 181  ALA  HB2  HA3    0.090000        3.0240           0
    3001 CRY4 181  ALA  HB3  HA3    0.090000        3.0240           0
    3002 CRY4 181  ALA  C    C      0.510000       12.0110           0
    3003 CRY4 181  ALA  O    O     -0.510000       15.9990           0
    3004 CRY4 182  PRO  N    N     -0.290000       14.0070           0
    3005 CRY4 182  PRO  CD   CP3    0.000000        7.9790           0
    3006 CRY4 182  PRO  HD1  HA2    0.090000        3.0240           0
    3007 CRY4 182  PRO  HD2  HA2    0.090000        3.0240           0
    3008 CRY4 182  PRO  CA   CP1    0.020000        9.9950           0
    3009 CRY4 182  PRO  HA   HB1    0.090000        3.0240           0
    3010 CRY4 182  PRO  CB   CP2   -0.180000        7.9790           0
    3011 CRY4 182  PRO  HB1  HA2    0.090000        3.0240           0
    3012 CRY4 182  PRO  HB2  HA2    0.090000        3.0240           0
    3013 CRY4 182  PRO  CG   CP2   -0.180000        7.9790           0
    3014 CRY4 182  PRO  HG1  HA2    0.090000        3.0240           0
    3015 CRY4 182  PRO  HG2  HA2    0.090000        3.0240           0
    3016 CRY4 182  PRO  C    C      0.510000       12.0110           0
    3017 CRY4 182  PRO  O    O     -0.510000       15.9990           0
    3018 CRY4 183  ASP  N    NH1   -0.470000       11.9910           0
    3019 CRY4 183  ASP  HN   H      0.310000        3.0240           0
    3020 CRY4 183  ASP  CA   CT1    0.070000        9.9950           0
    3021 CRY4 183  ASP  HA   HB1    0.090000        3.0240           0
    3022 CRY4 183  ASP  CB   CT2A  -0.280000        7.9790           0
    3023 CRY4 183  ASP  HB1  HA2    0.090000        3.0240           0
    3024 CRY4 183  ASP  HB2  HA2    0.090000        3.0240           0
    3025 CRY4 183  ASP  CG   CC     0.620000       12.0110           0
    3026 CRY4 183  ASP  OD1  OC    -0.760000       15.9990           0
    3027 CRY4 183  ASP  OD2  OC    -0.760000       15.9990           0
    3028 CRY4 183  ASP  C    C      0.510000       12.0110           0
    3029 CRY4 183  ASP  O    O     -0.510000       15.9990           0
    3030 CRY4 184  PRO  N    N     -0.290000       14.0070           0
    3031 CRY4 184  PRO  CD   CP3    0.000000        7.9790           0
    3032 CRY4 184  PRO  HD1  HA2    0.090000        3.0240           0
    3033 CRY4 184  PRO  HD2  HA2    0.090000        3.0240           0
    3034 CRY4 184  PRO  CA   CP1    0.020000        9.9950           0
    3035 CRY4 184  PRO  HA   HB1    0.090000        3.0240           0
    3036 CRY4 184  PRO  CB   CP2   -0.180000        7.9790           0
    3037 CRY4 184  PRO  HB1  HA2    0.090000        3.0240           0
    3038 CRY4 184  PRO  HB2  HA2    0.090000        3.0240           0
    3039 CRY4 184  PRO  CG   CP2   -0.180000        7.9790           0
    3040 CRY4 184  PRO  HG1  HA2    0.090000        3.0240           0
    3041 CRY4 184  PRO  HG2  HA2    0.090000        3.0240           0
    3042 CRY4 184  PRO  C    C      0.510000       12.0110           0
    3043 CRY4 184  PRO  O    O     -0.510000       15.9990           0
    3044 CRY4 185  ASP  N    NH1   -0.470000       11.9910           0
    3045 CRY4 185  ASP  HN   H      0.310000        3.0240           0
    3046 CRY4 185  ASP  CA   CT1    0.070000        9.9950           0
    3047 CRY4 185  ASP  HA   HB1    0.090000        3.0240           0
    3048 CRY4 185  ASP  CB   CT2A  -0.280000        7.9790           0
    3049 CRY4 185  ASP  HB1  HA2    0.090000        3.0240           0
    3050 CRY4 185  ASP  HB2  HA2    0.090000        3.0240           0
    3051 CRY4 185  ASP  CG   CC     0.620000       12.0110           0
    3052 CRY4 185  ASP  OD1  OC    -0.760000       15.9990           0
    3053 CRY4 185  ASP  OD2  OC    -0.760000       15.9990           0
    3054 CRY4 185  ASP  C    C      0.510000       12.0110           0
    3055 CRY4 185  ASP  O    O     -0.510000       15.9990           0
    3056 CRY4 186  LEU  N    NH1   -0.470000       11.9910           0
    3057 CRY4 186  LEU  HN   H      0.310000        3.0240           0
    3058 CRY4 186  LEU  CA   CT1    0.070000        9.9950           0
    3059 CRY4 186  LEU  HA   HB1    0.090000        3.0240           0
    3060 CRY4 186  LEU  CB   CT2   -0.180000        7.9790           0
    3061 CRY4 186  LEU  HB1  HA2    0.090000        3.0240           0
    3062 CRY4 186  LEU  HB2  HA2    0.090000        3.0240           0
    3063 CRY4 186  LEU  CG   CT1   -0.090000        9.9950           0
    3064 CRY4 186  LEU  HG   HA1    0.090000        3.0240           0
    3065 CRY4 186  LEU  CD1  CT3   -0.270000        5.9630           0
    3066 CRY4 186  LEU  HD11 HA3    0.090000        3.0240           0
    3067 CRY4 186  LEU  HD12 HA3    0.090000        3.0240           0
    3068 CRY4 186  LEU  HD13 HA3    0.090000        3.0240           0
    3069 CRY4 186  LEU  CD2  CT3   -0.270000        5.9630           0
    3070 CRY4 186  LEU  HD21 HA3    0.090000        3.0240           0
    3071 CRY4 186  LEU  HD22 HA3    0.090000        3.0240           0
    3072 CRY4 186  LEU  HD23 HA3    0.090000        3.0240           0
    3073 CRY4 186  LEU  C    C      0.510000       12.0110           0
    3074 CRY4 186  LEU  O    O     -0.510000       15.9990           0
    3075 CRY4 187  ALA  N    NH1   -0.470000       11.9910           0
    3076 CRY4 187  ALA  HN   H      0.310000        3.0240           0
    3077 CRY4 187  ALA  CA   CT1    0.070000        9.9950           0
    3078 CRY4 187  ALA  HA   HB1    0.090000        3.0240           0
    3079 CRY4 187  ALA  CB   CT3   -0.270000        5.9630           0
    3080 CRY4 187  ALA  HB1  HA3    0.090000        3.0240           0
    3081 CRY4 187  ALA  HB2  HA3    0.090000        3.0240           0
    3082 CRY4 187  ALA  HB3  HA3    0.090000        3.0240           0
    3083 CRY4 187  ALA  C    C      0.510000       12.0110           0
    3084 CRY4 187  ALA  O    O     -0.510000       15.9990           0
    3085 CRY4 188  GLU  N    NH1   -0.470000       11.9910           0
    3086 CRY4 188  GLU  HN   H      0.310000        3.0240           0
    3087 CRY4 188  GLU  CA   CT1    0.070000        9.9950           0
    3088 CRY4 188  GLU  HA   HB1    0.090000        3.0240           0
    3089 CRY4 188  GLU  CB   CT2A  -0.180000        7.9790           0
    3090 CRY4 188  GLU  HB1  HA2    0.090000        3.0240           0
    3091 CRY4 188  GLU  HB2  HA2    0.090000        3.0240           0
    3092 CRY4 188  GLU  CG   CT2   -0.280000        7.9790           0
    3093 CRY4 188  GLU  HG1  HA2    0.090000        3.0240           0
    3094 CRY4 188  GLU  HG2  HA2    0.090000        3.0240           0
    3095 CRY4 188  GLU  CD   CC     0.620000       12.0110           0
    3096 CRY4 188  GLU  OE1  OC    -0.760000       15.9990           0
    3097 CRY4 188  GLU  OE2  OC    -0.760000       15.9990           0
    3098 CRY4 188  GLU  C    C      0.510000       12.0110           0
    3099 CRY4 188  GLU  O    O     -0.510000       15.9990           0
    3100 CRY4 189  CYS  N    NH1   -0.470000       11.9910           0
    3101 CRY4 189  CYS  HN   H      0.310000        3.0240           0
    3102 CRY4 189  CYS  CA   CT1    0.070000        9.9950           0
    3103 CRY4 189  CYS  HA   HB1    0.090000        3.0240           0
    3104 CRY4 189  CYS  CB   CT2   -0.110000        7.9790           0
    3105 CRY4 189  CYS  HB1  HA2    0.090000        3.0240           0
    3106 CRY4 189  CYS  HB2  HA2    0.090000        3.0240           0
    3107 CRY4 189  CYS  SG   S     -0.230000       30.0440           0
    3108 CRY4 189  CYS  HG1  HS     0.160000        3.0240           0
    3109 CRY4 189  CYS  C    C      0.510000       12.0110           0
    3110 CRY4 189  CYS  O    O     -0.510000       15.9990           0
    3111 CRY4 190  TYR  N    NH1   -0.470000       11.9910           0
    3112 CRY4 190  TYR  HN   H      0.310000        3.0240           0
    3113 CRY4 190  TYR  CA   CT1    0.070000        9.9950           0
    3114 CRY4 190  TYR  HA   HB1    0.090000        3.0240           0
    3115 CRY4 190  TYR  CB   CT2   -0.180000        7.9790           0
    3116 CRY4 190  TYR  HB1  HA2    0.090000        3.0240           0
    3117 CRY4 190  TYR  HB2  HA2    0.090000        3.0240           0
    3118 CRY4 190  TYR  CG   CA     0.000000       12.0110           0
    3119 CRY4 190  TYR  CD1  CA    -0.115000        9.9950           0
    3120 CRY4 190  TYR  HD1  HP     0.115000        3.0240           0
    3121 CRY4 190  TYR  CE1  CA    -0.115000        9.9950           0
    3122 CRY4 190  TYR  HE1  HP     0.115000        3.0240           0
    3123 CRY4 190  TYR  CZ   CA     0.110000       12.0110           0
    3124 CRY4 190  TYR  OH   OH1   -0.540000       13.9830           0
    3125 CRY4 190  TYR  HH   H      0.430000        3.0240           0
    3126 CRY4 190  TYR  CD2  CA    -0.115000        9.9950           0
    3127 CRY4 190  TYR  HD2  HP     0.115000        3.0240           0
    3128 CRY4 190  TYR  CE2  CA    -0.115000        9.9950           0
    3129 CRY4 190  TYR  HE2  HP     0.115000        3.0240           0
    3130 CRY4 190  TYR  C    C      0.510000       12.0110           0
    3131 CRY4 190  TYR  O    O     -0.510000       15.9990           0
    3132 CRY4 191  ARG  N    NH1   -0.470000       11.9910           0
    3133 CRY4 191  ARG  HN   H      0.310000        3.0240           0
    3134 CRY4 191  ARG  CA   CT1    0.070000        9.9950           0
    3135 CRY4 191  ARG  HA   HB1    0.090000        3.0240           0
    3136 CRY4 191  ARG  CB   CT2   -0.180000        7.9790           0
    3137 CRY4 191  ARG  HB1  HA2    0.090000        3.0240           0
    3138 CRY4 191  ARG  HB2  HA2    0.090000        3.0240           0
    3139 CRY4 191  ARG  CG   CT2   -0.180000        7.9790           0
    3140 CRY4 191  ARG  HG1  HA2    0.090000        3.0240           0
    3141 CRY4 191  ARG  HG2  HA2    0.090000        3.0240           0
    3142 CRY4 191  ARG  CD   CT2    0.200000        7.9790           0
    3143 CRY4 191  ARG  HD1  HA2    0.090000        3.0240           0
    3144 CRY4 191  ARG  HD2  HA2    0.090000        3.0240           0
    3145 CRY4 191  ARG  NE   NC2   -0.700000       11.9910           0
    3146 CRY4 191  ARG  HE   HC     0.440000        3.0240           0
    3147 CRY4 191  ARG  CZ   C      0.640000       12.0110           0
    3148 CRY4 191  ARG  NH1  NC2   -0.800000        9.9750           0
    3149 CRY4 191  ARG  HH11 HC     0.460000        3.0240           0
    3150 CRY4 191  ARG  HH12 HC     0.460000        3.0240           0
    3151 CRY4 191  ARG  NH2  NC2   -0.800000        9.9750           0
    3152 CRY4 191  ARG  HH21 HC     0.460000        3.0240           0
    3153 CRY4 191  ARG  HH22 HC     0.460000        3.0240           0
    3154 CRY4 191  ARG  C    C      0.510000       12.0110           0
    3155 CRY4 191  ARG  O    O     -0.510000       15.9990           0
    3156 CRY4 192  VAL  N    NH1   -0.470000       11.9910           0
    3157 CRY4 192  VAL  HN   H      0.310000        3.0240           0
    3158 CRY4 192  VAL  CA   CT1    0.070000        9.9950           0
    3159 CRY4 192  VAL  HA   HB1    0.090000        3.0240           0
    3160 CRY4 192  VAL  CB   CT1   -0.090000        9.9950           0
    3161 CRY4 192  VAL  HB   HA1    0.090000        3.0240           0
    3162 CRY4 192  VAL  CG1  CT3   -0.270000        5.9630           0
    3163 CRY4 192  VAL  HG11 HA3    0.090000        3.0240           0
    3164 CRY4 192  VAL  HG12 HA3    0.090000        3.0240           0
    3165 CRY4 192  VAL  HG13 HA3    0.090000        3.0240           0
    3166 CRY4 192  VAL  CG2  CT3   -0.270000        5.9630           0
    3167 CRY4 192  VAL  HG21 HA3    0.090000        3.0240           0
    3168 CRY4 192  VAL  HG22 HA3    0.090000        3.0240           0
    3169 CRY4 192  VAL  HG23 HA3    0.090000        3.0240           0
    3170 CRY4 192  VAL  C    C      0.510000       12.0110           0
    3171 CRY4 192  VAL  O    O     -0.510000       15.9990           0
    3172 CRY4 193  PRO  N    N     -0.290000       14.0070           0
    3173 CRY4 193  PRO  CD   CP3    0.000000        7.9790           0
    3174 CRY4 193  PRO  HD1  HA2    0.090000        3.0240           0
    3175 CRY4 193  PRO  HD2  HA2    0.090000        3.0240           0
    3176 CRY4 193  PRO  CA   CP1    0.020000        9.9950           0
    3177 CRY4 193  PRO  HA   HB1    0.090000        3.0240           0
    3178 CRY4 193  PRO  CB   CP2   -0.180000        7.9790           0
    3179 CRY4 193  PRO  HB1  HA2    0.090000        3.0240           0
    3180 CRY4 193  PRO  HB2  HA2    0.090000        3.0240           0
    3181 CRY4 193  PRO  CG   CP2   -0.180000        7.9790           0
    3182 CRY4 193  PRO  HG1  HA2    0.090000        3.0240           0
    3183 CRY4 193  PRO  HG2  HA2    0.090000        3.0240           0
    3184 CRY4 193  PRO  C    C      0.510000       12.0110           0
    3185 CRY4 193  PRO  O    O     -0.510000       15.9990           0
    3186 CRY4 194  LEU  N    NH1   -0.470000       11.9910           0
    3187 CRY4 194  LEU  HN   H      0.310000        3.0240           0
    3188 CRY4 194  LEU  CA   CT1    0.070000        9.9950           0
    3189 CRY4 194  LEU  HA   HB1    0.090000        3.0240           0
    3190 CRY4 194  LEU  CB   CT2   -0.180000        7.9790           0
    3191 CRY4 194  LEU  HB1  HA2    0.090000        3.0240           0
    3192 CRY4 194  LEU  HB2  HA2    0.090000        3.0240           0
    3193 CRY4 194  LEU  CG   CT1   -0.090000        9.9950           0
    3194 CRY4 194  LEU  HG   HA1    0.090000        3.0240           0
    3195 CRY4 194  LEU  CD1  CT3   -0.270000        5.9630           0
    3196 CRY4 194  LEU  HD11 HA3    0.090000        3.0240           0
    3197 CRY4 194  LEU  HD12 HA3    0.090000        3.0240           0
    3198 CRY4 194  LEU  HD13 HA3    0.090000        3.0240           0
    3199 CRY4 194  LEU  CD2  CT3   -0.270000        5.9630           0
    3200 CRY4 194  LEU  HD21 HA3    0.090000        3.0240           0
    3201 CRY4 194  LEU  HD22 HA3    0.090000        3.0240           0
    3202 CRY4 194  LEU  HD23 HA3    0.090000        3.0240           0
    3203 CRY4 194  LEU  C    C      0.510000       12.0110           0
    3204 CRY4 194  LEU  O    O     -0.510000       15.9990           0
    3205 CRY4 195  PRO  N    N     -0.290000       14.0070           0
    3206 CRY4 195  PRO  CD   CP3    0.000000        7.9790           0
    3207 CRY4 195  PRO  HD1  HA2    0.090000        3.0240           0
    3208 CRY4 195  PRO  HD2  HA2    0.090000        3.0240           0
    3209 CRY4 195  PRO  CA   CP1    0.020000        9.9950           0
    3210 CRY4 195  PRO  HA   HB1    0.090000        3.0240           0
    3211 CRY4 195  PRO  CB   CP2   -0.180000        7.9790           0
    3212 CRY4 195  PRO  HB1  HA2    0.090000        3.0240           0
    3213 CRY4 195  PRO  HB2  HA2    0.090000        3.0240           0
    3214 CRY4 195  PRO  CG   CP2   -0.180000        7.9790           0
    3215 CRY4 195  PRO  HG1  HA2    0.090000        3.0240           0
    3216 CRY4 195  PRO  HG2  HA2    0.090000        3.0240           0
    3217 CRY4 195  PRO  C    C      0.510000       12.0110           0
    3218 CRY4 195  PRO  O    O     -0.510000       15.9990           0
    3219 CRY4 196  VAL  N    NH1   -0.470000       11.9910           0
    3220 CRY4 196  VAL  HN   H      0.310000        3.0240           0
    3221 CRY4 196  VAL  CA   CT1    0.070000        9.9950           0
    3222 CRY4 196  VAL  HA   HB1    0.090000        3.0240           0
    3223 CRY4 196  VAL  CB   CT1   -0.090000        9.9950           0
    3224 CRY4 196  VAL  HB   HA1    0.090000        3.0240           0
    3225 CRY4 196  VAL  CG1  CT3   -0.270000        5.9630           0
    3226 CRY4 196  VAL  HG11 HA3    0.090000        3.0240           0
    3227 CRY4 196  VAL  HG12 HA3    0.090000        3.0240           0
    3228 CRY4 196  VAL  HG13 HA3    0.090000        3.0240           0
    3229 CRY4 196  VAL  CG2  CT3   -0.270000        5.9630           0
    3230 CRY4 196  VAL  HG21 HA3    0.090000        3.0240           0
    3231 CRY4 196  VAL  HG22 HA3    0.090000        3.0240           0
    3232 CRY4 196  VAL  HG23 HA3    0.090000        3.0240           0
    3233 CRY4 196  VAL  C    C      0.510000       12.0110           0
    3234 CRY4 196  VAL  O    O     -0.510000       15.9990           0
    3235 CRY4 197  ASP  N    NH1   -0.470000       11.9910           0
    3236 CRY4 197  ASP  HN   H      0.310000        3.0240           0
    3237 CRY4 197  ASP  CA   CT1    0.070000        9.9950           0
    3238 CRY4 197  ASP  HA   HB1    0.090000        3.0240           0
    3239 CRY4 197  ASP  CB   CT2A  -0.280000        7.9790           0
    3240 CRY4 197  ASP  HB1  HA2    0.090000        3.0240           0
    3241 CRY4 197  ASP  HB2  HA2    0.090000        3.0240           0
    3242 CRY4 197  ASP  CG   CC     0.620000       12.0110           0
    3243 CRY4 197  ASP  OD1  OC    -0.760000       15.9990           0
    3244 CRY4 197  ASP  OD2  OC    -0.760000       15.9990           0
    3245 CRY4 197  ASP  C    C      0.510000       12.0110           0
    3246 CRY4 197  ASP  O    O     -0.510000       15.9990           0
    3247 CRY4 198  LEU  N    NH1   -0.470000       11.9910           0
    3248 CRY4 198  LEU  HN   H      0.310000        3.0240           0
    3249 CRY4 198  LEU  CA   CT1    0.070000        9.9950           0
    3250 CRY4 198  LEU  HA   HB1    0.090000        3.0240           0
    3251 CRY4 198  LEU  CB   CT2   -0.180000        7.9790           0
    3252 CRY4 198  LEU  HB1  HA2    0.090000        3.0240           0
    3253 CRY4 198  LEU  HB2  HA2    0.090000        3.0240           0
    3254 CRY4 198  LEU  CG   CT1   -0.090000        9.9950           0
    3255 CRY4 198  LEU  HG   HA1    0.090000        3.0240           0
    3256 CRY4 198  LEU  CD1  CT3   -0.270000        5.9630           0
    3257 CRY4 198  LEU  HD11 HA3    0.090000        3.0240           0
    3258 CRY4 198  LEU  HD12 HA3    0.090000        3.0240           0
    3259 CRY4 198  LEU  HD13 HA3    0.090000        3.0240           0
    3260 CRY4 198  LEU  CD2  CT3   -0.270000        5.9630           0
    3261 CRY4 198  LEU  HD21 HA3    0.090000        3.0240           0
    3262 CRY4 198  LEU  HD22 HA3    0.090000        3.0240           0
    3263 CRY4 198  LEU  HD23 HA3    0.090000        3.0240           0
    3264 CRY4 198  LEU  C    C      0.510000       12.0110           0
    3265 CRY4 198  LEU  O    O     -0.510000       15.9990           0
    3266 CRY4 199  LYS  N    NH1   -0.470000       11.9910           0
    3267 CRY4 199  LYS  HN   H      0.310000        3.0240           0
    3268 CRY4 199  LYS  CA   CT1    0.070000        9.9950           0
    3269 CRY4 199  LYS  HA   HB1    0.090000        3.0240           0
    3270 CRY4 199  LYS  CB   CT2   -0.180000        7.9790           0
    3271 CRY4 199  LYS  HB1  HA2    0.090000        3.0240           0
    3272 CRY4 199  LYS  HB2  HA2    0.090000        3.0240           0
    3273 CRY4 199  LYS  CG   CT2   -0.180000        7.9790           0
    3274 CRY4 199  LYS  HG1  HA2    0.090000        3.0240           0
    3275 CRY4 199  LYS  HG2  HA2    0.090000        3.0240           0
    3276 CRY4 199  LYS  CD   CT2   -0.180000        7.9790           0
    3277 CRY4 199  LYS  HD1  HA2    0.090000        3.0240           0
    3278 CRY4 199  LYS  HD2  HA2    0.090000        3.0240           0
    3279 CRY4 199  LYS  CE   CT2    0.210000        7.9790           0
    3280 CRY4 199  LYS  HE1  HA2    0.050000        3.0240           0
    3281 CRY4 199  LYS  HE2  HA2    0.050000        3.0240           0
    3282 CRY4 199  LYS  NZ   NH3   -0.300000        7.9590           0
    3283 CRY4 199  LYS  HZ1  HC     0.330000        3.0240           0
    3284 CRY4 199  LYS  HZ2  HC     0.330000        3.0240           0
    3285 CRY4 199  LYS  HZ3  HC     0.330000        3.0240           0
    3286 CRY4 199  LYS  C    C      0.510000       12.0110           0
    3287 CRY4 199  LYS  O    O     -0.510000       15.9990           0
    3288 CRY4 200  ILE  N    NH1   -0.470000       11.9910           0
    3289 CRY4 200  ILE  HN   H      0.310000        3.0240           0
    3290 CRY4 200  ILE  CA   CT1    0.070000        9.9950           0
    3291 CRY4 200  ILE  HA   HB1    0.090000        3.0240           0
    3292 CRY4 200  ILE  CB   CT1   -0.090000        9.9950           0
    3293 CRY4 200  ILE  HB   HA1    0.090000        3.0240           0
    3294 CRY4 200  ILE  CG2  CT3   -0.270000        5.9630           0
    3295 CRY4 200  ILE  HG21 HA3    0.090000        3.0240           0
    3296 CRY4 200  ILE  HG22 HA3    0.090000        3.0240           0
    3297 CRY4 200  ILE  HG23 HA3    0.090000        3.0240           0
    3298 CRY4 200  ILE  CG1  CT2   -0.180000        7.9790           0
    3299 CRY4 200  ILE  HG11 HA2    0.090000        3.0240           0
    3300 CRY4 200  ILE  HG12 HA2    0.090000        3.0240           0
    3301 CRY4 200  ILE  CD   CT3   -0.270000        5.9630           0
    3302 CRY4 200  ILE  HD1  HA3    0.090000        3.0240           0
    3303 CRY4 200  ILE  HD2  HA3    0.090000        3.0240           0
    3304 CRY4 200  ILE  HD3  HA3    0.090000        3.0240           0
    3305 CRY4 200  ILE  C    C      0.510000       12.0110           0
    3306 CRY4 200  ILE  O    O     -0.510000       15.9990           0
    3307 CRY4 201  SER  N    NH1   -0.470000       11.9910           0
    3308 CRY4 201  SER  HN   H      0.310000        3.0240           0
    3309 CRY4 201  SER  CA   CT1    0.070000        9.9950           0
    3310 CRY4 201  SER  HA   HB1    0.090000        3.0240           0
    3311 CRY4 201  SER  CB   CT2    0.050000        7.9790           0
    3312 CRY4 201  SER  HB1  HA2    0.090000        3.0240           0
    3313 CRY4 201  SER  HB2  HA2    0.090000        3.0240           0
    3314 CRY4 201  SER  OG   OH1   -0.660000       13.9830           0
    3315 CRY4 201  SER  HG1  H      0.430000        3.0240           0
    3316 CRY4 201  SER  C    C      0.510000       12.0110           0
    3317 CRY4 201  SER  O    O     -0.510000       15.9990           0
    3318 CRY4 202  PRO  N    N     -0.290000       14.0070           0
    3319 CRY4 202  PRO  CD   CP3    0.000000        7.9790           0
    3320 CRY4 202  PRO  HD1  HA2    0.090000        3.0240           0
    3321 CRY4 202  PRO  HD2  HA2    0.090000        3.0240           0
    3322 CRY4 202  PRO  CA   CP1    0.020000        9.9950           0
    3323 CRY4 202  PRO  HA   HB1    0.090000        3.0240           0
    3324 CRY4 202  PRO  CB   CP2   -0.180000        7.9790           0
    3325 CRY4 202  PRO  HB1  HA2    0.090000        3.0240           0
    3326 CRY4 202  PRO  HB2  HA2    0.090000        3.0240           0
    3327 CRY4 202  PRO  CG   CP2   -0.180000        7.9790           0
    3328 CRY4 202  PRO  HG1  HA2    0.090000        3.0240           0
    3329 CRY4 202  PRO  HG2  HA2    0.090000        3.0240           0
    3330 CRY4 202  PRO  C    C      0.510000       12.0110           0
    3331 CRY4 202  PRO  O    O     -0.510000       15.9990           0
    3332 CRY4 203  GLU  N    NH1   -0.470000       11.9910           0
    3333 CRY4 203  GLU  HN   H      0.310000        3.0240           0
    3334 CRY4 203  GLU  CA   CT1    0.070000        9.9950           0
    3335 CRY4 203  GLU  HA   HB1    0.090000        3.0240           0
    3336 CRY4 203  GLU  CB   CT2A  -0.180000        7.9790           0
    3337 CRY4 203  GLU  HB1  HA2    0.090000        3.0240           0
    3338 CRY4 203  GLU  HB2  HA2    0.090000        3.0240           0
    3339 CRY4 203  GLU  CG   CT2   -0.280000        7.9790           0
    3340 CRY4 203  GLU  HG1  HA2    0.090000        3.0240           0
    3341 CRY4 203  GLU  HG2  HA2    0.090000        3.0240           0
    3342 CRY4 203  GLU  CD   CC     0.620000       12.0110           0
    3343 CRY4 203  GLU  OE1  OC    -0.760000       15.9990           0
    3344 CRY4 203  GLU  OE2  OC    -0.760000       15.9990           0
    3345 CRY4 203  GLU  C    C      0.510000       12.0110           0
    3346 CRY4 203  GLU  O    O     -0.510000       15.9990           0
    3347 CRY4 204  ASN  N    NH1   -0.470000       11.9910           0
    3348 CRY4 204  ASN  HN   H      0.310000        3.0240           0
    3349 CRY4 204  ASN  CA   CT1    0.070000        9.9950           0
    3350 CRY4 204  ASN  HA   HB1    0.090000        3.0240           0
    3351 CRY4 204  ASN  CB   CT2   -0.180000        7.9790           0
    3352 CRY4 204  ASN  HB1  HA2    0.090000        3.0240           0
    3353 CRY4 204  ASN  HB2  HA2    0.090000        3.0240           0
    3354 CRY4 204  ASN  CG   CC     0.550000       12.0110           0
    3355 CRY4 204  ASN  OD1  O     -0.550000       15.9990           0
    3356 CRY4 204  ASN  ND2  NH2   -0.620000        9.9750           0
    3357 CRY4 204  ASN  HD21 H      0.320000        3.0240           0
    3358 CRY4 204  ASN  HD22 H      0.300000        3.0240           0
    3359 CRY4 204  ASN  C    C      0.510000       12.0110           0
    3360 CRY4 204  ASN  O    O     -0.510000       15.9990           0
    3361 CRY4 205  LEU  N    NH1   -0.470000       11.9910           0
    3362 CRY4 205  LEU  HN   H      0.310000        3.0240           0
    3363 CRY4 205  LEU  CA   CT1    0.070000        9.9950           0
    3364 CRY4 205  LEU  HA   HB1    0.090000        3.0240           0
    3365 CRY4 205  LEU  CB   CT2   -0.180000        7.9790           0
    3366 CRY4 205  LEU  HB1  HA2    0.090000        3.0240           0
    3367 CRY4 205  LEU  HB2  HA2    0.090000        3.0240           0
    3368 CRY4 205  LEU  CG   CT1   -0.090000        9.9950           0
    3369 CRY4 205  LEU  HG   HA1    0.090000        3.0240           0
    3370 CRY4 205  LEU  CD1  CT3   -0.270000        5.9630           0
    3371 CRY4 205  LEU  HD11 HA3    0.090000        3.0240           0
    3372 CRY4 205  LEU  HD12 HA3    0.090000        3.0240           0
    3373 CRY4 205  LEU  HD13 HA3    0.090000        3.0240           0
    3374 CRY4 205  LEU  CD2  CT3   -0.270000        5.9630           0
    3375 CRY4 205  LEU  HD21 HA3    0.090000        3.0240           0
    3376 CRY4 205  LEU  HD22 HA3    0.090000        3.0240           0
    3377 CRY4 205  LEU  HD23 HA3    0.090000        3.0240           0
    3378 CRY4 205  LEU  C    C      0.510000       12.0110           0
    3379 CRY4 205  LEU  O    O     -0.510000       15.9990           0
    3380 CRY4 206  SER  N    NH1   -0.470000       11.9910           0
    3381 CRY4 206  SER  HN   H      0.310000        3.0240           0
    3382 CRY4 206  SER  CA   CT1    0.070000        9.9950           0
    3383 CRY4 206  SER  HA   HB1    0.090000        3.0240           0
    3384 CRY4 206  SER  CB   CT2    0.050000        7.9790           0
    3385 CRY4 206  SER  HB1  HA2    0.090000        3.0240           0
    3386 CRY4 206  SER  HB2  HA2    0.090000        3.0240           0
    3387 CRY4 206  SER  OG   OH1   -0.660000       13.9830           0
    3388 CRY4 206  SER  HG1  H      0.430000        3.0240           0
    3389 CRY4 206  SER  C    C      0.510000       12.0110           0
    3390 CRY4 206  SER  O    O     -0.510000       15.9990           0
    3391 CRY4 207  PRO  N    N     -0.290000       14.0070           0
    3392 CRY4 207  PRO  CD   CP3    0.000000        7.9790           0
    3393 CRY4 207  PRO  HD1  HA2    0.090000        3.0240           0
    3394 CRY4 207  PRO  HD2  HA2    0.090000        3.0240           0
    3395 CRY4 207  PRO  CA   CP1    0.020000        9.9950           0
    3396 CRY4 207  PRO  HA   HB1    0.090000        3.0240           0
    3397 CRY4 207  PRO  CB   CP2   -0.180000        7.9790           0
    3398 CRY4 207  PRO  HB1  HA2    0.090000        3.0240           0
    3399 CRY4 207  PRO  HB2  HA2    0.090000        3.0240           0
    3400 CRY4 207  PRO  CG   CP2   -0.180000        7.9790           0
    3401 CRY4 207  PRO  HG1  HA2    0.090000        3.0240           0
    3402 CRY4 207  PRO  HG2  HA2    0.090000        3.0240           0
    3403 CRY4 207  PRO  C    C      0.510000       12.0110           0
    3404 CRY4 207  PRO  O    O     -0.510000       15.9990           0
    3405 CRY4 208  TRP  N    NH1   -0.470000       11.9910           0
    3406 CRY4 208  TRP  HN   H      0.310000        3.0240           0
    3407 CRY4 208  TRP  CA   CT1    0.070000        9.9950           0
    3408 CRY4 208  TRP  HA   HB1    0.090000        3.0240           0
    3409 CRY4 208  TRP  CB   CT2   -0.180000        7.9790           0
    3410 CRY4 208  TRP  HB1  HA2    0.090000        3.0240           0
    3411 CRY4 208  TRP  HB2  HA2    0.090000        3.0240           0
    3412 CRY4 208  TRP  CG   CY    -0.030000       12.0110           0
    3413 CRY4 208  TRP  CD1  CA    -0.150000        9.9950           0
    3414 CRY4 208  TRP  HD1  HP     0.220000        3.0240           0
    3415 CRY4 208  TRP  NE1  NY    -0.510000       11.9910           0
    3416 CRY4 208  TRP  HE1  H      0.370000        3.0240           0
    3417 CRY4 208  TRP  CE2  CPT    0.240000       12.0110           0
    3418 CRY4 208  TRP  CD2  CPT    0.110000       12.0110           0
    3419 CRY4 208  TRP  CE3  CAI   -0.250000        9.9950           0
    3420 CRY4 208  TRP  HE3  HP     0.170000        3.0240           0
    3421 CRY4 208  TRP  CZ3  CA    -0.200000        9.9950           0
    3422 CRY4 208  TRP  HZ3  HP     0.140000        3.0240           0
    3423 CRY4 208  TRP  CZ2  CAI   -0.270000        9.9950           0
    3424 CRY4 208  TRP  HZ2  HP     0.160000        3.0240           0
    3425 CRY4 208  TRP  CH2  CA    -0.140000        9.9950           0
    3426 CRY4 208  TRP  HH2  HP     0.140000        3.0240           0
    3427 CRY4 208  TRP  C    C      0.510000       12.0110           0
    3428 CRY4 208  TRP  O    O     -0.510000       15.9990           0
    3429 CRY4 209  ARG  N    NH1   -0.470000       11.9910           0
    3430 CRY4 209  ARG  HN   H      0.310000        3.0240           0
    3431 CRY4 209  ARG  CA   CT1    0.070000        9.9950           0
    3432 CRY4 209  ARG  HA   HB1    0.090000        3.0240           0
    3433 CRY4 209  ARG  CB   CT2   -0.180000        7.9790           0
    3434 CRY4 209  ARG  HB1  HA2    0.090000        3.0240           0
    3435 CRY4 209  ARG  HB2  HA2    0.090000        3.0240           0
    3436 CRY4 209  ARG  CG   CT2   -0.180000        7.9790           0
    3437 CRY4 209  ARG  HG1  HA2    0.090000        3.0240           0
    3438 CRY4 209  ARG  HG2  HA2    0.090000        3.0240           0
    3439 CRY4 209  ARG  CD   CT2    0.200000        7.9790           0
    3440 CRY4 209  ARG  HD1  HA2    0.090000        3.0240           0
    3441 CRY4 209  ARG  HD2  HA2    0.090000        3.0240           0
    3442 CRY4 209  ARG  NE   NC2   -0.700000       11.9910           0
    3443 CRY4 209  ARG  HE   HC     0.440000        3.0240           0
    3444 CRY4 209  ARG  CZ   C      0.640000       12.0110           0
    3445 CRY4 209  ARG  NH1  NC2   -0.800000        9.9750           0
    3446 CRY4 209  ARG  HH11 HC     0.460000        3.0240           0
    3447 CRY4 209  ARG  HH12 HC     0.460000        3.0240           0
    3448 CRY4 209  ARG  NH2  NC2   -0.800000        9.9750           0
    3449 CRY4 209  ARG  HH21 HC     0.460000        3.0240           0
    3450 CRY4 209  ARG  HH22 HC     0.460000        3.0240           0
    3451 CRY4 209  ARG  C    C      0.510000       12.0110           0
    3452 CRY4 209  ARG  O    O     -0.510000       15.9990           0
    3453 CRY4 210  GLY  N    NH1   -0.470000       11.9910           0
    3454 CRY4 210  GLY  HN   H      0.310000        3.0240           0
    3455 CRY4 210  GLY  CA   CT2   -0.020000        7.9790           0
    3456 CRY4 210  GLY  HA1  HB2    0.090000        3.0240           0
    3457 CRY4 210  GLY  HA2  HB2    0.090000        3.0240           0
    3458 CRY4 210  GLY  C    C      0.510000       12.0110           0
    3459 CRY4 210  GLY  O    O     -0.510000       15.9990           0
    3460 CRY4 211  GLY  N    NH1   -0.470000       11.9910           0
    3461 CRY4 211  GLY  HN   H      0.310000        3.0240           0
    3462 CRY4 211  GLY  CA   CT2   -0.020000        7.9790           0
    3463 CRY4 211  GLY  HA1  HB2    0.090000        3.0240           0
    3464 CRY4 211  GLY  HA2  HB2    0.090000        3.0240           0
    3465 CRY4 211  GLY  C    C      0.510000       12.0110           0
    3466 CRY4 211  GLY  O    O     -0.510000       15.9990           0
    3467 CRY4 212  GLU  N    NH1   -0.470000       11.9910           0
    3468 CRY4 212  GLU  HN   H      0.310000        3.0240           0
    3469 CRY4 212  GLU  CA   CT1    0.070000        9.9950           0
    3470 CRY4 212  GLU  HA   HB1    0.090000        3.0240           0
    3471 CRY4 212  GLU  CB   CT2A  -0.180000        7.9790           0
    3472 CRY4 212  GLU  HB1  HA2    0.090000        3.0240           0
    3473 CRY4 212  GLU  HB2  HA2    0.090000        3.0240           0
    3474 CRY4 212  GLU  CG   CT2   -0.280000        7.9790           0
    3475 CRY4 212  GLU  HG1  HA2    0.090000        3.0240           0
    3476 CRY4 212  GLU  HG2  HA2    0.090000        3.0240           0
    3477 CRY4 212  GLU  CD   CC     0.620000       12.0110           0
    3478 CRY4 212  GLU  OE1  OC    -0.760000       15.9990           0
    3479 CRY4 212  GLU  OE2  OC    -0.760000       15.9990           0
    3480 CRY4 212  GLU  C    C      0.510000       12.0110           0
    3481 CRY4 212  GLU  O    O     -0.510000       15.9990           0
    3482 CRY4 213  THR  N    NH1   -0.470000       11.9910           0
    3483 CRY4 213  THR  HN   H      0.310000        3.0240           0
    3484 CRY4 213  THR  CA   CT1    0.070000        9.9950           0
    3485 CRY4 213  THR  HA   HB1    0.090000        3.0240           0
    3486 CRY4 213  THR  CB   CT1    0.140000        9.9950           0
    3487 CRY4 213  THR  HB   HA1    0.090000        3.0240           0
    3488 CRY4 213  THR  OG1  OH1   -0.660000       13.9830           0
    3489 CRY4 213  THR  HG1  H      0.430000        3.0240           0
    3490 CRY4 213  THR  CG2  CT3   -0.270000        5.9630           0
    3491 CRY4 213  THR  HG21 HA3    0.090000        3.0240           0
    3492 CRY4 213  THR  HG22 HA3    0.090000        3.0240           0
    3493 CRY4 213  THR  HG23 HA3    0.090000        3.0240           0
    3494 CRY4 213  THR  C    C      0.510000       12.0110           0
    3495 CRY4 213  THR  O    O     -0.510000       15.9990           0
    3496 CRY4 214  GLU  N    NH1   -0.470000       11.9910           0
    3497 CRY4 214  GLU  HN   H      0.310000        3.0240           0
    3498 CRY4 214  GLU  CA   CT1    0.070000        9.9950           0
    3499 CRY4 214  GLU  HA   HB1    0.090000        3.0240           0
    3500 CRY4 214  GLU  CB   CT2A  -0.180000        7.9790           0
    3501 CRY4 214  GLU  HB1  HA2    0.090000        3.0240           0
    3502 CRY4 214  GLU  HB2  HA2    0.090000        3.0240           0
    3503 CRY4 214  GLU  CG   CT2   -0.280000        7.9790           0
    3504 CRY4 214  GLU  HG1  HA2    0.090000        3.0240           0
    3505 CRY4 214  GLU  HG2  HA2    0.090000        3.0240           0
    3506 CRY4 214  GLU  CD   CC     0.620000       12.0110           0
    3507 CRY4 214  GLU  OE1  OC    -0.760000       15.9990           0
    3508 CRY4 214  GLU  OE2  OC    -0.760000       15.9990           0
    3509 CRY4 214  GLU  C    C      0.510000       12.0110           0
    3510 CRY4 214  GLU  O    O     -0.510000       15.9990           0
    3511 CRY4 215  GLY  N    NH1   -0.470000       11.9910           0
    3512 CRY4 215  GLY  HN   H      0.310000        3.0240           0
    3513 CRY4 215  GLY  CA   CT2   -0.020000        7.9790           0
    3514 CRY4 215  GLY  HA1  HB2    0.090000        3.0240           0
    3515 CRY4 215  GLY  HA2  HB2    0.090000        3.0240           0
    3516 CRY4 215  GLY  C    C      0.510000       12.0110           0
    3517 CRY4 215  GLY  O    O     -0.510000       15.9990           0
    3518 CRY4 216  LEU  N    NH1   -0.470000       11.9910           0
    3519 CRY4 216  LEU  HN   H      0.310000        3.0240           0
    3520 CRY4 216  LEU  CA   CT1    0.070000        9.9950           0
    3521 CRY4 216  LEU  HA   HB1    0.090000        3.0240           0
    3522 CRY4 216  LEU  CB   CT2   -0.180000        7.9790           0
    3523 CRY4 216  LEU  HB1  HA2    0.090000        3.0240           0
    3524 CRY4 216  LEU  HB2  HA2    0.090000        3.0240           0
    3525 CRY4 216  LEU  CG   CT1   -0.090000        9.9950           0
    3526 CRY4 216  LEU  HG   HA1    0.090000        3.0240           0
    3527 CRY4 216  LEU  CD1  CT3   -0.270000        5.9630           0
    3528 CRY4 216  LEU  HD11 HA3    0.090000        3.0240           0
    3529 CRY4 216  LEU  HD12 HA3    0.090000        3.0240           0
    3530 CRY4 216  LEU  HD13 HA3    0.090000        3.0240           0
    3531 CRY4 216  LEU  CD2  CT3   -0.270000        5.9630           0
    3532 CRY4 216  LEU  HD21 HA3    0.090000        3.0240           0
    3533 CRY4 216  LEU  HD22 HA3    0.090000        3.0240           0
    3534 CRY4 216  LEU  HD23 HA3    0.090000        3.0240           0
    3535 CRY4 216  LEU  C    C      0.510000       12.0110           0
    3536 CRY4 216  LEU  O    O     -0.510000       15.9990           0
    3537 CRY4 217  GLN  N    NH1   -0.470000       11.9910           0
    3538 CRY4 217  GLN  HN   H      0.310000        3.0240           0
    3539 CRY4 217  GLN  CA   CT1    0.070000        9.9950           0
    3540 CRY4 217  GLN  HA   HB1    0.090000        3.0240           0
    3541 CRY4 217  GLN  CB   CT2   -0.180000        7.9790           0
    3542 CRY4 217  GLN  HB1  HA2    0.090000        3.0240           0
    3543 CRY4 217  GLN  HB2  HA2    0.090000        3.0240           0
    3544 CRY4 217  GLN  CG   CT2   -0.180000        7.9790           0
    3545 CRY4 217  GLN  HG1  HA2    0.090000        3.0240           0
    3546 CRY4 217  GLN  HG2  HA2    0.090000        3.0240           0
    3547 CRY4 217  GLN  CD   CC     0.550000       12.0110           0
    3548 CRY4 217  GLN  OE1  O     -0.550000       15.9990           0
    3549 CRY4 217  GLN  NE2  NH2   -0.620000        9.9750           0
    3550 CRY4 217  GLN  HE21 H      0.320000        3.0240           0
    3551 CRY4 217  GLN  HE22 H      0.300000        3.0240           0
    3552 CRY4 217  GLN  C    C      0.510000       12.0110           0
    3553 CRY4 217  GLN  O    O     -0.510000       15.9990           0
    3554 CRY4 218  ARG  N    NH1   -0.470000       11.9910           0
    3555 CRY4 218  ARG  HN   H      0.310000        3.0240           0
    3556 CRY4 218  ARG  CA   CT1    0.070000        9.9950           0
    3557 CRY4 218  ARG  HA   HB1    0.090000        3.0240           0
    3558 CRY4 218  ARG  CB   CT2   -0.180000        7.9790           0
    3559 CRY4 218  ARG  HB1  HA2    0.090000        3.0240           0
    3560 CRY4 218  ARG  HB2  HA2    0.090000        3.0240           0
    3561 CRY4 218  ARG  CG   CT2   -0.180000        7.9790           0
    3562 CRY4 218  ARG  HG1  HA2    0.090000        3.0240           0
    3563 CRY4 218  ARG  HG2  HA2    0.090000        3.0240           0
    3564 CRY4 218  ARG  CD   CT2    0.200000        7.9790           0
    3565 CRY4 218  ARG  HD1  HA2    0.090000        3.0240           0
    3566 CRY4 218  ARG  HD2  HA2    0.090000        3.0240           0
    3567 CRY4 218  ARG  NE   NC2   -0.700000       11.9910           0
    3568 CRY4 218  ARG  HE   HC     0.440000        3.0240           0
    3569 CRY4 218  ARG  CZ   C      0.640000       12.0110           0
    3570 CRY4 218  ARG  NH1  NC2   -0.800000        9.9750           0
    3571 CRY4 218  ARG  HH11 HC     0.460000        3.0240           0
    3572 CRY4 218  ARG  HH12 HC     0.460000        3.0240           0
    3573 CRY4 218  ARG  NH2  NC2   -0.800000        9.9750           0
    3574 CRY4 218  ARG  HH21 HC     0.460000        3.0240           0
    3575 CRY4 218  ARG  HH22 HC     0.460000        3.0240           0
    3576 CRY4 218  ARG  C    C      0.510000       12.0110           0
    3577 CRY4 218  ARG  O    O     -0.510000       15.9990           0
    3578 CRY4 219  LEU  N    NH1   -0.470000       11.9910           0
    3579 CRY4 219  LEU  HN   H      0.310000        3.0240           0
    3580 CRY4 219  LEU  CA   CT1    0.070000        9.9950           0
    3581 CRY4 219  LEU  HA   HB1    0.090000        3.0240           0
    3582 CRY4 219  LEU  CB   CT2   -0.180000        7.9790           0
    3583 CRY4 219  LEU  HB1  HA2    0.090000        3.0240           0
    3584 CRY4 219  LEU  HB2  HA2    0.090000        3.0240           0
    3585 CRY4 219  LEU  CG   CT1   -0.090000        9.9950           0
    3586 CRY4 219  LEU  HG   HA1    0.090000        3.0240           0
    3587 CRY4 219  LEU  CD1  CT3   -0.270000        5.9630           0
    3588 CRY4 219  LEU  HD11 HA3    0.090000        3.0240           0
    3589 CRY4 219  LEU  HD12 HA3    0.090000        3.0240           0
    3590 CRY4 219  LEU  HD13 HA3    0.090000        3.0240           0
    3591 CRY4 219  LEU  CD2  CT3   -0.270000        5.9630           0
    3592 CRY4 219  LEU  HD21 HA3    0.090000        3.0240           0
    3593 CRY4 219  LEU  HD22 HA3    0.090000        3.0240           0
    3594 CRY4 219  LEU  HD23 HA3    0.090000        3.0240           0
    3595 CRY4 219  LEU  C    C      0.510000       12.0110           0
    3596 CRY4 219  LEU  O    O     -0.510000       15.9990           0
    3597 CRY4 220  GLU  N    NH1   -0.470000       11.9910           0
    3598 CRY4 220  GLU  HN   H      0.310000        3.0240           0
    3599 CRY4 220  GLU  CA   CT1    0.070000        9.9950           0
    3600 CRY4 220  GLU  HA   HB1    0.090000        3.0240           0
    3601 CRY4 220  GLU  CB   CT2A  -0.180000        7.9790           0
    3602 CRY4 220  GLU  HB1  HA2    0.090000        3.0240           0
    3603 CRY4 220  GLU  HB2  HA2    0.090000        3.0240           0
    3604 CRY4 220  GLU  CG   CT2   -0.280000        7.9790           0
    3605 CRY4 220  GLU  HG1  HA2    0.090000        3.0240           0
    3606 CRY4 220  GLU  HG2  HA2    0.090000        3.0240           0
    3607 CRY4 220  GLU  CD   CC     0.620000       12.0110           0
    3608 CRY4 220  GLU  OE1  OC    -0.760000       15.9990           0
    3609 CRY4 220  GLU  OE2  OC    -0.760000       15.9990           0
    3610 CRY4 220  GLU  C    C      0.510000       12.0110           0
    3611 CRY4 220  GLU  O    O     -0.510000       15.9990           0
    3612 CRY4 221  GLN  N    NH1   -0.470000       11.9910           0
    3613 CRY4 221  GLN  HN   H      0.310000        3.0240           0
    3614 CRY4 221  GLN  CA   CT1    0.070000        9.9950           0
    3615 CRY4 221  GLN  HA   HB1    0.090000        3.0240           0
    3616 CRY4 221  GLN  CB   CT2   -0.180000        7.9790           0
    3617 CRY4 221  GLN  HB1  HA2    0.090000        3.0240           0
    3618 CRY4 221  GLN  HB2  HA2    0.090000        3.0240           0
    3619 CRY4 221  GLN  CG   CT2   -0.180000        7.9790           0
    3620 CRY4 221  GLN  HG1  HA2    0.090000        3.0240           0
    3621 CRY4 221  GLN  HG2  HA2    0.090000        3.0240           0
    3622 CRY4 221  GLN  CD   CC     0.550000       12.0110           0
    3623 CRY4 221  GLN  OE1  O     -0.550000       15.9990           0
    3624 CRY4 221  GLN  NE2  NH2   -0.620000        9.9750           0
    3625 CRY4 221  GLN  HE21 H      0.320000        3.0240           0
    3626 CRY4 221  GLN  HE22 H      0.300000        3.0240           0
    3627 CRY4 221  GLN  C    C      0.510000       12.0110           0
    3628 CRY4 221  GLN  O    O     -0.510000       15.9990           0
    3629 CRY4 222  HSD  N    NH1   -0.470000       11.9910           0
    3630 CRY4 222  HSD  HN   H      0.310000        3.0240           0
    3631 CRY4 222  HSD  CA   CT1    0.070000        9.9950           0
    3632 CRY4 222  HSD  HA   HB1    0.090000        3.0240           0
    3633 CRY4 222  HSD  CB   CT2   -0.090000        7.9790           0
    3634 CRY4 222  HSD  HB1  HA2    0.090000        3.0240           0
    3635 CRY4 222  HSD  HB2  HA2    0.090000        3.0240           0
    3636 CRY4 222  HSD  ND1  NR1   -0.360000       11.9910           0
    3637 CRY4 222  HSD  HD1  H      0.320000        3.0240           0
    3638 CRY4 222  HSD  CG   CPH1  -0.050000       12.0110           0
    3639 CRY4 222  HSD  CE1  CPH2   0.250000        9.9950           0
    3640 CRY4 222  HSD  HE1  HR1    0.130000        3.0240           0
    3641 CRY4 222  HSD  NE2  NR2   -0.700000       14.0070           0
    3642 CRY4 222  HSD  CD2  CPH1   0.220000        9.9950           0
    3643 CRY4 222  HSD  HD2  HR3    0.100000        3.0240           0
    3644 CRY4 222  HSD  C    C      0.510000       12.0110           0
    3645 CRY4 222  HSD  O    O     -0.510000       15.9990           0
    3646 CRY4 223  LEU  N    NH1   -0.470000       11.9910           0
    3647 CRY4 223  LEU  HN   H      0.310000        3.0240           0
    3648 CRY4 223  LEU  CA   CT1    0.070000        9.9950           0
    3649 CRY4 223  LEU  HA   HB1    0.090000        3.0240           0
    3650 CRY4 223  LEU  CB   CT2   -0.180000        7.9790           0
    3651 CRY4 223  LEU  HB1  HA2    0.090000        3.0240           0
    3652 CRY4 223  LEU  HB2  HA2    0.090000        3.0240           0
    3653 CRY4 223  LEU  CG   CT1   -0.090000        9.9950           0
    3654 CRY4 223  LEU  HG   HA1    0.090000        3.0240           0
    3655 CRY4 223  LEU  CD1  CT3   -0.270000        5.9630           0
    3656 CRY4 223  LEU  HD11 HA3    0.090000        3.0240           0
    3657 CRY4 223  LEU  HD12 HA3    0.090000        3.0240           0
    3658 CRY4 223  LEU  HD13 HA3    0.090000        3.0240           0
    3659 CRY4 223  LEU  CD2  CT3   -0.270000        5.9630           0
    3660 CRY4 223  LEU  HD21 HA3    0.090000        3.0240           0
    3661 CRY4 223  LEU  HD22 HA3    0.090000        3.0240           0
    3662 CRY4 223  LEU  HD23 HA3    0.090000        3.0240           0
    3663 CRY4 223  LEU  C    C      0.510000       12.0110           0
    3664 CRY4 223  LEU  O    O     -0.510000       15.9990           0
    3665 CRY4 224  THR  N    NH1   -0.470000       11.9910           0
    3666 CRY4 224  THR  HN   H      0.310000        3.0240           0
    3667 CRY4 224  THR  CA   CT1    0.070000        9.9950           0
    3668 CRY4 224  THR  HA   HB1    0.090000        3.0240           0
    3669 CRY4 224  THR  CB   CT1    0.140000        9.9950           0
    3670 CRY4 224  THR  HB   HA1    0.090000        3.0240           0
    3671 CRY4 224  THR  OG1  OH1   -0.660000       13.9830           0
    3672 CRY4 224  THR  HG1  H      0.430000        3.0240           0
    3673 CRY4 224  THR  CG2  CT3   -0.270000        5.9630           0
    3674 CRY4 224  THR  HG21 HA3    0.090000        3.0240           0
    3675 CRY4 224  THR  HG22 HA3    0.090000        3.0240           0
    3676 CRY4 224  THR  HG23 HA3    0.090000        3.0240           0
    3677 CRY4 224  THR  C    C      0.510000       12.0110           0
    3678 CRY4 224  THR  O    O     -0.510000       15.9990           0
    3679 CRY4 225  ASP  N    NH1   -0.470000       11.9910           0
    3680 CRY4 225  ASP  HN   H      0.310000        3.0240           0
    3681 CRY4 225  ASP  CA   CT1    0.070000        9.9950           0
    3682 CRY4 225  ASP  HA   HB1    0.090000        3.0240           0
    3683 CRY4 225  ASP  CB   CT2A  -0.280000        7.9790           0
    3684 CRY4 225  ASP  HB1  HA2    0.090000        3.0240           0
    3685 CRY4 225  ASP  HB2  HA2    0.090000        3.0240           0
    3686 CRY4 225  ASP  CG   CC     0.620000       12.0110           0
    3687 CRY4 225  ASP  OD1  OC    -0.760000       15.9990           0
    3688 CRY4 225  ASP  OD2  OC    -0.760000       15.9990           0
    3689 CRY4 225  ASP  C    C      0.510000       12.0110           0
    3690 CRY4 225  ASP  O    O     -0.510000       15.9990           0
    3691 CRY4 226  GLN  N    NH1   -0.470000       11.9910           0
    3692 CRY4 226  GLN  HN   H      0.310000        3.0240           0
    3693 CRY4 226  GLN  CA   CT1    0.070000        9.9950           0
    3694 CRY4 226  GLN  HA   HB1    0.090000        3.0240           0
    3695 CRY4 226  GLN  CB   CT2   -0.180000        7.9790           0
    3696 CRY4 226  GLN  HB1  HA2    0.090000        3.0240           0
    3697 CRY4 226  GLN  HB2  HA2    0.090000        3.0240           0
    3698 CRY4 226  GLN  CG   CT2   -0.180000        7.9790           0
    3699 CRY4 226  GLN  HG1  HA2    0.090000        3.0240           0
    3700 CRY4 226  GLN  HG2  HA2    0.090000        3.0240           0
    3701 CRY4 226  GLN  CD   CC     0.550000       12.0110           0
    3702 CRY4 226  GLN  OE1  O     -0.550000       15.9990           0
    3703 CRY4 226  GLN  NE2  NH2   -0.620000        9.9750           0
    3704 CRY4 226  GLN  HE21 H      0.320000        3.0240           0
    3705 CRY4 226  GLN  HE22 H      0.300000        3.0240           0
    3706 CRY4 226  GLN  C    C      0.510000       12.0110           0
    3707 CRY4 226  GLN  O    O     -0.510000       15.9990           0
    3708 CRY4 227  GLY  N    NH1   -0.470000       11.9910           0
    3709 CRY4 227  GLY  HN   H      0.310000        3.0240           0
    3710 CRY4 227  GLY  CA   CT2   -0.020000        7.9790           0
    3711 CRY4 227  GLY  HA1  HB2    0.090000        3.0240           0
    3712 CRY4 227  GLY  HA2  HB2    0.090000        3.0240           0
    3713 CRY4 227  GLY  C    C      0.510000       12.0110           0
    3714 CRY4 227  GLY  O    O     -0.510000       15.9990           0
    3715 CRY4 228  TRP  N    NH1   -0.470000       11.9910           0
    3716 CRY4 228  TRP  HN   H      0.310000        3.0240           0
    3717 CRY4 228  TRP  CA   CT1    0.070000        9.9950           0
    3718 CRY4 228  TRP  HA   HB1    0.090000        3.0240           0
    3719 CRY4 228  TRP  CB   CT2   -0.180000        7.9790           0
    3720 CRY4 228  TRP  HB1  HA2    0.090000        3.0240           0
    3721 CRY4 228  TRP  HB2  HA2    0.090000        3.0240           0
    3722 CRY4 228  TRP  CG   CY    -0.030000       12.0110           0
    3723 CRY4 228  TRP  CD1  CA    -0.150000        9.9950           0
    3724 CRY4 228  TRP  HD1  HP     0.220000        3.0240           0
    3725 CRY4 228  TRP  NE1  NY    -0.510000       11.9910           0
    3726 CRY4 228  TRP  HE1  H      0.370000        3.0240           0
    3727 CRY4 228  TRP  CE2  CPT    0.240000       12.0110           0
    3728 CRY4 228  TRP  CD2  CPT    0.110000       12.0110           0
    3729 CRY4 228  TRP  CE3  CAI   -0.250000        9.9950           0
    3730 CRY4 228  TRP  HE3  HP     0.170000        3.0240           0
    3731 CRY4 228  TRP  CZ3  CA    -0.200000        9.9950           0
    3732 CRY4 228  TRP  HZ3  HP     0.140000        3.0240           0
    3733 CRY4 228  TRP  CZ2  CAI   -0.270000        9.9950           0
    3734 CRY4 228  TRP  HZ2  HP     0.160000        3.0240           0
    3735 CRY4 228  TRP  CH2  CA    -0.140000        9.9950           0
    3736 CRY4 228  TRP  HH2  HP     0.140000        3.0240           0
    3737 CRY4 228  TRP  C    C      0.510000       12.0110           0
    3738 CRY4 228  TRP  O    O     -0.510000       15.9990           0
    3739 CRY4 229  VAL  N    NH1   -0.470000       11.9910           0
    3740 CRY4 229  VAL  HN   H      0.310000        3.0240           0
    3741 CRY4 229  VAL  CA   CT1    0.070000        9.9950           0
    3742 CRY4 229  VAL  HA   HB1    0.090000        3.0240           0
    3743 CRY4 229  VAL  CB   CT1   -0.090000        9.9950           0
    3744 CRY4 229  VAL  HB   HA1    0.090000        3.0240           0
    3745 CRY4 229  VAL  CG1  CT3   -0.270000        5.9630           0
    3746 CRY4 229  VAL  HG11 HA3    0.090000        3.0240           0
    3747 CRY4 229  VAL  HG12 HA3    0.090000        3.0240           0
    3748 CRY4 229  VAL  HG13 HA3    0.090000        3.0240           0
    3749 CRY4 229  VAL  CG2  CT3   -0.270000        5.9630           0
    3750 CRY4 229  VAL  HG21 HA3    0.090000        3.0240           0
    3751 CRY4 229  VAL  HG22 HA3    0.090000        3.0240           0
    3752 CRY4 229  VAL  HG23 HA3    0.090000        3.0240           0
    3753 CRY4 229  VAL  C    C      0.510000       12.0110           0
    3754 CRY4 229  VAL  O    O     -0.510000       15.9990           0
    3755 CRY4 230  ALA  N    NH1   -0.470000       11.9910           0
    3756 CRY4 230  ALA  HN   H      0.310000        3.0240           0
    3757 CRY4 230  ALA  CA   CT1    0.070000        9.9950           0
    3758 CRY4 230  ALA  HA   HB1    0.090000        3.0240           0
    3759 CRY4 230  ALA  CB   CT3   -0.270000        5.9630           0
    3760 CRY4 230  ALA  HB1  HA3    0.090000        3.0240           0
    3761 CRY4 230  ALA  HB2  HA3    0.090000        3.0240           0
    3762 CRY4 230  ALA  HB3  HA3    0.090000        3.0240           0
    3763 CRY4 230  ALA  C    C      0.510000       12.0110           0
    3764 CRY4 230  ALA  O    O     -0.510000       15.9990           0
    3765 CRY4 231  SER  N    NH1   -0.470000       11.9910           0
    3766 CRY4 231  SER  HN   H      0.310000        3.0240           0
    3767 CRY4 231  SER  CA   CT1    0.070000        9.9950           0
    3768 CRY4 231  SER  HA   HB1    0.090000        3.0240           0
    3769 CRY4 231  SER  CB   CT2    0.050000        7.9790           0
    3770 CRY4 231  SER  HB1  HA2    0.090000        3.0240           0
    3771 CRY4 231  SER  HB2  HA2    0.090000        3.0240           0
    3772 CRY4 231  SER  OG   OH1   -0.660000       13.9830           0
    3773 CRY4 231  SER  HG1  H      0.430000        3.0240           0
    3774 CRY4 231  SER  C    C      0.510000       12.0110           0
    3775 CRY4 231  SER  O    O     -0.510000       15.9990           0
    3776 CRY4 232  PHE  N    NH1   -0.470000       11.9910           0
    3777 CRY4 232  PHE  HN   H      0.310000        3.0240           0
    3778 CRY4 232  PHE  CA   CT1    0.070000        9.9950           0
    3779 CRY4 232  PHE  HA   HB1    0.090000        3.0240           0
    3780 CRY4 232  PHE  CB   CT2   -0.180000        7.9790           0
    3781 CRY4 232  PHE  HB1  HA2    0.090000        3.0240           0
    3782 CRY4 232  PHE  HB2  HA2    0.090000        3.0240           0
    3783 CRY4 232  PHE  CG   CA     0.000000       12.0110           0
    3784 CRY4 232  PHE  CD1  CA    -0.115000        9.9950           0
    3785 CRY4 232  PHE  HD1  HP     0.115000        3.0240           0
    3786 CRY4 232  PHE  CE1  CA    -0.115000        9.9950           0
    3787 CRY4 232  PHE  HE1  HP     0.115000        3.0240           0
    3788 CRY4 232  PHE  CZ   CA    -0.115000        9.9950           0
    3789 CRY4 232  PHE  HZ   HP     0.115000        3.0240           0
    3790 CRY4 232  PHE  CD2  CA    -0.115000        9.9950           0
    3791 CRY4 232  PHE  HD2  HP     0.115000        3.0240           0
    3792 CRY4 232  PHE  CE2  CA    -0.115000        9.9950           0
    3793 CRY4 232  PHE  HE2  HP     0.115000        3.0240           0
    3794 CRY4 232  PHE  C    C      0.510000       12.0110           0
    3795 CRY4 232  PHE  O    O     -0.510000       15.9990           0
    3796 CRY4 233  THR  N    NH1   -0.470000       11.9910           0
    3797 CRY4 233  THR  HN   H      0.310000        3.0240           0
    3798 CRY4 233  THR  CA   CT1    0.070000        9.9950           0
    3799 CRY4 233  THR  HA   HB1    0.090000        3.0240           0
    3800 CRY4 233  THR  CB   CT1    0.140000        9.9950           0
    3801 CRY4 233  THR  HB   HA1    0.090000        3.0240           0
    3802 CRY4 233  THR  OG1  OH1   -0.660000       13.9830           0
    3803 CRY4 233  THR  HG1  H      0.430000        3.0240           0
    3804 CRY4 233  THR  CG2  CT3   -0.270000        5.9630           0
    3805 CRY4 233  THR  HG21 HA3    0.090000        3.0240           0
    3806 CRY4 233  THR  HG22 HA3    0.090000        3.0240           0
    3807 CRY4 233  THR  HG23 HA3    0.090000        3.0240           0
    3808 CRY4 233  THR  C    C      0.510000       12.0110           0
    3809 CRY4 233  THR  O    O     -0.510000       15.9990           0
    3810 CRY4 234  LYS  N    NH1   -0.470000       11.9910           0
    3811 CRY4 234  LYS  HN   H      0.310000        3.0240           0
    3812 CRY4 234  LYS  CA   CT1    0.070000        9.9950           0
    3813 CRY4 234  LYS  HA   HB1    0.090000        3.0240           0
    3814 CRY4 234  LYS  CB   CT2   -0.180000        7.9790           0
    3815 CRY4 234  LYS  HB1  HA2    0.090000        3.0240           0
    3816 CRY4 234  LYS  HB2  HA2    0.090000        3.0240           0
    3817 CRY4 234  LYS  CG   CT2   -0.180000        7.9790           0
    3818 CRY4 234  LYS  HG1  HA2    0.090000        3.0240           0
    3819 CRY4 234  LYS  HG2  HA2    0.090000        3.0240           0
    3820 CRY4 234  LYS  CD   CT2   -0.180000        7.9790           0
    3821 CRY4 234  LYS  HD1  HA2    0.090000        3.0240           0
    3822 CRY4 234  LYS  HD2  HA2    0.090000        3.0240           0
    3823 CRY4 234  LYS  CE   CT2    0.210000        7.9790           0
    3824 CRY4 234  LYS  HE1  HA2    0.050000        3.0240           0
    3825 CRY4 234  LYS  HE2  HA2    0.050000        3.0240           0
    3826 CRY4 234  LYS  NZ   NH3   -0.300000        7.9590           0
    3827 CRY4 234  LYS  HZ1  HC     0.330000        3.0240           0
    3828 CRY4 234  LYS  HZ2  HC     0.330000        3.0240           0
    3829 CRY4 234  LYS  HZ3  HC     0.330000        3.0240           0
    3830 CRY4 234  LYS  C    C      0.510000       12.0110           0
    3831 CRY4 234  LYS  O    O     -0.510000       15.9990           0
    3832 CRY4 235  PRO  N    N     -0.290000       14.0070           0
    3833 CRY4 235  PRO  CD   CP3    0.000000        7.9790           0
    3834 CRY4 235  PRO  HD1  HA2    0.090000        3.0240           0
    3835 CRY4 235  PRO  HD2  HA2    0.090000        3.0240           0
    3836 CRY4 235  PRO  CA   CP1    0.020000        9.9950           0
    3837 CRY4 235  PRO  HA   HB1    0.090000        3.0240           0
    3838 CRY4 235  PRO  CB   CP2   -0.180000        7.9790           0
    3839 CRY4 235  PRO  HB1  HA2    0.090000        3.0240           0
    3840 CRY4 235  PRO  HB2  HA2    0.090000        3.0240           0
    3841 CRY4 235  PRO  CG   CP2   -0.180000        7.9790           0
    3842 CRY4 235  PRO  HG1  HA2    0.090000        3.0240           0
    3843 CRY4 235  PRO  HG2  HA2    0.090000        3.0240           0
    3844 CRY4 235  PRO  C    C      0.510000       12.0110           0
    3845 CRY4 235  PRO  O    O     -0.510000       15.9990           0
    3846 CRY4 236  ARG  N    NH1   -0.470000       11.9910           0
    3847 CRY4 236  ARG  HN   H      0.310000        3.0240           0
    3848 CRY4 236  ARG  CA   CT1    0.070000        9.9950           0
    3849 CRY4 236  ARG  HA   HB1    0.090000        3.0240           0
    3850 CRY4 236  ARG  CB   CT2   -0.180000        7.9790           0
    3851 CRY4 236  ARG  HB1  HA2    0.090000        3.0240           0
    3852 CRY4 236  ARG  HB2  HA2    0.090000        3.0240           0
    3853 CRY4 236  ARG  CG   CT2   -0.180000        7.9790           0
    3854 CRY4 236  ARG  HG1  HA2    0.090000        3.0240           0
    3855 CRY4 236  ARG  HG2  HA2    0.090000        3.0240           0
    3856 CRY4 236  ARG  CD   CT2    0.200000        7.9790           0
    3857 CRY4 236  ARG  HD1  HA2    0.090000        3.0240           0
    3858 CRY4 236  ARG  HD2  HA2    0.090000        3.0240           0
    3859 CRY4 236  ARG  NE   NC2   -0.700000       11.9910           0
    3860 CRY4 236  ARG  HE   HC     0.440000        3.0240           0
    3861 CRY4 236  ARG  CZ   C      0.640000       12.0110           0
    3862 CRY4 236  ARG  NH1  NC2   -0.800000        9.9750           0
    3863 CRY4 236  ARG  HH11 HC     0.460000        3.0240           0
    3864 CRY4 236  ARG  HH12 HC     0.460000        3.0240           0
    3865 CRY4 236  ARG  NH2  NC2   -0.800000        9.9750           0
    3866 CRY4 236  ARG  HH21 HC     0.460000        3.0240           0
    3867 CRY4 236  ARG  HH22 HC     0.460000        3.0240           0
    3868 CRY4 236  ARG  C    C      0.510000       12.0110           0
    3869 CRY4 236  ARG  O    O     -0.510000       15.9990           0
    3870 CRY4 237  THR  N    NH1   -0.470000       11.9910           0
    3871 CRY4 237  THR  HN   H      0.310000        3.0240           0
    3872 CRY4 237  THR  CA   CT1    0.070000        9.9950           0
    3873 CRY4 237  THR  HA   HB1    0.090000        3.0240           0
    3874 CRY4 237  THR  CB   CT1    0.140000        9.9950           0
    3875 CRY4 237  THR  HB   HA1    0.090000        3.0240           0
    3876 CRY4 237  THR  OG1  OH1   -0.660000       13.9830           0
    3877 CRY4 237  THR  HG1  H      0.430000        3.0240           0
    3878 CRY4 237  THR  CG2  CT3   -0.270000        5.9630           0
    3879 CRY4 237  THR  HG21 HA3    0.090000        3.0240           0
    3880 CRY4 237  THR  HG22 HA3    0.090000        3.0240           0
    3881 CRY4 237  THR  HG23 HA3    0.090000        3.0240           0
    3882 CRY4 237  THR  C    C      0.510000       12.0110           0
    3883 CRY4 237  THR  O    O     -0.510000       15.9990           0
    3884 CRY4 238  ILE  N    NH1   -0.470000       11.9910           0
    3885 CRY4 238  ILE  HN   H      0.310000        3.0240           0
    3886 CRY4 238  ILE  CA   CT1    0.070000        9.9950           0
    3887 CRY4 238  ILE  HA   HB1    0.090000        3.0240           0
    3888 CRY4 238  ILE  CB   CT1   -0.090000        9.9950           0
    3889 CRY4 238  ILE  HB   HA1    0.090000        3.0240           0
    3890 CRY4 238  ILE  CG2  CT3   -0.270000        5.9630           0
    3891 CRY4 238  ILE  HG21 HA3    0.090000        3.0240           0
    3892 CRY4 238  ILE  HG22 HA3    0.090000        3.0240           0
    3893 CRY4 238  ILE  HG23 HA3    0.090000        3.0240           0
    3894 CRY4 238  ILE  CG1  CT2   -0.180000        7.9790           0
    3895 CRY4 238  ILE  HG11 HA2    0.090000        3.0240           0
    3896 CRY4 238  ILE  HG12 HA2    0.090000        3.0240           0
    3897 CRY4 238  ILE  CD   CT3   -0.270000        5.9630           0
    3898 CRY4 238  ILE  HD1  HA3    0.090000        3.0240           0
    3899 CRY4 238  ILE  HD2  HA3    0.090000        3.0240           0
    3900 CRY4 238  ILE  HD3  HA3    0.090000        3.0240           0
    3901 CRY4 238  ILE  C    C      0.510000       12.0110           0
    3902 CRY4 238  ILE  O    O     -0.510000       15.9990           0
    3903 CRY4 239  PRO  N    N     -0.290000       14.0070           0
    3904 CRY4 239  PRO  CD   CP3    0.000000        7.9790           0
    3905 CRY4 239  PRO  HD1  HA2    0.090000        3.0240           0
    3906 CRY4 239  PRO  HD2  HA2    0.090000        3.0240           0
    3907 CRY4 239  PRO  CA   CP1    0.020000        9.9950           0
    3908 CRY4 239  PRO  HA   HB1    0.090000        3.0240           0
    3909 CRY4 239  PRO  CB   CP2   -0.180000        7.9790           0
    3910 CRY4 239  PRO  HB1  HA2    0.090000        3.0240           0
    3911 CRY4 239  PRO  HB2  HA2    0.090000        3.0240           0
    3912 CRY4 239  PRO  CG   CP2   -0.180000        7.9790           0
    3913 CRY4 239  PRO  HG1  HA2    0.090000        3.0240           0
    3914 CRY4 239  PRO  HG2  HA2    0.090000        3.0240           0
    3915 CRY4 239  PRO  C    C      0.510000       12.0110           0
    3916 CRY4 239  PRO  O    O     -0.510000       15.9990           0
    3917 CRY4 240  ASN  N    NH1   -0.470000       11.9910           0
    3918 CRY4 240  ASN  HN   H      0.310000        3.0240           0
    3919 CRY4 240  ASN  CA   CT1    0.070000        9.9950           0
    3920 CRY4 240  ASN  HA   HB1    0.090000        3.0240           0
    3921 CRY4 240  ASN  CB   CT2   -0.180000        7.9790           0
    3922 CRY4 240  ASN  HB1  HA2    0.090000        3.0240           0
    3923 CRY4 240  ASN  HB2  HA2    0.090000        3.0240           0
    3924 CRY4 240  ASN  CG   CC     0.550000       12.0110           0
    3925 CRY4 240  ASN  OD1  O     -0.550000       15.9990           0
    3926 CRY4 240  ASN  ND2  NH2   -0.620000        9.9750           0
    3927 CRY4 240  ASN  HD21 H      0.320000        3.0240           0
    3928 CRY4 240  ASN  HD22 H      0.300000        3.0240           0
    3929 CRY4 240  ASN  C    C      0.510000       12.0110           0
    3930 CRY4 240  ASN  O    O     -0.510000       15.9990           0
    3931 CRY4 241  SER  N    NH1   -0.470000       11.9910           0
    3932 CRY4 241  SER  HN   H      0.310000        3.0240           0
    3933 CRY4 241  SER  CA   CT1    0.070000        9.9950           0
    3934 CRY4 241  SER  HA   HB1    0.090000        3.0240           0
    3935 CRY4 241  SER  CB   CT2    0.050000        7.9790           0
    3936 CRY4 241  SER  HB1  HA2    0.090000        3.0240           0
    3937 CRY4 241  SER  HB2  HA2    0.090000        3.0240           0
    3938 CRY4 241  SER  OG   OH1   -0.660000       13.9830           0
    3939 CRY4 241  SER  HG1  H      0.430000        3.0240           0
    3940 CRY4 241  SER  C    C      0.510000       12.0110           0
    3941 CRY4 241  SER  O    O     -0.510000       15.9990           0
    3942 CRY4 242  LEU  N    NH1   -0.470000       11.9910           0
    3943 CRY4 242  LEU  HN   H      0.310000        3.0240           0
    3944 CRY4 242  LEU  CA   CT1    0.070000        9.9950           0
    3945 CRY4 242  LEU  HA   HB1    0.090000        3.0240           0
    3946 CRY4 242  LEU  CB   CT2   -0.180000        7.9790           0
    3947 CRY4 242  LEU  HB1  HA2    0.090000        3.0240           0
    3948 CRY4 242  LEU  HB2  HA2    0.090000        3.0240           0
    3949 CRY4 242  LEU  CG   CT1   -0.090000        9.9950           0
    3950 CRY4 242  LEU  HG   HA1    0.090000        3.0240           0
    3951 CRY4 242  LEU  CD1  CT3   -0.270000        5.9630           0
    3952 CRY4 242  LEU  HD11 HA3    0.090000        3.0240           0
    3953 CRY4 242  LEU  HD12 HA3    0.090000        3.0240           0
    3954 CRY4 242  LEU  HD13 HA3    0.090000        3.0240           0
    3955 CRY4 242  LEU  CD2  CT3   -0.270000        5.9630           0
    3956 CRY4 242  LEU  HD21 HA3    0.090000        3.0240           0
    3957 CRY4 242  LEU  HD22 HA3    0.090000        3.0240           0
    3958 CRY4 242  LEU  HD23 HA3    0.090000        3.0240           0
    3959 CRY4 242  LEU  C    C      0.510000       12.0110           0
    3960 CRY4 242  LEU  O    O     -0.510000       15.9990           0
    3961 CRY4 243  LEU  N    NH1   -0.470000       11.9910           0
    3962 CRY4 243  LEU  HN   H      0.310000        3.0240           0
    3963 CRY4 243  LEU  CA   CT1    0.070000        9.9950           0
    3964 CRY4 243  LEU  HA   HB1    0.090000        3.0240           0
    3965 CRY4 243  LEU  CB   CT2   -0.180000        7.9790           0
    3966 CRY4 243  LEU  HB1  HA2    0.090000        3.0240           0
    3967 CRY4 243  LEU  HB2  HA2    0.090000        3.0240           0
    3968 CRY4 243  LEU  CG   CT1   -0.090000        9.9950           0
    3969 CRY4 243  LEU  HG   HA1    0.090000        3.0240           0
    3970 CRY4 243  LEU  CD1  CT3   -0.270000        5.9630           0
    3971 CRY4 243  LEU  HD11 HA3    0.090000        3.0240           0
    3972 CRY4 243  LEU  HD12 HA3    0.090000        3.0240           0
    3973 CRY4 243  LEU  HD13 HA3    0.090000        3.0240           0
    3974 CRY4 243  LEU  CD2  CT3   -0.270000        5.9630           0
    3975 CRY4 243  LEU  HD21 HA3    0.090000        3.0240           0
    3976 CRY4 243  LEU  HD22 HA3    0.090000        3.0240           0
    3977 CRY4 243  LEU  HD23 HA3    0.090000        3.0240           0
    3978 CRY4 243  LEU  C    C      0.510000       12.0110           0
    3979 CRY4 243  LEU  O    O     -0.510000       15.9990           0
    3980 CRY4 244  PRO  N    N     -0.290000       14.0070           0
    3981 CRY4 244  PRO  CD   CP3    0.000000        7.9790           0
    3982 CRY4 244  PRO  HD1  HA2    0.090000        3.0240           0
    3983 CRY4 244  PRO  HD2  HA2    0.090000        3.0240           0
    3984 CRY4 244  PRO  CA   CP1    0.020000        9.9950           0
    3985 CRY4 244  PRO  HA   HB1    0.090000        3.0240           0
    3986 CRY4 244  PRO  CB   CP2   -0.180000        7.9790           0
    3987 CRY4 244  PRO  HB1  HA2    0.090000        3.0240           0
    3988 CRY4 244  PRO  HB2  HA2    0.090000        3.0240           0
    3989 CRY4 244  PRO  CG   CP2   -0.180000        7.9790           0
    3990 CRY4 244  PRO  HG1  HA2    0.090000        3.0240           0
    3991 CRY4 244  PRO  HG2  HA2    0.090000        3.0240           0
    3992 CRY4 244  PRO  C    C      0.510000       12.0110           0
    3993 CRY4 244  PRO  O    O     -0.510000       15.9990           0
    3994 CRY4 245  SER  N    NH1   -0.470000       11.9910           0
    3995 CRY4 245  SER  HN   H      0.310000        3.0240           0
    3996 CRY4 245  SER  CA   CT1    0.070000        9.9950           0
    3997 CRY4 245  SER  HA   HB1    0.090000        3.0240           0
    3998 CRY4 245  SER  CB   CT2    0.050000        7.9790           0
    3999 CRY4 245  SER  HB1  HA2    0.090000        3.0240           0
    4000 CRY4 245  SER  HB2  HA2    0.090000        3.0240           0
    4001 CRY4 245  SER  OG   OH1   -0.660000       13.9830           0
    4002 CRY4 245  SER  HG1  H      0.430000        3.0240           0
    4003 CRY4 245  SER  C    C      0.510000       12.0110           0
    4004 CRY4 245  SER  O    O     -0.510000       15.9990           0
    4005 CRY4 246  THR  N    NH1   -0.470000       11.9910           0
    4006 CRY4 246  THR  HN   H      0.310000        3.0240           0
    4007 CRY4 246  THR  CA   CT1    0.070000        9.9950           0
    4008 CRY4 246  THR  HA   HB1    0.090000        3.0240           0
    4009 CRY4 246  THR  CB   CT1    0.140000        9.9950           0
    4010 CRY4 246  THR  HB   HA1    0.090000        3.0240           0
    4011 CRY4 246  THR  OG1  OH1   -0.660000       13.9830           0
    4012 CRY4 246  THR  HG1  H      0.430000        3.0240           0
    4013 CRY4 246  THR  CG2  CT3   -0.270000        5.9630           0
    4014 CRY4 246  THR  HG21 HA3    0.090000        3.0240           0
    4015 CRY4 246  THR  HG22 HA3    0.090000        3.0240           0
    4016 CRY4 246  THR  HG23 HA3    0.090000        3.0240           0
    4017 CRY4 246  THR  C    C      0.510000       12.0110           0
    4018 CRY4 246  THR  O    O     -0.510000       15.9990           0
    4019 CRY4 247  THR  N    NH1   -0.470000       11.9910           0
    4020 CRY4 247  THR  HN   H      0.310000        3.0240           0
    4021 CRY4 247  THR  CA   CT1    0.070000        9.9950           0
    4022 CRY4 247  THR  HA   HB1    0.090000        3.0240           0
    4023 CRY4 247  THR  CB   CT1    0.140000        9.9950           0
    4024 CRY4 247  THR  HB   HA1    0.090000        3.0240           0
    4025 CRY4 247  THR  OG1  OH1   -0.660000       13.9830           0
    4026 CRY4 247  THR  HG1  H      0.430000        3.0240           0
    4027 CRY4 247  THR  CG2  CT3   -0.270000        5.9630           0
    4028 CRY4 247  THR  HG21 HA3    0.090000        3.0240           0
    4029 CRY4 247  THR  HG22 HA3    0.090000        3.0240           0
    4030 CRY4 247  THR  HG23 HA3    0.090000        3.0240           0
    4031 CRY4 247  THR  C    C      0.510000       12.0110           0
    4032 CRY4 247  THR  O    O     -0.510000       15.9990           0
    4033 CRY4 248  GLY  N    NH1   -0.470000       11.9910           0
    4034 CRY4 248  GLY  HN   H      0.310000        3.0240           0
    4035 CRY4 248  GLY  CA   CT2   -0.020000        7.9790           0
    4036 CRY4 248  GLY  HA1  HB2    0.090000        3.0240           0
    4037 CRY4 248  GLY  HA2  HB2    0.090000        3.0240           0
    4038 CRY4 248  GLY  C    C      0.510000       12.0110           0
    4039 CRY4 248  GLY  O    O     -0.510000       15.9990           0
    4040 CRY4 249  LEU  N    NH1   -0.470000       11.9910           0
    4041 CRY4 249  LEU  HN   H      0.310000        3.0240           0
    4042 CRY4 249  LEU  CA   CT1    0.070000        9.9950           0
    4043 CRY4 249  LEU  HA   HB1    0.090000        3.0240           0
    4044 CRY4 249  LEU  CB   CT2   -0.180000        7.9790           0
    4045 CRY4 249  LEU  HB1  HA2    0.090000        3.0240           0
    4046 CRY4 249  LEU  HB2  HA2    0.090000        3.0240           0
    4047 CRY4 249  LEU  CG   CT1   -0.090000        9.9950           0
    4048 CRY4 249  LEU  HG   HA1    0.090000        3.0240           0
    4049 CRY4 249  LEU  CD1  CT3   -0.270000        5.9630           0
    4050 CRY4 249  LEU  HD11 HA3    0.090000        3.0240           0
    4051 CRY4 249  LEU  HD12 HA3    0.090000        3.0240           0
    4052 CRY4 249  LEU  HD13 HA3    0.090000        3.0240           0
    4053 CRY4 249  LEU  CD2  CT3   -0.270000        5.9630           0
    4054 CRY4 249  LEU  HD21 HA3    0.090000        3.0240           0
    4055 CRY4 249  LEU  HD22 HA3    0.090000        3.0240           0
    4056 CRY4 249  LEU  HD23 HA3    0.090000        3.0240           0
    4057 CRY4 249  LEU  C    C      0.510000       12.0110           0
    4058 CRY4 249  LEU  O    O     -0.510000       15.9990           0
    4059 CRY4 250  SER  N    NH1   -0.470000       11.9910           0
    4060 CRY4 250  SER  HN   H      0.310000        3.0240           0
    4061 CRY4 250  SER  CA   CT1    0.070000        9.9950           0
    4062 CRY4 250  SER  HA   HB1    0.090000        3.0240           0
    4063 CRY4 250  SER  CB   CT2    0.050000        7.9790           0
    4064 CRY4 250  SER  HB1  HA2    0.090000        3.0240           0
    4065 CRY4 250  SER  HB2  HA2    0.090000        3.0240           0
    4066 CRY4 250  SER  OG   OH1   -0.660000       13.9830           0
    4067 CRY4 250  SER  HG1  H      0.430000        3.0240           0
    4068 CRY4 250  SER  C    C      0.510000       12.0110           0
    4069 CRY4 250  SER  O    O     -0.510000       15.9990           0
    4070 CRY4 251  PRO  N    N     -0.290000       14.0070           0
    4071 CRY4 251  PRO  CD   CP3    0.000000        7.9790           0
    4072 CRY4 251  PRO  HD1  HA2    0.090000        3.0240           0
    4073 CRY4 251  PRO  HD2  HA2    0.090000        3.0240           0
    4074 CRY4 251  PRO  CA   CP1    0.020000        9.9950           0
    4075 CRY4 251  PRO  HA   HB1    0.090000        3.0240           0
    4076 CRY4 251  PRO  CB   CP2   -0.180000        7.9790           0
    4077 CRY4 251  PRO  HB1  HA2    0.090000        3.0240           0
    4078 CRY4 251  PRO  HB2  HA2    0.090000        3.0240           0
    4079 CRY4 251  PRO  CG   CP2   -0.180000        7.9790           0
    4080 CRY4 251  PRO  HG1  HA2    0.090000        3.0240           0
    4081 CRY4 251  PRO  HG2  HA2    0.090000        3.0240           0
    4082 CRY4 251  PRO  C    C      0.510000       12.0110           0
    4083 CRY4 251  PRO  O    O     -0.510000       15.9990           0
    4084 CRY4 252  TYR  N    NH1   -0.470000       11.9910           0
    4085 CRY4 252  TYR  HN   H      0.310000        3.0240           0
    4086 CRY4 252  TYR  CA   CT1    0.070000        9.9950           0
    4087 CRY4 252  TYR  HA   HB1    0.090000        3.0240           0
    4088 CRY4 252  TYR  CB   CT2   -0.180000        7.9790           0
    4089 CRY4 252  TYR  HB1  HA2    0.090000        3.0240           0
    4090 CRY4 252  TYR  HB2  HA2    0.090000        3.0240           0
    4091 CRY4 252  TYR  CG   CA     0.000000       12.0110           0
    4092 CRY4 252  TYR  CD1  CA    -0.115000        9.9950           0
    4093 CRY4 252  TYR  HD1  HP     0.115000        3.0240           0
    4094 CRY4 252  TYR  CE1  CA    -0.115000        9.9950           0
    4095 CRY4 252  TYR  HE1  HP     0.115000        3.0240           0
    4096 CRY4 252  TYR  CZ   CA     0.110000       12.0110           0
    4097 CRY4 252  TYR  OH   OH1   -0.540000       13.9830           0
    4098 CRY4 252  TYR  HH   H      0.430000        3.0240           0
    4099 CRY4 252  TYR  CD2  CA    -0.115000        9.9950           0
    4100 CRY4 252  TYR  HD2  HP     0.115000        3.0240           0
    4101 CRY4 252  TYR  CE2  CA    -0.115000        9.9950           0
    4102 CRY4 252  TYR  HE2  HP     0.115000        3.0240           0
    4103 CRY4 252  TYR  C    C      0.510000       12.0110           0
    4104 CRY4 252  TYR  O    O     -0.510000       15.9990           0
    4105 CRY4 253  PHE  N    NH1   -0.470000       11.9910           0
    4106 CRY4 253  PHE  HN   H      0.310000        3.0240           0
    4107 CRY4 253  PHE  CA   CT1    0.070000        9.9950           0
    4108 CRY4 253  PHE  HA   HB1    0.090000        3.0240           0
    4109 CRY4 253  PHE  CB   CT2   -0.180000        7.9790           0
    4110 CRY4 253  PHE  HB1  HA2    0.090000        3.0240           0
    4111 CRY4 253  PHE  HB2  HA2    0.090000        3.0240           0
    4112 CRY4 253  PHE  CG   CA     0.000000       12.0110           0
    4113 CRY4 253  PHE  CD1  CA    -0.115000        9.9950           0
    4114 CRY4 253  PHE  HD1  HP     0.115000        3.0240           0
    4115 CRY4 253  PHE  CE1  CA    -0.115000        9.9950           0
    4116 CRY4 253  PHE  HE1  HP     0.115000        3.0240           0
    4117 CRY4 253  PHE  CZ   CA    -0.115000        9.9950           0
    4118 CRY4 253  PHE  HZ   HP     0.115000        3.0240           0
    4119 CRY4 253  PHE  CD2  CA    -0.115000        9.9950           0
    4120 CRY4 253  PHE  HD2  HP     0.115000        3.0240           0
    4121 CRY4 253  PHE  CE2  CA    -0.115000        9.9950           0
    4122 CRY4 253  PHE  HE2  HP     0.115000        3.0240           0
    4123 CRY4 253  PHE  C    C      0.510000       12.0110           0
    4124 CRY4 253  PHE  O    O     -0.510000       15.9990           0
    4125 CRY4 254  SER  N    NH1   -0.470000       11.9910           0
    4126 CRY4 254  SER  HN   H      0.310000        3.0240           0
    4127 CRY4 254  SER  CA   CT1    0.070000        9.9950           0
    4128 CRY4 254  SER  HA   HB1    0.090000        3.0240           0
    4129 CRY4 254  SER  CB   CT2    0.050000        7.9790           0
    4130 CRY4 254  SER  HB1  HA2    0.090000        3.0240           0
    4131 CRY4 254  SER  HB2  HA2    0.090000        3.0240           0
    4132 CRY4 254  SER  OG   OH1   -0.660000       13.9830           0
    4133 CRY4 254  SER  HG1  H      0.430000        3.0240           0
    4134 CRY4 254  SER  C    C      0.510000       12.0110           0
    4135 CRY4 254  SER  O    O     -0.510000       15.9990           0
    4136 CRY4 255  MET  N    NH1   -0.470000       11.9910           0
    4137 CRY4 255  MET  HN   H      0.310000        3.0240           0
    4138 CRY4 255  MET  CA   CT1    0.070000        9.9950           0
    4139 CRY4 255  MET  HA   HB1    0.090000        3.0240           0
    4140 CRY4 255  MET  CB   CT2   -0.180000        7.9790           0
    4141 CRY4 255  MET  HB1  HA2    0.090000        3.0240           0
    4142 CRY4 255  MET  HB2  HA2    0.090000        3.0240           0
    4143 CRY4 255  MET  CG   CT2   -0.140000        7.9790           0
    4144 CRY4 255  MET  HG1  HA2    0.090000        3.0240           0
    4145 CRY4 255  MET  HG2  HA2    0.090000        3.0240           0
    4146 CRY4 255  MET  SD   S     -0.090000       32.0600           0
    4147 CRY4 255  MET  CE   CT3   -0.220000        5.9630           0
    4148 CRY4 255  MET  HE1  HA3    0.090000        3.0240           0
    4149 CRY4 255  MET  HE2  HA3    0.090000        3.0240           0
    4150 CRY4 255  MET  HE3  HA3    0.090000        3.0240           0
    4151 CRY4 255  MET  C    C      0.510000       12.0110           0
    4152 CRY4 255  MET  O    O     -0.510000       15.9990           0
    4153 CRY4 256  GLY  N    NH1   -0.470000       11.9910           0
    4154 CRY4 256  GLY  HN   H      0.310000        3.0240           0
    4155 CRY4 256  GLY  CA   CT2   -0.020000        7.9790           0
    4156 CRY4 256  GLY  HA1  HB2    0.090000        3.0240           0
    4157 CRY4 256  GLY  HA2  HB2    0.090000        3.0240           0
    4158 CRY4 256  GLY  C    C      0.510000       12.0110           0
    4159 CRY4 256  GLY  O    O     -0.510000       15.9990           0
    4160 CRY4 257  CYS  N    NH1   -0.470000       11.9910           0
    4161 CRY4 257  CYS  HN   H      0.310000        3.0240           0
    4162 CRY4 257  CYS  CA   CT1    0.070000        9.9950           0
    4163 CRY4 257  CYS  HA   HB1    0.090000        3.0240           0
    4164 CRY4 257  CYS  CB   CT2   -0.110000        7.9790           0
    4165 CRY4 257  CYS  HB1  HA2    0.090000        3.0240           0
    4166 CRY4 257  CYS  HB2  HA2    0.090000        3.0240           0
    4167 CRY4 257  CYS  SG   S     -0.230000       30.0440           0
    4168 CRY4 257  CYS  HG1  HS     0.160000        3.0240           0
    4169 CRY4 257  CYS  C    C      0.510000       12.0110           0
    4170 CRY4 257  CYS  O    O     -0.510000       15.9990           0
    4171 CRY4 258  LEU  N    NH1   -0.470000       11.9910           0
    4172 CRY4 258  LEU  HN   H      0.310000        3.0240           0
    4173 CRY4 258  LEU  CA   CT1    0.070000        9.9950           0
    4174 CRY4 258  LEU  HA   HB1    0.090000        3.0240           0
    4175 CRY4 258  LEU  CB   CT2   -0.180000        7.9790           0
    4176 CRY4 258  LEU  HB1  HA2    0.090000        3.0240           0
    4177 CRY4 258  LEU  HB2  HA2    0.090000        3.0240           0
    4178 CRY4 258  LEU  CG   CT1   -0.090000        9.9950           0
    4179 CRY4 258  LEU  HG   HA1    0.090000        3.0240           0
    4180 CRY4 258  LEU  CD1  CT3   -0.270000        5.9630           0
    4181 CRY4 258  LEU  HD11 HA3    0.090000        3.0240           0
    4182 CRY4 258  LEU  HD12 HA3    0.090000        3.0240           0
    4183 CRY4 258  LEU  HD13 HA3    0.090000        3.0240           0
    4184 CRY4 258  LEU  CD2  CT3   -0.270000        5.9630           0
    4185 CRY4 258  LEU  HD21 HA3    0.090000        3.0240           0
    4186 CRY4 258  LEU  HD22 HA3    0.090000        3.0240           0
    4187 CRY4 258  LEU  HD23 HA3    0.090000        3.0240           0
    4188 CRY4 258  LEU  C    C      0.510000       12.0110           0
    4189 CRY4 258  LEU  O    O     -0.510000       15.9990           0
    4190 CRY4 259  SER  N    NH1   -0.470000       11.9910           0
    4191 CRY4 259  SER  HN   H      0.310000        3.0240           0
    4192 CRY4 259  SER  CA   CT1    0.070000        9.9950           0
    4193 CRY4 259  SER  HA   HB1    0.090000        3.0240           0
    4194 CRY4 259  SER  CB   CT2    0.050000        7.9790           0
    4195 CRY4 259  SER  HB1  HA2    0.090000        3.0240           0
    4196 CRY4 259  SER  HB2  HA2    0.090000        3.0240           0
    4197 CRY4 259  SER  OG   OH1   -0.660000       13.9830           0
    4198 CRY4 259  SER  HG1  H      0.430000        3.0240           0
    4199 CRY4 259  SER  C    C      0.510000       12.0110           0
    4200 CRY4 259  SER  O    O     -0.510000       15.9990           0
    4201 CRY4 260  VAL  N    NH1   -0.470000       11.9910           0
    4202 CRY4 260  VAL  HN   H      0.310000        3.0240           0
    4203 CRY4 260  VAL  CA   CT1    0.070000        9.9950           0
    4204 CRY4 260  VAL  HA   HB1    0.090000        3.0240           0
    4205 CRY4 260  VAL  CB   CT1   -0.090000        9.9950           0
    4206 CRY4 260  VAL  HB   HA1    0.090000        3.0240           0
    4207 CRY4 260  VAL  CG1  CT3   -0.270000        5.9630           0
    4208 CRY4 260  VAL  HG11 HA3    0.090000        3.0240           0
    4209 CRY4 260  VAL  HG12 HA3    0.090000        3.0240           0
    4210 CRY4 260  VAL  HG13 HA3    0.090000        3.0240           0
    4211 CRY4 260  VAL  CG2  CT3   -0.270000        5.9630           0
    4212 CRY4 260  VAL  HG21 HA3    0.090000        3.0240           0
    4213 CRY4 260  VAL  HG22 HA3    0.090000        3.0240           0
    4214 CRY4 260  VAL  HG23 HA3    0.090000        3.0240           0
    4215 CRY4 260  VAL  C    C      0.510000       12.0110           0
    4216 CRY4 260  VAL  O    O     -0.510000       15.9990           0
    4217 CRY4 261  ARG  N    NH1   -0.470000       11.9910           0
    4218 CRY4 261  ARG  HN   H      0.310000        3.0240           0
    4219 CRY4 261  ARG  CA   CT1    0.070000        9.9950           0
    4220 CRY4 261  ARG  HA   HB1    0.090000        3.0240           0
    4221 CRY4 261  ARG  CB   CT2   -0.180000        7.9790           0
    4222 CRY4 261  ARG  HB1  HA2    0.090000        3.0240           0
    4223 CRY4 261  ARG  HB2  HA2    0.090000        3.0240           0
    4224 CRY4 261  ARG  CG   CT2   -0.180000        7.9790           0
    4225 CRY4 261  ARG  HG1  HA2    0.090000        3.0240           0
    4226 CRY4 261  ARG  HG2  HA2    0.090000        3.0240           0
    4227 CRY4 261  ARG  CD   CT2    0.200000        7.9790           0
    4228 CRY4 261  ARG  HD1  HA2    0.090000        3.0240           0
    4229 CRY4 261  ARG  HD2  HA2    0.090000        3.0240           0
    4230 CRY4 261  ARG  NE   NC2   -0.700000       11.9910           0
    4231 CRY4 261  ARG  HE   HC     0.440000        3.0240           0
    4232 CRY4 261  ARG  CZ   C      0.640000       12.0110           0
    4233 CRY4 261  ARG  NH1  NC2   -0.800000        9.9750           0
    4234 CRY4 261  ARG  HH11 HC     0.460000        3.0240           0
    4235 CRY4 261  ARG  HH12 HC     0.460000        3.0240           0
    4236 CRY4 261  ARG  NH2  NC2   -0.800000        9.9750           0
    4237 CRY4 261  ARG  HH21 HC     0.460000        3.0240           0
    4238 CRY4 261  ARG  HH22 HC     0.460000        3.0240           0
    4239 CRY4 261  ARG  C    C      0.510000       12.0110           0
    4240 CRY4 261  ARG  O    O     -0.510000       15.9990           0
    4241 CRY4 262  THR  N    NH1   -0.470000       11.9910           0
    4242 CRY4 262  THR  HN   H      0.310000        3.0240           0
    4243 CRY4 262  THR  CA   CT1    0.070000        9.9950           0
    4244 CRY4 262  THR  HA   HB1    0.090000        3.0240           0
    4245 CRY4 262  THR  CB   CT1    0.140000        9.9950           0
    4246 CRY4 262  THR  HB   HA1    0.090000        3.0240           0
    4247 CRY4 262  THR  OG1  OH1   -0.660000       13.9830           0
    4248 CRY4 262  THR  HG1  H      0.430000        3.0240           0
    4249 CRY4 262  THR  CG2  CT3   -0.270000        5.9630           0
    4250 CRY4 262  THR  HG21 HA3    0.090000        3.0240           0
    4251 CRY4 262  THR  HG22 HA3    0.090000        3.0240           0
    4252 CRY4 262  THR  HG23 HA3    0.090000        3.0240           0
    4253 CRY4 262  THR  C    C      0.510000       12.0110           0
    4254 CRY4 262  THR  O    O     -0.510000       15.9990           0
    4255 CRY4 263  PHE  N    NH1   -0.470000       11.9910           0
    4256 CRY4 263  PHE  HN   H      0.310000        3.0240           0
    4257 CRY4 263  PHE  CA   CT1    0.070000        9.9950           0
    4258 CRY4 263  PHE  HA   HB1    0.090000        3.0240           0
    4259 CRY4 263  PHE  CB   CT2   -0.180000        7.9790           0
    4260 CRY4 263  PHE  HB1  HA2    0.090000        3.0240           0
    4261 CRY4 263  PHE  HB2  HA2    0.090000        3.0240           0
    4262 CRY4 263  PHE  CG   CA     0.000000       12.0110           0
    4263 CRY4 263  PHE  CD1  CA    -0.115000        9.9950           0
    4264 CRY4 263  PHE  HD1  HP     0.115000        3.0240           0
    4265 CRY4 263  PHE  CE1  CA    -0.115000        9.9950           0
    4266 CRY4 263  PHE  HE1  HP     0.115000        3.0240           0
    4267 CRY4 263  PHE  CZ   CA    -0.115000        9.9950           0
    4268 CRY4 263  PHE  HZ   HP     0.115000        3.0240           0
    4269 CRY4 263  PHE  CD2  CA    -0.115000        9.9950           0
    4270 CRY4 263  PHE  HD2  HP     0.115000        3.0240           0
    4271 CRY4 263  PHE  CE2  CA    -0.115000        9.9950           0
    4272 CRY4 263  PHE  HE2  HP     0.115000        3.0240           0
    4273 CRY4 263  PHE  C    C      0.510000       12.0110           0
    4274 CRY4 263  PHE  O    O     -0.510000       15.9990           0
    4275 CRY4 264  PHE  N    NH1   -0.470000       11.9910           0
    4276 CRY4 264  PHE  HN   H      0.310000        3.0240           0
    4277 CRY4 264  PHE  CA   CT1    0.070000        9.9950           0
    4278 CRY4 264  PHE  HA   HB1    0.090000        3.0240           0
    4279 CRY4 264  PHE  CB   CT2   -0.180000        7.9790           0
    4280 CRY4 264  PHE  HB1  HA2    0.090000        3.0240           0
    4281 CRY4 264  PHE  HB2  HA2    0.090000        3.0240           0
    4282 CRY4 264  PHE  CG   CA     0.000000       12.0110           0
    4283 CRY4 264  PHE  CD1  CA    -0.115000        9.9950           0
    4284 CRY4 264  PHE  HD1  HP     0.115000        3.0240           0
    4285 CRY4 264  PHE  CE1  CA    -0.115000        9.9950           0
    4286 CRY4 264  PHE  HE1  HP     0.115000        3.0240           0
    4287 CRY4 264  PHE  CZ   CA    -0.115000        9.9950           0
    4288 CRY4 264  PHE  HZ   HP     0.115000        3.0240           0
    4289 CRY4 264  PHE  CD2  CA    -0.115000        9.9950           0
    4290 CRY4 264  PHE  HD2  HP     0.115000        3.0240           0
    4291 CRY4 264  PHE  CE2  CA    -0.115000        9.9950           0
    4292 CRY4 264  PHE  HE2  HP     0.115000        3.0240           0
    4293 CRY4 264  PHE  C    C      0.510000       12.0110           0
    4294 CRY4 264  PHE  O    O     -0.510000       15.9990           0
    4295 CRY4 265  TYR  N    NH1   -0.470000       11.9910           0
    4296 CRY4 265  TYR  HN   H      0.310000        3.0240           0
    4297 CRY4 265  TYR  CA   CT1    0.070000        9.9950           0
    4298 CRY4 265  TYR  HA   HB1    0.090000        3.0240           0
    4299 CRY4 265  TYR  CB   CT2   -0.180000        7.9790           0
    4300 CRY4 265  TYR  HB1  HA2    0.090000        3.0240           0
    4301 CRY4 265  TYR  HB2  HA2    0.090000        3.0240           0
    4302 CRY4 265  TYR  CG   CA     0.000000       12.0110           0
    4303 CRY4 265  TYR  CD1  CA    -0.115000        9.9950           0
    4304 CRY4 265  TYR  HD1  HP     0.115000        3.0240           0
    4305 CRY4 265  TYR  CE1  CA    -0.115000        9.9950           0
    4306 CRY4 265  TYR  HE1  HP     0.115000        3.0240           0
    4307 CRY4 265  TYR  CZ   CA     0.110000       12.0110           0
    4308 CRY4 265  TYR  OH   OH1   -0.540000       13.9830           0
    4309 CRY4 265  TYR  HH   H      0.430000        3.0240           0
    4310 CRY4 265  TYR  CD2  CA    -0.115000        9.9950           0
    4311 CRY4 265  TYR  HD2  HP     0.115000        3.0240           0
    4312 CRY4 265  TYR  CE2  CA    -0.115000        9.9950           0
    4313 CRY4 265  TYR  HE2  HP     0.115000        3.0240           0
    4314 CRY4 265  TYR  C    C      0.510000       12.0110           0
    4315 CRY4 265  TYR  O    O     -0.510000       15.9990           0
    4316 CRY4 266  ARG  N    NH1   -0.470000       11.9910           0
    4317 CRY4 266  ARG  HN   H      0.310000        3.0240           0
    4318 CRY4 266  ARG  CA   CT1    0.070000        9.9950           0
    4319 CRY4 266  ARG  HA   HB1    0.090000        3.0240           0
    4320 CRY4 266  ARG  CB   CT2   -0.180000        7.9790           0
    4321 CRY4 266  ARG  HB1  HA2    0.090000        3.0240           0
    4322 CRY4 266  ARG  HB2  HA2    0.090000        3.0240           0
    4323 CRY4 266  ARG  CG   CT2   -0.180000        7.9790           0
    4324 CRY4 266  ARG  HG1  HA2    0.090000        3.0240           0
    4325 CRY4 266  ARG  HG2  HA2    0.090000        3.0240           0
    4326 CRY4 266  ARG  CD   CT2    0.200000        7.9790           0
    4327 CRY4 266  ARG  HD1  HA2    0.090000        3.0240           0
    4328 CRY4 266  ARG  HD2  HA2    0.090000        3.0240           0
    4329 CRY4 266  ARG  NE   NC2   -0.700000       11.9910           0
    4330 CRY4 266  ARG  HE   HC     0.440000        3.0240           0
    4331 CRY4 266  ARG  CZ   C      0.640000       12.0110           0
    4332 CRY4 266  ARG  NH1  NC2   -0.800000        9.9750           0
    4333 CRY4 266  ARG  HH11 HC     0.460000        3.0240           0
    4334 CRY4 266  ARG  HH12 HC     0.460000        3.0240           0
    4335 CRY4 266  ARG  NH2  NC2   -0.800000        9.9750           0
    4336 CRY4 266  ARG  HH21 HC     0.460000        3.0240           0
    4337 CRY4 266  ARG  HH22 HC     0.460000        3.0240           0
    4338 CRY4 266  ARG  C    C      0.510000       12.0110           0
    4339 CRY4 266  ARG  O    O     -0.510000       15.9990           0
    4340 CRY4 267  LEU  N    NH1   -0.470000       11.9910           0
    4341 CRY4 267  LEU  HN   H      0.310000        3.0240           0
    4342 CRY4 267  LEU  CA   CT1    0.070000        9.9950           0
    4343 CRY4 267  LEU  HA   HB1    0.090000        3.0240           0
    4344 CRY4 267  LEU  CB   CT2   -0.180000        7.9790           0
    4345 CRY4 267  LEU  HB1  HA2    0.090000        3.0240           0
    4346 CRY4 267  LEU  HB2  HA2    0.090000        3.0240           0
    4347 CRY4 267  LEU  CG   CT1   -0.090000        9.9950           0
    4348 CRY4 267  LEU  HG   HA1    0.090000        3.0240           0
    4349 CRY4 267  LEU  CD1  CT3   -0.270000        5.9630           0
    4350 CRY4 267  LEU  HD11 HA3    0.090000        3.0240           0
    4351 CRY4 267  LEU  HD12 HA3    0.090000        3.0240           0
    4352 CRY4 267  LEU  HD13 HA3    0.090000        3.0240           0
    4353 CRY4 267  LEU  CD2  CT3   -0.270000        5.9630           0
    4354 CRY4 267  LEU  HD21 HA3    0.090000        3.0240           0
    4355 CRY4 267  LEU  HD22 HA3    0.090000        3.0240           0
    4356 CRY4 267  LEU  HD23 HA3    0.090000        3.0240           0
    4357 CRY4 267  LEU  C    C      0.510000       12.0110           0
    4358 CRY4 267  LEU  O    O     -0.510000       15.9990           0
    4359 CRY4 268  SER  N    NH1   -0.470000       11.9910           0
    4360 CRY4 268  SER  HN   H      0.310000        3.0240           0
    4361 CRY4 268  SER  CA   CT1    0.070000        9.9950           0
    4362 CRY4 268  SER  HA   HB1    0.090000        3.0240           0
    4363 CRY4 268  SER  CB   CT2    0.050000        7.9790           0
    4364 CRY4 268  SER  HB1  HA2    0.090000        3.0240           0
    4365 CRY4 268  SER  HB2  HA2    0.090000        3.0240           0
    4366 CRY4 268  SER  OG   OH1   -0.660000       13.9830           0
    4367 CRY4 268  SER  HG1  H      0.430000        3.0240           0
    4368 CRY4 268  SER  C    C      0.510000       12.0110           0
    4369 CRY4 268  SER  O    O     -0.510000       15.9990           0
    4370 CRY4 269  ASN  N    NH1   -0.470000       11.9910           0
    4371 CRY4 269  ASN  HN   H      0.310000        3.0240           0
    4372 CRY4 269  ASN  CA   CT1    0.070000        9.9950           0
    4373 CRY4 269  ASN  HA   HB1    0.090000        3.0240           0
    4374 CRY4 269  ASN  CB   CT2   -0.180000        7.9790           0
    4375 CRY4 269  ASN  HB1  HA2    0.090000        3.0240           0
    4376 CRY4 269  ASN  HB2  HA2    0.090000        3.0240           0
    4377 CRY4 269  ASN  CG   CC     0.550000       12.0110           0
    4378 CRY4 269  ASN  OD1  O     -0.550000       15.9990           0
    4379 CRY4 269  ASN  ND2  NH2   -0.620000        9.9750           0
    4380 CRY4 269  ASN  HD21 H      0.320000        3.0240           0
    4381 CRY4 269  ASN  HD22 H      0.300000        3.0240           0
    4382 CRY4 269  ASN  C    C      0.510000       12.0110           0
    4383 CRY4 269  ASN  O    O     -0.510000       15.9990           0
    4384 CRY4 270  ILE  N    NH1   -0.470000       11.9910           0
    4385 CRY4 270  ILE  HN   H      0.310000        3.0240           0
    4386 CRY4 270  ILE  CA   CT1    0.070000        9.9950           0
    4387 CRY4 270  ILE  HA   HB1    0.090000        3.0240           0
    4388 CRY4 270  ILE  CB   CT1   -0.090000        9.9950           0
    4389 CRY4 270  ILE  HB   HA1    0.090000        3.0240           0
    4390 CRY4 270  ILE  CG2  CT3   -0.270000        5.9630           0
    4391 CRY4 270  ILE  HG21 HA3    0.090000        3.0240           0
    4392 CRY4 270  ILE  HG22 HA3    0.090000        3.0240           0
    4393 CRY4 270  ILE  HG23 HA3    0.090000        3.0240           0
    4394 CRY4 270  ILE  CG1  CT2   -0.180000        7.9790           0
    4395 CRY4 270  ILE  HG11 HA2    0.090000        3.0240           0
    4396 CRY4 270  ILE  HG12 HA2    0.090000        3.0240           0
    4397 CRY4 270  ILE  CD   CT3   -0.270000        5.9630           0
    4398 CRY4 270  ILE  HD1  HA3    0.090000        3.0240           0
    4399 CRY4 270  ILE  HD2  HA3    0.090000        3.0240           0
    4400 CRY4 270  ILE  HD3  HA3    0.090000        3.0240           0
    4401 CRY4 270  ILE  C    C      0.510000       12.0110           0
    4402 CRY4 270  ILE  O    O     -0.510000       15.9990           0
    4403 CRY4 271  TYR  N    NH1   -0.470000       11.9910           0
    4404 CRY4 271  TYR  HN   H      0.310000        3.0240           0
    4405 CRY4 271  TYR  CA   CT1    0.070000        9.9950           0
    4406 CRY4 271  TYR  HA   HB1    0.090000        3.0240           0
    4407 CRY4 271  TYR  CB   CT2   -0.180000        7.9790           0
    4408 CRY4 271  TYR  HB1  HA2    0.090000        3.0240           0
    4409 CRY4 271  TYR  HB2  HA2    0.090000        3.0240           0
    4410 CRY4 271  TYR  CG   CA     0.000000       12.0110           0
    4411 CRY4 271  TYR  CD1  CA    -0.115000        9.9950           0
    4412 CRY4 271  TYR  HD1  HP     0.115000        3.0240           0
    4413 CRY4 271  TYR  CE1  CA    -0.115000        9.9950           0
    4414 CRY4 271  TYR  HE1  HP     0.115000        3.0240           0
    4415 CRY4 271  TYR  CZ   CA     0.110000       12.0110           0
    4416 CRY4 271  TYR  OH   OH1   -0.540000       13.9830           0
    4417 CRY4 271  TYR  HH   H      0.430000        3.0240           0
    4418 CRY4 271  TYR  CD2  CA    -0.115000        9.9950           0
    4419 CRY4 271  TYR  HD2  HP     0.115000        3.0240           0
    4420 CRY4 271  TYR  CE2  CA    -0.115000        9.9950           0
    4421 CRY4 271  TYR  HE2  HP     0.115000        3.0240           0
    4422 CRY4 271  TYR  C    C      0.510000       12.0110           0
    4423 CRY4 271  TYR  O    O     -0.510000       15.9990           0
    4424 CRY4 272  ALA  N    NH1   -0.470000       11.9910           0
    4425 CRY4 272  ALA  HN   H      0.310000        3.0240           0
    4426 CRY4 272  ALA  CA   CT1    0.070000        9.9950           0
    4427 CRY4 272  ALA  HA   HB1    0.090000        3.0240           0
    4428 CRY4 272  ALA  CB   CT3   -0.270000        5.9630           0
    4429 CRY4 272  ALA  HB1  HA3    0.090000        3.0240           0
    4430 CRY4 272  ALA  HB2  HA3    0.090000        3.0240           0
    4431 CRY4 272  ALA  HB3  HA3    0.090000        3.0240           0
    4432 CRY4 272  ALA  C    C      0.510000       12.0110           0
    4433 CRY4 272  ALA  O    O     -0.510000       15.9990           0
    4434 CRY4 273  GLN  N    NH1   -0.470000       11.9910           0
    4435 CRY4 273  GLN  HN   H      0.310000        3.0240           0
    4436 CRY4 273  GLN  CA   CT1    0.070000        9.9950           0
    4437 CRY4 273  GLN  HA   HB1    0.090000        3.0240           0
    4438 CRY4 273  GLN  CB   CT2   -0.180000        7.9790           0
    4439 CRY4 273  GLN  HB1  HA2    0.090000        3.0240           0
    4440 CRY4 273  GLN  HB2  HA2    0.090000        3.0240           0
    4441 CRY4 273  GLN  CG   CT2   -0.180000        7.9790           0
    4442 CRY4 273  GLN  HG1  HA2    0.090000        3.0240           0
    4443 CRY4 273  GLN  HG2  HA2    0.090000        3.0240           0
    4444 CRY4 273  GLN  CD   CC     0.550000       12.0110           0
    4445 CRY4 273  GLN  OE1  O     -0.550000       15.9990           0
    4446 CRY4 273  GLN  NE2  NH2   -0.620000        9.9750           0
    4447 CRY4 273  GLN  HE21 H      0.320000        3.0240           0
    4448 CRY4 273  GLN  HE22 H      0.300000        3.0240           0
    4449 CRY4 273  GLN  C    C      0.510000       12.0110           0
    4450 CRY4 273  GLN  O    O     -0.510000       15.9990           0
    4451 CRY4 274  ALA  N    NH1   -0.470000       11.9910           0
    4452 CRY4 274  ALA  HN   H      0.310000        3.0240           0
    4453 CRY4 274  ALA  CA   CT1    0.070000        9.9950           0
    4454 CRY4 274  ALA  HA   HB1    0.090000        3.0240           0
    4455 CRY4 274  ALA  CB   CT3   -0.270000        5.9630           0
    4456 CRY4 274  ALA  HB1  HA3    0.090000        3.0240           0
    4457 CRY4 274  ALA  HB2  HA3    0.090000        3.0240           0
    4458 CRY4 274  ALA  HB3  HA3    0.090000        3.0240           0
    4459 CRY4 274  ALA  C    C      0.510000       12.0110           0
    4460 CRY4 274  ALA  O    O     -0.510000       15.9990           0
    4461 CRY4 275  LYS  N    NH1   -0.470000       11.9910           0
    4462 CRY4 275  LYS  HN   H      0.310000        3.0240           0
    4463 CRY4 275  LYS  CA   CT1    0.070000        9.9950           0
    4464 CRY4 275  LYS  HA   HB1    0.090000        3.0240           0
    4465 CRY4 275  LYS  CB   CT2   -0.180000        7.9790           0
    4466 CRY4 275  LYS  HB1  HA2    0.090000        3.0240           0
    4467 CRY4 275  LYS  HB2  HA2    0.090000        3.0240           0
    4468 CRY4 275  LYS  CG   CT2   -0.180000        7.9790           0
    4469 CRY4 275  LYS  HG1  HA2    0.090000        3.0240           0
    4470 CRY4 275  LYS  HG2  HA2    0.090000        3.0240           0
    4471 CRY4 275  LYS  CD   CT2   -0.180000        7.9790           0
    4472 CRY4 275  LYS  HD1  HA2    0.090000        3.0240           0
    4473 CRY4 275  LYS  HD2  HA2    0.090000        3.0240           0
    4474 CRY4 275  LYS  CE   CT2    0.210000        7.9790           0
    4475 CRY4 275  LYS  HE1  HA2    0.050000        3.0240           0
    4476 CRY4 275  LYS  HE2  HA2    0.050000        3.0240           0
    4477 CRY4 275  LYS  NZ   NH3   -0.300000        7.9590           0
    4478 CRY4 275  LYS  HZ1  HC     0.330000        3.0240           0
    4479 CRY4 275  LYS  HZ2  HC     0.330000        3.0240           0
    4480 CRY4 275  LYS  HZ3  HC     0.330000        3.0240           0
    4481 CRY4 275  LYS  C    C      0.510000       12.0110           0
    4482 CRY4 275  LYS  O    O     -0.510000       15.9990           0
    4483 CRY4 276  HSD  N    NH1   -0.470000       11.9910           0
    4484 CRY4 276  HSD  HN   H      0.310000        3.0240           0
    4485 CRY4 276  HSD  CA   CT1    0.070000        9.9950           0
    4486 CRY4 276  HSD  HA   HB1    0.090000        3.0240           0
    4487 CRY4 276  HSD  CB   CT2   -0.090000        7.9790           0
    4488 CRY4 276  HSD  HB1  HA2    0.090000        3.0240           0
    4489 CRY4 276  HSD  HB2  HA2    0.090000        3.0240           0
    4490 CRY4 276  HSD  ND1  NR1   -0.360000       11.9910           0
    4491 CRY4 276  HSD  HD1  H      0.320000        3.0240           0
    4492 CRY4 276  HSD  CG   CPH1  -0.050000       12.0110           0
    4493 CRY4 276  HSD  CE1  CPH2   0.250000        9.9950           0
    4494 CRY4 276  HSD  HE1  HR1    0.130000        3.0240           0
    4495 CRY4 276  HSD  NE2  NR2   -0.700000       14.0070           0
    4496 CRY4 276  HSD  CD2  CPH1   0.220000        9.9950           0
    4497 CRY4 276  HSD  HD2  HR3    0.100000        3.0240           0
    4498 CRY4 276  HSD  C    C      0.510000       12.0110           0
    4499 CRY4 276  HSD  O    O     -0.510000       15.9990           0
    4500 CRY4 277  HSD  N    NH1   -0.470000       11.9910           0
    4501 CRY4 277  HSD  HN   H      0.310000        3.0240           0
    4502 CRY4 277  HSD  CA   CT1    0.070000        9.9950           0
    4503 CRY4 277  HSD  HA   HB1    0.090000        3.0240           0
    4504 CRY4 277  HSD  CB   CT2   -0.090000        7.9790           0
    4505 CRY4 277  HSD  HB1  HA2    0.090000        3.0240           0
    4506 CRY4 277  HSD  HB2  HA2    0.090000        3.0240           0
    4507 CRY4 277  HSD  ND1  NR1   -0.360000       11.9910           0
    4508 CRY4 277  HSD  HD1  H      0.320000        3.0240           0
    4509 CRY4 277  HSD  CG   CPH1  -0.050000       12.0110           0
    4510 CRY4 277  HSD  CE1  CPH2   0.250000        9.9950           0
    4511 CRY4 277  HSD  HE1  HR1    0.130000        3.0240           0
    4512 CRY4 277  HSD  NE2  NR2   -0.700000       14.0070           0
    4513 CRY4 277  HSD  CD2  CPH1   0.220000        9.9950           0
    4514 CRY4 277  HSD  HD2  HR3    0.100000        3.0240           0
    4515 CRY4 277  HSD  C    C      0.510000       12.0110           0
    4516 CRY4 277  HSD  O    O     -0.510000       15.9990           0
    4517 CRY4 278  SER  N    NH1   -0.470000       11.9910           0
    4518 CRY4 278  SER  HN   H      0.310000        3.0240           0
    4519 CRY4 278  SER  CA   CT1    0.070000        9.9950           0
    4520 CRY4 278  SER  HA   HB1    0.090000        3.0240           0
    4521 CRY4 278  SER  CB   CT2    0.050000        7.9790           0
    4522 CRY4 278  SER  HB1  HA2    0.090000        3.0240           0
    4523 CRY4 278  SER  HB2  HA2    0.090000        3.0240           0
    4524 CRY4 278  SER  OG   OH1   -0.660000       13.9830           0
    4525 CRY4 278  SER  HG1  H      0.430000        3.0240           0
    4526 CRY4 278  SER  C    C      0.510000       12.0110           0
    4527 CRY4 278  SER  O    O     -0.510000       15.9990           0
    4528 CRY4 279  LEU  N    NH1   -0.470000       11.9910           0
    4529 CRY4 279  LEU  HN   H      0.310000        3.0240           0
    4530 CRY4 279  LEU  CA   CT1    0.070000        9.9950           0
    4531 CRY4 279  LEU  HA   HB1    0.090000        3.0240           0
    4532 CRY4 279  LEU  CB   CT2   -0.180000        7.9790           0
    4533 CRY4 279  LEU  HB1  HA2    0.090000        3.0240           0
    4534 CRY4 279  LEU  HB2  HA2    0.090000        3.0240           0
    4535 CRY4 279  LEU  CG   CT1   -0.090000        9.9950           0
    4536 CRY4 279  LEU  HG   HA1    0.090000        3.0240           0
    4537 CRY4 279  LEU  CD1  CT3   -0.270000        5.9630           0
    4538 CRY4 279  LEU  HD11 HA3    0.090000        3.0240           0
    4539 CRY4 279  LEU  HD12 HA3    0.090000        3.0240           0
    4540 CRY4 279  LEU  HD13 HA3    0.090000        3.0240           0
    4541 CRY4 279  LEU  CD2  CT3   -0.270000        5.9630           0
    4542 CRY4 279  LEU  HD21 HA3    0.090000        3.0240           0
    4543 CRY4 279  LEU  HD22 HA3    0.090000        3.0240           0
    4544 CRY4 279  LEU  HD23 HA3    0.090000        3.0240           0
    4545 CRY4 279  LEU  C    C      0.510000       12.0110           0
    4546 CRY4 279  LEU  O    O     -0.510000       15.9990           0
    4547 CRY4 280  PRO  N    N     -0.290000       14.0070           0
    4548 CRY4 280  PRO  CD   CP3    0.000000        7.9790           0
    4549 CRY4 280  PRO  HD1  HA2    0.090000        3.0240           0
    4550 CRY4 280  PRO  HD2  HA2    0.090000        3.0240           0
    4551 CRY4 280  PRO  CA   CP1    0.020000        9.9950           0
    4552 CRY4 280  PRO  HA   HB1    0.090000        3.0240           0
    4553 CRY4 280  PRO  CB   CP2   -0.180000        7.9790           0
    4554 CRY4 280  PRO  HB1  HA2    0.090000        3.0240           0
    4555 CRY4 280  PRO  HB2  HA2    0.090000        3.0240           0
    4556 CRY4 280  PRO  CG   CP2   -0.180000        7.9790           0
    4557 CRY4 280  PRO  HG1  HA2    0.090000        3.0240           0
    4558 CRY4 280  PRO  HG2  HA2    0.090000        3.0240           0
    4559 CRY4 280  PRO  C    C      0.510000       12.0110           0
    4560 CRY4 280  PRO  O    O     -0.510000       15.9990           0
    4561 CRY4 281  PRO  N    N     -0.290000       14.0070           0
    4562 CRY4 281  PRO  CD   CP3    0.000000        7.9790           0
    4563 CRY4 281  PRO  HD1  HA2    0.090000        3.0240           0
    4564 CRY4 281  PRO  HD2  HA2    0.090000        3.0240           0
    4565 CRY4 281  PRO  CA   CP1    0.020000        9.9950           0
    4566 CRY4 281  PRO  HA   HB1    0.090000        3.0240           0
    4567 CRY4 281  PRO  CB   CP2   -0.180000        7.9790           0
    4568 CRY4 281  PRO  HB1  HA2    0.090000        3.0240           0
    4569 CRY4 281  PRO  HB2  HA2    0.090000        3.0240           0
    4570 CRY4 281  PRO  CG   CP2   -0.180000        7.9790           0
    4571 CRY4 281  PRO  HG1  HA2    0.090000        3.0240           0
    4572 CRY4 281  PRO  HG2  HA2    0.090000        3.0240           0
    4573 CRY4 281  PRO  C    C      0.510000       12.0110           0
    4574 CRY4 281  PRO  O    O     -0.510000       15.9990           0
    4575 CRY4 282  VAL  N    NH1   -0.470000       11.9910           0
    4576 CRY4 282  VAL  HN   H      0.310000        3.0240           0
    4577 CRY4 282  VAL  CA   CT1    0.070000        9.9950           0
    4578 CRY4 282  VAL  HA   HB1    0.090000        3.0240           0
    4579 CRY4 282  VAL  CB   CT1   -0.090000        9.9950           0
    4580 CRY4 282  VAL  HB   HA1    0.090000        3.0240           0
    4581 CRY4 282  VAL  CG1  CT3   -0.270000        5.9630           0
    4582 CRY4 282  VAL  HG11 HA3    0.090000        3.0240           0
    4583 CRY4 282  VAL  HG12 HA3    0.090000        3.0240           0
    4584 CRY4 282  VAL  HG13 HA3    0.090000        3.0240           0
    4585 CRY4 282  VAL  CG2  CT3   -0.270000        5.9630           0
    4586 CRY4 282  VAL  HG21 HA3    0.090000        3.0240           0
    4587 CRY4 282  VAL  HG22 HA3    0.090000        3.0240           0
    4588 CRY4 282  VAL  HG23 HA3    0.090000        3.0240           0
    4589 CRY4 282  VAL  C    C      0.510000       12.0110           0
    4590 CRY4 282  VAL  O    O     -0.510000       15.9990           0
    4591 CRY4 283  SER  N    NH1   -0.470000       11.9910           0
    4592 CRY4 283  SER  HN   H      0.310000        3.0240           0
    4593 CRY4 283  SER  CA   CT1    0.070000        9.9950           0
    4594 CRY4 283  SER  HA   HB1    0.090000        3.0240           0
    4595 CRY4 283  SER  CB   CT2    0.050000        7.9790           0
    4596 CRY4 283  SER  HB1  HA2    0.090000        3.0240           0
    4597 CRY4 283  SER  HB2  HA2    0.090000        3.0240           0
    4598 CRY4 283  SER  OG   OH1   -0.660000       13.9830           0
    4599 CRY4 283  SER  HG1  H      0.430000        3.0240           0
    4600 CRY4 283  SER  C    C      0.510000       12.0110           0
    4601 CRY4 283  SER  O    O     -0.510000       15.9990           0
    4602 CRY4 284  LEU  N    NH1   -0.470000       11.9910           0
    4603 CRY4 284  LEU  HN   H      0.310000        3.0240           0
    4604 CRY4 284  LEU  CA   CT1    0.070000        9.9950           0
    4605 CRY4 284  LEU  HA   HB1    0.090000        3.0240           0
    4606 CRY4 284  LEU  CB   CT2   -0.180000        7.9790           0
    4607 CRY4 284  LEU  HB1  HA2    0.090000        3.0240           0
    4608 CRY4 284  LEU  HB2  HA2    0.090000        3.0240           0
    4609 CRY4 284  LEU  CG   CT1   -0.090000        9.9950           0
    4610 CRY4 284  LEU  HG   HA1    0.090000        3.0240           0
    4611 CRY4 284  LEU  CD1  CT3   -0.270000        5.9630           0
    4612 CRY4 284  LEU  HD11 HA3    0.090000        3.0240           0
    4613 CRY4 284  LEU  HD12 HA3    0.090000        3.0240           0
    4614 CRY4 284  LEU  HD13 HA3    0.090000        3.0240           0
    4615 CRY4 284  LEU  CD2  CT3   -0.270000        5.9630           0
    4616 CRY4 284  LEU  HD21 HA3    0.090000        3.0240           0
    4617 CRY4 284  LEU  HD22 HA3    0.090000        3.0240           0
    4618 CRY4 284  LEU  HD23 HA3    0.090000        3.0240           0
    4619 CRY4 284  LEU  C    C      0.510000       12.0110           0
    4620 CRY4 284  LEU  O    O     -0.510000       15.9990           0
    4621 CRY4 285  GLN  N    NH1   -0.470000       11.9910           0
    4622 CRY4 285  GLN  HN   H      0.310000        3.0240           0
    4623 CRY4 285  GLN  CA   CT1    0.070000        9.9950           0
    4624 CRY4 285  GLN  HA   HB1    0.090000        3.0240           0
    4625 CRY4 285  GLN  CB   CT2   -0.180000        7.9790           0
    4626 CRY4 285  GLN  HB1  HA2    0.090000        3.0240           0
    4627 CRY4 285  GLN  HB2  HA2    0.090000        3.0240           0
    4628 CRY4 285  GLN  CG   CT2   -0.180000        7.9790           0
    4629 CRY4 285  GLN  HG1  HA2    0.090000        3.0240           0
    4630 CRY4 285  GLN  HG2  HA2    0.090000        3.0240           0
    4631 CRY4 285  GLN  CD   CC     0.550000       12.0110           0
    4632 CRY4 285  GLN  OE1  O     -0.550000       15.9990           0
    4633 CRY4 285  GLN  NE2  NH2   -0.620000        9.9750           0
    4634 CRY4 285  GLN  HE21 H      0.320000        3.0240           0
    4635 CRY4 285  GLN  HE22 H      0.300000        3.0240           0
    4636 CRY4 285  GLN  C    C      0.510000       12.0110           0
    4637 CRY4 285  GLN  O    O     -0.510000       15.9990           0
    4638 CRY4 286  GLY  N    NH1   -0.470000       11.9910           0
    4639 CRY4 286  GLY  HN   H      0.310000        3.0240           0
    4640 CRY4 286  GLY  CA   CT2   -0.020000        7.9790           0
    4641 CRY4 286  GLY  HA1  HB2    0.090000        3.0240           0
    4642 CRY4 286  GLY  HA2  HB2    0.090000        3.0240           0
    4643 CRY4 286  GLY  C    C      0.510000       12.0110           0
    4644 CRY4 286  GLY  O    O     -0.510000       15.9990           0
    4645 CRY4 287  GLN  N    NH1   -0.470000       11.9910           0
    4646 CRY4 287  GLN  HN   H      0.310000        3.0240           0
    4647 CRY4 287  GLN  CA   CT1    0.070000        9.9950           0
    4648 CRY4 287  GLN  HA   HB1    0.090000        3.0240           0
    4649 CRY4 287  GLN  CB   CT2   -0.180000        7.9790           0
    4650 CRY4 287  GLN  HB1  HA2    0.090000        3.0240           0
    4651 CRY4 287  GLN  HB2  HA2    0.090000        3.0240           0
    4652 CRY4 287  GLN  CG   CT2   -0.180000        7.9790           0
    4653 CRY4 287  GLN  HG1  HA2    0.090000        3.0240           0
    4654 CRY4 287  GLN  HG2  HA2    0.090000        3.0240           0
    4655 CRY4 287  GLN  CD   CC     0.550000       12.0110           0
    4656 CRY4 287  GLN  OE1  O     -0.550000       15.9990           0
    4657 CRY4 287  GLN  NE2  NH2   -0.620000        9.9750           0
    4658 CRY4 287  GLN  HE21 H      0.320000        3.0240           0
    4659 CRY4 287  GLN  HE22 H      0.300000        3.0240           0
    4660 CRY4 287  GLN  C    C      0.510000       12.0110           0
    4661 CRY4 287  GLN  O    O     -0.510000       15.9990           0
    4662 CRY4 288  LEU  N    NH1   -0.470000       11.9910           0
    4663 CRY4 288  LEU  HN   H      0.310000        3.0240           0
    4664 CRY4 288  LEU  CA   CT1    0.070000        9.9950           0
    4665 CRY4 288  LEU  HA   HB1    0.090000        3.0240           0
    4666 CRY4 288  LEU  CB   CT2   -0.180000        7.9790           0
    4667 CRY4 288  LEU  HB1  HA2    0.090000        3.0240           0
    4668 CRY4 288  LEU  HB2  HA2    0.090000        3.0240           0
    4669 CRY4 288  LEU  CG   CT1   -0.090000        9.9950           0
    4670 CRY4 288  LEU  HG   HA1    0.090000        3.0240           0
    4671 CRY4 288  LEU  CD1  CT3   -0.270000        5.9630           0
    4672 CRY4 288  LEU  HD11 HA3    0.090000        3.0240           0
    4673 CRY4 288  LEU  HD12 HA3    0.090000        3.0240           0
    4674 CRY4 288  LEU  HD13 HA3    0.090000        3.0240           0
    4675 CRY4 288  LEU  CD2  CT3   -0.270000        5.9630           0
    4676 CRY4 288  LEU  HD21 HA3    0.090000        3.0240           0
    4677 CRY4 288  LEU  HD22 HA3    0.090000        3.0240           0
    4678 CRY4 288  LEU  HD23 HA3    0.090000        3.0240           0
    4679 CRY4 288  LEU  C    C      0.510000       12.0110           0
    4680 CRY4 288  LEU  O    O     -0.510000       15.9990           0
    4681 CRY4 289  LEU  N    NH1   -0.470000       11.9910           0
    4682 CRY4 289  LEU  HN   H      0.310000        3.0240           0
    4683 CRY4 289  LEU  CA   CT1    0.070000        9.9950           0
    4684 CRY4 289  LEU  HA   HB1    0.090000        3.0240           0
    4685 CRY4 289  LEU  CB   CT2   -0.180000        7.9790           0
    4686 CRY4 289  LEU  HB1  HA2    0.090000        3.0240           0
    4687 CRY4 289  LEU  HB2  HA2    0.090000        3.0240           0
    4688 CRY4 289  LEU  CG   CT1   -0.090000        9.9950           0
    4689 CRY4 289  LEU  HG   HA1    0.090000        3.0240           0
    4690 CRY4 289  LEU  CD1  CT3   -0.270000        5.9630           0
    4691 CRY4 289  LEU  HD11 HA3    0.090000        3.0240           0
    4692 CRY4 289  LEU  HD12 HA3    0.090000        3.0240           0
    4693 CRY4 289  LEU  HD13 HA3    0.090000        3.0240           0
    4694 CRY4 289  LEU  CD2  CT3   -0.270000        5.9630           0
    4695 CRY4 289  LEU  HD21 HA3    0.090000        3.0240           0
    4696 CRY4 289  LEU  HD22 HA3    0.090000        3.0240           0
    4697 CRY4 289  LEU  HD23 HA3    0.090000        3.0240           0
    4698 CRY4 289  LEU  C    C      0.510000       12.0110           0
    4699 CRY4 289  LEU  O    O     -0.510000       15.9990           0
    4700 CRY4 290  TRP  N    NH1   -0.470000       11.9910           0
    4701 CRY4 290  TRP  HN   H      0.310000        3.0240           0
    4702 CRY4 290  TRP  CA   CT1    0.070000        9.9950           0
    4703 CRY4 290  TRP  HA   HB1    0.090000        3.0240           0
    4704 CRY4 290  TRP  CB   CT2   -0.180000        7.9790           0
    4705 CRY4 290  TRP  HB1  HA2    0.090000        3.0240           0
    4706 CRY4 290  TRP  HB2  HA2    0.090000        3.0240           0
    4707 CRY4 290  TRP  CG   CY    -0.030000       12.0110           0
    4708 CRY4 290  TRP  CD1  CA    -0.150000        9.9950           0
    4709 CRY4 290  TRP  HD1  HP     0.220000        3.0240           0
    4710 CRY4 290  TRP  NE1  NY    -0.510000       11.9910           0
    4711 CRY4 290  TRP  HE1  H      0.370000        3.0240           0
    4712 CRY4 290  TRP  CE2  CPT    0.240000       12.0110           0
    4713 CRY4 290  TRP  CD2  CPT    0.110000       12.0110           0
    4714 CRY4 290  TRP  CE3  CAI   -0.250000        9.9950           0
    4715 CRY4 290  TRP  HE3  HP     0.170000        3.0240           0
    4716 CRY4 290  TRP  CZ3  CA    -0.200000        9.9950           0
    4717 CRY4 290  TRP  HZ3  HP     0.140000        3.0240           0
    4718 CRY4 290  TRP  CZ2  CAI   -0.270000        9.9950           0
    4719 CRY4 290  TRP  HZ2  HP     0.160000        3.0240           0
    4720 CRY4 290  TRP  CH2  CA    -0.140000        9.9950           0
    4721 CRY4 290  TRP  HH2  HP     0.140000        3.0240           0
    4722 CRY4 290  TRP  C    C      0.510000       12.0110           0
    4723 CRY4 290  TRP  O    O     -0.510000       15.9990           0
    4724 CRY4 291  ARG  N    NH1   -0.470000       11.9910           0
    4725 CRY4 291  ARG  HN   H      0.310000        3.0240           0
    4726 CRY4 291  ARG  CA   CT1    0.070000        9.9950           0
    4727 CRY4 291  ARG  HA   HB1    0.090000        3.0240           0
    4728 CRY4 291  ARG  CB   CT2   -0.180000        7.9790           0
    4729 CRY4 291  ARG  HB1  HA2    0.090000        3.0240           0
    4730 CRY4 291  ARG  HB2  HA2    0.090000        3.0240           0
    4731 CRY4 291  ARG  CG   CT2   -0.180000        7.9790           0
    4732 CRY4 291  ARG  HG1  HA2    0.090000        3.0240           0
    4733 CRY4 291  ARG  HG2  HA2    0.090000        3.0240           0
    4734 CRY4 291  ARG  CD   CT2    0.200000        7.9790           0
    4735 CRY4 291  ARG  HD1  HA2    0.090000        3.0240           0
    4736 CRY4 291  ARG  HD2  HA2    0.090000        3.0240           0
    4737 CRY4 291  ARG  NE   NC2   -0.700000       11.9910           0
    4738 CRY4 291  ARG  HE   HC     0.440000        3.0240           0
    4739 CRY4 291  ARG  CZ   C      0.640000       12.0110           0
    4740 CRY4 291  ARG  NH1  NC2   -0.800000        9.9750           0
    4741 CRY4 291  ARG  HH11 HC     0.460000        3.0240           0
    4742 CRY4 291  ARG  HH12 HC     0.460000        3.0240           0
    4743 CRY4 291  ARG  NH2  NC2   -0.800000        9.9750           0
    4744 CRY4 291  ARG  HH21 HC     0.460000        3.0240           0
    4745 CRY4 291  ARG  HH22 HC     0.460000        3.0240           0
    4746 CRY4 291  ARG  C    C      0.510000       12.0110           0
    4747 CRY4 291  ARG  O    O     -0.510000       15.9990           0
    4748 CRY4 292  GLU  N    NH1   -0.470000       11.9910           0
    4749 CRY4 292  GLU  HN   H      0.310000        3.0240           0
    4750 CRY4 292  GLU  CA   CT1    0.070000        9.9950           0
    4751 CRY4 292  GLU  HA   HB1    0.090000        3.0240           0
    4752 CRY4 292  GLU  CB   CT2A  -0.180000        7.9790           0
    4753 CRY4 292  GLU  HB1  HA2    0.090000        3.0240           0
    4754 CRY4 292  GLU  HB2  HA2    0.090000        3.0240           0
    4755 CRY4 292  GLU  CG   CT2   -0.280000        7.9790           0
    4756 CRY4 292  GLU  HG1  HA2    0.090000        3.0240           0
    4757 CRY4 292  GLU  HG2  HA2    0.090000        3.0240           0
    4758 CRY4 292  GLU  CD   CC     0.620000       12.0110           0
    4759 CRY4 292  GLU  OE1  OC    -0.760000       15.9990           0
    4760 CRY4 292  GLU  OE2  OC    -0.760000       15.9990           0
    4761 CRY4 292  GLU  C    C      0.510000       12.0110           0
    4762 CRY4 292  GLU  O    O     -0.510000       15.9990           0
    4763 CRY4 293  PHE  N    NH1   -0.470000       11.9910           0
    4764 CRY4 293  PHE  HN   H      0.310000        3.0240           0
    4765 CRY4 293  PHE  CA   CT1    0.070000        9.9950           0
    4766 CRY4 293  PHE  HA   HB1    0.090000        3.0240           0
    4767 CRY4 293  PHE  CB   CT2   -0.180000        7.9790           0
    4768 CRY4 293  PHE  HB1  HA2    0.090000        3.0240           0
    4769 CRY4 293  PHE  HB2  HA2    0.090000        3.0240           0
    4770 CRY4 293  PHE  CG   CA     0.000000       12.0110           0
    4771 CRY4 293  PHE  CD1  CA    -0.115000        9.9950           0
    4772 CRY4 293  PHE  HD1  HP     0.115000        3.0240           0
    4773 CRY4 293  PHE  CE1  CA    -0.115000        9.9950           0
    4774 CRY4 293  PHE  HE1  HP     0.115000        3.0240           0
    4775 CRY4 293  PHE  CZ   CA    -0.115000        9.9950           0
    4776 CRY4 293  PHE  HZ   HP     0.115000        3.0240           0
    4777 CRY4 293  PHE  CD2  CA    -0.115000        9.9950           0
    4778 CRY4 293  PHE  HD2  HP     0.115000        3.0240           0
    4779 CRY4 293  PHE  CE2  CA    -0.115000        9.9950           0
    4780 CRY4 293  PHE  HE2  HP     0.115000        3.0240           0
    4781 CRY4 293  PHE  C    C      0.510000       12.0110           0
    4782 CRY4 293  PHE  O    O     -0.510000       15.9990           0
    4783 CRY4 294  PHE  N    NH1   -0.470000       11.9910           0
    4784 CRY4 294  PHE  HN   H      0.310000        3.0240           0
    4785 CRY4 294  PHE  CA   CT1    0.070000        9.9950           0
    4786 CRY4 294  PHE  HA   HB1    0.090000        3.0240           0
    4787 CRY4 294  PHE  CB   CT2   -0.180000        7.9790           0
    4788 CRY4 294  PHE  HB1  HA2    0.090000        3.0240           0
    4789 CRY4 294  PHE  HB2  HA2    0.090000        3.0240           0
    4790 CRY4 294  PHE  CG   CA     0.000000       12.0110           0
    4791 CRY4 294  PHE  CD1  CA    -0.115000        9.9950           0
    4792 CRY4 294  PHE  HD1  HP     0.115000        3.0240           0
    4793 CRY4 294  PHE  CE1  CA    -0.115000        9.9950           0
    4794 CRY4 294  PHE  HE1  HP     0.115000        3.0240           0
    4795 CRY4 294  PHE  CZ   CA    -0.115000        9.9950           0
    4796 CRY4 294  PHE  HZ   HP     0.115000        3.0240           0
    4797 CRY4 294  PHE  CD2  CA    -0.115000        9.9950           0
    4798 CRY4 294  PHE  HD2  HP     0.115000        3.0240           0
    4799 CRY4 294  PHE  CE2  CA    -0.115000        9.9950           0
    4800 CRY4 294  PHE  HE2  HP     0.115000        3.0240           0
    4801 CRY4 294  PHE  C    C      0.510000       12.0110           0
    4802 CRY4 294  PHE  O    O     -0.510000       15.9990           0
    4803 CRY4 295  TYR  N    NH1   -0.470000       11.9910           0
    4804 CRY4 295  TYR  HN   H      0.310000        3.0240           0
    4805 CRY4 295  TYR  CA   CT1    0.070000        9.9950           0
    4806 CRY4 295  TYR  HA   HB1    0.090000        3.0240           0
    4807 CRY4 295  TYR  CB   CT2   -0.180000        7.9790           0
    4808 CRY4 295  TYR  HB1  HA2    0.090000        3.0240           0
    4809 CRY4 295  TYR  HB2  HA2    0.090000        3.0240           0
    4810 CRY4 295  TYR  CG   CA     0.000000       12.0110           0
    4811 CRY4 295  TYR  CD1  CA    -0.115000        9.9950           0
    4812 CRY4 295  TYR  HD1  HP     0.115000        3.0240           0
    4813 CRY4 295  TYR  CE1  CA    -0.115000        9.9950           0
    4814 CRY4 295  TYR  HE1  HP     0.115000        3.0240           0
    4815 CRY4 295  TYR  CZ   CA     0.110000       12.0110           0
    4816 CRY4 295  TYR  OH   OH1   -0.540000       13.9830           0
    4817 CRY4 295  TYR  HH   H      0.430000        3.0240           0
    4818 CRY4 295  TYR  CD2  CA    -0.115000        9.9950           0
    4819 CRY4 295  TYR  HD2  HP     0.115000        3.0240           0
    4820 CRY4 295  TYR  CE2  CA    -0.115000        9.9950           0
    4821 CRY4 295  TYR  HE2  HP     0.115000        3.0240           0
    4822 CRY4 295  TYR  C    C      0.510000       12.0110           0
    4823 CRY4 295  TYR  O    O     -0.510000       15.9990           0
    4824 CRY4 296  THR  N    NH1   -0.470000       11.9910           0
    4825 CRY4 296  THR  HN   H      0.310000        3.0240           0
    4826 CRY4 296  THR  CA   CT1    0.070000        9.9950           0
    4827 CRY4 296  THR  HA   HB1    0.090000        3.0240           0
    4828 CRY4 296  THR  CB   CT1    0.140000        9.9950           0
    4829 CRY4 296  THR  HB   HA1    0.090000        3.0240           0
    4830 CRY4 296  THR  OG1  OH1   -0.660000       13.9830           0
    4831 CRY4 296  THR  HG1  H      0.430000        3.0240           0
    4832 CRY4 296  THR  CG2  CT3   -0.270000        5.9630           0
    4833 CRY4 296  THR  HG21 HA3    0.090000        3.0240           0
    4834 CRY4 296  THR  HG22 HA3    0.090000        3.0240           0
    4835 CRY4 296  THR  HG23 HA3    0.090000        3.0240           0
    4836 CRY4 296  THR  C    C      0.510000       12.0110           0
    4837 CRY4 296  THR  O    O     -0.510000       15.9990           0
    4838 CRY4 297  VAL  N    NH1   -0.470000       11.9910           0
    4839 CRY4 297  VAL  HN   H      0.310000        3.0240           0
    4840 CRY4 297  VAL  CA   CT1    0.070000        9.9950           0
    4841 CRY4 297  VAL  HA   HB1    0.090000        3.0240           0
    4842 CRY4 297  VAL  CB   CT1   -0.090000        9.9950           0
    4843 CRY4 297  VAL  HB   HA1    0.090000        3.0240           0
    4844 CRY4 297  VAL  CG1  CT3   -0.270000        5.9630           0
    4845 CRY4 297  VAL  HG11 HA3    0.090000        3.0240           0
    4846 CRY4 297  VAL  HG12 HA3    0.090000        3.0240           0
    4847 CRY4 297  VAL  HG13 HA3    0.090000        3.0240           0
    4848 CRY4 297  VAL  CG2  CT3   -0.270000        5.9630           0
    4849 CRY4 297  VAL  HG21 HA3    0.090000        3.0240           0
    4850 CRY4 297  VAL  HG22 HA3    0.090000        3.0240           0
    4851 CRY4 297  VAL  HG23 HA3    0.090000        3.0240           0
    4852 CRY4 297  VAL  C    C      0.510000       12.0110           0
    4853 CRY4 297  VAL  O    O     -0.510000       15.9990           0
    4854 CRY4 298  ALA  N    NH1   -0.470000       11.9910           0
    4855 CRY4 298  ALA  HN   H      0.310000        3.0240           0
    4856 CRY4 298  ALA  CA   CT1    0.070000        9.9950           0
    4857 CRY4 298  ALA  HA   HB1    0.090000        3.0240           0
    4858 CRY4 298  ALA  CB   CT3   -0.270000        5.9630           0
    4859 CRY4 298  ALA  HB1  HA3    0.090000        3.0240           0
    4860 CRY4 298  ALA  HB2  HA3    0.090000        3.0240           0
    4861 CRY4 298  ALA  HB3  HA3    0.090000        3.0240           0
    4862 CRY4 298  ALA  C    C      0.510000       12.0110           0
    4863 CRY4 298  ALA  O    O     -0.510000       15.9990           0
    4864 CRY4 299  SER  N    NH1   -0.470000       11.9910           0
    4865 CRY4 299  SER  HN   H      0.310000        3.0240           0
    4866 CRY4 299  SER  CA   CT1    0.070000        9.9950           0
    4867 CRY4 299  SER  HA   HB1    0.090000        3.0240           0
    4868 CRY4 299  SER  CB   CT2    0.050000        7.9790           0
    4869 CRY4 299  SER  HB1  HA2    0.090000        3.0240           0
    4870 CRY4 299  SER  HB2  HA2    0.090000        3.0240           0
    4871 CRY4 299  SER  OG   OH1   -0.660000       13.9830           0
    4872 CRY4 299  SER  HG1  H      0.430000        3.0240           0
    4873 CRY4 299  SER  C    C      0.510000       12.0110           0
    4874 CRY4 299  SER  O    O     -0.510000       15.9990           0
    4875 CRY4 300  ALA  N    NH1   -0.470000       11.9910           0
    4876 CRY4 300  ALA  HN   H      0.310000        3.0240           0
    4877 CRY4 300  ALA  CA   CT1    0.070000        9.9950           0
    4878 CRY4 300  ALA  HA   HB1    0.090000        3.0240           0
    4879 CRY4 300  ALA  CB   CT3   -0.270000        5.9630           0
    4880 CRY4 300  ALA  HB1  HA3    0.090000        3.0240           0
    4881 CRY4 300  ALA  HB2  HA3    0.090000        3.0240           0
    4882 CRY4 300  ALA  HB3  HA3    0.090000        3.0240           0
    4883 CRY4 300  ALA  C    C      0.510000       12.0110           0
    4884 CRY4 300  ALA  O    O     -0.510000       15.9990           0
    4885 CRY4 301  THR  N    NH1   -0.470000       11.9910           0
    4886 CRY4 301  THR  HN   H      0.310000        3.0240           0
    4887 CRY4 301  THR  CA   CT1    0.070000        9.9950           0
    4888 CRY4 301  THR  HA   HB1    0.090000        3.0240           0
    4889 CRY4 301  THR  CB   CT1    0.140000        9.9950           0
    4890 CRY4 301  THR  HB   HA1    0.090000        3.0240           0
    4891 CRY4 301  THR  OG1  OH1   -0.660000       13.9830           0
    4892 CRY4 301  THR  HG1  H      0.430000        3.0240           0
    4893 CRY4 301  THR  CG2  CT3   -0.270000        5.9630           0
    4894 CRY4 301  THR  HG21 HA3    0.090000        3.0240           0
    4895 CRY4 301  THR  HG22 HA3    0.090000        3.0240           0
    4896 CRY4 301  THR  HG23 HA3    0.090000        3.0240           0
    4897 CRY4 301  THR  C    C      0.510000       12.0110           0
    4898 CRY4 301  THR  O    O     -0.510000       15.9990           0
    4899 CRY4 302  PRO  N    N     -0.290000       14.0070           0
    4900 CRY4 302  PRO  CD   CP3    0.000000        7.9790           0
    4901 CRY4 302  PRO  HD1  HA2    0.090000        3.0240           0
    4902 CRY4 302  PRO  HD2  HA2    0.090000        3.0240           0
    4903 CRY4 302  PRO  CA   CP1    0.020000        9.9950           0
    4904 CRY4 302  PRO  HA   HB1    0.090000        3.0240           0
    4905 CRY4 302  PRO  CB   CP2   -0.180000        7.9790           0
    4906 CRY4 302  PRO  HB1  HA2    0.090000        3.0240           0
    4907 CRY4 302  PRO  HB2  HA2    0.090000        3.0240           0
    4908 CRY4 302  PRO  CG   CP2   -0.180000        7.9790           0
    4909 CRY4 302  PRO  HG1  HA2    0.090000        3.0240           0
    4910 CRY4 302  PRO  HG2  HA2    0.090000        3.0240           0
    4911 CRY4 302  PRO  C    C      0.510000       12.0110           0
    4912 CRY4 302  PRO  O    O     -0.510000       15.9990           0
    4913 CRY4 303  ASN  N    NH1   -0.470000       11.9910           0
    4914 CRY4 303  ASN  HN   H      0.310000        3.0240           0
    4915 CRY4 303  ASN  CA   CT1    0.070000        9.9950           0
    4916 CRY4 303  ASN  HA   HB1    0.090000        3.0240           0
    4917 CRY4 303  ASN  CB   CT2   -0.180000        7.9790           0
    4918 CRY4 303  ASN  HB1  HA2    0.090000        3.0240           0
    4919 CRY4 303  ASN  HB2  HA2    0.090000        3.0240           0
    4920 CRY4 303  ASN  CG   CC     0.550000       12.0110           0
    4921 CRY4 303  ASN  OD1  O     -0.550000       15.9990           0
    4922 CRY4 303  ASN  ND2  NH2   -0.620000        9.9750           0
    4923 CRY4 303  ASN  HD21 H      0.320000        3.0240           0
    4924 CRY4 303  ASN  HD22 H      0.300000        3.0240           0
    4925 CRY4 303  ASN  C    C      0.510000       12.0110           0
    4926 CRY4 303  ASN  O    O     -0.510000       15.9990           0
    4927 CRY4 304  PHE  N    NH1   -0.470000       11.9910           0
    4928 CRY4 304  PHE  HN   H      0.310000        3.0240           0
    4929 CRY4 304  PHE  CA   CT1    0.070000        9.9950           0
    4930 CRY4 304  PHE  HA   HB1    0.090000        3.0240           0
    4931 CRY4 304  PHE  CB   CT2   -0.180000        7.9790           0
    4932 CRY4 304  PHE  HB1  HA2    0.090000        3.0240           0
    4933 CRY4 304  PHE  HB2  HA2    0.090000        3.0240           0
    4934 CRY4 304  PHE  CG   CA     0.000000       12.0110           0
    4935 CRY4 304  PHE  CD1  CA    -0.115000        9.9950           0
    4936 CRY4 304  PHE  HD1  HP     0.115000        3.0240           0
    4937 CRY4 304  PHE  CE1  CA    -0.115000        9.9950           0
    4938 CRY4 304  PHE  HE1  HP     0.115000        3.0240           0
    4939 CRY4 304  PHE  CZ   CA    -0.115000        9.9950           0
    4940 CRY4 304  PHE  HZ   HP     0.115000        3.0240           0
    4941 CRY4 304  PHE  CD2  CA    -0.115000        9.9950           0
    4942 CRY4 304  PHE  HD2  HP     0.115000        3.0240           0
    4943 CRY4 304  PHE  CE2  CA    -0.115000        9.9950           0
    4944 CRY4 304  PHE  HE2  HP     0.115000        3.0240           0
    4945 CRY4 304  PHE  C    C      0.510000       12.0110           0
    4946 CRY4 304  PHE  O    O     -0.510000       15.9990           0
    4947 CRY4 305  THR  N    NH1   -0.470000       11.9910           0
    4948 CRY4 305  THR  HN   H      0.310000        3.0240           0
    4949 CRY4 305  THR  CA   CT1    0.070000        9.9950           0
    4950 CRY4 305  THR  HA   HB1    0.090000        3.0240           0
    4951 CRY4 305  THR  CB   CT1    0.140000        9.9950           0
    4952 CRY4 305  THR  HB   HA1    0.090000        3.0240           0
    4953 CRY4 305  THR  OG1  OH1   -0.660000       13.9830           0
    4954 CRY4 305  THR  HG1  H      0.430000        3.0240           0
    4955 CRY4 305  THR  CG2  CT3   -0.270000        5.9630           0
    4956 CRY4 305  THR  HG21 HA3    0.090000        3.0240           0
    4957 CRY4 305  THR  HG22 HA3    0.090000        3.0240           0
    4958 CRY4 305  THR  HG23 HA3    0.090000        3.0240           0
    4959 CRY4 305  THR  C    C      0.510000       12.0110           0
    4960 CRY4 305  THR  O    O     -0.510000       15.9990           0
    4961 CRY4 306  GLN  N    NH1   -0.470000       11.9910           0
    4962 CRY4 306  GLN  HN   H      0.310000        3.0240           0
    4963 CRY4 306  GLN  CA   CT1    0.070000        9.9950           0
    4964 CRY4 306  GLN  HA   HB1    0.090000        3.0240           0
    4965 CRY4 306  GLN  CB   CT2   -0.180000        7.9790           0
    4966 CRY4 306  GLN  HB1  HA2    0.090000        3.0240           0
    4967 CRY4 306  GLN  HB2  HA2    0.090000        3.0240           0
    4968 CRY4 306  GLN  CG   CT2   -0.180000        7.9790           0
    4969 CRY4 306  GLN  HG1  HA2    0.090000        3.0240           0
    4970 CRY4 306  GLN  HG2  HA2    0.090000        3.0240           0
    4971 CRY4 306  GLN  CD   CC     0.550000       12.0110           0
    4972 CRY4 306  GLN  OE1  O     -0.550000       15.9990           0
    4973 CRY4 306  GLN  NE2  NH2   -0.620000        9.9750           0
    4974 CRY4 306  GLN  HE21 H      0.320000        3.0240           0
    4975 CRY4 306  GLN  HE22 H      0.300000        3.0240           0
    4976 CRY4 306  GLN  C    C      0.510000       12.0110           0
    4977 CRY4 306  GLN  O    O     -0.510000       15.9990           0
    4978 CRY4 307  MET  N    NH1   -0.470000       11.9910           0
    4979 CRY4 307  MET  HN   H      0.310000        3.0240           0
    4980 CRY4 307  MET  CA   CT1    0.070000        9.9950           0
    4981 CRY4 307  MET  HA   HB1    0.090000        3.0240           0
    4982 CRY4 307  MET  CB   CT2   -0.180000        7.9790           0
    4983 CRY4 307  MET  HB1  HA2    0.090000        3.0240           0
    4984 CRY4 307  MET  HB2  HA2    0.090000        3.0240           0
    4985 CRY4 307  MET  CG   CT2   -0.140000        7.9790           0
    4986 CRY4 307  MET  HG1  HA2    0.090000        3.0240           0
    4987 CRY4 307  MET  HG2  HA2    0.090000        3.0240           0
    4988 CRY4 307  MET  SD   S     -0.090000       32.0600           0
    4989 CRY4 307  MET  CE   CT3   -0.220000        5.9630           0
    4990 CRY4 307  MET  HE1  HA3    0.090000        3.0240           0
    4991 CRY4 307  MET  HE2  HA3    0.090000        3.0240           0
    4992 CRY4 307  MET  HE3  HA3    0.090000        3.0240           0
    4993 CRY4 307  MET  C    C      0.510000       12.0110           0
    4994 CRY4 307  MET  O    O     -0.510000       15.9990           0
    4995 CRY4 308  ALA  N    NH1   -0.470000       11.9910           0
    4996 CRY4 308  ALA  HN   H      0.310000        3.0240           0
    4997 CRY4 308  ALA  CA   CT1    0.070000        9.9950           0
    4998 CRY4 308  ALA  HA   HB1    0.090000        3.0240           0
    4999 CRY4 308  ALA  CB   CT3   -0.270000        5.9630           0
    5000 CRY4 308  ALA  HB1  HA3    0.090000        3.0240           0
    5001 CRY4 308  ALA  HB2  HA3    0.090000        3.0240           0
    5002 CRY4 308  ALA  HB3  HA3    0.090000        3.0240           0
    5003 CRY4 308  ALA  C    C      0.510000       12.0110           0
    5004 CRY4 308  ALA  O    O     -0.510000       15.9990           0
    5005 CRY4 309  GLY  N    NH1   -0.470000       11.9910           0
    5006 CRY4 309  GLY  HN   H      0.310000        3.0240           0
    5007 CRY4 309  GLY  CA   CT2   -0.020000        7.9790           0
    5008 CRY4 309  GLY  HA1  HB2    0.090000        3.0240           0
    5009 CRY4 309  GLY  HA2  HB2    0.090000        3.0240           0
    5010 CRY4 309  GLY  C    C      0.510000       12.0110           0
    5011 CRY4 309  GLY  O    O     -0.510000       15.9990           0
    5012 CRY4 310  ASN  N    NH1   -0.470000       11.9910           0
    5013 CRY4 310  ASN  HN   H      0.310000        3.0240           0
    5014 CRY4 310  ASN  CA   CT1    0.070000        9.9950           0
    5015 CRY4 310  ASN  HA   HB1    0.090000        3.0240           0
    5016 CRY4 310  ASN  CB   CT2   -0.180000        7.9790           0
    5017 CRY4 310  ASN  HB1  HA2    0.090000        3.0240           0
    5018 CRY4 310  ASN  HB2  HA2    0.090000        3.0240           0
    5019 CRY4 310  ASN  CG   CC     0.550000       12.0110           0
    5020 CRY4 310  ASN  OD1  O     -0.550000       15.9990           0
    5021 CRY4 310  ASN  ND2  NH2   -0.620000        9.9750           0
    5022 CRY4 310  ASN  HD21 H      0.320000        3.0240           0
    5023 CRY4 310  ASN  HD22 H      0.300000        3.0240           0
    5024 CRY4 310  ASN  C    C      0.510000       12.0110           0
    5025 CRY4 310  ASN  O    O     -0.510000       15.9990           0
    5026 CRY4 311  PRO  N    N     -0.290000       14.0070           0
    5027 CRY4 311  PRO  CD   CP3    0.000000        7.9790           0
    5028 CRY4 311  PRO  HD1  HA2    0.090000        3.0240           0
    5029 CRY4 311  PRO  HD2  HA2    0.090000        3.0240           0
    5030 CRY4 311  PRO  CA   CP1    0.020000        9.9950           0
    5031 CRY4 311  PRO  HA   HB1    0.090000        3.0240           0
    5032 CRY4 311  PRO  CB   CP2   -0.180000        7.9790           0
    5033 CRY4 311  PRO  HB1  HA2    0.090000        3.0240           0
    5034 CRY4 311  PRO  HB2  HA2    0.090000        3.0240           0
    5035 CRY4 311  PRO  CG   CP2   -0.180000        7.9790           0
    5036 CRY4 311  PRO  HG1  HA2    0.090000        3.0240           0
    5037 CRY4 311  PRO  HG2  HA2    0.090000        3.0240           0
    5038 CRY4 311  PRO  C    C      0.510000       12.0110           0
    5039 CRY4 311  PRO  O    O     -0.510000       15.9990           0
    5040 CRY4 312  ILE  N    NH1   -0.470000       11.9910           0
    5041 CRY4 312  ILE  HN   H      0.310000        3.0240           0
    5042 CRY4 312  ILE  CA   CT1    0.070000        9.9950           0
    5043 CRY4 312  ILE  HA   HB1    0.090000        3.0240           0
    5044 CRY4 312  ILE  CB   CT1   -0.090000        9.9950           0
    5045 CRY4 312  ILE  HB   HA1    0.090000        3.0240           0
    5046 CRY4 312  ILE  CG2  CT3   -0.270000        5.9630           0
    5047 CRY4 312  ILE  HG21 HA3    0.090000        3.0240           0
    5048 CRY4 312  ILE  HG22 HA3    0.090000        3.0240           0
    5049 CRY4 312  ILE  HG23 HA3    0.090000        3.0240           0
    5050 CRY4 312  ILE  CG1  CT2   -0.180000        7.9790           0
    5051 CRY4 312  ILE  HG11 HA2    0.090000        3.0240           0
    5052 CRY4 312  ILE  HG12 HA2    0.090000        3.0240           0
    5053 CRY4 312  ILE  CD   CT3   -0.270000        5.9630           0
    5054 CRY4 312  ILE  HD1  HA3    0.090000        3.0240           0
    5055 CRY4 312  ILE  HD2  HA3    0.090000        3.0240           0
    5056 CRY4 312  ILE  HD3  HA3    0.090000        3.0240           0
    5057 CRY4 312  ILE  C    C      0.510000       12.0110           0
    5058 CRY4 312  ILE  O    O     -0.510000       15.9990           0
    5059 CRY4 313  CYS  N    NH1   -0.470000       11.9910           0
    5060 CRY4 313  CYS  HN   H      0.310000        3.0240           0
    5061 CRY4 313  CYS  CA   CT1    0.070000        9.9950           0
    5062 CRY4 313  CYS  HA   HB1    0.090000        3.0240           0
    5063 CRY4 313  CYS  CB   CT2   -0.110000        7.9790           0
    5064 CRY4 313  CYS  HB1  HA2    0.090000        3.0240           0
    5065 CRY4 313  CYS  HB2  HA2    0.090000        3.0240           0
    5066 CRY4 313  CYS  SG   S     -0.230000       30.0440           0
    5067 CRY4 313  CYS  HG1  HS     0.160000        3.0240           0
    5068 CRY4 313  CYS  C    C      0.510000       12.0110           0
    5069 CRY4 313  CYS  O    O     -0.510000       15.9990           0
    5070 CRY4 314  LEU  N    NH1   -0.470000       11.9910           0
    5071 CRY4 314  LEU  HN   H      0.310000        3.0240           0
    5072 CRY4 314  LEU  CA   CT1    0.070000        9.9950           0
    5073 CRY4 314  LEU  HA   HB1    0.090000        3.0240           0
    5074 CRY4 314  LEU  CB   CT2   -0.180000        7.9790           0
    5075 CRY4 314  LEU  HB1  HA2    0.090000        3.0240           0
    5076 CRY4 314  LEU  HB2  HA2    0.090000        3.0240           0
    5077 CRY4 314  LEU  CG   CT1   -0.090000        9.9950           0
    5078 CRY4 314  LEU  HG   HA1    0.090000        3.0240           0
    5079 CRY4 314  LEU  CD1  CT3   -0.270000        5.9630           0
    5080 CRY4 314  LEU  HD11 HA3    0.090000        3.0240           0
    5081 CRY4 314  LEU  HD12 HA3    0.090000        3.0240           0
    5082 CRY4 314  LEU  HD13 HA3    0.090000        3.0240           0
    5083 CRY4 314  LEU  CD2  CT3   -0.270000        5.9630           0
    5084 CRY4 314  LEU  HD21 HA3    0.090000        3.0240           0
    5085 CRY4 314  LEU  HD22 HA3    0.090000        3.0240           0
    5086 CRY4 314  LEU  HD23 HA3    0.090000        3.0240           0
    5087 CRY4 314  LEU  C    C      0.510000       12.0110           0
    5088 CRY4 314  LEU  O    O     -0.510000       15.9990           0
    5089 CRY4 315  GLN  N    NH1   -0.470000       11.9910           0
    5090 CRY4 315  GLN  HN   H      0.310000        3.0240           0
    5091 CRY4 315  GLN  CA   CT1    0.070000        9.9950           0
    5092 CRY4 315  GLN  HA   HB1    0.090000        3.0240           0
    5093 CRY4 315  GLN  CB   CT2   -0.180000        7.9790           0
    5094 CRY4 315  GLN  HB1  HA2    0.090000        3.0240           0
    5095 CRY4 315  GLN  HB2  HA2    0.090000        3.0240           0
    5096 CRY4 315  GLN  CG   CT2   -0.180000        7.9790           0
    5097 CRY4 315  GLN  HG1  HA2    0.090000        3.0240           0
    5098 CRY4 315  GLN  HG2  HA2    0.090000        3.0240           0
    5099 CRY4 315  GLN  CD   CC     0.550000       12.0110           0
    5100 CRY4 315  GLN  OE1  O     -0.550000       15.9990           0
    5101 CRY4 315  GLN  NE2  NH2   -0.620000        9.9750           0
    5102 CRY4 315  GLN  HE21 H      0.320000        3.0240           0
    5103 CRY4 315  GLN  HE22 H      0.300000        3.0240           0
    5104 CRY4 315  GLN  C    C      0.510000       12.0110           0
    5105 CRY4 315  GLN  O    O     -0.510000       15.9990           0
    5106 CRY4 316  ILE  N    NH1   -0.470000       11.9910           0
    5107 CRY4 316  ILE  HN   H      0.310000        3.0240           0
    5108 CRY4 316  ILE  CA   CT1    0.070000        9.9950           0
    5109 CRY4 316  ILE  HA   HB1    0.090000        3.0240           0
    5110 CRY4 316  ILE  CB   CT1   -0.090000        9.9950           0
    5111 CRY4 316  ILE  HB   HA1    0.090000        3.0240           0
    5112 CRY4 316  ILE  CG2  CT3   -0.270000        5.9630           0
    5113 CRY4 316  ILE  HG21 HA3    0.090000        3.0240           0
    5114 CRY4 316  ILE  HG22 HA3    0.090000        3.0240           0
    5115 CRY4 316  ILE  HG23 HA3    0.090000        3.0240           0
    5116 CRY4 316  ILE  CG1  CT2   -0.180000        7.9790           0
    5117 CRY4 316  ILE  HG11 HA2    0.090000        3.0240           0
    5118 CRY4 316  ILE  HG12 HA2    0.090000        3.0240           0
    5119 CRY4 316  ILE  CD   CT3   -0.270000        5.9630           0
    5120 CRY4 316  ILE  HD1  HA3    0.090000        3.0240           0
    5121 CRY4 316  ILE  HD2  HA3    0.090000        3.0240           0
    5122 CRY4 316  ILE  HD3  HA3    0.090000        3.0240           0
    5123 CRY4 316  ILE  C    C      0.510000       12.0110           0
    5124 CRY4 316  ILE  O    O     -0.510000       15.9990           0
    5125 CRY4 317  CYS  N    NH1   -0.470000       11.9910           0
    5126 CRY4 317  CYS  HN   H      0.310000        3.0240           0
    5127 CRY4 317  CYS  CA   CT1    0.070000        9.9950           0
    5128 CRY4 317  CYS  HA   HB1    0.090000        3.0240           0
    5129 CRY4 317  CYS  CB   CT2   -0.110000        7.9790           0
    5130 CRY4 317  CYS  HB1  HA2    0.090000        3.0240           0
    5131 CRY4 317  CYS  HB2  HA2    0.090000        3.0240           0
    5132 CRY4 317  CYS  SG   S     -0.230000       30.0440           0
    5133 CRY4 317  CYS  HG1  HS     0.160000        3.0240           0
    5134 CRY4 317  CYS  C    C      0.510000       12.0110           0
    5135 CRY4 317  CYS  O    O     -0.510000       15.9990           0
    5136 CRY4 318  TRPP N    NH1   -0.470000       11.9910           0
    5137 CRY4 318  TRPP HN   H      0.310000        3.0240           0
    5138 CRY4 318  TRPP CA   CT1    0.070000        9.9950           0
    5139 CRY4 318  TRPP HA   HB1    0.090000        3.0240           0
    5140 CRY4 318  TRPP CB   CT2    0.060000        7.9790           0
    5141 CRY4 318  TRPP HB1  HA2    0.060000        3.0240           0
    5142 CRY4 318  TRPP HB2  HA2    0.060000        3.0240           0
    5143 CRY4 318  TRPP CG   CY    -0.090000       12.0110           0
    5144 CRY4 318  TRPP CD1  CA     0.320000        9.9950           0
    5145 CRY4 318  TRPP HD1  HP     0.170000        3.0240           0
    5146 CRY4 318  TRPP NE1  NY    -0.630000       11.9910           0
    5147 CRY4 318  TRPP HE1  H      0.450000        3.0240           0
    5148 CRY4 318  TRPP CE2  CPT    0.450000       12.0110           0
    5149 CRY4 318  TRPP CD2  CPT    0.040000       12.0110           0
    5150 CRY4 318  TRPP CE3  CAI   -0.140000        9.9950           0
    5151 CRY4 318  TRPP HE3  HP     0.200000        3.0240           0
    5152 CRY4 318  TRPP CZ3  CA    -0.210000        9.9950           0
    5153 CRY4 318  TRPP HZ3  HP     0.190000        3.0240           0
    5154 CRY4 318  TRPP CZ2  CAI   -0.360000        9.9950           0
    5155 CRY4 318  TRPP HZ2  HP     0.230000        3.0240           0
    5156 CRY4 318  TRPP CH2  CA     0.050000        9.9950           0
    5157 CRY4 318  TRPP HH2  HP     0.150000        3.0240           0
    5158 CRY4 318  TRPP C    C      0.510000       12.0110           0
    5159 CRY4 318  TRPP O    O     -0.510000       15.9990           0
    5160 CRY4 319  TYR  N    NH1   -0.470000       11.9910           0
    5161 CRY4 319  TYR  HN   H      0.310000        3.0240           0
    5162 CRY4 319  TYR  CA   CT1    0.070000        9.9950           0
    5163 CRY4 319  TYR  HA   HB1    0.090000        3.0240           0
    5164 CRY4 319  TYR  CB   CT2   -0.180000        7.9790           0
    5165 CRY4 319  TYR  HB1  HA2    0.090000        3.0240           0
    5166 CRY4 319  TYR  HB2  HA2    0.090000        3.0240           0
    5167 CRY4 319  TYR  CG   CA     0.000000       12.0110           0
    5168 CRY4 319  TYR  CD1  CA    -0.115000        9.9950           0
    5169 CRY4 319  TYR  HD1  HP     0.115000        3.0240           0
    5170 CRY4 319  TYR  CE1  CA    -0.115000        9.9950           0
    5171 CRY4 319  TYR  HE1  HP     0.115000        3.0240           0
    5172 CRY4 319  TYR  CZ   CA     0.110000       12.0110           0
    5173 CRY4 319  TYR  OH   OH1   -0.540000       13.9830           0
    5174 CRY4 319  TYR  HH   H      0.430000        3.0240           0
    5175 CRY4 319  TYR  CD2  CA    -0.115000        9.9950           0
    5176 CRY4 319  TYR  HD2  HP     0.115000        3.0240           0
    5177 CRY4 319  TYR  CE2  CA    -0.115000        9.9950           0
    5178 CRY4 319  TYR  HE2  HP     0.115000        3.0240           0
    5179 CRY4 319  TYR  C    C      0.510000       12.0110           0
    5180 CRY4 319  TYR  O    O     -0.510000       15.9990           0
    5181 CRY4 320  LYS  N    NH1   -0.470000       11.9910           0
    5182 CRY4 320  LYS  HN   H      0.310000        3.0240           0
    5183 CRY4 320  LYS  CA   CT1    0.070000        9.9950           0
    5184 CRY4 320  LYS  HA   HB1    0.090000        3.0240           0
    5185 CRY4 320  LYS  CB   CT2   -0.180000        7.9790           0
    5186 CRY4 320  LYS  HB1  HA2    0.090000        3.0240           0
    5187 CRY4 320  LYS  HB2  HA2    0.090000        3.0240           0
    5188 CRY4 320  LYS  CG   CT2   -0.180000        7.9790           0
    5189 CRY4 320  LYS  HG1  HA2    0.090000        3.0240           0
    5190 CRY4 320  LYS  HG2  HA2    0.090000        3.0240           0
    5191 CRY4 320  LYS  CD   CT2   -0.180000        7.9790           0
    5192 CRY4 320  LYS  HD1  HA2    0.090000        3.0240           0
    5193 CRY4 320  LYS  HD2  HA2    0.090000        3.0240           0
    5194 CRY4 320  LYS  CE   CT2    0.210000        7.9790           0
    5195 CRY4 320  LYS  HE1  HA2    0.050000        3.0240           0
    5196 CRY4 320  LYS  HE2  HA2    0.050000        3.0240           0
    5197 CRY4 320  LYS  NZ   NH3   -0.300000        7.9590           0
    5198 CRY4 320  LYS  HZ1  HC     0.330000        3.0240           0
    5199 CRY4 320  LYS  HZ2  HC     0.330000        3.0240           0
    5200 CRY4 320  LYS  HZ3  HC     0.330000        3.0240           0
    5201 CRY4 320  LYS  C    C      0.510000       12.0110           0
    5202 CRY4 320  LYS  O    O     -0.510000       15.9990           0
    5203 CRY4 321  ASP  N    NH1   -0.470000       11.9910           0
    5204 CRY4 321  ASP  HN   H      0.310000        3.0240           0
    5205 CRY4 321  ASP  CA   CT1    0.070000        9.9950           0
    5206 CRY4 321  ASP  HA   HB1    0.090000        3.0240           0
    5207 CRY4 321  ASP  CB   CT2A  -0.280000        7.9790           0
    5208 CRY4 321  ASP  HB1  HA2    0.090000        3.0240           0
    5209 CRY4 321  ASP  HB2  HA2    0.090000        3.0240           0
    5210 CRY4 321  ASP  CG   CC     0.620000       12.0110           0
    5211 CRY4 321  ASP  OD1  OC    -0.760000       15.9990           0
    5212 CRY4 321  ASP  OD2  OC    -0.760000       15.9990           0
    5213 CRY4 321  ASP  C    C      0.510000       12.0110           0
    5214 CRY4 321  ASP  O    O     -0.510000       15.9990           0
    5215 CRY4 322  ALA  N    NH1   -0.470000       11.9910           0
    5216 CRY4 322  ALA  HN   H      0.310000        3.0240           0
    5217 CRY4 322  ALA  CA   CT1    0.070000        9.9950           0
    5218 CRY4 322  ALA  HA   HB1    0.090000        3.0240           0
    5219 CRY4 322  ALA  CB   CT3   -0.270000        5.9630           0
    5220 CRY4 322  ALA  HB1  HA3    0.090000        3.0240           0
    5221 CRY4 322  ALA  HB2  HA3    0.090000        3.0240           0
    5222 CRY4 322  ALA  HB3  HA3    0.090000        3.0240           0
    5223 CRY4 322  ALA  C    C      0.510000       12.0110           0
    5224 CRY4 322  ALA  O    O     -0.510000       15.9990           0
    5225 CRY4 323  GLU  N    NH1   -0.470000       11.9910           0
    5226 CRY4 323  GLU  HN   H      0.310000        3.0240           0
    5227 CRY4 323  GLU  CA   CT1    0.070000        9.9950           0
    5228 CRY4 323  GLU  HA   HB1    0.090000        3.0240           0
    5229 CRY4 323  GLU  CB   CT2A  -0.180000        7.9790           0
    5230 CRY4 323  GLU  HB1  HA2    0.090000        3.0240           0
    5231 CRY4 323  GLU  HB2  HA2    0.090000        3.0240           0
    5232 CRY4 323  GLU  CG   CT2   -0.280000        7.9790           0
    5233 CRY4 323  GLU  HG1  HA2    0.090000        3.0240           0
    5234 CRY4 323  GLU  HG2  HA2    0.090000        3.0240           0
    5235 CRY4 323  GLU  CD   CC     0.620000       12.0110           0
    5236 CRY4 323  GLU  OE1  OC    -0.760000       15.9990           0
    5237 CRY4 323  GLU  OE2  OC    -0.760000       15.9990           0
    5238 CRY4 323  GLU  C    C      0.510000       12.0110           0
    5239 CRY4 323  GLU  O    O     -0.510000       15.9990           0
    5240 CRY4 324  ARG  N    NH1   -0.470000       11.9910           0
    5241 CRY4 324  ARG  HN   H      0.310000        3.0240           0
    5242 CRY4 324  ARG  CA   CT1    0.070000        9.9950           0
    5243 CRY4 324  ARG  HA   HB1    0.090000        3.0240           0
    5244 CRY4 324  ARG  CB   CT2   -0.180000        7.9790           0
    5245 CRY4 324  ARG  HB1  HA2    0.090000        3.0240           0
    5246 CRY4 324  ARG  HB2  HA2    0.090000        3.0240           0
    5247 CRY4 324  ARG  CG   CT2   -0.180000        7.9790           0
    5248 CRY4 324  ARG  HG1  HA2    0.090000        3.0240           0
    5249 CRY4 324  ARG  HG2  HA2    0.090000        3.0240           0
    5250 CRY4 324  ARG  CD   CT2    0.200000        7.9790           0
    5251 CRY4 324  ARG  HD1  HA2    0.090000        3.0240           0
    5252 CRY4 324  ARG  HD2  HA2    0.090000        3.0240           0
    5253 CRY4 324  ARG  NE   NC2   -0.700000       11.9910           0
    5254 CRY4 324  ARG  HE   HC     0.440000        3.0240           0
    5255 CRY4 324  ARG  CZ   C      0.640000       12.0110           0
    5256 CRY4 324  ARG  NH1  NC2   -0.800000        9.9750           0
    5257 CRY4 324  ARG  HH11 HC     0.460000        3.0240           0
    5258 CRY4 324  ARG  HH12 HC     0.460000        3.0240           0
    5259 CRY4 324  ARG  NH2  NC2   -0.800000        9.9750           0
    5260 CRY4 324  ARG  HH21 HC     0.460000        3.0240           0
    5261 CRY4 324  ARG  HH22 HC     0.460000        3.0240           0
    5262 CRY4 324  ARG  C    C      0.510000       12.0110           0
    5263 CRY4 324  ARG  O    O     -0.510000       15.9990           0
    5264 CRY4 325  LEU  N    NH1   -0.470000       11.9910           0
    5265 CRY4 325  LEU  HN   H      0.310000        3.0240           0
    5266 CRY4 325  LEU  CA   CT1    0.070000        9.9950           0
    5267 CRY4 325  LEU  HA   HB1    0.090000        3.0240           0
    5268 CRY4 325  LEU  CB   CT2   -0.180000        7.9790           0
    5269 CRY4 325  LEU  HB1  HA2    0.090000        3.0240           0
    5270 CRY4 325  LEU  HB2  HA2    0.090000        3.0240           0
    5271 CRY4 325  LEU  CG   CT1   -0.090000        9.9950           0
    5272 CRY4 325  LEU  HG   HA1    0.090000        3.0240           0
    5273 CRY4 325  LEU  CD1  CT3   -0.270000        5.9630           0
    5274 CRY4 325  LEU  HD11 HA3    0.090000        3.0240           0
    5275 CRY4 325  LEU  HD12 HA3    0.090000        3.0240           0
    5276 CRY4 325  LEU  HD13 HA3    0.090000        3.0240           0
    5277 CRY4 325  LEU  CD2  CT3   -0.270000        5.9630           0
    5278 CRY4 325  LEU  HD21 HA3    0.090000        3.0240           0
    5279 CRY4 325  LEU  HD22 HA3    0.090000        3.0240           0
    5280 CRY4 325  LEU  HD23 HA3    0.090000        3.0240           0
    5281 CRY4 325  LEU  C    C      0.510000       12.0110           0
    5282 CRY4 325  LEU  O    O     -0.510000       15.9990           0
    5283 CRY4 326  HSD  N    NH1   -0.470000       11.9910           0
    5284 CRY4 326  HSD  HN   H      0.310000        3.0240           0
    5285 CRY4 326  HSD  CA   CT1    0.070000        9.9950           0
    5286 CRY4 326  HSD  HA   HB1    0.090000        3.0240           0
    5287 CRY4 326  HSD  CB   CT2   -0.090000        7.9790           0
    5288 CRY4 326  HSD  HB1  HA2    0.090000        3.0240           0
    5289 CRY4 326  HSD  HB2  HA2    0.090000        3.0240           0
    5290 CRY4 326  HSD  ND1  NR1   -0.360000       11.9910           0
    5291 CRY4 326  HSD  HD1  H      0.320000        3.0240           0
    5292 CRY4 326  HSD  CG   CPH1  -0.050000       12.0110           0
    5293 CRY4 326  HSD  CE1  CPH2   0.250000        9.9950           0
    5294 CRY4 326  HSD  HE1  HR1    0.130000        3.0240           0
    5295 CRY4 326  HSD  NE2  NR2   -0.700000       14.0070           0
    5296 CRY4 326  HSD  CD2  CPH1   0.220000        9.9950           0
    5297 CRY4 326  HSD  HD2  HR3    0.100000        3.0240           0
    5298 CRY4 326  HSD  C    C      0.510000       12.0110           0
    5299 CRY4 326  HSD  O    O     -0.510000       15.9990           0
    5300 CRY4 327  LYS  N    NH1   -0.470000       11.9910           0
    5301 CRY4 327  LYS  HN   H      0.310000        3.0240           0
    5302 CRY4 327  LYS  CA   CT1    0.070000        9.9950           0
    5303 CRY4 327  LYS  HA   HB1    0.090000        3.0240           0
    5304 CRY4 327  LYS  CB   CT2   -0.180000        7.9790           0
    5305 CRY4 327  LYS  HB1  HA2    0.090000        3.0240           0
    5306 CRY4 327  LYS  HB2  HA2    0.090000        3.0240           0
    5307 CRY4 327  LYS  CG   CT2   -0.180000        7.9790           0
    5308 CRY4 327  LYS  HG1  HA2    0.090000        3.0240           0
    5309 CRY4 327  LYS  HG2  HA2    0.090000        3.0240           0
    5310 CRY4 327  LYS  CD   CT2   -0.180000        7.9790           0
    5311 CRY4 327  LYS  HD1  HA2    0.090000        3.0240           0
    5312 CRY4 327  LYS  HD2  HA2    0.090000        3.0240           0
    5313 CRY4 327  LYS  CE   CT2    0.210000        7.9790           0
    5314 CRY4 327  LYS  HE1  HA2    0.050000        3.0240           0
    5315 CRY4 327  LYS  HE2  HA2    0.050000        3.0240           0
    5316 CRY4 327  LYS  NZ   NH3   -0.300000        7.9590           0
    5317 CRY4 327  LYS  HZ1  HC     0.330000        3.0240           0
    5318 CRY4 327  LYS  HZ2  HC     0.330000        3.0240           0
    5319 CRY4 327  LYS  HZ3  HC     0.330000        3.0240           0
    5320 CRY4 327  LYS  C    C      0.510000       12.0110           0
    5321 CRY4 327  LYS  O    O     -0.510000       15.9990           0
    5322 CRY4 328  TRP  N    NH1   -0.470000       11.9910           0
    5323 CRY4 328  TRP  HN   H      0.310000        3.0240           0
    5324 CRY4 328  TRP  CA   CT1    0.070000        9.9950           0
    5325 CRY4 328  TRP  HA   HB1    0.090000        3.0240           0
    5326 CRY4 328  TRP  CB   CT2   -0.180000        7.9790           0
    5327 CRY4 328  TRP  HB1  HA2    0.090000        3.0240           0
    5328 CRY4 328  TRP  HB2  HA2    0.090000        3.0240           0
    5329 CRY4 328  TRP  CG   CY    -0.030000       12.0110           0
    5330 CRY4 328  TRP  CD1  CA    -0.150000        9.9950           0
    5331 CRY4 328  TRP  HD1  HP     0.220000        3.0240           0
    5332 CRY4 328  TRP  NE1  NY    -0.510000       11.9910           0
    5333 CRY4 328  TRP  HE1  H      0.370000        3.0240           0
    5334 CRY4 328  TRP  CE2  CPT    0.240000       12.0110           0
    5335 CRY4 328  TRP  CD2  CPT    0.110000       12.0110           0
    5336 CRY4 328  TRP  CE3  CAI   -0.250000        9.9950           0
    5337 CRY4 328  TRP  HE3  HP     0.170000        3.0240           0
    5338 CRY4 328  TRP  CZ3  CA    -0.200000        9.9950           0
    5339 CRY4 328  TRP  HZ3  HP     0.140000        3.0240           0
    5340 CRY4 328  TRP  CZ2  CAI   -0.270000        9.9950           0
    5341 CRY4 328  TRP  HZ2  HP     0.160000        3.0240           0
    5342 CRY4 328  TRP  CH2  CA    -0.140000        9.9950           0
    5343 CRY4 328  TRP  HH2  HP     0.140000        3.0240           0
    5344 CRY4 328  TRP  C    C      0.510000       12.0110           0
    5345 CRY4 328  TRP  O    O     -0.510000       15.9990           0
    5346 CRY4 329  LYS  N    NH1   -0.470000       11.9910           0
    5347 CRY4 329  LYS  HN   H      0.310000        3.0240           0
    5348 CRY4 329  LYS  CA   CT1    0.070000        9.9950           0
    5349 CRY4 329  LYS  HA   HB1    0.090000        3.0240           0
    5350 CRY4 329  LYS  CB   CT2   -0.180000        7.9790           0
    5351 CRY4 329  LYS  HB1  HA2    0.090000        3.0240           0
    5352 CRY4 329  LYS  HB2  HA2    0.090000        3.0240           0
    5353 CRY4 329  LYS  CG   CT2   -0.180000        7.9790           0
    5354 CRY4 329  LYS  HG1  HA2    0.090000        3.0240           0
    5355 CRY4 329  LYS  HG2  HA2    0.090000        3.0240           0
    5356 CRY4 329  LYS  CD   CT2   -0.180000        7.9790           0
    5357 CRY4 329  LYS  HD1  HA2    0.090000        3.0240           0
    5358 CRY4 329  LYS  HD2  HA2    0.090000        3.0240           0
    5359 CRY4 329  LYS  CE   CT2    0.210000        7.9790           0
    5360 CRY4 329  LYS  HE1  HA2    0.050000        3.0240           0
    5361 CRY4 329  LYS  HE2  HA2    0.050000        3.0240           0
    5362 CRY4 329  LYS  NZ   NH3   -0.300000        7.9590           0
    5363 CRY4 329  LYS  HZ1  HC     0.330000        3.0240           0
    5364 CRY4 329  LYS  HZ2  HC     0.330000        3.0240           0
    5365 CRY4 329  LYS  HZ3  HC     0.330000        3.0240           0
    5366 CRY4 329  LYS  C    C      0.510000       12.0110           0
    5367 CRY4 329  LYS  O    O     -0.510000       15.9990           0
    5368 CRY4 330  MET  N    NH1   -0.470000       11.9910           0
    5369 CRY4 330  MET  HN   H      0.310000        3.0240           0
    5370 CRY4 330  MET  CA   CT1    0.070000        9.9950           0
    5371 CRY4 330  MET  HA   HB1    0.090000        3.0240           0
    5372 CRY4 330  MET  CB   CT2   -0.180000        7.9790           0
    5373 CRY4 330  MET  HB1  HA2    0.090000        3.0240           0
    5374 CRY4 330  MET  HB2  HA2    0.090000        3.0240           0
    5375 CRY4 330  MET  CG   CT2   -0.140000        7.9790           0
    5376 CRY4 330  MET  HG1  HA2    0.090000        3.0240           0
    5377 CRY4 330  MET  HG2  HA2    0.090000        3.0240           0
    5378 CRY4 330  MET  SD   S     -0.090000       32.0600           0
    5379 CRY4 330  MET  CE   CT3   -0.220000        5.9630           0
    5380 CRY4 330  MET  HE1  HA3    0.090000        3.0240           0
    5381 CRY4 330  MET  HE2  HA3    0.090000        3.0240           0
    5382 CRY4 330  MET  HE3  HA3    0.090000        3.0240           0
    5383 CRY4 330  MET  C    C      0.510000       12.0110           0
    5384 CRY4 330  MET  O    O     -0.510000       15.9990           0
    5385 CRY4 331  ALA  N    NH1   -0.470000       11.9910           0
    5386 CRY4 331  ALA  HN   H      0.310000        3.0240           0
    5387 CRY4 331  ALA  CA   CT1    0.070000        9.9950           0
    5388 CRY4 331  ALA  HA   HB1    0.090000        3.0240           0
    5389 CRY4 331  ALA  CB   CT3   -0.270000        5.9630           0
    5390 CRY4 331  ALA  HB1  HA3    0.090000        3.0240           0
    5391 CRY4 331  ALA  HB2  HA3    0.090000        3.0240           0
    5392 CRY4 331  ALA  HB3  HA3    0.090000        3.0240           0
    5393 CRY4 331  ALA  C    C      0.510000       12.0110           0
    5394 CRY4 331  ALA  O    O     -0.510000       15.9990           0
    5395 CRY4 332  GLN  N    NH1   -0.470000       11.9910           0
    5396 CRY4 332  GLN  HN   H      0.310000        3.0240           0
    5397 CRY4 332  GLN  CA   CT1    0.070000        9.9950           0
    5398 CRY4 332  GLN  HA   HB1    0.090000        3.0240           0
    5399 CRY4 332  GLN  CB   CT2   -0.180000        7.9790           0
    5400 CRY4 332  GLN  HB1  HA2    0.090000        3.0240           0
    5401 CRY4 332  GLN  HB2  HA2    0.090000        3.0240           0
    5402 CRY4 332  GLN  CG   CT2   -0.180000        7.9790           0
    5403 CRY4 332  GLN  HG1  HA2    0.090000        3.0240           0
    5404 CRY4 332  GLN  HG2  HA2    0.090000        3.0240           0
    5405 CRY4 332  GLN  CD   CC     0.550000       12.0110           0
    5406 CRY4 332  GLN  OE1  O     -0.550000       15.9990           0
    5407 CRY4 332  GLN  NE2  NH2   -0.620000        9.9750           0
    5408 CRY4 332  GLN  HE21 H      0.320000        3.0240           0
    5409 CRY4 332  GLN  HE22 H      0.300000        3.0240           0
    5410 CRY4 332  GLN  C    C      0.510000       12.0110           0
    5411 CRY4 332  GLN  O    O     -0.510000       15.9990           0
    5412 CRY4 333  THR  N    NH1   -0.470000       11.9910           0
    5413 CRY4 333  THR  HN   H      0.310000        3.0240           0
    5414 CRY4 333  THR  CA   CT1    0.070000        9.9950           0
    5415 CRY4 333  THR  HA   HB1    0.090000        3.0240           0
    5416 CRY4 333  THR  CB   CT1    0.140000        9.9950           0
    5417 CRY4 333  THR  HB   HA1    0.090000        3.0240           0
    5418 CRY4 333  THR  OG1  OH1   -0.660000       13.9830           0
    5419 CRY4 333  THR  HG1  H      0.430000        3.0240           0
    5420 CRY4 333  THR  CG2  CT3   -0.270000        5.9630           0
    5421 CRY4 333  THR  HG21 HA3    0.090000        3.0240           0
    5422 CRY4 333  THR  HG22 HA3    0.090000        3.0240           0
    5423 CRY4 333  THR  HG23 HA3    0.090000        3.0240           0
    5424 CRY4 333  THR  C    C      0.510000       12.0110           0
    5425 CRY4 333  THR  O    O     -0.510000       15.9990           0
    5426 CRY4 334  GLY  N    NH1   -0.470000       11.9910           0
    5427 CRY4 334  GLY  HN   H      0.310000        3.0240           0
    5428 CRY4 334  GLY  CA   CT2   -0.020000        7.9790           0
    5429 CRY4 334  GLY  HA1  HB2    0.090000        3.0240           0
    5430 CRY4 334  GLY  HA2  HB2    0.090000        3.0240           0
    5431 CRY4 334  GLY  C    C      0.510000       12.0110           0
    5432 CRY4 334  GLY  O    O     -0.510000       15.9990           0
    5433 CRY4 335  PHE  N    NH1   -0.470000       11.9910           0
    5434 CRY4 335  PHE  HN   H      0.310000        3.0240           0
    5435 CRY4 335  PHE  CA   CT1    0.070000        9.9950           0
    5436 CRY4 335  PHE  HA   HB1    0.090000        3.0240           0
    5437 CRY4 335  PHE  CB   CT2   -0.180000        7.9790           0
    5438 CRY4 335  PHE  HB1  HA2    0.090000        3.0240           0
    5439 CRY4 335  PHE  HB2  HA2    0.090000        3.0240           0
    5440 CRY4 335  PHE  CG   CA     0.000000       12.0110           0
    5441 CRY4 335  PHE  CD1  CA    -0.115000        9.9950           0
    5442 CRY4 335  PHE  HD1  HP     0.115000        3.0240           0
    5443 CRY4 335  PHE  CE1  CA    -0.115000        9.9950           0
    5444 CRY4 335  PHE  HE1  HP     0.115000        3.0240           0
    5445 CRY4 335  PHE  CZ   CA    -0.115000        9.9950           0
    5446 CRY4 335  PHE  HZ   HP     0.115000        3.0240           0
    5447 CRY4 335  PHE  CD2  CA    -0.115000        9.9950           0
    5448 CRY4 335  PHE  HD2  HP     0.115000        3.0240           0
    5449 CRY4 335  PHE  CE2  CA    -0.115000        9.9950           0
    5450 CRY4 335  PHE  HE2  HP     0.115000        3.0240           0
    5451 CRY4 335  PHE  C    C      0.510000       12.0110           0
    5452 CRY4 335  PHE  O    O     -0.510000       15.9990           0
    5453 CRY4 336  PRO  N    N     -0.290000       14.0070           0
    5454 CRY4 336  PRO  CD   CP3    0.000000        7.9790           0
    5455 CRY4 336  PRO  HD1  HA2    0.090000        3.0240           0
    5456 CRY4 336  PRO  HD2  HA2    0.090000        3.0240           0
    5457 CRY4 336  PRO  CA   CP1    0.020000        9.9950           0
    5458 CRY4 336  PRO  HA   HB1    0.090000        3.0240           0
    5459 CRY4 336  PRO  CB   CP2   -0.180000        7.9790           0
    5460 CRY4 336  PRO  HB1  HA2    0.090000        3.0240           0
    5461 CRY4 336  PRO  HB2  HA2    0.090000        3.0240           0
    5462 CRY4 336  PRO  CG   CP2   -0.180000        7.9790           0
    5463 CRY4 336  PRO  HG1  HA2    0.090000        3.0240           0
    5464 CRY4 336  PRO  HG2  HA2    0.090000        3.0240           0
    5465 CRY4 336  PRO  C    C      0.510000       12.0110           0
    5466 CRY4 336  PRO  O    O     -0.510000       15.9990           0
    5467 CRY4 337  TRP  N    NH1   -0.470000       11.9910           0
    5468 CRY4 337  TRP  HN   H      0.310000        3.0240           0
    5469 CRY4 337  TRP  CA   CT1    0.070000        9.9950           0
    5470 CRY4 337  TRP  HA   HB1    0.090000        3.0240           0
    5471 CRY4 337  TRP  CB   CT2   -0.180000        7.9790           0
    5472 CRY4 337  TRP  HB1  HA2    0.090000        3.0240           0
    5473 CRY4 337  TRP  HB2  HA2    0.090000        3.0240           0
    5474 CRY4 337  TRP  CG   CY    -0.030000       12.0110           0
    5475 CRY4 337  TRP  CD1  CA    -0.150000        9.9950           0
    5476 CRY4 337  TRP  HD1  HP     0.220000        3.0240           0
    5477 CRY4 337  TRP  NE1  NY    -0.510000       11.9910           0
    5478 CRY4 337  TRP  HE1  H      0.370000        3.0240           0
    5479 CRY4 337  TRP  CE2  CPT    0.240000       12.0110           0
    5480 CRY4 337  TRP  CD2  CPT    0.110000       12.0110           0
    5481 CRY4 337  TRP  CE3  CAI   -0.250000        9.9950           0
    5482 CRY4 337  TRP  HE3  HP     0.170000        3.0240           0
    5483 CRY4 337  TRP  CZ3  CA    -0.200000        9.9950           0
    5484 CRY4 337  TRP  HZ3  HP     0.140000        3.0240           0
    5485 CRY4 337  TRP  CZ2  CAI   -0.270000        9.9950           0
    5486 CRY4 337  TRP  HZ2  HP     0.160000        3.0240           0
    5487 CRY4 337  TRP  CH2  CA    -0.140000        9.9950           0
    5488 CRY4 337  TRP  HH2  HP     0.140000        3.0240           0
    5489 CRY4 337  TRP  C    C      0.510000       12.0110           0
    5490 CRY4 337  TRP  O    O     -0.510000       15.9990           0
    5491 CRY4 338  ILE  N    NH1   -0.470000       11.9910           0
    5492 CRY4 338  ILE  HN   H      0.310000        3.0240           0
    5493 CRY4 338  ILE  CA   CT1    0.070000        9.9950           0
    5494 CRY4 338  ILE  HA   HB1    0.090000        3.0240           0
    5495 CRY4 338  ILE  CB   CT1   -0.090000        9.9950           0
    5496 CRY4 338  ILE  HB   HA1    0.090000        3.0240           0
    5497 CRY4 338  ILE  CG2  CT3   -0.270000        5.9630           0
    5498 CRY4 338  ILE  HG21 HA3    0.090000        3.0240           0
    5499 CRY4 338  ILE  HG22 HA3    0.090000        3.0240           0
    5500 CRY4 338  ILE  HG23 HA3    0.090000        3.0240           0
    5501 CRY4 338  ILE  CG1  CT2   -0.180000        7.9790           0
    5502 CRY4 338  ILE  HG11 HA2    0.090000        3.0240           0
    5503 CRY4 338  ILE  HG12 HA2    0.090000        3.0240           0
    5504 CRY4 338  ILE  CD   CT3   -0.270000        5.9630           0
    5505 CRY4 338  ILE  HD1  HA3    0.090000        3.0240           0
    5506 CRY4 338  ILE  HD2  HA3    0.090000        3.0240           0
    5507 CRY4 338  ILE  HD3  HA3    0.090000        3.0240           0
    5508 CRY4 338  ILE  C    C      0.510000       12.0110           0
    5509 CRY4 338  ILE  O    O     -0.510000       15.9990           0
    5510 CRY4 339  ASP  N    NH1   -0.470000       11.9910           0
    5511 CRY4 339  ASP  HN   H      0.310000        3.0240           0
    5512 CRY4 339  ASP  CA   CT1    0.070000        9.9950           0
    5513 CRY4 339  ASP  HA   HB1    0.090000        3.0240           0
    5514 CRY4 339  ASP  CB   CT2A  -0.280000        7.9790           0
    5515 CRY4 339  ASP  HB1  HA2    0.090000        3.0240           0
    5516 CRY4 339  ASP  HB2  HA2    0.090000        3.0240           0
    5517 CRY4 339  ASP  CG   CC     0.620000       12.0110           0
    5518 CRY4 339  ASP  OD1  OC    -0.760000       15.9990           0
    5519 CRY4 339  ASP  OD2  OC    -0.760000       15.9990           0
    5520 CRY4 339  ASP  C    C      0.510000       12.0110           0
    5521 CRY4 339  ASP  O    O     -0.510000       15.9990           0
    5522 CRY4 340  ALA  N    NH1   -0.470000       11.9910           0
    5523 CRY4 340  ALA  HN   H      0.310000        3.0240           0
    5524 CRY4 340  ALA  CA   CT1    0.070000        9.9950           0
    5525 CRY4 340  ALA  HA   HB1    0.090000        3.0240           0
    5526 CRY4 340  ALA  CB   CT3   -0.270000        5.9630           0
    5527 CRY4 340  ALA  HB1  HA3    0.090000        3.0240           0
    5528 CRY4 340  ALA  HB2  HA3    0.090000        3.0240           0
    5529 CRY4 340  ALA  HB3  HA3    0.090000        3.0240           0
    5530 CRY4 340  ALA  C    C      0.510000       12.0110           0
    5531 CRY4 340  ALA  O    O     -0.510000       15.9990           0
    5532 CRY4 341  ILE  N    NH1   -0.470000       11.9910           0
    5533 CRY4 341  ILE  HN   H      0.310000        3.0240           0
    5534 CRY4 341  ILE  CA   CT1    0.070000        9.9950           0
    5535 CRY4 341  ILE  HA   HB1    0.090000        3.0240           0
    5536 CRY4 341  ILE  CB   CT1   -0.090000        9.9950           0
    5537 CRY4 341  ILE  HB   HA1    0.090000        3.0240           0
    5538 CRY4 341  ILE  CG2  CT3   -0.270000        5.9630           0
    5539 CRY4 341  ILE  HG21 HA3    0.090000        3.0240           0
    5540 CRY4 341  ILE  HG22 HA3    0.090000        3.0240           0
    5541 CRY4 341  ILE  HG23 HA3    0.090000        3.0240           0
    5542 CRY4 341  ILE  CG1  CT2   -0.180000        7.9790           0
    5543 CRY4 341  ILE  HG11 HA2    0.090000        3.0240           0
    5544 CRY4 341  ILE  HG12 HA2    0.090000        3.0240           0
    5545 CRY4 341  ILE  CD   CT3   -0.270000        5.9630           0
    5546 CRY4 341  ILE  HD1  HA3    0.090000        3.0240           0
    5547 CRY4 341  ILE  HD2  HA3    0.090000        3.0240           0
    5548 CRY4 341  ILE  HD3  HA3    0.090000        3.0240           0
    5549 CRY4 341  ILE  C    C      0.510000       12.0110           0
    5550 CRY4 341  ILE  O    O     -0.510000       15.9990           0
    5551 CRY4 342  MET  N    NH1   -0.470000       11.9910           0
    5552 CRY4 342  MET  HN   H      0.310000        3.0240           0
    5553 CRY4 342  MET  CA   CT1    0.070000        9.9950           0
    5554 CRY4 342  MET  HA   HB1    0.090000        3.0240           0
    5555 CRY4 342  MET  CB   CT2   -0.180000        7.9790           0
    5556 CRY4 342  MET  HB1  HA2    0.090000        3.0240           0
    5557 CRY4 342  MET  HB2  HA2    0.090000        3.0240           0
    5558 CRY4 342  MET  CG   CT2   -0.140000        7.9790           0
    5559 CRY4 342  MET  HG1  HA2    0.090000        3.0240           0
    5560 CRY4 342  MET  HG2  HA2    0.090000        3.0240           0
    5561 CRY4 342  MET  SD   S     -0.090000       32.0600           0
    5562 CRY4 342  MET  CE   CT3   -0.220000        5.9630           0
    5563 CRY4 342  MET  HE1  HA3    0.090000        3.0240           0
    5564 CRY4 342  MET  HE2  HA3    0.090000        3.0240           0
    5565 CRY4 342  MET  HE3  HA3    0.090000        3.0240           0
    5566 CRY4 342  MET  C    C      0.510000       12.0110           0
    5567 CRY4 342  MET  O    O     -0.510000       15.9990           0
    5568 CRY4 343  THR  N    NH1   -0.470000       11.9910           0
    5569 CRY4 343  THR  HN   H      0.310000        3.0240           0
    5570 CRY4 343  THR  CA   CT1    0.070000        9.9950           0
    5571 CRY4 343  THR  HA   HB1    0.090000        3.0240           0
    5572 CRY4 343  THR  CB   CT1    0.140000        9.9950           0
    5573 CRY4 343  THR  HB   HA1    0.090000        3.0240           0
    5574 CRY4 343  THR  OG1  OH1   -0.660000       13.9830           0
    5575 CRY4 343  THR  HG1  H      0.430000        3.0240           0
    5576 CRY4 343  THR  CG2  CT3   -0.270000        5.9630           0
    5577 CRY4 343  THR  HG21 HA3    0.090000        3.0240           0
    5578 CRY4 343  THR  HG22 HA3    0.090000        3.0240           0
    5579 CRY4 343  THR  HG23 HA3    0.090000        3.0240           0
    5580 CRY4 343  THR  C    C      0.510000       12.0110           0
    5581 CRY4 343  THR  O    O     -0.510000       15.9990           0
    5582 CRY4 344  GLN  N    NH1   -0.470000       11.9910           0
    5583 CRY4 344  GLN  HN   H      0.310000        3.0240           0
    5584 CRY4 344  GLN  CA   CT1    0.070000        9.9950           0
    5585 CRY4 344  GLN  HA   HB1    0.090000        3.0240           0
    5586 CRY4 344  GLN  CB   CT2   -0.180000        7.9790           0
    5587 CRY4 344  GLN  HB1  HA2    0.090000        3.0240           0
    5588 CRY4 344  GLN  HB2  HA2    0.090000        3.0240           0
    5589 CRY4 344  GLN  CG   CT2   -0.180000        7.9790           0
    5590 CRY4 344  GLN  HG1  HA2    0.090000        3.0240           0
    5591 CRY4 344  GLN  HG2  HA2    0.090000        3.0240           0
    5592 CRY4 344  GLN  CD   CC     0.550000       12.0110           0
    5593 CRY4 344  GLN  OE1  O     -0.550000       15.9990           0
    5594 CRY4 344  GLN  NE2  NH2   -0.620000        9.9750           0
    5595 CRY4 344  GLN  HE21 H      0.320000        3.0240           0
    5596 CRY4 344  GLN  HE22 H      0.300000        3.0240           0
    5597 CRY4 344  GLN  C    C      0.510000       12.0110           0
    5598 CRY4 344  GLN  O    O     -0.510000       15.9990           0
    5599 CRY4 345  LEU  N    NH1   -0.470000       11.9910           0
    5600 CRY4 345  LEU  HN   H      0.310000        3.0240           0
    5601 CRY4 345  LEU  CA   CT1    0.070000        9.9950           0
    5602 CRY4 345  LEU  HA   HB1    0.090000        3.0240           0
    5603 CRY4 345  LEU  CB   CT2   -0.180000        7.9790           0
    5604 CRY4 345  LEU  HB1  HA2    0.090000        3.0240           0
    5605 CRY4 345  LEU  HB2  HA2    0.090000        3.0240           0
    5606 CRY4 345  LEU  CG   CT1   -0.090000        9.9950           0
[truncated: 26,660,784 more chars]
