# Supplementary material for: Protein–Solvent Interface Controls Proton-Coupled Reactivity in Cryptochrome 4a
Source: J Am Chem Soc. 2026 Jul 10;148(28):29641–8. doi: 10.1021/jacs.6c09345 (PMC13397564; doi:10.1021/jacs.6c09345)
Supplement: Supplementary file 2 [file ja6c09345_si_002.zip › Submission_Data/RPC_HMR.pdb]

CRYST1  140.000  140.000  140.000  90.00  90.00  90.00 P 1           1
ATOM      1  N1  FADMF   0      -1.439  -1.068  -0.032  0.00  0.00      FAD  N
ATOM      2  C2  FADMF   0      -1.031   0.217   0.059  0.00  0.00      FAD  C
ATOM      3  O2  FADMF   0      -1.397   1.051  -0.768  0.00  0.00      FAD  O
ATOM      4  N3  FADMF   0      -0.199   0.618   1.082  0.00  0.00      FAD  N
ATOM      5  H3  FADMF   0       0.043   1.607   1.079  0.00  0.00      FAD  H
ATOM      6  C4  FADMF   0       0.264  -0.254   2.028  0.00  0.00      FAD  C
ATOM      7  O4  FADMF   0       0.993   0.152   2.930  0.00  0.00      FAD  O
ATOM      8  C4A FADMF   0      -0.145  -1.617   1.932  0.00  0.00      FAD  C
ATOM      9  N5  FADMF   0       0.289  -2.525   2.839  0.00  0.00      FAD  N
ATOM     10  C5A FADMF   0      -0.109  -3.829   2.736  0.00  0.00      FAD  C
ATOM     11  C6  FADMF   0       0.340  -4.753   3.674  0.00  0.00      FAD  C
ATOM     12  H6  FADMF   0       1.007  -4.383   4.450  0.00  0.00      FAD  H
ATOM     13  C7  FADMF   0      -0.056  -6.078   3.606  0.00  0.00      FAD  C
ATOM     14  C7M FADMF   0       0.438  -7.069   4.636  0.00  0.00      FAD  C
ATOM     15  H71 FADMF   0      -0.394  -7.521   5.187  0.00  0.00      FAD  H
ATOM     16  H72 FADMF   0       1.093  -6.577   5.358  0.00  0.00      FAD  H
ATOM     17  H73 FADMF   0       1.000  -7.885   4.169  0.00  0.00      FAD  H
ATOM     18  C8  FADMF   0      -0.934  -6.494   2.577  0.00  0.00      FAD  C
ATOM     19  C8M FADMF   0      -1.384  -7.927   2.498  0.00  0.00      FAD  C
ATOM     20  H81 FADMF   0      -1.915  -8.227   3.408  0.00  0.00      FAD  H
ATOM     21  H82 FADMF   0      -0.532  -8.606   2.382  0.00  0.00      FAD  H
ATOM     22  H83 FADMF   0      -2.056  -8.079   1.649  0.00  0.00      FAD  H
ATOM     23  C9  FADMF   0      -1.389  -5.574   1.654  0.00  0.00      FAD  C
ATOM     24  H9  FADMF   0      -2.061  -5.911   0.870  0.00  0.00      FAD  H
ATOM     25  C9A FADMF   0      -1.004  -4.242   1.713  0.00  0.00      FAD  C
ATOM     26  N10 FADMF   0      -1.465  -3.299   0.797  0.00  0.00      FAD  N
ATOM     27  C10 FADMF   0      -1.031  -1.995   0.884  0.00  0.00      FAD  C
ATOM     28  C1' FADMF   0      -2.561  -3.641  -0.148  0.00  0.00      FAD  C
ATOM     29  H1' FADMF   0      -3.214  -2.742  -0.328  0.00  0.00      FAD  H
ATOM     30 H1'' FADMF   0      -3.226  -4.438   0.292  0.00  0.00      FAD  H
ATOM     31  C2' FADMF   0      -2.129  -4.137  -1.528  0.00  0.00      FAD  C
ATOM     32  H2' FADMF   0      -3.014  -4.565  -2.085  0.00  0.00      FAD  H
ATOM     33  O2' FADMF   0      -1.186  -5.204  -1.382  0.00  0.00      FAD  O
ATOM     34 HO2' FADMF   0      -1.675  -5.977  -1.081  0.00  0.00      FAD  H
ATOM     35  C3' FADMF   0      -1.552  -3.053  -2.422  0.00  0.00      FAD  C
ATOM     36  H3' FADMF   0      -0.552  -2.743  -1.984  0.00  0.00      FAD  H
ATOM     37  O3' FADMF   0      -2.397  -1.917  -2.443  0.00  0.00      FAD  O
ATOM     38 HO3' FADMF   0      -2.340  -1.525  -1.560  0.00  0.00      FAD  H
ATOM     39  C4' FADMF   0      -1.365  -3.533  -3.841  0.00  0.00      FAD  C
ATOM     40  H4' FADMF   0      -2.335  -3.883  -4.297  0.00  0.00      FAD  H
ATOM     41  O4' FADMF   0      -0.541  -4.687  -3.897  0.00  0.00      FAD  O
ATOM     42 HO4' FADMF   0       0.321  -4.449  -3.531  0.00  0.00      FAD  H
ATOM     43  C5' FADMF   0      -0.754  -2.470  -4.714  0.00  0.00      FAD  C
ATOM     44  H5' FADMF   0      -1.448  -1.595  -4.841  0.00  0.00      FAD  H
ATOM     45 H5'' FADMF   0       0.246  -2.155  -4.305  0.00  0.00      FAD  H
ATOM     46  O5' FADMF   0      -0.515  -2.945  -5.997  0.00  0.00      FAD  O
ATOM     47  P   FADMF   0      -1.329  -2.420  -7.242  0.00  0.00      FAD  P
ATOM     48  O1P FADMF   0      -1.262  -0.928  -7.310  0.00  0.00      FAD  O
ATOM     49  O2P FADMF   0      -0.833  -3.180  -8.443  0.00  0.00      FAD  O
ATOM     50  O3P FADMF   0      -2.820  -2.878  -6.896  0.00  0.00      FAD  O
ATOM     51  PAZ FADMF   0      -4.105  -3.035  -7.874  0.00  0.00      FAD  P
ATOM     52 O1AZ FADMF   0      -4.641  -4.435  -7.702  0.00  0.00      FAD  O
ATOM     53 O2AZ FADMF   0      -3.760  -2.598  -9.250  0.00  0.00      FAD  O
ATOM     54 O5Z' FADMF   0      -5.202  -2.100  -7.170  0.00  0.00      FAD  O
ATOM     55 C5Z' FADMF   0      -5.393  -0.726  -7.500  0.00  0.00      FAD  C
ATOM     56 H5Z' FADMF   0      -6.427  -0.655  -7.927  0.00  0.00      FAD  H
ATOM     57  H5Z FADMF   0      -4.600  -0.454  -8.245  0.00  0.00      FAD  H
ATOM     58 C4Z' FADMF   0      -5.294   0.109  -6.241  0.00  0.00      FAD  C
ATOM     59 H4Z' FADMF   0      -5.552   1.170  -6.503  0.00  0.00      FAD  H
ATOM     60 O4Z' FADMF   0      -6.230  -0.322  -5.263  0.00  0.00      FAD  O
ATOM     61 C1Z' FADMF   0      -5.663  -0.204  -3.969  0.00  0.00      FAD  C
ATOM     62 H1Z' FADMF   0      -6.311   0.530  -3.418  0.00  0.00      FAD  H
ATOM     63  N9Z FADMF   0      -5.634  -1.538  -3.358  0.00  0.00      FAD  N
ATOM     64  C5Z FADMF   0      -5.760  -3.191  -1.895  0.00  0.00      FAD  C
ATOM     65  N7Z FADMF   0      -5.482  -3.741  -3.104  0.00  0.00      FAD  N
ATOM     66  C8Z FADMF   0      -5.417  -2.722  -3.974  0.00  0.00      FAD  C
ATOM     67  H8Z FADMF   0      -5.204  -2.707  -5.055  0.00  0.00      FAD  H
ATOM     68  N1Z FADMF   0      -6.257  -2.892   0.404  0.00  0.00      FAD  N
ATOM     69  C2Z FADMF   0      -6.312  -1.552   0.188  0.00  0.00      FAD  C
ATOM     70  H2Z FADMF   0      -6.554  -0.965   1.095  0.00  0.00      FAD  H
ATOM     71  N3Z FADMF   0      -6.111  -0.983  -1.014  0.00  0.00      FAD  N
ATOM     72  C4Z FADMF   0      -5.851  -1.800  -2.046  0.00  0.00      FAD  C
ATOM     73  C6Z FADMF   0      -5.982  -3.736  -0.599  0.00  0.00      FAD  C
ATOM     74  N6Z FADMF   0      -5.953  -5.058  -0.356  0.00  0.00      FAD  N
ATOM     75 H61Z FADMF   0      -5.850  -5.704  -1.112  0.00  0.00      FAD  H
ATOM     76 H62Z FADMF   0      -6.079  -5.436   0.560  0.00  0.00      FAD  H
ATOM     77 C2Z' FADMF   0      -4.282   0.379  -4.127  0.00  0.00      FAD  C
ATOM     78 H2Z' FADMF   0      -3.483   2.110  -4.287  0.00  0.00      FAD  H
ATOM     79 O2Z' FADMF   0      -4.333   1.781  -3.967  0.00  0.00      FAD  O
ATOM     80 H2TZ FADMF   0       0.000   0.000   0.000  0.00  0.00      FAD  H
ATOM     81 C3Z' FADMF   0      -3.934  -0.004  -5.548  0.00  0.00      FAD  C
ATOM     82 H3Z' FADMF   0      -3.672  -1.106  -5.537  0.00  0.00      FAD  H
ATOM     83 O3Z' FADMF   0      -2.964   0.799  -6.140  0.00  0.00      FAD  O
ATOM     84 H3TZ FADMF   0      -2.904   0.575  -7.082  0.00  0.00      FAD  H
ATOM     85  N   MET C   1     -11.395  40.497  -0.704  0.00  0.00      CRY4 N
ATOM     86  HT1 MET C   1     -11.934  41.304  -0.462  0.00  0.00      CRY4  
ATOM     87  HT2 MET C   1     -11.394  39.846   0.055  0.00  0.00      CRY4  
ATOM     88  HT3 MET C   1     -11.776  40.065  -1.522  0.00  0.00      CRY4  
ATOM     89  CA  MET C   1     -10.006  40.912  -0.982  0.00  0.00      CRY4 C
ATOM     90  HA  MET C   1      -9.991  41.557  -1.851  0.00  0.00      CRY4  
ATOM     91  CB  MET C   1      -9.404  41.632   0.237  0.00  0.00      CRY4 C
ATOM     92  HB1 MET C   1     -10.217  42.252   0.682  0.00  0.00      CRY4  
ATOM     93  HB2 MET C   1      -9.126  40.881   1.010  0.00  0.00      CRY4  
ATOM     94  CG  MET C   1      -8.222  42.528  -0.104  0.00  0.00      CRY4 C
ATOM     95  HG1 MET C   1      -7.342  41.914  -0.390  0.00  0.00      CRY4  
ATOM     96  HG2 MET C   1      -8.480  43.170  -0.974  0.00  0.00      CRY4  
ATOM     97  SD  MET C   1      -7.746  43.590   1.303  0.00  0.00      CRY4 S
ATOM     98  CE  MET C   1      -6.579  44.694   0.498  0.00  0.00      CRY4 C
ATOM     99  HE1 MET C   1      -6.162  45.427   1.222  0.00  0.00      CRY4  
ATOM    100  HE2 MET C   1      -5.729  44.126   0.060  0.00  0.00      CRY4  
ATOM    101  HE3 MET C   1      -7.067  45.263  -0.322  0.00  0.00      CRY4  
ATOM    102  C   MET C   1      -9.257  39.652  -1.338  0.00  0.00      CRY4 C
ATOM    103  O   MET C   1      -9.585  38.626  -0.757  0.00  0.00      CRY4 O
ATOM    104  N   LEU C   2      -8.381  39.688  -2.332  0.00  0.00      CRY4 N
ATOM    105  HN  LEU C   2      -8.171  40.491  -2.886  0.00  0.00      CRY4  
ATOM    106  CA  LEU C   2      -7.632  38.497  -2.699  0.00  0.00      CRY4 C
ATOM    107  HA  LEU C   2      -8.318  37.661  -2.666  0.00  0.00      CRY4  
ATOM    108  CB  LEU C   2      -7.045  38.644  -4.111  0.00  0.00      CRY4 C
ATOM    109  HB1 LEU C   2      -6.486  39.608  -4.137  0.00  0.00      CRY4  
ATOM    110  HB2 LEU C   2      -6.287  37.845  -4.273  0.00  0.00      CRY4  
ATOM    111  CG  LEU C   2      -8.093  38.640  -5.238  0.00  0.00      CRY4 C
ATOM    112  HG  LEU C   2      -8.870  39.397  -4.972  0.00  0.00      CRY4  
ATOM    113  CD1 LEU C   2      -7.427  38.988  -6.571  0.00  0.00      CRY4 C
ATOM    114 HD11 LEU C   2      -8.165  38.942  -7.400  0.00  0.00      CRY4  
ATOM    115 HD12 LEU C   2      -7.001  40.014  -6.540  0.00  0.00      CRY4  
ATOM    116 HD13 LEU C   2      -6.606  38.275  -6.798  0.00  0.00      CRY4  
ATOM    117  CD2 LEU C   2      -8.786  37.288  -5.395  0.00  0.00      CRY4 C
ATOM    118 HD21 LEU C   2      -9.546  37.335  -6.205  0.00  0.00      CRY4  
ATOM    119 HD22 LEU C   2      -8.066  36.486  -5.657  0.00  0.00      CRY4  
ATOM    120 HD23 LEU C   2      -9.300  37.002  -4.452  0.00  0.00      CRY4  
ATOM    121  C   LEU C   2      -6.535  38.236  -1.659  0.00  0.00      CRY4 C
ATOM    122  O   LEU C   2      -5.952  39.176  -1.111  0.00  0.00      CRY4 O
ATOM    123  N   HSD C   3      -6.273  36.971  -1.394  0.00  0.00      CRY4 N
ATOM    124  HN  HSD C   3      -6.766  36.227  -1.841  0.00  0.00      CRY4  
ATOM    125  CA  HSD C   3      -5.254  36.555  -0.439  0.00  0.00      CRY4 C
ATOM    126  HA  HSD C   3      -5.252  37.283   0.362  0.00  0.00      CRY4  
ATOM    127  CB  HSD C   3      -5.609  35.190   0.130  0.00  0.00      CRY4 C
ATOM    128  HB1 HSD C   3      -5.814  34.490  -0.710  0.00  0.00      CRY4  
ATOM    129  HB2 HSD C   3      -4.736  34.780   0.683  0.00  0.00      CRY4  
ATOM    130  ND1 HSD C   3      -6.839  35.674   2.349  0.00  0.00      CRY4 N
ATOM    131  HD1 HSD C   3      -6.083  36.103   2.844  0.00  0.00      CRY4  
ATOM    132  CG  HSD C   3      -6.812  35.226   1.041  0.00  0.00      CRY4 C
ATOM    133  CE1 HSD C   3      -8.089  35.541   2.811  0.00  0.00      CRY4 C
ATOM    134  HE1 HSD C   3      -8.397  35.819   3.823  0.00  0.00      CRY4  
ATOM    135  NE2 HSD C   3      -8.872  35.035   1.845  0.00  0.00      CRY4 N
ATOM    136  CD2 HSD C   3      -8.088  34.827   0.723  0.00  0.00      CRY4 C
ATOM    137  HD2 HSD C   3      -8.467  34.392  -0.193  0.00  0.00      CRY4  
ATOM    138  C   HSD C   3      -3.850  36.546  -1.054  0.00  0.00      CRY4 C
ATOM    139  O   HSD C   3      -3.661  36.426  -2.263  0.00  0.00      CRY4 O
ATOM    140  N   ARG C   4      -2.873  36.625  -0.187  0.00  0.00      CRY4 N
ATOM    141  HN  ARG C   4      -3.046  37.015   0.714  0.00  0.00      CRY4  
ATOM    142  CA  ARG C   4      -1.514  36.169  -0.453  0.00  0.00      CRY4 C
ATOM    143  HA  ARG C   4      -1.376  35.999  -1.514  0.00  0.00      CRY4  
ATOM    144  CB  ARG C   4      -0.493  37.196   0.054  0.00  0.00      CRY4 C
ATOM    145  HB1 ARG C   4      -0.697  37.332   1.143  0.00  0.00      CRY4  
ATOM    146  HB2 ARG C   4       0.532  36.767  -0.015  0.00  0.00      CRY4  
ATOM    147  CG  ARG C   4      -0.624  38.545  -0.677  0.00  0.00      CRY4 C
ATOM    148  HG1 ARG C   4      -0.527  38.367  -1.770  0.00  0.00      CRY4  
ATOM    149  HG2 ARG C   4      -1.657  38.938  -0.529  0.00  0.00      CRY4  
ATOM    150  CD  ARG C   4       0.385  39.559  -0.134  0.00  0.00      CRY4 C
ATOM    151  HD1 ARG C   4       0.256  40.531  -0.664  0.00  0.00      CRY4  
ATOM    152  HD2 ARG C   4       0.248  39.728   0.959  0.00  0.00      CRY4  
ATOM    153  NE  ARG C   4       1.770  39.113  -0.308  0.00  0.00      CRY4 N
ATOM    154  HE  ARG C   4       2.187  38.779   0.544  0.00  0.00      CRY4  
ATOM    155  CZ  ARG C   4       2.469  39.115  -1.437  0.00  0.00      CRY4 C
ATOM    156  NH1 ARG C   4       1.999  39.628  -2.542  0.00  0.00      CRY4 N
ATOM    157 HH11 ARG C   4       2.529  39.596  -3.378  0.00  0.00      CRY4  
ATOM    158 HH12 ARG C   4       1.040  39.921  -2.523  0.00  0.00      CRY4  
ATOM    159  NH2 ARG C   4       3.664  38.588  -1.466  0.00  0.00      CRY4 N
ATOM    160 HH21 ARG C   4       4.219  38.668  -2.283  0.00  0.00      CRY4  
ATOM    161 HH22 ARG C   4       4.053  38.310  -0.598  0.00  0.00      CRY4  
ATOM    162  C   ARG C   4      -1.359  34.818   0.228  0.00  0.00      CRY4 C
ATOM    163  O   ARG C   4      -1.427  34.744   1.458  0.00  0.00      CRY4 O
ATOM    164  N   THR C   5      -1.219  33.753  -0.565  0.00  0.00      CRY4 N
ATOM    165  HN  THR C   5      -0.965  33.827  -1.529  0.00  0.00      CRY4  
ATOM    166  CA  THR C   5      -1.421  32.382  -0.101  0.00  0.00      CRY4 C
ATOM    167  HA  THR C   5      -1.662  32.471   0.949  0.00  0.00      CRY4  
ATOM    168  CB  THR C   5      -2.569  31.720  -0.882  0.00  0.00      CRY4 C
ATOM    169  HB  THR C   5      -2.296  31.798  -1.962  0.00  0.00      CRY4  
ATOM    170  OG1 THR C   5      -3.754  32.452  -0.674  0.00  0.00      CRY4 O
ATOM    171  HG1 THR C   5      -4.434  31.987  -1.173  0.00  0.00      CRY4  
ATOM    172  CG2 THR C   5      -2.862  30.294  -0.441  0.00  0.00      CRY4 C
ATOM    173 HG21 THR C   5      -3.617  29.822  -1.105  0.00  0.00      CRY4  
ATOM    174 HG22 THR C   5      -1.938  29.678  -0.481  0.00  0.00      CRY4  
ATOM    175 HG23 THR C   5      -3.251  30.269   0.600  0.00  0.00      CRY4  
ATOM    176  C   THR C   5      -0.156  31.539  -0.186  0.00  0.00      CRY4 C
ATOM    177  O   THR C   5       0.509  31.518  -1.221  0.00  0.00      CRY4 O
ATOM    178  N   ILE C   6       0.134  30.799   0.868  0.00  0.00      CRY4 N
ATOM    179  HN  ILE C   6      -0.204  31.010   1.783  0.00  0.00      CRY4  
ATOM    180  CA  ILE C   6       0.975  29.602   0.801  0.00  0.00      CRY4 C
ATOM    181  HA  ILE C   6       1.607  29.687  -0.074  0.00  0.00      CRY4  
ATOM    182  CB  ILE C   6       1.841  29.436   2.079  0.00  0.00      CRY4 C
ATOM    183  HB  ILE C   6       1.153  29.702   2.921  0.00  0.00      CRY4  
ATOM    184  CG2 ILE C   6       2.428  28.009   2.167  0.00  0.00      CRY4 C
ATOM    185 HG21 ILE C   6       2.914  27.847   3.152  0.00  0.00      CRY4  
ATOM    186 HG22 ILE C   6       1.630  27.245   2.055  0.00  0.00      CRY4  
ATOM    187 HG23 ILE C   6       3.187  27.842   1.375  0.00  0.00      CRY4  
ATOM    188  CG1 ILE C   6       2.978  30.476   2.082  0.00  0.00      CRY4 C
ATOM    189 HG11 ILE C   6       3.703  30.243   1.269  0.00  0.00      CRY4  
ATOM    190 HG12 ILE C   6       2.549  31.480   1.862  0.00  0.00      CRY4  
ATOM    191  CD  ILE C   6       3.739  30.563   3.421  0.00  0.00      CRY4 C
ATOM    192  HD1 ILE C   6       4.505  31.367   3.378  0.00  0.00      CRY4  
ATOM    193  HD2 ILE C   6       3.041  30.792   4.254  0.00  0.00      CRY4  
ATOM    194  HD3 ILE C   6       4.257  29.607   3.648  0.00  0.00      CRY4  
ATOM    195  C   ILE C   6       0.055  28.405   0.566  0.00  0.00      CRY4 C
ATOM    196  O   ILE C   6      -0.800  28.115   1.400  0.00  0.00      CRY4 O
ATOM    197  N   HSD C   7       0.254  27.685  -0.533  0.00  0.00      CRY4 N
ATOM    198  HN  HSD C   7       0.770  28.012  -1.323  0.00  0.00      CRY4  
ATOM    199  CA  HSD C   7      -0.280  26.341  -0.658  0.00  0.00      CRY4 C
ATOM    200  HA  HSD C   7      -1.148  26.252  -0.017  0.00  0.00      CRY4  
ATOM    201  CB  HSD C   7      -0.709  26.039  -2.096  0.00  0.00      CRY4 C
ATOM    202  HB1 HSD C   7      -1.467  26.789  -2.412  0.00  0.00      CRY4  
ATOM    203  HB2 HSD C   7       0.162  26.158  -2.776  0.00  0.00      CRY4  
ATOM    204  ND1 HSD C   7      -2.516  24.249  -1.754  0.00  0.00      CRY4 N
ATOM    205  HD1 HSD C   7      -3.248  24.843  -1.419  0.00  0.00      CRY4  
ATOM    206  CG  HSD C   7      -1.282  24.655  -2.209  0.00  0.00      CRY4 C
ATOM    207  CE1 HSD C   7      -2.622  22.920  -1.945  0.00  0.00      CRY4 C
ATOM    208  HE1 HSD C   7      -3.508  22.335  -1.686  0.00  0.00      CRY4  
ATOM    209  NE2 HSD C   7      -1.495  22.453  -2.497  0.00  0.00      CRY4 N
ATOM    210  CD2 HSD C   7      -0.635  23.539  -2.669  0.00  0.00      CRY4 C
ATOM    211  HD2 HSD C   7       0.367  23.436  -3.070  0.00  0.00      CRY4  
ATOM    212  C   HSD C   7       0.766  25.342  -0.152  0.00  0.00      CRY4 C
ATOM    213  O   HSD C   7       1.851  25.234  -0.726  0.00  0.00      CRY4 O
ATOM    214  N   LEU C   8       0.447  24.636   0.913  0.00  0.00      CRY4 N
ATOM    215  HN  LEU C   8      -0.445  24.718   1.354  0.00  0.00      CRY4  
ATOM    216  CA  LEU C   8       1.342  23.680   1.547  0.00  0.00      CRY4 C
ATOM    217  HA  LEU C   8       2.350  23.945   1.255  0.00  0.00      CRY4  
ATOM    218  CB  LEU C   8       1.195  23.800   3.070  0.00  0.00      CRY4 C
ATOM    219  HB1 LEU C   8       1.380  24.867   3.335  0.00  0.00      CRY4  
ATOM    220  HB2 LEU C   8       0.138  23.593   3.349  0.00  0.00      CRY4  
ATOM    221  CG  LEU C   8       2.168  22.901   3.862  0.00  0.00      CRY4 C
ATOM    222  HG  LEU C   8       1.994  21.842   3.554  0.00  0.00      CRY4  
ATOM    223  CD1 LEU C   8       3.626  23.302   3.636  0.00  0.00      CRY4 C
ATOM    224 HD11 LEU C   8       4.303  22.674   4.252  0.00  0.00      CRY4  
ATOM    225 HD12 LEU C   8       3.906  23.176   2.569  0.00  0.00      CRY4  
ATOM    226 HD13 LEU C   8       3.788  24.365   3.918  0.00  0.00      CRY4  
ATOM    227  CD2 LEU C   8       1.874  23.013   5.361  0.00  0.00      CRY4 C
ATOM    228 HD21 LEU C   8       2.557  22.354   5.939  0.00  0.00      CRY4  
ATOM    229 HD22 LEU C   8       2.014  24.049   5.730  0.00  0.00      CRY4  
ATOM    230 HD23 LEU C   8       0.829  22.703   5.577  0.00  0.00      CRY4  
ATOM    231  C   LEU C   8       1.066  22.267   1.023  0.00  0.00      CRY4 C
ATOM    232  O   LEU C   8       0.092  21.624   1.420  0.00  0.00      CRY4 O
ATOM    233  N   PHE C   9       1.946  21.773   0.155  0.00  0.00      CRY4 N
ATOM    234  HN  PHE C   9       2.656  22.328  -0.275  0.00  0.00      CRY4  
ATOM    235  CA  PHE C   9       1.951  20.372  -0.245  0.00  0.00      CRY4 C
ATOM    236  HA  PHE C   9       0.920  20.103  -0.442  0.00  0.00      CRY4  
ATOM    237  CB  PHE C   9       2.825  20.177  -1.485  0.00  0.00      CRY4 C
ATOM    238  HB1 PHE C   9       3.801  20.686  -1.326  0.00  0.00      CRY4  
ATOM    239  HB2 PHE C   9       3.042  19.100  -1.658  0.00  0.00      CRY4  
ATOM    240  CG  PHE C   9       2.249  20.773  -2.749  0.00  0.00      CRY4 C
ATOM    241  CD1 PHE C   9       1.263  20.076  -3.464  0.00  0.00      CRY4 C
ATOM    242  HD1 PHE C   9       0.909  19.123  -3.096  0.00  0.00      CRY4  
ATOM    243  CE1 PHE C   9       0.741  20.605  -4.652  0.00  0.00      CRY4 C
ATOM    244  HE1 PHE C   9      -0.016  20.061  -5.198  0.00  0.00      CRY4  
ATOM    245  CZ  PHE C   9       1.203  21.848  -5.127  0.00  0.00      CRY4 C
ATOM    246  HZ  PHE C   9       0.795  22.265  -6.037  0.00  0.00      CRY4  
ATOM    247  CD2 PHE C   9       2.708  22.012  -3.228  0.00  0.00      CRY4 C
ATOM    248  HD2 PHE C   9       3.481  22.545  -2.693  0.00  0.00      CRY4  
ATOM    249  CE2 PHE C   9       2.183  22.547  -4.417  0.00  0.00      CRY4 C
ATOM    250  HE2 PHE C   9       2.540  23.500  -4.781  0.00  0.00      CRY4  
ATOM    251  C   PHE C   9       2.432  19.487   0.905  0.00  0.00      CRY4 C
ATOM    252  O   PHE C   9       3.374  19.828   1.623  0.00  0.00      CRY4 O
ATOM    253  N   ARG C  10       1.808  18.306   1.055  0.00  0.00      CRY4 N
ATOM    254  HN  ARG C  10       1.018  18.112   0.477  0.00  0.00      CRY4  
ATOM    255  CA  ARG C  10       2.196  17.260   2.012  0.00  0.00      CRY4 C
ATOM    256  HA  ARG C  10       3.205  17.460   2.354  0.00  0.00      CRY4  
ATOM    257  CB  ARG C  10       1.264  17.277   3.239  0.00  0.00      CRY4 C
ATOM    258  HB1 ARG C  10       0.227  17.152   2.848  0.00  0.00      CRY4  
ATOM    259  HB2 ARG C  10       1.463  16.384   3.870  0.00  0.00      CRY4  
ATOM    260  CG  ARG C  10       1.357  18.589   4.039  0.00  0.00      CRY4 C
ATOM    261  HG1 ARG C  10       2.429  18.862   4.148  0.00  0.00      CRY4  
ATOM    262  HG2 ARG C  10       0.898  19.411   3.442  0.00  0.00      CRY4  
ATOM    263  CD  ARG C  10       0.629  18.503   5.390  0.00  0.00      CRY4 C
ATOM    264  HD1 ARG C  10       1.007  17.623   5.959  0.00  0.00      CRY4  
ATOM    265  HD2 ARG C  10       0.792  19.422   6.002  0.00  0.00      CRY4  
ATOM    266  NE  ARG C  10      -0.832  18.370   5.230  0.00  0.00      CRY4 N
ATOM    267  HE  ARG C  10      -1.128  18.387   4.268  0.00  0.00      CRY4  
ATOM    268  CZ  ARG C  10      -1.699  18.240   6.225  0.00  0.00      CRY4 C
ATOM    269  NH1 ARG C  10      -1.325  18.194   7.469  0.00  0.00      CRY4 N
ATOM    270 HH11 ARG C  10      -1.991  18.070   8.192  0.00  0.00      CRY4  
ATOM    271 HH12 ARG C  10      -0.337  18.150   7.634  0.00  0.00      CRY4  
ATOM    272  NH2 ARG C  10      -2.981  18.154   5.991  0.00  0.00      CRY4 N
ATOM    273 HH21 ARG C  10      -3.621  18.144   6.746  0.00  0.00      CRY4  
ATOM    274 HH22 ARG C  10      -3.278  18.311   5.058  0.00  0.00      CRY4  
ATOM    275  C   ARG C  10       2.229  15.892   1.329  0.00  0.00      CRY4 C
ATOM    276  O   ARG C  10       3.297  15.290   1.223  0.00  0.00      CRY4 O
ATOM    277  N   LYS C  11       1.065  15.423   0.842  0.00  0.00      CRY4 N
ATOM    278  HN  LYS C  11       0.223  15.952   0.942  0.00  0.00      CRY4  
ATOM    279  CA  LYS C  11       0.915  14.137   0.141  0.00  0.00      CRY4 C
ATOM    280  HA  LYS C  11       1.912  13.719   0.067  0.00  0.00      CRY4  
ATOM    281  CB  LYS C  11       0.006  13.215   0.951  0.00  0.00      CRY4 C
ATOM    282  HB1 LYS C  11      -0.901  13.804   1.221  0.00  0.00      CRY4  
ATOM    283  HB2 LYS C  11      -0.345  12.385   0.296  0.00  0.00      CRY4  
ATOM    284  CG  LYS C  11       0.697  12.687   2.227  0.00  0.00      CRY4 C
ATOM    285  HG1 LYS C  11       1.542  12.024   1.936  0.00  0.00      CRY4  
ATOM    286  HG2 LYS C  11       1.128  13.548   2.788  0.00  0.00      CRY4  
ATOM    287  CD  LYS C  11      -0.262  11.905   3.116  0.00  0.00      CRY4 C
ATOM    288  HD1 LYS C  11       0.283  11.601   4.039  0.00  0.00      CRY4  
ATOM    289  HD2 LYS C  11      -1.086  12.589   3.424  0.00  0.00      CRY4  
ATOM    290  CE  LYS C  11      -0.861  10.661   2.437  0.00  0.00      CRY4 C
ATOM    291  HE1 LYS C  11      -1.262  10.920   1.431  0.00  0.00      CRY4  
ATOM    292  HE2 LYS C  11      -0.087   9.872   2.314  0.00  0.00      CRY4  
ATOM    293  NZ  LYS C  11      -1.958  10.122   3.253  0.00  0.00      CRY4 N
ATOM    294  HZ1 LYS C  11      -2.364   9.282   2.794  0.00  0.00      CRY4  
ATOM    295  HZ2 LYS C  11      -1.595   9.861   4.193  0.00  0.00      CRY4  
ATOM    296  HZ3 LYS C  11      -2.696  10.846   3.362  0.00  0.00      CRY4  
ATOM    297  C   LYS C  11       0.375  14.276  -1.277  0.00  0.00      CRY4 C
ATOM    298  O   LYS C  11       0.794  13.538  -2.146  0.00  0.00      CRY4 O
ATOM    299  N   GLU C  12      -0.516  15.212  -1.536  0.00  0.00      CRY4 N
ATOM    300  HN  GLU C  12      -0.803  15.856  -0.832  0.00  0.00      CRY4  
ATOM    301  CA  GLU C  12      -1.168  15.419  -2.834  0.00  0.00      CRY4 C
ATOM    302  HA  GLU C  12      -1.395  14.446  -3.254  0.00  0.00      CRY4  
ATOM    303  CB  GLU C  12      -2.518  16.120  -2.635  0.00  0.00      CRY4 C
ATOM    304  HB1 GLU C  12      -2.397  16.887  -1.836  0.00  0.00      CRY4  
ATOM    305  HB2 GLU C  12      -2.791  16.682  -3.557  0.00  0.00      CRY4  
ATOM    306  CG  GLU C  12      -3.665  15.153  -2.242  0.00  0.00      CRY4 C
ATOM    307  HG1 GLU C  12      -4.528  15.736  -1.870  0.00  0.00      CRY4  
ATOM    308  HG2 GLU C  12      -3.984  14.543  -3.111  0.00  0.00      CRY4  
ATOM    309  CD  GLU C  12      -3.311  14.192  -1.099  0.00  0.00      CRY4 C
ATOM    310  OE1 GLU C  12      -3.521  12.975  -1.287  0.00  0.00      CRY4 O
ATOM    311  OE2 GLU C  12      -2.777  14.629  -0.071  0.00  0.00      CRY4 O
ATOM    312  C   GLU C  12      -0.233  16.140  -3.827  0.00  0.00      CRY4 C
ATOM    313  O   GLU C  12      -0.478  17.260  -4.262  0.00  0.00      CRY4 O
ATOM    314  N   LEU C  13       0.867  15.456  -4.198  0.00  0.00      CRY4 N
ATOM    315  HN  LEU C  13       1.016  14.520  -3.886  0.00  0.00      CRY4  
ATOM    316  CA  LEU C  13       1.924  15.976  -5.059  0.00  0.00      CRY4 C
ATOM    317  HA  LEU C  13       2.055  17.016  -4.791  0.00  0.00      CRY4  
ATOM    318  CB  LEU C  13       3.247  15.235  -4.778  0.00  0.00      CRY4 C
ATOM    319  HB1 LEU C  13       3.111  14.180  -5.112  0.00  0.00      CRY4  
ATOM    320  HB2 LEU C  13       4.045  15.662  -5.424  0.00  0.00      CRY4  
ATOM    321  CG  LEU C  13       3.711  15.220  -3.309  0.00  0.00      CRY4 C
ATOM    322  HG  LEU C  13       2.938  14.673  -2.718  0.00  0.00      CRY4  
ATOM    323  CD1 LEU C  13       5.062  14.520  -3.215  0.00  0.00      CRY4 C
ATOM    324 HD11 LEU C  13       5.439  14.540  -2.170  0.00  0.00      CRY4  
ATOM    325 HD12 LEU C  13       4.977  13.460  -3.536  0.00  0.00      CRY4  
ATOM    326 HD13 LEU C  13       5.810  15.023  -3.864  0.00  0.00      CRY4  
ATOM    327  CD2 LEU C  13       3.859  16.617  -2.716  0.00  0.00      CRY4 C
ATOM    328 HD21 LEU C  13       4.176  16.553  -1.652  0.00  0.00      CRY4  
ATOM    329 HD22 LEU C  13       4.619  17.215  -3.258  0.00  0.00      CRY4  
ATOM    330 HD23 LEU C  13       2.891  17.162  -2.757  0.00  0.00      CRY4  
ATOM    331  C   LEU C  13       1.524  15.926  -6.538  0.00  0.00      CRY4 C
ATOM    332  O   LEU C  13       2.155  15.245  -7.358  0.00  0.00      CRY4 O
ATOM    333  N   ARG C  14       0.434  16.632  -6.878  0.00  0.00      CRY4 N
ATOM    334  HN  ARG C  14      -0.010  17.183  -6.175  0.00  0.00      CRY4  
ATOM    335  CA  ARG C  14      -0.166  16.662  -8.216  0.00  0.00      CRY4 C
ATOM    336  HA  ARG C  14       0.631  16.552  -8.941  0.00  0.00      CRY4  
ATOM    337  CB  ARG C  14      -1.154  15.501  -8.363  0.00  0.00      CRY4 C
ATOM    338  HB1 ARG C  14      -1.486  15.503  -9.429  0.00  0.00      CRY4  
ATOM    339  HB2 ARG C  14      -0.621  14.537  -8.210  0.00  0.00      CRY4  
ATOM    340  CG  ARG C  14      -2.387  15.623  -7.451  0.00  0.00      CRY4 C
ATOM    341  HG1 ARG C  14      -2.043  15.677  -6.395  0.00  0.00      CRY4  
ATOM    342  HG2 ARG C  14      -2.891  16.597  -7.652  0.00  0.00      CRY4  
ATOM    343  CD  ARG C  14      -3.363  14.484  -7.716  0.00  0.00      CRY4 C
ATOM    344  HD1 ARG C  14      -3.605  14.448  -8.803  0.00  0.00      CRY4  
ATOM    345  HD2 ARG C  14      -2.935  13.500  -7.412  0.00  0.00      CRY4  
ATOM    346  NE  ARG C  14      -4.613  14.658  -6.947  0.00  0.00      CRY4 N
ATOM    347  HE  ARG C  14      -5.287  15.242  -7.415  0.00  0.00      CRY4  
ATOM    348  CZ  ARG C  14      -4.900  14.139  -5.763  0.00  0.00      CRY4 C
ATOM    349  NH1 ARG C  14      -4.068  13.367  -5.110  0.00  0.00      CRY4 N
ATOM    350 HH11 ARG C  14      -4.323  12.974  -4.238  0.00  0.00      CRY4  
ATOM    351 HH12 ARG C  14      -3.238  13.095  -5.601  0.00  0.00      CRY4  
ATOM    352  NH2 ARG C  14      -6.035  14.402  -5.214  0.00  0.00      CRY4 N
ATOM    353 HH21 ARG C  14      -6.223  14.089  -4.293  0.00  0.00      CRY4  
ATOM    354 HH22 ARG C  14      -6.598  15.087  -5.655  0.00  0.00      CRY4  
ATOM    355  C   ARG C  14      -0.847  17.999  -8.514  0.00  0.00      CRY4 C
ATOM    356  O   ARG C  14      -1.263  18.719  -7.611  0.00  0.00      CRY4 O
ATOM    357  N   LEU C  15      -1.044  18.265  -9.809  0.00  0.00      CRY4 N
ATOM    358  HN  LEU C  15      -0.676  17.669 -10.519  0.00  0.00      CRY4  
ATOM    359  CA  LEU C  15      -1.794  19.419 -10.319  0.00  0.00      CRY4 C
ATOM    360  HA  LEU C  15      -1.979  20.055  -9.463  0.00  0.00      CRY4  
ATOM    361  CB  LEU C  15      -0.936  20.173 -11.350  0.00  0.00      CRY4 C
ATOM    362  HB1 LEU C  15      -0.781  19.486 -12.215  0.00  0.00      CRY4  
ATOM    363  HB2 LEU C  15      -1.517  21.035 -11.743  0.00  0.00      CRY4  
ATOM    364  CG  LEU C  15       0.439  20.640 -10.839  0.00  0.00      CRY4 C
ATOM    365  HG  LEU C  15       1.024  19.736 -10.546  0.00  0.00      CRY4  
ATOM    366  CD1 LEU C  15       1.154  21.420 -11.943  0.00  0.00      CRY4 C
ATOM    367 HD11 LEU C  15       2.129  21.807 -11.578  0.00  0.00      CRY4  
ATOM    368 HD12 LEU C  15       1.345  20.768 -12.822  0.00  0.00      CRY4  
ATOM    369 HD13 LEU C  15       0.540  22.284 -12.275  0.00  0.00      CRY4  
ATOM    370  CD2 LEU C  15       0.329  21.552  -9.612  0.00  0.00      CRY4 C
ATOM    371 HD21 LEU C  15       1.341  21.853  -9.263  0.00  0.00      CRY4  
ATOM    372 HD22 LEU C  15      -0.238  22.478  -9.840  0.00  0.00      CRY4  
ATOM    373 HD23 LEU C  15      -0.184  21.024  -8.780  0.00  0.00      CRY4  
ATOM    374  C   LEU C  15      -3.157  19.029 -10.909  0.00  0.00      CRY4 C
ATOM    375  O   LEU C  15      -4.042  19.870 -11.023  0.00  0.00      CRY4 O
ATOM    376  N   HSD C  16      -3.368  17.738 -11.277  0.00  0.00      CRY4 N
ATOM    377  HN  HSD C  16      -2.630  17.066 -11.325  0.00  0.00      CRY4  
ATOM    378  CA  HSD C  16      -4.691  17.234 -11.629  0.00  0.00      CRY4 C
ATOM    379  HA  HSD C  16      -5.212  18.017 -12.168  0.00  0.00      CRY4  
ATOM    380  CB  HSD C  16      -4.599  16.013 -12.547  0.00  0.00      CRY4 C
ATOM    381  HB1 HSD C  16      -5.596  15.827 -13.002  0.00  0.00      CRY4  
ATOM    382  HB2 HSD C  16      -3.899  16.229 -13.383  0.00  0.00      CRY4  
ATOM    383  ND1 HSD C  16      -2.860  14.416 -11.546  0.00  0.00      CRY4 N
ATOM    384  HD1 HSD C  16      -2.052  14.992 -11.671  0.00  0.00      CRY4  
ATOM    385  CG  HSD C  16      -4.156  14.756 -11.853  0.00  0.00      CRY4 C
ATOM    386  CE1 HSD C  16      -2.871  13.216 -10.936  0.00  0.00      CRY4 C
ATOM    387  HE1 HSD C  16      -1.972  12.706 -10.579  0.00  0.00      CRY4  
ATOM    388  NE2 HSD C  16      -4.125  12.776 -10.838  0.00  0.00      CRY4 N
ATOM    389  CD2 HSD C  16      -4.953  13.731 -11.405  0.00  0.00      CRY4 C
ATOM    390  HD2 HSD C  16      -6.027  13.607 -11.481  0.00  0.00      CRY4  
ATOM    391  C   HSD C  16      -5.502  16.929 -10.370  0.00  0.00      CRY4 C
ATOM    392  O   HSD C  16      -4.966  16.519  -9.344  0.00  0.00      CRY4 O
ATOM    393  N   ASP C  17      -6.813  17.094 -10.458  0.00  0.00      CRY4 N
ATOM    394  HN  ASP C  17      -7.273  17.413 -11.282  0.00  0.00      CRY4  
ATOM    395  CA  ASP C  17      -7.738  16.826  -9.357  0.00  0.00      CRY4 C
ATOM    396  HA  ASP C  17      -8.643  17.377  -9.587  0.00  0.00      CRY4  
ATOM    397  CB  ASP C  17      -8.120  15.339  -9.345  0.00  0.00      CRY4 C
ATOM    398  HB1 ASP C  17      -8.494  15.050 -10.347  0.00  0.00      CRY4  
ATOM    399  HB2 ASP C  17      -7.238  14.711  -9.108  0.00  0.00      CRY4  
ATOM    400  CG  ASP C  17      -9.222  15.068  -8.326  0.00  0.00      CRY4 C
ATOM    401  OD1 ASP C  17     -10.135  15.916  -8.204  0.00  0.00      CRY4 O
ATOM    402  OD2 ASP C  17      -9.225  14.000  -7.682  0.00  0.00      CRY4 O
ATOM    403  C   ASP C  17      -7.237  17.343  -7.998  0.00  0.00      CRY4 C
ATOM    404  O   ASP C  17      -7.173  16.613  -7.010  0.00  0.00      CRY4 O
ATOM    405  N   ASN C  18      -6.856  18.623  -7.963  0.00  0.00      CRY4 N
ATOM    406  HN  ASN C  18      -6.868  19.205  -8.775  0.00  0.00      CRY4  
ATOM    407  CA  ASN C  18      -6.393  19.288  -6.751  0.00  0.00      CRY4 C
ATOM    408  HA  ASN C  18      -6.428  18.545  -5.961  0.00  0.00      CRY4  
ATOM    409  CB  ASN C  18      -4.926  19.719  -6.916  0.00  0.00      CRY4 C
ATOM    410  HB1 ASN C  18      -4.367  18.862  -7.350  0.00  0.00      CRY4  
ATOM    411  HB2 ASN C  18      -4.851  20.562  -7.633  0.00  0.00      CRY4  
ATOM    412  CG  ASN C  18      -4.303  20.082  -5.580  0.00  0.00      CRY4 C
ATOM    413  OD1 ASN C  18      -4.958  20.584  -4.682  0.00  0.00      CRY4 O
ATOM    414  ND2 ASN C  18      -3.022  19.836  -5.408  0.00  0.00      CRY4 N
ATOM    415 HD21 ASN C  18      -2.626  20.068  -4.523  0.00  0.00      CRY4  
ATOM    416 HD22 ASN C  18      -2.495  19.406  -6.134  0.00  0.00      CRY4  
ATOM    417  C   ASN C  18      -7.367  20.425  -6.368  0.00  0.00      CRY4 C
ATOM    418  O   ASN C  18      -7.162  21.579  -6.752  0.00  0.00      CRY4 O
ATOM    419  N   PRO C  19      -8.469  20.111  -5.659  0.00  0.00      CRY4 N
ATOM    420  CD  PRO C  19      -8.811  18.813  -5.115  0.00  0.00      CRY4 C
ATOM    421  HD1 PRO C  19      -7.935  18.348  -4.610  0.00  0.00      CRY4  
ATOM    422  HD2 PRO C  19      -9.174  18.126  -5.915  0.00  0.00      CRY4  
ATOM    423  CA  PRO C  19      -9.513  21.087  -5.355  0.00  0.00      CRY4 C
ATOM    424  HA  PRO C  19      -9.901  21.505  -6.276  0.00  0.00      CRY4  
ATOM    425  CB  PRO C  19     -10.635  20.280  -4.697  0.00  0.00      CRY4 C
ATOM    426  HB1 PRO C  19     -11.390  19.929  -5.436  0.00  0.00      CRY4  
ATOM    427  HB2 PRO C  19     -11.137  20.845  -3.881  0.00  0.00      CRY4  
ATOM    428  CG  PRO C  19      -9.925  19.069  -4.101  0.00  0.00      CRY4 C
ATOM    429  HG1 PRO C  19     -10.613  18.208  -3.989  0.00  0.00      CRY4  
ATOM    430  HG2 PRO C  19      -9.473  19.277  -3.105  0.00  0.00      CRY4  
ATOM    431  C   PRO C  19      -9.028  22.223  -4.455  0.00  0.00      CRY4 C
ATOM    432  O   PRO C  19      -9.447  23.364  -4.643  0.00  0.00      CRY4 O
ATOM    433  N   VAL C  20      -8.144  21.949  -3.509  0.00  0.00      CRY4 N
ATOM    434  HN  VAL C  20      -7.749  21.045  -3.367  0.00  0.00      CRY4  
ATOM    435  CA  VAL C  20      -7.666  22.972  -2.576  0.00  0.00      CRY4 C
ATOM    436  HA  VAL C  20      -8.528  23.544  -2.256  0.00  0.00      CRY4  
ATOM    437  CB  VAL C  20      -7.093  22.329  -1.296  0.00  0.00      CRY4 C
ATOM    438  HB  VAL C  20      -7.840  21.583  -0.930  0.00  0.00      CRY4  
ATOM    439  CG1 VAL C  20      -5.776  21.591  -1.505  0.00  0.00      CRY4 C
ATOM    440 HG11 VAL C  20      -5.403  21.188  -0.539  0.00  0.00      CRY4  
ATOM    441 HG12 VAL C  20      -5.893  20.733  -2.199  0.00  0.00      CRY4  
ATOM    442 HG13 VAL C  20      -5.002  22.277  -1.913  0.00  0.00      CRY4  
ATOM    443  CG2 VAL C  20      -6.915  23.391  -0.210  0.00  0.00      CRY4 C
ATOM    444 HG21 VAL C  20      -6.466  22.948   0.704  0.00  0.00      CRY4  
ATOM    445 HG22 VAL C  20      -6.250  24.207  -0.567  0.00  0.00      CRY4  
ATOM    446 HG23 VAL C  20      -7.890  23.837   0.078  0.00  0.00      CRY4  
ATOM    447  C   VAL C  20      -6.700  23.941  -3.256  0.00  0.00      CRY4 C
ATOM    448  O   VAL C  20      -6.823  25.152  -3.067  0.00  0.00      CRY4 O
ATOM    449  N   LEU C  21      -5.838  23.452  -4.139  0.00  0.00      CRY4 N
ATOM    450  HN  LEU C  21      -5.725  22.476  -4.312  0.00  0.00      CRY4  
ATOM    451  CA  LEU C  21      -4.968  24.308  -4.944  0.00  0.00      CRY4 C
ATOM    452  HA  LEU C  21      -4.491  24.996  -4.256  0.00  0.00      CRY4  
ATOM    453  CB  LEU C  21      -3.892  23.450  -5.623  0.00  0.00      CRY4 C
ATOM    454  HB1 LEU C  21      -3.332  22.923  -4.816  0.00  0.00      CRY4  
ATOM    455  HB2 LEU C  21      -4.389  22.654  -6.222  0.00  0.00      CRY4  
ATOM    456  CG  LEU C  21      -2.891  24.229  -6.490  0.00  0.00      CRY4 C
ATOM    457  HG  LEU C  21      -3.459  24.653  -7.353  0.00  0.00      CRY4  
ATOM    458  CD1 LEU C  21      -2.153  25.324  -5.724  0.00  0.00      CRY4 C
ATOM    459 HD11 LEU C  21      -1.409  25.824  -6.380  0.00  0.00      CRY4  
ATOM    460 HD12 LEU C  21      -2.866  26.092  -5.356  0.00  0.00      CRY4  
ATOM    461 HD13 LEU C  21      -1.614  24.898  -4.851  0.00  0.00      CRY4  
ATOM    462  CD2 LEU C  21      -1.837  23.268  -7.044  0.00  0.00      CRY4 C
ATOM    463 HD21 LEU C  21      -1.116  23.816  -7.689  0.00  0.00      CRY4  
ATOM    464 HD22 LEU C  21      -1.260  22.781  -6.233  0.00  0.00      CRY4  
ATOM    465 HD23 LEU C  21      -2.318  22.474  -7.656  0.00  0.00      CRY4  
ATOM    466  C   LEU C  21      -5.774  25.146  -5.954  0.00  0.00      CRY4 C
ATOM    467  O   LEU C  21      -5.493  26.325  -6.138  0.00  0.00      CRY4 O
ATOM    468  N   LEU C  22      -6.821  24.571  -6.556  0.00  0.00      CRY4 N
ATOM    469  HN  LEU C  22      -7.043  23.601  -6.471  0.00  0.00      CRY4  
ATOM    470  CA  LEU C  22      -7.743  25.325  -7.402  0.00  0.00      CRY4 C
ATOM    471  HA  LEU C  22      -7.142  25.786  -8.176  0.00  0.00      CRY4  
ATOM    472  CB  LEU C  22      -8.749  24.351  -8.043  0.00  0.00      CRY4 C
ATOM    473  HB1 LEU C  22      -8.162  23.626  -8.653  0.00  0.00      CRY4  
ATOM    474  HB2 LEU C  22      -9.236  23.754  -7.240  0.00  0.00      CRY4  
ATOM    475  CG  LEU C  22      -9.796  25.028  -8.936  0.00  0.00      CRY4 C
ATOM    476  HG  LEU C  22     -10.369  25.746  -8.300  0.00  0.00      CRY4  
ATOM    477  CD1 LEU C  22      -9.166  25.741 -10.136  0.00  0.00      CRY4 C
ATOM    478 HD11 LEU C  22      -9.954  26.180 -10.786  0.00  0.00      CRY4  
ATOM    479 HD12 LEU C  22      -8.497  26.562  -9.798  0.00  0.00      CRY4  
ATOM    480 HD13 LEU C  22      -8.569  25.030 -10.746  0.00  0.00      CRY4  
ATOM    481  CD2 LEU C  22     -10.776  23.983  -9.471  0.00  0.00      CRY4 C
ATOM    482 HD21 LEU C  22     -11.550  24.468 -10.105  0.00  0.00      CRY4  
ATOM    483 HD22 LEU C  22     -10.263  23.220 -10.091  0.00  0.00      CRY4  
ATOM    484 HD23 LEU C  22     -11.288  23.464  -8.633  0.00  0.00      CRY4  
ATOM    485  C   LEU C  22      -8.435  26.449  -6.621  0.00  0.00      CRY4 C
ATOM    486  O   LEU C  22      -8.499  27.581  -7.094  0.00  0.00      CRY4 O
ATOM    487  N   ALA C  23      -8.912  26.164  -5.411  0.00  0.00      CRY4 N
ATOM    488  HN  ALA C  23      -8.871  25.237  -5.041  0.00  0.00      CRY4  
ATOM    489  CA  ALA C  23      -9.522  27.159  -4.540  0.00  0.00      CRY4 C
ATOM    490  HA  ALA C  23     -10.325  27.669  -5.060  0.00  0.00      CRY4  
ATOM    491  CB  ALA C  23     -10.131  26.445  -3.330  0.00  0.00      CRY4 C
ATOM    492  HB1 ALA C  23     -10.885  25.704  -3.675  0.00  0.00      CRY4  
ATOM    493  HB2 ALA C  23      -9.353  25.898  -2.755  0.00  0.00      CRY4  
ATOM    494  HB3 ALA C  23     -10.640  27.159  -2.646  0.00  0.00      CRY4  
ATOM    495  C   ALA C  23      -8.516  28.249  -4.116  0.00  0.00      CRY4 C
ATOM    496  O   ALA C  23      -8.873  29.430  -4.102  0.00  0.00      CRY4 O
ATOM    497  N   ALA C  24      -7.271  27.876  -3.842  0.00  0.00      CRY4 N
ATOM    498  HN  ALA C  24      -7.016  26.909  -3.822  0.00  0.00      CRY4  
ATOM    499  CA  ALA C  24      -6.194  28.812  -3.555  0.00  0.00      CRY4 C
ATOM    500  HA  ALA C  24      -6.444  29.421  -2.694  0.00  0.00      CRY4  
ATOM    501  CB  ALA C  24      -4.914  28.036  -3.227  0.00  0.00      CRY4 C
ATOM    502  HB1 ALA C  24      -5.092  27.376  -2.351  0.00  0.00      CRY4  
ATOM    503  HB2 ALA C  24      -4.606  27.394  -4.081  0.00  0.00      CRY4  
ATOM    504  HB3 ALA C  24      -4.074  28.719  -2.977  0.00  0.00      CRY4  
ATOM    505  C   ALA C  24      -5.962  29.786  -4.722  0.00  0.00      CRY4 C
ATOM    506  O   ALA C  24      -5.994  30.998  -4.533  0.00  0.00      CRY4 O
ATOM    507  N   LEU C  25      -5.830  29.272  -5.953  0.00  0.00      CRY4 N
ATOM    508  HN  LEU C  25      -5.859  28.289  -6.118  0.00  0.00      CRY4  
ATOM    509  CA  LEU C  25      -5.636  30.082  -7.162  0.00  0.00      CRY4 C
ATOM    510  HA  LEU C  25      -4.758  30.688  -6.978  0.00  0.00      CRY4  
ATOM    511  CB  LEU C  25      -5.436  29.146  -8.360  0.00  0.00      CRY4 C
ATOM    512  HB1 LEU C  25      -6.246  28.381  -8.319  0.00  0.00      CRY4  
ATOM    513  HB2 LEU C  25      -5.601  29.720  -9.299  0.00  0.00      CRY4  
ATOM    514  CG  LEU C  25      -4.071  28.437  -8.381  0.00  0.00      CRY4 C
ATOM    515  HG  LEU C  25      -3.839  28.054  -7.357  0.00  0.00      CRY4  
ATOM    516  CD1 LEU C  25      -4.103  27.298  -9.384  0.00  0.00      CRY4 C
ATOM    517 HD11 LEU C  25      -3.109  26.805  -9.445  0.00  0.00      CRY4  
ATOM    518 HD12 LEU C  25      -4.853  26.535  -9.085  0.00  0.00      CRY4  
ATOM    519 HD13 LEU C  25      -4.368  27.674 -10.395  0.00  0.00      CRY4  
ATOM    520  CD2 LEU C  25      -2.959  29.410  -8.785  0.00  0.00      CRY4 C
ATOM    521 HD21 LEU C  25      -1.975  28.894  -8.780  0.00  0.00      CRY4  
ATOM    522 HD22 LEU C  25      -3.120  29.815  -9.805  0.00  0.00      CRY4  
ATOM    523 HD23 LEU C  25      -2.910  30.262  -8.073  0.00  0.00      CRY4  
ATOM    524  C   LEU C  25      -6.812  31.034  -7.429  0.00  0.00      CRY4 C
ATOM    525  O   LEU C  25      -6.615  32.163  -7.875  0.00  0.00      CRY4 O
ATOM    526  N   GLN C  26      -8.045  30.604  -7.142  0.00  0.00      CRY4 N
ATOM    527  HN  GLN C  26      -8.217  29.694  -6.768  0.00  0.00      CRY4  
ATOM    528  CA  GLN C  26      -9.250  31.413  -7.346  0.00  0.00      CRY4 C
ATOM    529  HA  GLN C  26      -9.129  31.885  -8.314  0.00  0.00      CRY4  
ATOM    530  CB  GLN C  26     -10.472  30.495  -7.348  0.00  0.00      CRY4 C
ATOM    531  HB1 GLN C  26     -10.378  29.832  -6.458  0.00  0.00      CRY4  
ATOM    532  HB2 GLN C  26     -11.391  31.103  -7.187  0.00  0.00      CRY4  
ATOM    533  CG  GLN C  26     -10.541  29.666  -8.638  0.00  0.00      CRY4 C
ATOM    534  HG1 GLN C  26     -10.690  30.329  -9.517  0.00  0.00      CRY4  
ATOM    535  HG2 GLN C  26      -9.599  29.101  -8.793  0.00  0.00      CRY4  
ATOM    536  CD  GLN C  26     -11.713  28.673  -8.646  0.00  0.00      CRY4 C
ATOM    537  OE1 GLN C  26     -12.348  28.389  -7.654  0.00  0.00      CRY4 O
ATOM    538  NE2 GLN C  26     -12.042  28.127  -9.790  0.00  0.00      CRY4 N
ATOM    539 HE21 GLN C  26     -12.806  27.488  -9.781  0.00  0.00      CRY4  
ATOM    540 HE22 GLN C  26     -11.523  28.346 -10.610  0.00  0.00      CRY4  
ATOM    541  C   GLN C  26      -9.427  32.530  -6.307  0.00  0.00      CRY4 C
ATOM    542  O   GLN C  26     -10.118  33.511  -6.583  0.00  0.00      CRY4 O
ATOM    543  N   SER C  27      -8.817  32.387  -5.142  0.00  0.00      CRY4 N
ATOM    544  HN  SER C  27      -8.205  31.617  -4.965  0.00  0.00      CRY4  
ATOM    545  CA  SER C  27      -8.964  33.310  -4.011  0.00  0.00      CRY4 C
ATOM    546  HA  SER C  27      -9.762  33.980  -4.303  0.00  0.00      CRY4  
ATOM    547  CB  SER C  27      -9.383  32.548  -2.754  0.00  0.00      CRY4 C
ATOM    548  HB1 SER C  27      -9.457  33.277  -1.916  0.00  0.00      CRY4  
ATOM    549  HB2 SER C  27     -10.394  32.102  -2.891  0.00  0.00      CRY4  
ATOM    550  OG  SER C  27      -8.432  31.566  -2.422  0.00  0.00      CRY4 O
ATOM    551  HG1 SER C  27      -8.625  31.277  -1.521  0.00  0.00      CRY4  
ATOM    552  C   SER C  27      -7.723  34.169  -3.741  0.00  0.00      CRY4 C
ATOM    553  O   SER C  27      -7.723  34.937  -2.781  0.00  0.00      CRY4 O
ATOM    554  N   SER C  28      -6.681  34.084  -4.578  0.00  0.00      CRY4 N
ATOM    555  HN  SER C  28      -6.723  33.591  -5.447  0.00  0.00      CRY4  
ATOM    556  CA  SER C  28      -5.389  34.703  -4.303  0.00  0.00      CRY4 C
ATOM    557  HA  SER C  28      -5.552  35.303  -3.418  0.00  0.00      CRY4  
ATOM    558  CB  SER C  28      -4.319  33.634  -4.033  0.00  0.00      CRY4 C
ATOM    559  HB1 SER C  28      -4.141  33.075  -4.980  0.00  0.00      CRY4  
ATOM    560  HB2 SER C  28      -3.354  34.114  -3.751  0.00  0.00      CRY4  
ATOM    561  OG  SER C  28      -4.764  32.735  -3.038  0.00  0.00      CRY4 O
ATOM    562  HG1 SER C  28      -4.174  31.971  -3.061  0.00  0.00      CRY4  
ATOM    563  C   SER C  28      -4.906  35.644  -5.408  0.00  0.00      CRY4 C
ATOM    564  O   SER C  28      -5.134  35.415  -6.592  0.00  0.00      CRY4 O
ATOM    565  N   GLU C  29      -4.195  36.690  -5.009  0.00  0.00      CRY4 N
ATOM    566  HN  GLU C  29      -4.153  36.954  -4.049  0.00  0.00      CRY4  
ATOM    567  CA  GLU C  29      -3.411  37.558  -5.903  0.00  0.00      CRY4 C
ATOM    568  HA  GLU C  29      -3.837  37.476  -6.895  0.00  0.00      CRY4  
ATOM    569  CB  GLU C  29      -3.509  39.023  -5.445  0.00  0.00      CRY4 C
ATOM    570  HB1 GLU C  29      -3.009  39.661  -6.210  0.00  0.00      CRY4  
ATOM    571  HB2 GLU C  29      -4.575  39.343  -5.428  0.00  0.00      CRY4  
ATOM    572  CG  GLU C  29      -2.863  39.292  -4.075  0.00  0.00      CRY4 C
ATOM    573  HG1 GLU C  29      -3.440  38.774  -3.288  0.00  0.00      CRY4  
ATOM    574  HG2 GLU C  29      -1.815  38.935  -4.054  0.00  0.00      CRY4  
ATOM    575  CD  GLU C  29      -2.866  40.774  -3.668  0.00  0.00      CRY4 C
ATOM    576  OE1 GLU C  29      -1.993  41.148  -2.853  0.00  0.00      CRY4 O
ATOM    577  OE2 GLU C  29      -3.720  41.541  -4.172  0.00  0.00      CRY4 O
ATOM    578  C   GLU C  29      -1.940  37.123  -6.002  0.00  0.00      CRY4 C
ATOM    579  O   GLU C  29      -1.255  37.455  -6.963  0.00  0.00      CRY4 O
ATOM    580  N   ALA C  30      -1.460  36.391  -5.011  0.00  0.00      CRY4 N
ATOM    581  HN  ALA C  30      -2.028  36.218  -4.207  0.00  0.00      CRY4  
ATOM    582  CA  ALA C  30      -0.140  35.794  -4.980  0.00  0.00      CRY4 C
ATOM    583  HA  ALA C  30       0.269  35.691  -5.978  0.00  0.00      CRY4  
ATOM    584  CB  ALA C  30       0.799  36.680  -4.152  0.00  0.00      CRY4 C
ATOM    585  HB1 ALA C  30       0.881  37.681  -4.626  0.00  0.00      CRY4  
ATOM    586  HB2 ALA C  30       0.409  36.821  -3.120  0.00  0.00      CRY4  
ATOM    587  HB3 ALA C  30       1.821  36.246  -4.088  0.00  0.00      CRY4  
ATOM    588  C   ALA C  30      -0.230  34.384  -4.402  0.00  0.00      CRY4 C
ATOM    589  O   ALA C  30      -0.902  34.173  -3.387  0.00  0.00      CRY4 O
ATOM    590  N   LEU C  31       0.465  33.444  -5.022  0.00  0.00      CRY4 N
ATOM    591  HN  LEU C  31       1.007  33.628  -5.840  0.00  0.00      CRY4  
ATOM    592  CA  LEU C  31       0.508  32.057  -4.573  0.00  0.00      CRY4 C
ATOM    593  HA  LEU C  31       0.087  32.036  -3.576  0.00  0.00      CRY4  
ATOM    594  CB  LEU C  31      -0.320  31.183  -5.528  0.00  0.00      CRY4 C
ATOM    595  HB1 LEU C  31      -1.312  31.677  -5.650  0.00  0.00      CRY4  
ATOM    596  HB2 LEU C  31       0.155  31.195  -6.533  0.00  0.00      CRY4  
ATOM    597  CG  LEU C  31      -0.495  29.754  -4.977  0.00  0.00      CRY4 C
ATOM    598  HG  LEU C  31       0.449  29.468  -4.454  0.00  0.00      CRY4  
ATOM    599  CD1 LEU C  31      -1.695  29.664  -4.029  0.00  0.00      CRY4 C
ATOM    600 HD11 LEU C  31      -1.837  28.619  -3.679  0.00  0.00      CRY4  
ATOM    601 HD12 LEU C  31      -1.541  30.313  -3.141  0.00  0.00      CRY4  
ATOM    602 HD13 LEU C  31      -2.626  29.987  -4.543  0.00  0.00      CRY4  
ATOM    603  CD2 LEU C  31      -0.723  28.762  -6.119  0.00  0.00      CRY4 C
ATOM    604 HD21 LEU C  31      -0.829  27.730  -5.719  0.00  0.00      CRY4  
ATOM    605 HD22 LEU C  31      -1.643  28.998  -6.690  0.00  0.00      CRY4  
ATOM    606 HD23 LEU C  31       0.138  28.773  -6.822  0.00  0.00      CRY4  
ATOM    607  C   LEU C  31       1.953  31.562  -4.475  0.00  0.00      CRY4 C
ATOM    608  O   LEU C  31       2.692  31.573  -5.453  0.00  0.00      CRY4 O
ATOM    609  N   TYR C  32       2.303  31.079  -3.305  0.00  0.00      CRY4 N
ATOM    610  HN  TYR C  32       1.681  31.139  -2.525  0.00  0.00      CRY4  
ATOM    611  CA  TYR C  32       3.568  30.431  -3.016  0.00  0.00      CRY4 C
ATOM    612  HA  TYR C  32       4.205  30.552  -3.884  0.00  0.00      CRY4  
ATOM    613  CB  TYR C  32       4.203  31.048  -1.763  0.00  0.00      CRY4 C
ATOM    614  HB1 TYR C  32       3.482  30.982  -0.919  0.00  0.00      CRY4  
ATOM    615  HB2 TYR C  32       5.112  30.483  -1.464  0.00  0.00      CRY4  
ATOM    616  CG  TYR C  32       4.559  32.510  -1.906  0.00  0.00      CRY4 C
ATOM    617  CD1 TYR C  32       5.875  32.890  -2.219  0.00  0.00      CRY4 C
ATOM    618  HD1 TYR C  32       6.638  32.134  -2.339  0.00  0.00      CRY4  
ATOM    619  CE1 TYR C  32       6.212  34.245  -2.356  0.00  0.00      CRY4 C
ATOM    620  HE1 TYR C  32       7.224  34.538  -2.591  0.00  0.00      CRY4  
ATOM    621  CZ  TYR C  32       5.226  35.228  -2.178  0.00  0.00      CRY4 C
ATOM    622  OH  TYR C  32       5.549  36.554  -2.319  0.00  0.00      CRY4 O
ATOM    623  HH  TYR C  32       4.738  37.059  -2.233  0.00  0.00      CRY4  
ATOM    624  CD2 TYR C  32       3.578  33.504  -1.716  0.00  0.00      CRY4 C
ATOM    625  HD2 TYR C  32       2.576  33.224  -1.421  0.00  0.00      CRY4  
ATOM    626  CE2 TYR C  32       3.903  34.862  -1.859  0.00  0.00      CRY4 C
ATOM    627  HE2 TYR C  32       3.144  35.614  -1.701  0.00  0.00      CRY4  
ATOM    628  C   TYR C  32       3.318  28.921  -2.843  0.00  0.00      CRY4 C
ATOM    629  O   TYR C  32       2.830  28.516  -1.789  0.00  0.00      CRY4 O
ATOM    630  N   PRO C  33       3.603  28.070  -3.848  0.00  0.00      CRY4 N
ATOM    631  CD  PRO C  33       3.890  28.399  -5.231  0.00  0.00      CRY4 C
ATOM    632  HD1 PRO C  33       4.984  28.439  -5.430  0.00  0.00      CRY4  
ATOM    633  HD2 PRO C  33       3.432  29.369  -5.531  0.00  0.00      CRY4  
ATOM    634  CA  PRO C  33       3.533  26.624  -3.690  0.00  0.00      CRY4 C
ATOM    635  HA  PRO C  33       2.625  26.321  -3.181  0.00  0.00      CRY4  
ATOM    636  CB  PRO C  33       3.470  26.043  -5.112  0.00  0.00      CRY4 C
ATOM    637  HB1 PRO C  33       2.617  25.340  -5.237  0.00  0.00      CRY4  
ATOM    638  HB2 PRO C  33       4.421  25.540  -5.397  0.00  0.00      CRY4  
ATOM    639  CG  PRO C  33       3.255  27.256  -6.020  0.00  0.00      CRY4 C
ATOM    640  HG1 PRO C  33       2.178  27.416  -6.221  0.00  0.00      CRY4  
ATOM    641  HG2 PRO C  33       3.774  27.155  -7.001  0.00  0.00      CRY4  
ATOM    642  C   PRO C  33       4.736  26.141  -2.889  0.00  0.00      CRY4 C
ATOM    643  O   PRO C  33       5.882  26.326  -3.295  0.00  0.00      CRY4 O
ATOM    644  N   VAL C  34       4.491  25.544  -1.735  0.00  0.00      CRY4 N
ATOM    645  HN  VAL C  34       3.569  25.293  -1.453  0.00  0.00      CRY4  
ATOM    646  CA  VAL C  34       5.535  25.195  -0.768  0.00  0.00      CRY4 C
ATOM    647  HA  VAL C  34       6.493  25.344  -1.250  0.00  0.00      CRY4  
ATOM    648  CB  VAL C  34       5.477  26.110   0.476  0.00  0.00      CRY4 C
ATOM    649  HB  VAL C  34       4.436  26.063   0.881  0.00  0.00      CRY4  
ATOM    650  CG1 VAL C  34       6.436  25.679   1.592  0.00  0.00      CRY4 C
ATOM    651 HG11 VAL C  34       6.382  26.391   2.443  0.00  0.00      CRY4  
ATOM    652 HG12 VAL C  34       6.181  24.673   1.986  0.00  0.00      CRY4  
ATOM    653 HG13 VAL C  34       7.484  25.662   1.225  0.00  0.00      CRY4  
ATOM    654  CG2 VAL C  34       5.850  27.552   0.107  0.00  0.00      CRY4 C
ATOM    655 HG21 VAL C  34       5.848  28.201   1.008  0.00  0.00      CRY4  
ATOM    656 HG22 VAL C  34       6.863  27.588  -0.348  0.00  0.00      CRY4  
ATOM    657 HG23 VAL C  34       5.128  27.981  -0.618  0.00  0.00      CRY4  
ATOM    658  C   VAL C  34       5.438  23.720  -0.386  0.00  0.00      CRY4 C
ATOM    659  O   VAL C  34       4.369  23.194  -0.122  0.00  0.00      CRY4 O
ATOM    660  N   TYR C  35       6.581  23.067  -0.304  0.00  0.00      CRY4 N
ATOM    661  HN  TYR C  35       7.409  23.405  -0.746  0.00  0.00      CRY4  
ATOM    662  CA  TYR C  35       6.751  21.814   0.424  0.00  0.00      CRY4 C
ATOM    663  HA  TYR C  35       5.804  21.571   0.891  0.00  0.00      CRY4  
ATOM    664  CB  TYR C  35       7.202  20.705  -0.526  0.00  0.00      CRY4 C
ATOM    665  HB1 TYR C  35       6.449  20.592  -1.337  0.00  0.00      CRY4  
ATOM    666  HB2 TYR C  35       8.168  20.969  -1.008  0.00  0.00      CRY4  
ATOM    667  CG  TYR C  35       7.325  19.360   0.154  0.00  0.00      CRY4 C
ATOM    668  CD1 TYR C  35       8.524  18.984   0.804  0.00  0.00      CRY4 C
ATOM    669  HD1 TYR C  35       9.383  19.639   0.768  0.00  0.00      CRY4  
ATOM    670  CE1 TYR C  35       8.613  17.754   1.479  0.00  0.00      CRY4 C
ATOM    671  HE1 TYR C  35       9.529  17.462   1.971  0.00  0.00      CRY4  
ATOM    672  CZ  TYR C  35       7.499  16.895   1.504  0.00  0.00      CRY4 C
ATOM    673  OH  TYR C  35       7.576  15.700   2.175  0.00  0.00      CRY4 O
ATOM    674  HH  TYR C  35       6.707  15.295   2.141  0.00  0.00      CRY4  
ATOM    675  CD2 TYR C  35       6.223  18.489   0.186  0.00  0.00      CRY4 C
ATOM    676  HD2 TYR C  35       5.314  18.747  -0.340  0.00  0.00      CRY4  
ATOM    677  CE2 TYR C  35       6.302  17.254   0.857  0.00  0.00      CRY4 C
ATOM    678  HE2 TYR C  35       5.454  16.585   0.850  0.00  0.00      CRY4  
ATOM    679  C   TYR C  35       7.763  22.048   1.552  0.00  0.00      CRY4 C
ATOM    680  O   TYR C  35       8.901  22.437   1.292  0.00  0.00      CRY4 O
ATOM    681  N   ILE C  36       7.362  21.803   2.793  0.00  0.00      CRY4 N
ATOM    682  HN  ILE C  36       6.433  21.536   3.040  0.00  0.00      CRY4  
ATOM    683  CA  ILE C  36       8.278  21.907   3.932  0.00  0.00      CRY4 C
ATOM    684  HA  ILE C  36       9.086  22.565   3.638  0.00  0.00      CRY4  
ATOM    685  CB  ILE C  36       7.597  22.496   5.184  0.00  0.00      CRY4 C
ATOM    686  HB  ILE C  36       6.742  21.802   5.390  0.00  0.00      CRY4  
ATOM    687  CG2 ILE C  36       8.633  22.604   6.320  0.00  0.00      CRY4 C
ATOM    688 HG21 ILE C  36       8.139  22.876   7.276  0.00  0.00      CRY4  
ATOM    689 HG22 ILE C  36       9.154  21.635   6.475  0.00  0.00      CRY4  
ATOM    690 HG23 ILE C  36       9.396  23.378   6.091  0.00  0.00      CRY4  
ATOM    691  CG1 ILE C  36       6.983  23.886   4.857  0.00  0.00      CRY4 C
ATOM    692 HG11 ILE C  36       7.782  24.576   4.503  0.00  0.00      CRY4  
ATOM    693 HG12 ILE C  36       6.254  23.771   4.023  0.00  0.00      CRY4  
ATOM    694  CD  ILE C  36       6.251  24.547   6.030  0.00  0.00      CRY4 C
ATOM    695  HD1 ILE C  36       5.792  25.505   5.706  0.00  0.00      CRY4  
ATOM    696  HD2 ILE C  36       5.444  23.885   6.411  0.00  0.00      CRY4  
ATOM    697  HD3 ILE C  36       6.951  24.765   6.864  0.00  0.00      CRY4  
ATOM    698  C   ILE C  36       8.898  20.537   4.190  0.00  0.00      CRY4 C
ATOM    699  O   ILE C  36       8.217  19.589   4.580  0.00  0.00      CRY4 O
ATOM    700  N   LEU C  37      10.210  20.432   3.984  0.00  0.00      CRY4 N
ATOM    701  HN  LEU C  37      10.750  21.171   3.588  0.00  0.00      CRY4  
ATOM    702  CA  LEU C  37      10.975  19.245   4.313  0.00  0.00      CRY4 C
ATOM    703  HA  LEU C  37      10.311  18.396   4.221  0.00  0.00      CRY4  
ATOM    704  CB  LEU C  37      12.109  19.064   3.286  0.00  0.00      CRY4 C
ATOM    705  HB1 LEU C  37      11.659  19.186   2.274  0.00  0.00      CRY4  
ATOM    706  HB2 LEU C  37      12.838  19.896   3.401  0.00  0.00      CRY4  
ATOM    707  CG  LEU C  37      12.790  17.684   3.395  0.00  0.00      CRY4 C
ATOM    708  HG  LEU C  37      13.078  17.512   4.461  0.00  0.00      CRY4  
ATOM    709  CD1 LEU C  37      11.890  16.562   2.880  0.00  0.00      CRY4 C
ATOM    710 HD11 LEU C  37      12.418  15.585   2.924  0.00  0.00      CRY4  
ATOM    711 HD12 LEU C  37      10.967  16.487   3.494  0.00  0.00      CRY4  
ATOM    712 HD13 LEU C  37      11.595  16.748   1.825  0.00  0.00      CRY4  
ATOM    713  CD2 LEU C  37      14.062  17.673   2.558  0.00  0.00      CRY4 C
ATOM    714 HD21 LEU C  37      14.572  16.689   2.643  0.00  0.00      CRY4  
ATOM    715 HD22 LEU C  37      13.847  17.849   1.484  0.00  0.00      CRY4  
ATOM    716 HD23 LEU C  37      14.764  18.460   2.907  0.00  0.00      CRY4  
ATOM    717  C   LEU C  37      11.436  19.316   5.770  0.00  0.00      CRY4 C
ATOM    718  O   LEU C  37      12.610  19.572   6.064  0.00  0.00      CRY4 O
ATOM    719  N   ASP C  38      10.503  19.084   6.681  0.00  0.00      CRY4 N
ATOM    720  HN  ASP C  38       9.531  19.015   6.471  0.00  0.00      CRY4  
ATOM    721  CA  ASP C  38      10.792  18.903   8.096  0.00  0.00      CRY4 C
ATOM    722  HA  ASP C  38      11.635  19.536   8.344  0.00  0.00      CRY4  
ATOM    723  CB  ASP C  38       9.603  19.316   8.968  0.00  0.00      CRY4 C
ATOM    724  HB1 ASP C  38       9.309  20.355   8.714  0.00  0.00      CRY4  
ATOM    725  HB2 ASP C  38       8.735  18.653   8.785  0.00  0.00      CRY4  
ATOM    726  CG  ASP C  38       9.936  19.284  10.463  0.00  0.00      CRY4 C
ATOM    727  OD1 ASP C  38      10.928  18.610  10.854  0.00  0.00      CRY4 O
ATOM    728  OD2 ASP C  38       9.185  19.923  11.227  0.00  0.00      CRY4 O
ATOM    729  C   ASP C  38      11.234  17.460   8.349  0.00  0.00      CRY4 C
ATOM    730  O   ASP C  38      10.451  16.529   8.532  0.00  0.00      CRY4 O
ATOM    731  N   ARG C  39      12.552  17.264   8.331  0.00  0.00      CRY4 N
ATOM    732  HN  ARG C  39      13.186  18.022   8.201  0.00  0.00      CRY4  
ATOM    733  CA  ARG C  39      13.140  15.940   8.498  0.00  0.00      CRY4 C
ATOM    734  HA  ARG C  39      12.661  15.272   7.791  0.00  0.00      CRY4  
ATOM    735  CB  ARG C  39      14.637  16.014   8.174  0.00  0.00      CRY4 C
ATOM    736  HB1 ARG C  39      14.723  16.555   7.202  0.00  0.00      CRY4  
ATOM    737  HB2 ARG C  39      15.149  16.654   8.926  0.00  0.00      CRY4  
ATOM    738  CG  ARG C  39      15.244  14.615   8.059  0.00  0.00      CRY4 C
ATOM    739  HG1 ARG C  39      15.069  14.074   9.014  0.00  0.00      CRY4  
ATOM    740  HG2 ARG C  39      14.685  14.042   7.284  0.00  0.00      CRY4  
ATOM    741  CD  ARG C  39      16.707  14.731   7.667  0.00  0.00      CRY4 C
ATOM    742  HD1 ARG C  39      16.796  15.351   6.746  0.00  0.00      CRY4  
ATOM    743  HD2 ARG C  39      17.310  15.204   8.476  0.00  0.00      CRY4  
ATOM    744  NE  ARG C  39      17.290  13.407   7.419  0.00  0.00      CRY4 N
ATOM    745  HE  ARG C  39      16.677  12.651   7.672  0.00  0.00      CRY4  
ATOM    746  CZ  ARG C  39      18.491  13.175   6.917  0.00  0.00      CRY4 C
ATOM    747  NH1 ARG C  39      19.328  14.145   6.695  0.00  0.00      CRY4 N
ATOM    748 HH11 ARG C  39      20.215  13.963   6.295  0.00  0.00      CRY4  
ATOM    749 HH12 ARG C  39      18.973  15.073   6.821  0.00  0.00      CRY4  
ATOM    750  NH2 ARG C  39      18.855  11.965   6.625  0.00  0.00      CRY4 N
ATOM    751 HH21 ARG C  39      19.784  11.787   6.331  0.00  0.00      CRY4  
ATOM    752 HH22 ARG C  39      18.249  11.233   6.907  0.00  0.00      CRY4  
ATOM    753  C   ARG C  39      12.882  15.363   9.888  0.00  0.00      CRY4 C
ATOM    754  O   ARG C  39      12.703  14.149  10.002  0.00  0.00      CRY4 O
ATOM    755  N   ALA C  40      12.877  16.180  10.920  0.00  0.00      CRY4 N
ATOM    756  HN  ALA C  40      13.054  17.157  10.809  0.00  0.00      CRY4  
ATOM    757  CA  ALA C  40      12.620  15.743  12.285  0.00  0.00      CRY4 C
ATOM    758  HA  ALA C  40      13.254  14.904  12.550  0.00  0.00      CRY4  
ATOM    759  CB  ALA C  40      12.949  16.881  13.257  0.00  0.00      CRY4 C
ATOM    760  HB1 ALA C  40      14.018  17.164  13.152  0.00  0.00      CRY4  
ATOM    761  HB2 ALA C  40      12.333  17.781  13.041  0.00  0.00      CRY4  
ATOM    762  HB3 ALA C  40      12.776  16.580  14.313  0.00  0.00      CRY4  
ATOM    763  C   ALA C  40      11.172  15.253  12.422  0.00  0.00      CRY4 C
ATOM    764  O   ALA C  40      10.944  14.128  12.862  0.00  0.00      CRY4 O
ATOM    765  N   PHE C  41      10.212  16.037  11.927  0.00  0.00      CRY4 N
ATOM    766  HN  PHE C  41      10.414  16.943  11.557  0.00  0.00      CRY4  
ATOM    767  CA  PHE C  41       8.799  15.663  11.873  0.00  0.00      CRY4 C
ATOM    768  HA  PHE C  41       8.506  15.461  12.897  0.00  0.00      CRY4  
ATOM    769  CB  PHE C  41       8.007  16.823  11.264  0.00  0.00      CRY4 C
ATOM    770  HB1 PHE C  41       7.994  17.671  11.982  0.00  0.00      CRY4  
ATOM    771  HB2 PHE C  41       8.489  17.191  10.332  0.00  0.00      CRY4  
ATOM    772  CG  PHE C  41       6.571  16.462  10.992  0.00  0.00      CRY4 C
ATOM    773  CD1 PHE C  41       6.166  16.069   9.695  0.00  0.00      CRY4 C
ATOM    774  HD1 PHE C  41       6.885  16.070   8.887  0.00  0.00      CRY4  
ATOM    775  CE1 PHE C  41       4.840  15.685   9.456  0.00  0.00      CRY4 C
ATOM    776  HE1 PHE C  41       4.534  15.383   8.464  0.00  0.00      CRY4  
ATOM    777  CZ  PHE C  41       3.916  15.688  10.507  0.00  0.00      CRY4 C
ATOM    778  HZ  PHE C  41       2.898  15.379  10.318  0.00  0.00      CRY4  
ATOM    779  CD2 PHE C  41       5.632  16.461  12.037  0.00  0.00      CRY4 C
ATOM    780  HD2 PHE C  41       5.927  16.777  13.028  0.00  0.00      CRY4  
ATOM    781  CE2 PHE C  41       4.302  16.077  11.795  0.00  0.00      CRY4 C
ATOM    782  HE2 PHE C  41       3.583  16.084  12.603  0.00  0.00      CRY4  
ATOM    783  C   PHE C  41       8.580  14.371  11.079  0.00  0.00      CRY4 C
ATOM    784  O   PHE C  41       8.001  13.420  11.596  0.00  0.00      CRY4 O
ATOM    785  N   LEU C  42       9.099  14.287   9.857  0.00  0.00      CRY4 N
ATOM    786  HN  LEU C  42       9.653  15.007   9.443  0.00  0.00      CRY4  
ATOM    787  CA  LEU C  42       8.900  13.117   9.002  0.00  0.00      CRY4 C
ATOM    788  HA  LEU C  42       7.829  12.988   8.908  0.00  0.00      CRY4  
ATOM    789  CB  LEU C  42       9.537  13.374   7.627  0.00  0.00      CRY4 C
ATOM    790  HB1 LEU C  42      10.579  13.729   7.808  0.00  0.00      CRY4  
ATOM    791  HB2 LEU C  42       9.631  12.408   7.085  0.00  0.00      CRY4  
ATOM    792  CG  LEU C  42       8.802  14.416   6.756  0.00  0.00      CRY4 C
ATOM    793  HG  LEU C  42       8.643  15.338   7.365  0.00  0.00      CRY4  
ATOM    794  CD1 LEU C  42       9.634  14.720   5.518  0.00  0.00      CRY4 C
ATOM    795 HD11 LEU C  42       9.099  15.432   4.854  0.00  0.00      CRY4  
ATOM    796 HD12 LEU C  42      10.608  15.172   5.803  0.00  0.00      CRY4  
ATOM    797 HD13 LEU C  42       9.834  13.791   4.942  0.00  0.00      CRY4  
ATOM    798  CD2 LEU C  42       7.433  13.913   6.291  0.00  0.00      CRY4 C
ATOM    799 HD21 LEU C  42       6.923  14.691   5.682  0.00  0.00      CRY4  
ATOM    800 HD22 LEU C  42       7.522  13.002   5.665  0.00  0.00      CRY4  
ATOM    801 HD23 LEU C  42       6.788  13.677   7.164  0.00  0.00      CRY4  
ATOM    802  C   LEU C  42       9.468  11.838   9.634  0.00  0.00      CRY4 C
ATOM    803  O   LEU C  42       8.805  10.810   9.652  0.00  0.00      CRY4 O
ATOM    804  N   THR C  43      10.687  11.895  10.169  0.00  0.00      CRY4 N
ATOM    805  HN  THR C  43      11.218  12.740  10.234  0.00  0.00      CRY4  
ATOM    806  CA  THR C  43      11.369  10.708  10.716  0.00  0.00      CRY4 C
ATOM    807  HA  THR C  43      11.094   9.899  10.053  0.00  0.00      CRY4  
ATOM    808  CB  THR C  43      12.898  10.862  10.738  0.00  0.00      CRY4 C
ATOM    809  HB  THR C  43      13.292   9.968  11.280  0.00  0.00      CRY4  
ATOM    810  OG1 THR C  43      13.319  11.987  11.461  0.00  0.00      CRY4 O
ATOM    811  HG1 THR C  43      14.281  11.988  11.396  0.00  0.00      CRY4  
ATOM    812  CG2 THR C  43      13.472  10.972   9.321  0.00  0.00      CRY4 C
ATOM    813 HG21 THR C  43      14.583  10.968   9.343  0.00  0.00      CRY4  
ATOM    814 HG22 THR C  43      13.140  10.112   8.701  0.00  0.00      CRY4  
ATOM    815 HG23 THR C  43      13.138  11.908   8.826  0.00  0.00      CRY4  
ATOM    816  C   THR C  43      10.878  10.312  12.110  0.00  0.00      CRY4 C
ATOM    817  O   THR C  43      11.054   9.156  12.492  0.00  0.00      CRY4 O
ATOM    818  N   SER C  44      10.268  11.222  12.861  0.00  0.00      CRY4 N
ATOM    819  HN  SER C  44      10.219  12.190  12.617  0.00  0.00      CRY4  
ATOM    820  CA  SER C  44       9.605  10.887  14.124  0.00  0.00      CRY4 C
ATOM    821  HA  SER C  44      10.204  10.101  14.565  0.00  0.00      CRY4  
ATOM    822  CB  SER C  44       9.561  12.096  15.060  0.00  0.00      CRY4 C
ATOM    823  HB1 SER C  44       9.051  11.788  16.001  0.00  0.00      CRY4  
ATOM    824  HB2 SER C  44      10.593  12.411  15.335  0.00  0.00      CRY4  
ATOM    825  OG  SER C  44       8.843  13.168  14.491  0.00  0.00      CRY4 O
ATOM    826  HG1 SER C  44       8.663  13.797  15.200  0.00  0.00      CRY4  
ATOM    827  C   SER C  44       8.198  10.323  13.914  0.00  0.00      CRY4 C
ATOM    828  O   SER C  44       7.750   9.495  14.701  0.00  0.00      CRY4 O
ATOM    829  N   SER C  45       7.528  10.730  12.842  0.00  0.00      CRY4 N
ATOM    830  HN  SER C  45       7.930  11.347  12.166  0.00  0.00      CRY4  
ATOM    831  CA  SER C  45       6.153  10.324  12.542  0.00  0.00      CRY4 C
ATOM    832  HA  SER C  45       5.678  10.213  13.508  0.00  0.00      CRY4  
ATOM    833  CB  SER C  45       5.471  11.390  11.689  0.00  0.00      CRY4 C
ATOM    834  HB1 SER C  45       6.045  11.493  10.740  0.00  0.00      CRY4  
ATOM    835  HB2 SER C  45       4.441  11.069  11.416  0.00  0.00      CRY4  
ATOM    836  OG  SER C  45       5.471  12.631  12.372  0.00  0.00      CRY4 O
ATOM    837  HG1 SER C  45       5.242  13.310  11.725  0.00  0.00      CRY4  
ATOM    838  C   SER C  45       6.051   8.975  11.827  0.00  0.00      CRY4 C
ATOM    839  O   SER C  45       5.050   8.280  11.977  0.00  0.00      CRY4 O
ATOM    840  N   MET C  46       7.062   8.614  11.023  0.00  0.00      CRY4 N
ATOM    841  HN  MET C  46       7.903   9.144  10.935  0.00  0.00      CRY4  
ATOM    842  CA  MET C  46       7.021   7.403  10.198  0.00  0.00      CRY4 C
ATOM    843  HA  MET C  46       6.489   6.656  10.775  0.00  0.00      CRY4  
ATOM    844  CB  MET C  46       6.227   7.681   8.906  0.00  0.00      CRY4 C
ATOM    845  HB1 MET C  46       6.121   6.706   8.375  0.00  0.00      CRY4  
ATOM    846  HB2 MET C  46       5.196   8.006   9.169  0.00  0.00      CRY4  
ATOM    847  CG  MET C  46       6.889   8.687   7.966  0.00  0.00      CRY4 C
ATOM    848  HG1 MET C  46       7.138   9.620   8.514  0.00  0.00      CRY4  
ATOM    849  HG2 MET C  46       7.839   8.263   7.574  0.00  0.00      CRY4  
ATOM    850  SD  MET C  46       5.887   9.179   6.541  0.00  0.00      CRY4 S
ATOM    851  CE  MET C  46       4.985  10.556   7.268  0.00  0.00      CRY4 C
ATOM    852  HE1 MET C  46       4.284  11.004   6.532  0.00  0.00      CRY4  
ATOM    853  HE2 MET C  46       4.391  10.225   8.147  0.00  0.00      CRY4  
ATOM    854  HE3 MET C  46       5.680  11.355   7.606  0.00  0.00      CRY4  
ATOM    855  C   MET C  46       8.420   6.848   9.900  0.00  0.00      CRY4 C
ATOM    856  O   MET C  46       9.424   7.555   9.903  0.00  0.00      CRY4 O
ATOM    857  N   HSD C  47       8.475   5.554   9.569  0.00  0.00      CRY4 N
ATOM    858  HN  HSD C  47       7.673   4.962   9.638  0.00  0.00      CRY4  
ATOM    859  CA  HSD C  47       9.687   4.903   9.085  0.00  0.00      CRY4 C
ATOM    860  HA  HSD C  47      10.536   5.355   9.584  0.00  0.00      CRY4  
ATOM    861  CB  HSD C  47       9.649   3.411   9.413  0.00  0.00      CRY4 C
ATOM    862  HB1 HSD C  47       8.786   2.947   8.888  0.00  0.00      CRY4  
ATOM    863  HB2 HSD C  47      10.566   2.921   9.020  0.00  0.00      CRY4  
ATOM    864  ND1 HSD C  47       8.345   3.058  11.596  0.00  0.00      CRY4 N
ATOM    865  HD1 HSD C  47       7.423   3.111  11.213  0.00  0.00      CRY4  
ATOM    866  CG  HSD C  47       9.526   3.115  10.888  0.00  0.00      CRY4 C
ATOM    867  CE1 HSD C  47       8.640   2.800  12.880  0.00  0.00      CRY4 C
ATOM    868  HE1 HSD C  47       7.891   2.697  13.669  0.00  0.00      CRY4  
ATOM    869  NE2 HSD C  47       9.960   2.682  13.041  0.00  0.00      CRY4 N
ATOM    870  CD2 HSD C  47      10.533   2.884  11.784  0.00  0.00      CRY4 C
ATOM    871  HD2 HSD C  47      11.606   2.878  11.633  0.00  0.00      CRY4  
ATOM    872  C   HSD C  47       9.852   5.155   7.585  0.00  0.00      CRY4 C
ATOM    873  O   HSD C  47       9.027   4.722   6.775  0.00  0.00      CRY4 O
ATOM    874  N   ILE C  48      10.914   5.831   7.187  0.00  0.00      CRY4 N
ATOM    875  HN  ILE C  48      11.620   6.140   7.820  0.00  0.00      CRY4  
ATOM    876  CA  ILE C  48      11.161   6.193   5.791  0.00  0.00      CRY4 C
ATOM    877  HA  ILE C  48      10.379   5.729   5.203  0.00  0.00      CRY4  
ATOM    878  CB  ILE C  48      11.111   7.726   5.574  0.00  0.00      CRY4 C
ATOM    879  HB  ILE C  48      11.945   8.126   6.205  0.00  0.00      CRY4  
ATOM    880  CG2 ILE C  48      11.233   8.028   4.071  0.00  0.00      CRY4 C
ATOM    881 HG21 ILE C  48      11.357   9.117   3.901  0.00  0.00      CRY4  
ATOM    882 HG22 ILE C  48      12.117   7.516   3.635  0.00  0.00      CRY4  
ATOM    883 HG23 ILE C  48      10.327   7.692   3.524  0.00  0.00      CRY4  
ATOM    884  CG1 ILE C  48       9.804   8.331   6.140  0.00  0.00      CRY4 C
ATOM    885 HG11 ILE C  48       8.927   7.892   5.614  0.00  0.00      CRY4  
ATOM    886 HG12 ILE C  48       9.715   8.055   7.215  0.00  0.00      CRY4  
ATOM    887  CD  ILE C  48       9.729   9.856   6.036  0.00  0.00      CRY4 C
ATOM    888  HD1 ILE C  48       8.796  10.229   6.510  0.00  0.00      CRY4  
ATOM    889  HD2 ILE C  48      10.594  10.327   6.552  0.00  0.00      CRY4  
ATOM    890  HD3 ILE C  48       9.730  10.184   4.975  0.00  0.00      CRY4  
ATOM    891  C   ILE C  48      12.487   5.587   5.320  0.00  0.00      CRY4 C
ATOM    892  O   ILE C  48      13.565   6.101   5.595  0.00  0.00      CRY4 O
ATOM    893  N   GLY C  49      12.394   4.489   4.575  0.00  0.00      CRY4 N
ATOM    894  HN  GLY C  49      11.521   4.022   4.436  0.00  0.00      CRY4  
ATOM    895  CA  GLY C  49      13.543   3.888   3.912  0.00  0.00      CRY4 C
ATOM    896  HA1 GLY C  49      13.219   2.926   3.540  0.00  0.00      CRY4  
ATOM    897  HA2 GLY C  49      14.338   3.838   4.643  0.00  0.00      CRY4  
ATOM    898  C   GLY C  49      14.047   4.709   2.723  0.00  0.00      CRY4 C
ATOM    899  O   GLY C  49      13.373   5.605   2.217  0.00  0.00      CRY4 O
ATOM    900  N   ALA C  50      15.238   4.362   2.231  0.00  0.00      CRY4 N
ATOM    901  HN  ALA C  50      15.739   3.572   2.581  0.00  0.00      CRY4  
ATOM    902  CA  ALA C  50      15.899   5.099   1.153  0.00  0.00      CRY4 C
ATOM    903  HA  ALA C  50      16.098   6.114   1.478  0.00  0.00      CRY4  
ATOM    904  CB  ALA C  50      17.242   4.417   0.870  0.00  0.00      CRY4 C
ATOM    905  HB1 ALA C  50      17.851   4.395   1.798  0.00  0.00      CRY4  
ATOM    906  HB2 ALA C  50      17.094   3.369   0.533  0.00  0.00      CRY4  
ATOM    907  HB3 ALA C  50      17.820   4.961   0.092  0.00  0.00      CRY4  
ATOM    908  C   ALA C  50      15.048   5.212  -0.128  0.00  0.00      CRY4 C
ATOM    909  O   ALA C  50      14.945   6.293  -0.697  0.00  0.00      CRY4 O
ATOM    910  N   LEU C  51      14.367   4.131  -0.538  0.00  0.00      CRY4 N
ATOM    911  HN  LEU C  51      14.398   3.253  -0.064  0.00  0.00      CRY4  
ATOM    912  CA  LEU C  51      13.508   4.144  -1.726  0.00  0.00      CRY4 C
ATOM    913  HA  LEU C  51      14.129   4.491  -2.541  0.00  0.00      CRY4  
ATOM    914  CB  LEU C  51      12.985   2.737  -2.038  0.00  0.00      CRY4 C
ATOM    915  HB1 LEU C  51      12.441   2.380  -1.133  0.00  0.00      CRY4  
ATOM    916  HB2 LEU C  51      12.225   2.805  -2.847  0.00  0.00      CRY4  
ATOM    917  CG  LEU C  51      14.057   1.700  -2.402  0.00  0.00      CRY4 C
ATOM    918  HG  LEU C  51      14.737   1.567  -1.525  0.00  0.00      CRY4  
ATOM    919  CD1 LEU C  51      13.359   0.381  -2.758  0.00  0.00      CRY4 C
ATOM    920 HD11 LEU C  51      14.104  -0.381  -3.075  0.00  0.00      CRY4  
ATOM    921 HD12 LEU C  51      12.803  -0.017  -1.882  0.00  0.00      CRY4  
ATOM    922 HD13 LEU C  51      12.641   0.530  -3.592  0.00  0.00      CRY4  
ATOM    923  CD2 LEU C  51      14.905   2.121  -3.597  0.00  0.00      CRY4 C
ATOM    924 HD21 LEU C  51      15.677   1.351  -3.812  0.00  0.00      CRY4  
ATOM    925 HD22 LEU C  51      14.292   2.247  -4.511  0.00  0.00      CRY4  
ATOM    926 HD23 LEU C  51      15.423   3.083  -3.387  0.00  0.00      CRY4  
ATOM    927  C   LEU C  51      12.331   5.121  -1.591  0.00  0.00      CRY4 C
ATOM    928  O   LEU C  51      11.983   5.787  -2.562  0.00  0.00      CRY4 O
ATOM    929  N   ARG C  52      11.750   5.239  -0.404  0.00  0.00      CRY4 N
ATOM    930  HN  ARG C  52      12.034   4.661   0.359  0.00  0.00      CRY4  
ATOM    931  CA  ARG C  52      10.674   6.204  -0.135  0.00  0.00      CRY4 C
ATOM    932  HA  ARG C  52       9.913   6.088  -0.898  0.00  0.00      CRY4  
ATOM    933  CB  ARG C  52      10.036   5.979   1.246  0.00  0.00      CRY4 C
ATOM    934  HB1 ARG C  52      10.873   5.993   1.985  0.00  0.00      CRY4  
ATOM    935  HB2 ARG C  52       9.387   6.846   1.502  0.00  0.00      CRY4  
ATOM    936  CG  ARG C  52       9.288   4.648   1.354  0.00  0.00      CRY4 C
ATOM    937  HG1 ARG C  52       8.636   4.534   0.460  0.00  0.00      CRY4  
ATOM    938  HG2 ARG C  52      10.023   3.813   1.296  0.00  0.00      CRY4  
ATOM    939  CD  ARG C  52       8.510   4.534   2.684  0.00  0.00      CRY4 C
ATOM    940  HD1 ARG C  52       8.088   3.508   2.780  0.00  0.00      CRY4  
ATOM    941  HD2 ARG C  52       9.168   4.733   3.561  0.00  0.00      CRY4  
ATOM    942  NE  ARG C  52       7.411   5.509   2.757  0.00  0.00      CRY4 N
ATOM    943  HE  ARG C  52       7.165   5.896   1.861  0.00  0.00      CRY4  
ATOM    944  CZ  ARG C  52       6.755   5.900   3.840  0.00  0.00      CRY4 C
ATOM    945  NH1 ARG C  52       7.001   5.409   5.020  0.00  0.00      CRY4 N
ATOM    946 HH11 ARG C  52       6.477   5.702   5.807  0.00  0.00      CRY4  
ATOM    947 HH12 ARG C  52       7.639   4.638   5.055  0.00  0.00      CRY4  
ATOM    948  NH2 ARG C  52       5.815   6.798   3.761  0.00  0.00      CRY4 N
ATOM    949 HH21 ARG C  52       5.392   7.145   4.586  0.00  0.00      CRY4  
ATOM    950 HH22 ARG C  52       5.704   7.254   2.887  0.00  0.00      CRY4  
ATOM    951  C   ARG C  52      11.184   7.639  -0.242  0.00  0.00      CRY4 C
ATOM    952  O   ARG C  52      10.496   8.477  -0.823  0.00  0.00      CRY4 O
ATOM    953  N   TRP C  53      12.384   7.934   0.254  0.00  0.00      CRY4 N
ATOM    954  HN  TRP C  53      12.912   7.266   0.773  0.00  0.00      CRY4  
ATOM    955  CA  TRP C  53      13.029   9.238   0.087  0.00  0.00      CRY4 C
ATOM    956  HA  TRP C  53      12.340   9.988   0.457  0.00  0.00      CRY4  
ATOM    957  CB  TRP C  53      14.335   9.294   0.878  0.00  0.00      CRY4 C
ATOM    958  HB1 TRP C  53      14.831   8.302   0.787  0.00  0.00      CRY4  
ATOM    959  HB2 TRP C  53      15.022  10.041   0.423  0.00  0.00      CRY4  
ATOM    960  CG  TRP C  53      14.168   9.569   2.335  0.00  0.00      CRY4 C
ATOM    961  CD1 TRP C  53      14.442   8.714   3.354  0.00  0.00      CRY4 C
ATOM    962  HD1 TRP C  53      14.830   7.711   3.233  0.00  0.00      CRY4  
ATOM    963  NE1 TRP C  53      14.190   9.338   4.565  0.00  0.00      CRY4 N
ATOM    964  HE1 TRP C  53      14.352   8.934   5.440  0.00  0.00      CRY4  
ATOM    965  CE2 TRP C  53      13.726  10.623   4.367  0.00  0.00      CRY4 C
ATOM    966  CD2 TRP C  53      13.705  10.805   2.953  0.00  0.00      CRY4 C
ATOM    967  CE3 TRP C  53      13.275  12.053   2.453  0.00  0.00      CRY4 C
ATOM    968  HE3 TRP C  53      13.238  12.260   1.392  0.00  0.00      CRY4  
ATOM    969  CZ3 TRP C  53      12.870  13.069   3.343  0.00  0.00      CRY4 C
ATOM    970  HZ3 TRP C  53      12.535  14.019   2.949  0.00  0.00      CRY4  
ATOM    971  CZ2 TRP C  53      13.318  11.642   5.259  0.00  0.00      CRY4 C
ATOM    972  HZ2 TRP C  53      13.335  11.488   6.327  0.00  0.00      CRY4  
ATOM    973  CH2 TRP C  53      12.891  12.865   4.733  0.00  0.00      CRY4 C
ATOM    974  HH2 TRP C  53      12.573  13.659   5.395  0.00  0.00      CRY4  
ATOM    975  C   TRP C  53      13.285   9.557  -1.388  0.00  0.00      CRY4 C
ATOM    976  O   TRP C  53      12.946  10.649  -1.830  0.00  0.00      CRY4 O
ATOM    977  N   HSD C  54      13.822   8.623  -2.161  0.00  0.00      CRY4 N
ATOM    978  HN  HSD C  54      14.125   7.742  -1.803  0.00  0.00      CRY4  
ATOM    979  CA  HSD C  54      14.012   8.810  -3.601  0.00  0.00      CRY4 C
ATOM    980  HA  HSD C  54      14.638   9.684  -3.733  0.00  0.00      CRY4  
ATOM    981  CB  HSD C  54      14.705   7.587  -4.217  0.00  0.00      CRY4 C
ATOM    982  HB1 HSD C  54      14.315   6.666  -3.730  0.00  0.00      CRY4  
ATOM    983  HB2 HSD C  54      14.443   7.515  -5.295  0.00  0.00      CRY4  
ATOM    984  ND1 HSD C  54      17.044   8.407  -4.823  0.00  0.00      CRY4 N
ATOM    985  HD1 HSD C  54      16.772   9.080  -5.511  0.00  0.00      CRY4  
ATOM    986  CG  HSD C  54      16.194   7.630  -4.059  0.00  0.00      CRY4 C
ATOM    987  CE1 HSD C  54      18.292   8.174  -4.384  0.00  0.00      CRY4 C
ATOM    988  HE1 HSD C  54      19.183   8.658  -4.793  0.00  0.00      CRY4  
ATOM    989  NE2 HSD C  54      18.272   7.287  -3.388  0.00  0.00      CRY4 N
ATOM    990  CD2 HSD C  54      16.950   6.931  -3.166  0.00  0.00      CRY4 C
ATOM    991  HD2 HSD C  54      16.646   6.200  -2.427  0.00  0.00      CRY4  
ATOM    992  C   HSD C  54      12.692   9.081  -4.321  0.00  0.00      CRY4 C
ATOM    993  O   HSD C  54      12.618  10.010  -5.125  0.00  0.00      CRY4 O
ATOM    994  N   PHE C  55      11.637   8.322  -4.014  0.00  0.00      CRY4 N
ATOM    995  HN  PHE C  55      11.686   7.579  -3.348  0.00  0.00      CRY4  
ATOM    996  CA  PHE C  55      10.325   8.506  -4.618  0.00  0.00      CRY4 C
ATOM    997  HA  PHE C  55      10.487   8.487  -5.689  0.00  0.00      CRY4  
ATOM    998  CB  PHE C  55       9.402   7.362  -4.185  0.00  0.00      CRY4 C
ATOM    999  HB1 PHE C  55       9.930   6.394  -4.326  0.00  0.00      CRY4  
ATOM   1000  HB2 PHE C  55       9.146   7.440  -3.107  0.00  0.00      CRY4  
ATOM   1001  CG  PHE C  55       8.131   7.272  -4.998  0.00  0.00      CRY4 C
ATOM   1002  CD1 PHE C  55       7.013   8.065  -4.682  0.00  0.00      CRY4 C
ATOM   1003  HD1 PHE C  55       7.053   8.732  -3.832  0.00  0.00      CRY4  
ATOM   1004  CE1 PHE C  55       5.845   7.994  -5.455  0.00  0.00      CRY4 C
ATOM   1005  HE1 PHE C  55       4.998   8.620  -5.214  0.00  0.00      CRY4  
ATOM   1006  CZ  PHE C  55       5.785   7.111  -6.546  0.00  0.00      CRY4 C
ATOM   1007  HZ  PHE C  55       4.888   7.053  -7.147  0.00  0.00      CRY4  
ATOM   1008  CD2 PHE C  55       8.062   6.389  -6.091  0.00  0.00      CRY4 C
ATOM   1009  HD2 PHE C  55       8.904   5.754  -6.326  0.00  0.00      CRY4  
ATOM   1010  CE2 PHE C  55       6.897   6.308  -6.862  0.00  0.00      CRY4 C
ATOM   1011  HE2 PHE C  55       6.853   5.626  -7.701  0.00  0.00      CRY4  
ATOM   1012  C   PHE C  55       9.720   9.876  -4.277  0.00  0.00      CRY4 C
ATOM   1013  O   PHE C  55       9.183  10.545  -5.161  0.00  0.00      CRY4 O
ATOM   1014  N   LEU C  56       9.854  10.314  -3.028  0.00  0.00      CRY4 N
ATOM   1015  HN  LEU C  56      10.248   9.757  -2.300  0.00  0.00      CRY4  
ATOM   1016  CA  LEU C  56       9.440  11.649  -2.604  0.00  0.00      CRY4 C
ATOM   1017  HA  LEU C  56       8.389  11.741  -2.846  0.00  0.00      CRY4  
ATOM   1018  CB  LEU C  56       9.648  11.788  -1.087  0.00  0.00      CRY4 C
ATOM   1019  HB1 LEU C  56       8.932  11.092  -0.592  0.00  0.00      CRY4  
ATOM   1020  HB2 LEU C  56      10.665  11.419  -0.826  0.00  0.00      CRY4  
ATOM   1021  CG  LEU C  56       9.424  13.210  -0.541  0.00  0.00      CRY4 C
ATOM   1022  HG  LEU C  56      10.143  13.886  -1.066  0.00  0.00      CRY4  
ATOM   1023  CD1 LEU C  56       7.993  13.693  -0.737  0.00  0.00      CRY4 C
ATOM   1024 HD11 LEU C  56       7.856  14.700  -0.290  0.00  0.00      CRY4  
ATOM   1025 HD12 LEU C  56       7.745  13.754  -1.819  0.00  0.00      CRY4  
ATOM   1026 HD13 LEU C  56       7.274  12.998  -0.253  0.00  0.00      CRY4  
ATOM   1027  CD2 LEU C  56       9.749  13.244   0.954  0.00  0.00      CRY4 C
ATOM   1028 HD21 LEU C  56       9.609  14.271   1.356  0.00  0.00      CRY4  
ATOM   1029 HD22 LEU C  56       9.091  12.564   1.531  0.00  0.00      CRY4  
ATOM   1030 HD23 LEU C  56      10.804  12.942   1.130  0.00  0.00      CRY4  
ATOM   1031  C   LEU C  56      10.190  12.732  -3.381  0.00  0.00      CRY4 C
ATOM   1032  O   LEU C  56       9.545  13.599  -3.973  0.00  0.00      CRY4 O
ATOM   1033  N   LEU C  57      11.516  12.686  -3.432  0.00  0.00      CRY4 N
ATOM   1034  HN  LEU C  57      12.044  11.955  -3.005  0.00  0.00      CRY4  
ATOM   1035  CA  LEU C  57      12.328  13.695  -4.114  0.00  0.00      CRY4 C
ATOM   1036  HA  LEU C  57      12.057  14.650  -3.683  0.00  0.00      CRY4  
ATOM   1037  CB  LEU C  57      13.821  13.424  -3.875  0.00  0.00      CRY4 C
ATOM   1038  HB1 LEU C  57      14.017  12.371  -4.181  0.00  0.00      CRY4  
ATOM   1039  HB2 LEU C  57      14.419  14.061  -4.563  0.00  0.00      CRY4  
ATOM   1040  CG  LEU C  57      14.274  13.619  -2.413  0.00  0.00      CRY4 C
ATOM   1041  HG  LEU C  57      13.614  12.983  -1.774  0.00  0.00      CRY4  
ATOM   1042  CD1 LEU C  57      15.735  13.179  -2.279  0.00  0.00      CRY4 C
ATOM   1043 HD11 LEU C  57      16.101  13.353  -1.245  0.00  0.00      CRY4  
ATOM   1044 HD12 LEU C  57      15.840  12.096  -2.509  0.00  0.00      CRY4  
ATOM   1045 HD13 LEU C  57      16.383  13.750  -2.977  0.00  0.00      CRY4  
ATOM   1046  CD2 LEU C  57      14.149  15.058  -1.932  0.00  0.00      CRY4 C
ATOM   1047 HD21 LEU C  57      14.470  15.140  -0.871  0.00  0.00      CRY4  
ATOM   1048 HD22 LEU C  57      14.783  15.745  -2.529  0.00  0.00      CRY4  
ATOM   1049 HD23 LEU C  57      13.095  15.402  -2.004  0.00  0.00      CRY4  
ATOM   1050  C   LEU C  57      12.012  13.758  -5.613  0.00  0.00      CRY4 C
ATOM   1051  O   LEU C  57      11.828  14.848  -6.147  0.00  0.00      CRY4 O
ATOM   1052  N   GLN C  58      11.845  12.605  -6.271  0.00  0.00      CRY4 N
ATOM   1053  HN  GLN C  58      12.005  11.716  -5.845  0.00  0.00      CRY4  
ATOM   1054  CA  GLN C  58      11.415  12.539  -7.671  0.00  0.00      CRY4 C
ATOM   1055  HA  GLN C  58      12.117  13.137  -8.239  0.00  0.00      CRY4  
ATOM   1056  CB  GLN C  58      11.393  11.075  -8.124  0.00  0.00      CRY4 C
ATOM   1057  HB1 GLN C  58      10.828  10.506  -7.349  0.00  0.00      CRY4  
ATOM   1058  HB2 GLN C  58      10.802  10.988  -9.065  0.00  0.00      CRY4  
ATOM   1059  CG  GLN C  58      12.796  10.480  -8.290  0.00  0.00      CRY4 C
ATOM   1060  HG1 GLN C  58      13.265  10.846  -9.229  0.00  0.00      CRY4  
ATOM   1061  HG2 GLN C  58      13.451  10.776  -7.445  0.00  0.00      CRY4  
ATOM   1062  CD  GLN C  58      12.797   8.954  -8.386  0.00  0.00      CRY4 C
ATOM   1063  OE1 GLN C  58      11.780   8.265  -8.425  0.00  0.00      CRY4 O
ATOM   1064  NE2 GLN C  58      13.959   8.350  -8.426  0.00  0.00      CRY4 N
ATOM   1065 HE21 GLN C  58      13.948   7.357  -8.493  0.00  0.00      CRY4  
ATOM   1066 HE22 GLN C  58      14.796   8.884  -8.373  0.00  0.00      CRY4  
ATOM   1067  C   GLN C  58      10.020  13.147  -7.874  0.00  0.00      CRY4 C
ATOM   1068  O   GLN C  58       9.779  13.818  -8.873  0.00  0.00      CRY4 O
ATOM   1069  N   SER C  59       9.109  12.934  -6.933  0.00  0.00      CRY4 N
ATOM   1070  HN  SER C  59       9.278  12.371  -6.124  0.00  0.00      CRY4  
ATOM   1071  CA  SER C  59       7.760  13.508  -6.993  0.00  0.00      CRY4 C
ATOM   1072  HA  SER C  59       7.399  13.305  -7.993  0.00  0.00      CRY4  
ATOM   1073  CB  SER C  59       6.854  12.871  -5.938  0.00  0.00      CRY4 C
ATOM   1074  HB1 SER C  59       7.263  13.122  -4.933  0.00  0.00      CRY4  
ATOM   1075  HB2 SER C  59       5.830  13.305  -5.992  0.00  0.00      CRY4  
ATOM   1076  OG  SER C  59       6.823  11.460  -6.081  0.00  0.00      CRY4 O
ATOM   1077  HG1 SER C  59       6.431  11.101  -5.275  0.00  0.00      CRY4  
ATOM   1078  C   SER C  59       7.780  15.025  -6.817  0.00  0.00      CRY4 C
ATOM   1079  O   SER C  59       7.029  15.728  -7.485  0.00  0.00      CRY4 O
ATOM   1080  N   LEU C  60       8.670  15.543  -5.973  0.00  0.00      CRY4 N
ATOM   1081  HN  LEU C  60       9.265  14.973  -5.409  0.00  0.00      CRY4  
ATOM   1082  CA  LEU C  60       8.865  16.981  -5.787  0.00  0.00      CRY4 C
ATOM   1083  HA  LEU C  60       7.878  17.414  -5.688  0.00  0.00      CRY4  
ATOM   1084  CB  LEU C  60       9.708  17.230  -4.519  0.00  0.00      CRY4 C
ATOM   1085  HB1 LEU C  60      10.657  16.659  -4.637  0.00  0.00      CRY4  
ATOM   1086  HB2 LEU C  60       9.998  18.303  -4.483  0.00  0.00      CRY4  
ATOM   1087  CG  LEU C  60       9.049  16.812  -3.195  0.00  0.00      CRY4 C
ATOM   1088  HG  LEU C  60       8.767  15.735  -3.281  0.00  0.00      CRY4  
ATOM   1089  CD1 LEU C  60      10.037  17.027  -2.044  0.00  0.00      CRY4 C
ATOM   1090 HD11 LEU C  60       9.563  16.775  -1.070  0.00  0.00      CRY4  
ATOM   1091 HD12 LEU C  60      10.933  16.382  -2.171  0.00  0.00      CRY4  
ATOM   1092 HD13 LEU C  60      10.369  18.086  -2.004  0.00  0.00      CRY4  
ATOM   1093  CD2 LEU C  60       7.779  17.610  -2.889  0.00  0.00      CRY4 C
ATOM   1094 HD21 LEU C  60       7.326  17.264  -1.934  0.00  0.00      CRY4  
ATOM   1095 HD22 LEU C  60       7.991  18.694  -2.786  0.00  0.00      CRY4  
ATOM   1096 HD23 LEU C  60       7.029  17.475  -3.698  0.00  0.00      CRY4  
ATOM   1097  C   LEU C  60       9.533  17.626  -7.010  0.00  0.00      CRY4 C
ATOM   1098  O   LEU C  60       9.128  18.720  -7.401  0.00  0.00      CRY4 O
ATOM   1099  N   GLU C  61      10.497  16.962  -7.636  0.00  0.00      CRY4 N
ATOM   1100  HN  GLU C  61      10.867  16.100  -7.299  0.00  0.00      CRY4  
ATOM   1101  CA  GLU C  61      11.112  17.428  -8.885  0.00  0.00      CRY4 C
ATOM   1102  HA  GLU C  61      11.489  18.429  -8.714  0.00  0.00      CRY4  
ATOM   1103  CB  GLU C  61      12.258  16.494  -9.313  0.00  0.00      CRY4 C
ATOM   1104  HB1 GLU C  61      11.911  15.441  -9.194  0.00  0.00      CRY4  
ATOM   1105  HB2 GLU C  61      12.468  16.625 -10.398  0.00  0.00      CRY4  
ATOM   1106  CG  GLU C  61      13.543  16.693  -8.501  0.00  0.00      CRY4 C
ATOM   1107  HG1 GLU C  61      13.924  17.718  -8.660  0.00  0.00      CRY4  
ATOM   1108  HG2 GLU C  61      13.358  16.537  -7.420  0.00  0.00      CRY4  
ATOM   1109  CD  GLU C  61      14.688  15.759  -8.932  0.00  0.00      CRY4 C
ATOM   1110  OE1 GLU C  61      15.827  15.983  -8.461  0.00  0.00      CRY4 O
ATOM   1111  OE2 GLU C  61      14.444  14.823  -9.726  0.00  0.00      CRY4 O
ATOM   1112  C   GLU C  61      10.095  17.514 -10.028  0.00  0.00      CRY4 C
ATOM   1113  O   GLU C  61      10.057  18.508 -10.748  0.00  0.00      CRY4 O
ATOM   1114  N   ASP C  62       9.254  16.492 -10.165  0.00  0.00      CRY4 N
ATOM   1115  HN  ASP C  62       9.267  15.669  -9.602  0.00  0.00      CRY4  
ATOM   1116  CA  ASP C  62       8.199  16.471 -11.179  0.00  0.00      CRY4 C
ATOM   1117  HA  ASP C  62       8.669  16.702 -12.128  0.00  0.00      CRY4  
ATOM   1118  CB  ASP C  62       7.557  15.075 -11.211  0.00  0.00      CRY4 C
ATOM   1119  HB1 ASP C  62       8.351  14.311 -11.329  0.00  0.00      CRY4  
ATOM   1120  HB2 ASP C  62       7.017  14.873 -10.265  0.00  0.00      CRY4  
ATOM   1121  CG  ASP C  62       6.590  14.923 -12.373  0.00  0.00      CRY4 C
ATOM   1122  OD1 ASP C  62       7.033  15.011 -13.541  0.00  0.00      CRY4 O
ATOM   1123  OD2 ASP C  62       5.399  14.643 -12.127  0.00  0.00      CRY4 O
ATOM   1124  C   ASP C  62       7.152  17.568 -10.925  0.00  0.00      CRY4 C
ATOM   1125  O   ASP C  62       6.817  18.328 -11.837  0.00  0.00      CRY4 O
ATOM   1126  N   LEU C  63       6.716  17.731  -9.683  0.00  0.00      CRY4 N
ATOM   1127  HN  LEU C  63       6.993  17.130  -8.936  0.00  0.00      CRY4  
ATOM   1128  CA  LEU C  63       5.798  18.794  -9.288  0.00  0.00      CRY4 C
ATOM   1129  HA  LEU C  63       4.914  18.679  -9.901  0.00  0.00      CRY4  
ATOM   1130  CB  LEU C  63       5.444  18.601  -7.802  0.00  0.00      CRY4 C
ATOM   1131  HB1 LEU C  63       5.000  17.585  -7.699  0.00  0.00      CRY4  
ATOM   1132  HB2 LEU C  63       6.383  18.588  -7.206  0.00  0.00      CRY4  
ATOM   1133  CG  LEU C  63       4.453  19.648  -7.254  0.00  0.00      CRY4 C
ATOM   1134  HG  LEU C  63       4.923  20.657  -7.344  0.00  0.00      CRY4  
ATOM   1135  CD1 LEU C  63       3.107  19.609  -7.971  0.00  0.00      CRY4 C
ATOM   1136 HD11 LEU C  63       2.403  20.341  -7.519  0.00  0.00      CRY4  
ATOM   1137 HD12 LEU C  63       3.228  19.860  -9.046  0.00  0.00      CRY4  
ATOM   1138 HD13 LEU C  63       2.651  18.599  -7.896  0.00  0.00      CRY4  
ATOM   1139  CD2 LEU C  63       4.210  19.370  -5.773  0.00  0.00      CRY4 C
ATOM   1140 HD21 LEU C  63       3.512  20.124  -5.349  0.00  0.00      CRY4  
ATOM   1141 HD22 LEU C  63       3.762  18.368  -5.612  0.00  0.00      CRY4  
ATOM   1142 HD23 LEU C  63       5.164  19.422  -5.205  0.00  0.00      CRY4  
ATOM   1143  C   LEU C  63       6.378  20.181  -9.569  0.00  0.00      CRY4 C
ATOM   1144  O   LEU C  63       5.689  21.035 -10.131  0.00  0.00      CRY4 O
ATOM   1145  N   HSD C  64       7.649  20.408  -9.241  0.00  0.00      CRY4 N
ATOM   1146  HN  HSD C  64       8.193  19.725  -8.757  0.00  0.00      CRY4  
ATOM   1147  CA  HSD C  64       8.347  21.651  -9.555  0.00  0.00      CRY4 C
ATOM   1148  HA  HSD C  64       7.799  22.459  -9.086  0.00  0.00      CRY4  
ATOM   1149  CB  HSD C  64       9.774  21.600  -8.998  0.00  0.00      CRY4 C
ATOM   1150  HB1 HSD C  64       9.728  21.517  -7.890  0.00  0.00      CRY4  
ATOM   1151  HB2 HSD C  64      10.285  20.684  -9.367  0.00  0.00      CRY4  
ATOM   1152  ND1 HSD C  64      10.306  24.113  -8.985  0.00  0.00      CRY4 N
ATOM   1153  HD1 HSD C  64       9.613  24.398  -8.322  0.00  0.00      CRY4  
ATOM   1154  CG  HSD C  64      10.578  22.825  -9.373  0.00  0.00      CRY4 C
ATOM   1155  CE1 HSD C  64      11.209  24.918  -9.559  0.00  0.00      CRY4 C
ATOM   1156  HE1 HSD C  64      11.240  26.001  -9.414  0.00  0.00      CRY4  
ATOM   1157  NE2 HSD C  64      12.055  24.219 -10.313  0.00  0.00      CRY4 N
ATOM   1158  CD2 HSD C  64      11.664  22.882 -10.201  0.00  0.00      CRY4 C
ATOM   1159  HD2 HSD C  64      12.166  22.086 -10.739  0.00  0.00      CRY4  
ATOM   1160  C   HSD C  64       8.358  21.919 -11.058  0.00  0.00      CRY4 C
ATOM   1161  O   HSD C  64       7.983  22.999 -11.502  0.00  0.00      CRY4 O
ATOM   1162  N   LYS C  65       8.724  20.904 -11.860  0.00  0.00      CRY4 N
ATOM   1163  HN  LYS C  65       8.977  20.009 -11.494  0.00  0.00      CRY4  
ATOM   1164  CA  LYS C  65       8.784  21.018 -13.316  0.00  0.00      CRY4 C
ATOM   1165  HA  LYS C  65       9.439  21.852 -13.538  0.00  0.00      CRY4  
ATOM   1166  CB  LYS C  65       9.362  19.714 -13.860  0.00  0.00      CRY4 C
ATOM   1167  HB1 LYS C  65      10.285  19.495 -13.275  0.00  0.00      CRY4  
ATOM   1168  HB2 LYS C  65       8.652  18.885 -13.643  0.00  0.00      CRY4  
ATOM   1169  CG  LYS C  65       9.692  19.814 -15.356  0.00  0.00      CRY4 C
ATOM   1170  HG1 LYS C  65       8.769  20.088 -15.915  0.00  0.00      CRY4  
ATOM   1171  HG2 LYS C  65      10.429  20.635 -15.512  0.00  0.00      CRY4  
ATOM   1172  CD  LYS C  65      10.226  18.467 -15.824  0.00  0.00      CRY4 C
ATOM   1173  HD1 LYS C  65      11.126  18.216 -15.217  0.00  0.00      CRY4  
ATOM   1174  HD2 LYS C  65       9.452  17.694 -15.609  0.00  0.00      CRY4  
ATOM   1175  CE  LYS C  65      10.551  18.518 -17.305  0.00  0.00      CRY4 C
ATOM   1176  HE1 LYS C  65       9.674  18.884 -17.884  0.00  0.00      CRY4  
ATOM   1177  HE2 LYS C  65      11.407  19.201 -17.494  0.00  0.00      CRY4  
ATOM   1178  NZ  LYS C  65      10.909  17.158 -17.796  0.00  0.00      CRY4 N
ATOM   1179  HZ1 LYS C  65      11.130  17.193 -18.812  0.00  0.00      CRY4  
ATOM   1180  HZ2 LYS C  65      11.737  16.808 -17.274  0.00  0.00      CRY4  
ATOM   1181  HZ3 LYS C  65      10.108  16.513 -17.641  0.00  0.00      CRY4  
ATOM   1182  C   LYS C  65       7.416  21.338 -13.920  0.00  0.00      CRY4 C
ATOM   1183  O   LYS C  65       7.322  22.194 -14.802  0.00  0.00      CRY4 O
ATOM   1184  N   ASN C  66       6.361  20.695 -13.433  0.00  0.00      CRY4 N
ATOM   1185  HN  ASN C  66       6.441  20.011 -12.710  0.00  0.00      CRY4  
ATOM   1186  CA  ASN C  66       5.001  20.923 -13.902  0.00  0.00      CRY4 C
ATOM   1187  HA  ASN C  66       5.061  20.900 -14.985  0.00  0.00      CRY4  
ATOM   1188  CB  ASN C  66       4.112  19.764 -13.397  0.00  0.00      CRY4 C
ATOM   1189  HB1 ASN C  66       4.279  19.658 -12.303  0.00  0.00      CRY4  
ATOM   1190  HB2 ASN C  66       3.040  20.007 -13.548  0.00  0.00      CRY4  
ATOM   1191  CG  ASN C  66       4.440  18.435 -14.049  0.00  0.00      CRY4 C
ATOM   1192  OD1 ASN C  66       5.042  18.349 -15.103  0.00  0.00      CRY4 O
ATOM   1193  ND2 ASN C  66       4.009  17.343 -13.442  0.00  0.00      CRY4 N
ATOM   1194 HD21 ASN C  66       4.233  16.467 -13.862  0.00  0.00      CRY4  
ATOM   1195 HD22 ASN C  66       3.509  17.414 -12.585  0.00  0.00      CRY4  
ATOM   1196  C   ASN C  66       4.471  22.308 -13.494  0.00  0.00      CRY4 C
ATOM   1197  O   ASN C  66       3.857  22.986 -14.312  0.00  0.00      CRY4 O
ATOM   1198  N   LEU C  67       4.783  22.781 -12.290  0.00  0.00      CRY4 N
ATOM   1199  HN  LEU C  67       5.245  22.228 -11.600  0.00  0.00      CRY4  
ATOM   1200  CA  LEU C  67       4.481  24.152 -11.861  0.00  0.00      CRY4 C
ATOM   1201  HA  LEU C  67       3.420  24.295 -12.018  0.00  0.00      CRY4  
ATOM   1202  CB  LEU C  67       4.846  24.319 -10.373  0.00  0.00      CRY4 C
ATOM   1203  HB1 LEU C  67       5.838  23.836 -10.222  0.00  0.00      CRY4  
ATOM   1204  HB2 LEU C  67       4.993  25.400 -10.156  0.00  0.00      CRY4  
ATOM   1205  CG  LEU C  67       3.827  23.696  -9.406  0.00  0.00      CRY4 C
ATOM   1206  HG  LEU C  67       3.560  22.671  -9.764  0.00  0.00      CRY4  
ATOM   1207  CD1 LEU C  67       4.418  23.652  -7.996  0.00  0.00      CRY4 C
ATOM   1208 HD11 LEU C  67       3.677  23.248  -7.274  0.00  0.00      CRY4  
ATOM   1209 HD12 LEU C  67       5.320  23.004  -7.969  0.00  0.00      CRY4  
ATOM   1210 HD13 LEU C  67       4.709  24.670  -7.661  0.00  0.00      CRY4  
ATOM   1211  CD2 LEU C  67       2.541  24.523  -9.336  0.00  0.00      CRY4 C
ATOM   1212 HD21 LEU C  67       1.811  24.045  -8.647  0.00  0.00      CRY4  
ATOM   1213 HD22 LEU C  67       2.733  25.549  -8.964  0.00  0.00      CRY4  
ATOM   1214 HD23 LEU C  67       2.071  24.597 -10.341  0.00  0.00      CRY4  
ATOM   1215  C   LEU C  67       5.220  25.193 -12.714  0.00  0.00      CRY4 C
ATOM   1216  O   LEU C  67       4.607  26.177 -13.133  0.00  0.00      CRY4 O
ATOM   1217  N   CYS C  68       6.492  24.956 -13.052  0.00  0.00      CRY4 N
ATOM   1218  HN  CYS C  68       6.995  24.163 -12.713  0.00  0.00      CRY4  
ATOM   1219  CA  CYS C  68       7.255  25.832 -13.943  0.00  0.00      CRY4 C
ATOM   1220  HA  CYS C  68       7.227  26.816 -13.489  0.00  0.00      CRY4  
ATOM   1221  CB  CYS C  68       8.695  25.319 -14.061  0.00  0.00      CRY4 C
ATOM   1222  HB1 CYS C  68       8.641  24.223 -14.241  0.00  0.00      CRY4  
ATOM   1223  HB2 CYS C  68       9.179  25.755 -14.962  0.00  0.00      CRY4  
ATOM   1224  SG  CYS C  68       9.618  25.650 -12.536  0.00  0.00      CRY4 S
ATOM   1225  HG1 CYS C  68      10.756  25.054 -12.897  0.00  0.00      CRY4  
ATOM   1226  C   CYS C  68       6.624  25.943 -15.340  0.00  0.00      CRY4 C
ATOM   1227  O   CYS C  68       6.609  27.025 -15.917  0.00  0.00      CRY4 O
ATOM   1228  N   GLN C  69       6.063  24.854 -15.883  0.00  0.00      CRY4 N
ATOM   1229  HN  GLN C  69       6.086  23.959 -15.441  0.00  0.00      CRY4  
ATOM   1230  CA  GLN C  69       5.363  24.876 -17.175  0.00  0.00      CRY4 C
ATOM   1231  HA  GLN C  69       6.048  25.326 -17.883  0.00  0.00      CRY4  
ATOM   1232  CB  GLN C  69       5.007  23.453 -17.612  0.00  0.00      CRY4 C
ATOM   1233  HB1 GLN C  69       4.509  22.963 -16.742  0.00  0.00      CRY4  
ATOM   1234  HB2 GLN C  69       4.243  23.496 -18.422  0.00  0.00      CRY4  
ATOM   1235  CG  GLN C  69       6.250  22.658 -18.035  0.00  0.00      CRY4 C
ATOM   1236  HG1 GLN C  69       6.708  23.109 -18.942  0.00  0.00      CRY4  
ATOM   1237  HG2 GLN C  69       7.014  22.665 -17.231  0.00  0.00      CRY4  
ATOM   1238  CD  GLN C  69       5.931  21.204 -18.393  0.00  0.00      CRY4 C
ATOM   1239  OE1 GLN C  69       4.795  20.771 -18.514  0.00  0.00      CRY4 O
ATOM   1240  NE2 GLN C  69       6.927  20.387 -18.613  0.00  0.00      CRY4 N
ATOM   1241 HE21 GLN C  69       6.695  19.447 -18.848  0.00  0.00      CRY4  
ATOM   1242 HE22 GLN C  69       7.862  20.713 -18.525  0.00  0.00      CRY4  
ATOM   1243  C   GLN C  69       4.092  25.739 -17.148  0.00  0.00      CRY4 C
ATOM   1244  O   GLN C  69       3.681  26.247 -18.192  0.00  0.00      CRY4 O
ATOM   1245  N   LEU C  70       3.506  25.948 -15.980  0.00  0.00      CRY4 N
ATOM   1246  HN  LEU C  70       3.847  25.518 -15.146  0.00  0.00      CRY4  
ATOM   1247  CA  LEU C  70       2.335  26.799 -15.781  0.00  0.00      CRY4 C
ATOM   1248  HA  LEU C  70       1.851  26.868 -16.747  0.00  0.00      CRY4  
ATOM   1249  CB  LEU C  70       1.370  26.109 -14.805  0.00  0.00      CRY4 C
ATOM   1250  HB1 LEU C  70       1.904  26.004 -13.832  0.00  0.00      CRY4  
ATOM   1251  HB2 LEU C  70       0.508  26.784 -14.611  0.00  0.00      CRY4  
ATOM   1252  CG  LEU C  70       0.884  24.715 -15.266  0.00  0.00      CRY4 C
ATOM   1253  HG  LEU C  70       1.782  24.058 -15.365  0.00  0.00      CRY4  
ATOM   1254  CD1 LEU C  70      -0.090  24.152 -14.236  0.00  0.00      CRY4 C
ATOM   1255 HD11 LEU C  70      -0.489  23.170 -14.573  0.00  0.00      CRY4  
ATOM   1256 HD12 LEU C  70       0.415  24.007 -13.258  0.00  0.00      CRY4  
ATOM   1257 HD13 LEU C  70      -0.948  24.842 -14.090  0.00  0.00      CRY4  
ATOM   1258  CD2 LEU C  70       0.173  24.753 -16.621  0.00  0.00      CRY4 C
ATOM   1259 HD21 LEU C  70      -0.141  23.729 -16.921  0.00  0.00      CRY4  
ATOM   1260 HD22 LEU C  70      -0.735  25.388 -16.590  0.00  0.00      CRY4  
ATOM   1261 HD23 LEU C  70       0.852  25.151 -17.406  0.00  0.00      CRY4  
ATOM   1262  C   LEU C  70       2.701  28.230 -15.340  0.00  0.00      CRY4 C
ATOM   1263  O   LEU C  70       1.818  29.037 -15.058  0.00  0.00      CRY4 O
ATOM   1264  N   GLY C  71       4.000  28.563 -15.304  0.00  0.00      CRY4 N
ATOM   1265  HN  GLY C  71       4.703  27.896 -15.547  0.00  0.00      CRY4  
ATOM   1266  CA  GLY C  71       4.490  29.887 -14.919  0.00  0.00      CRY4 C
ATOM   1267  HA1 GLY C  71       3.754  30.591 -15.281  0.00  0.00      CRY4  
ATOM   1268  HA2 GLY C  71       5.466  29.990 -15.375  0.00  0.00      CRY4  
ATOM   1269  C   GLY C  71       4.651  30.103 -13.409  0.00  0.00      CRY4 C
ATOM   1270  O   GLY C  71       4.754  31.245 -12.969  0.00  0.00      CRY4 O
ATOM   1271  N   SER C  72       4.679  29.026 -12.641  0.00  0.00      CRY4 N
ATOM   1272  HN  SER C  72       4.499  28.114 -13.008  0.00  0.00      CRY4  
ATOM   1273  CA  SER C  72       4.968  29.050 -11.202  0.00  0.00      CRY4 C
ATOM   1274  HA  SER C  72       5.206  30.078 -10.959  0.00  0.00      CRY4  
ATOM   1275  CB  SER C  72       3.715  28.594 -10.441  0.00  0.00      CRY4 C
ATOM   1276  HB1 SER C  72       2.834  29.119 -10.878  0.00  0.00      CRY4  
ATOM   1277  HB2 SER C  72       3.550  27.502 -10.585  0.00  0.00      CRY4  
ATOM   1278  OG  SER C  72       3.815  28.925  -9.069  0.00  0.00      CRY4 O
ATOM   1279  HG1 SER C  72       2.933  28.826  -8.688  0.00  0.00      CRY4  
ATOM   1280  C   SER C  72       6.206  28.208 -10.880  0.00  0.00      CRY4 C
ATOM   1281  O   SER C  72       6.985  27.877 -11.774  0.00  0.00      CRY4 O
ATOM   1282  N   CYS C  73       6.423  27.872  -9.623  0.00  0.00      CRY4 N
ATOM   1283  HN  CYS C  73       5.845  28.228  -8.891  0.00  0.00      CRY4  
ATOM   1284  CA  CYS C  73       7.487  26.978  -9.182  0.00  0.00      CRY4 C
ATOM   1285  HA  CYS C  73       7.586  26.211  -9.940  0.00  0.00      CRY4  
ATOM   1286  CB  CYS C  73       8.794  27.774  -9.041  0.00  0.00      CRY4 C
ATOM   1287  HB1 CYS C  73       9.589  27.054  -8.741  0.00  0.00      CRY4  
ATOM   1288  HB2 CYS C  73       9.101  28.176 -10.032  0.00  0.00      CRY4  
ATOM   1289  SG  CYS C  73       8.663  29.080  -7.783  0.00  0.00      CRY4 S
ATOM   1290  HG1 CYS C  73       9.923  29.510  -7.857  0.00  0.00      CRY4  
ATOM   1291  C   CYS C  73       7.100  26.289  -7.867  0.00  0.00      CRY4 C
ATOM   1292  O   CYS C  73       6.148  26.702  -7.200  0.00  0.00      CRY4 O
ATOM   1293  N   LEU C  74       7.832  25.257  -7.476  0.00  0.00      CRY4 N
ATOM   1294  HN  LEU C  74       8.486  24.813  -8.086  0.00  0.00      CRY4  
ATOM   1295  CA  LEU C  74       7.762  24.668  -6.139  0.00  0.00      CRY4 C
ATOM   1296  HA  LEU C  74       6.837  25.000  -5.685  0.00  0.00      CRY4  
ATOM   1297  CB  LEU C  74       7.796  23.146  -6.239  0.00  0.00      CRY4 C
ATOM   1298  HB1 LEU C  74       6.944  22.840  -6.889  0.00  0.00      CRY4  
ATOM   1299  HB2 LEU C  74       8.720  22.840  -6.778  0.00  0.00      CRY4  
ATOM   1300  CG  LEU C  74       7.683  22.413  -4.882  0.00  0.00      CRY4 C
ATOM   1301  HG  LEU C  74       8.493  22.800  -4.219  0.00  0.00      CRY4  
ATOM   1302  CD1 LEU C  74       6.315  22.615  -4.233  0.00  0.00      CRY4 C
ATOM   1303 HD11 LEU C  74       6.245  22.039  -3.285  0.00  0.00      CRY4  
ATOM   1304 HD12 LEU C  74       6.147  23.688  -4.003  0.00  0.00      CRY4  
ATOM   1305 HD13 LEU C  74       5.504  22.269  -4.910  0.00  0.00      CRY4  
ATOM   1306  CD2 LEU C  74       7.910  20.925  -5.081  0.00  0.00      CRY4 C
ATOM   1307 HD21 LEU C  74       7.849  20.392  -4.108  0.00  0.00      CRY4  
ATOM   1308 HD22 LEU C  74       7.150  20.482  -5.755  0.00  0.00      CRY4  
ATOM   1309 HD23 LEU C  74       8.916  20.740  -5.516  0.00  0.00      CRY4  
ATOM   1310  C   LEU C  74       8.914  25.204  -5.285  0.00  0.00      CRY4 C
ATOM   1311  O   LEU C  74      10.069  25.157  -5.699  0.00  0.00      CRY4 O
ATOM   1312  N   LEU C  75       8.596  25.648  -4.083  0.00  0.00      CRY4 N
ATOM   1313  HN  LEU C  75       7.645  25.730  -3.792  0.00  0.00      CRY4  
ATOM   1314  CA  LEU C  75       9.570  26.058  -3.073  0.00  0.00      CRY4 C
ATOM   1315  HA  LEU C  75      10.531  26.160  -3.561  0.00  0.00      CRY4  
ATOM   1316  CB  LEU C  75       9.117  27.376  -2.443  0.00  0.00      CRY4 C
ATOM   1317  HB1 LEU C  75       8.167  27.170  -1.899  0.00  0.00      CRY4  
ATOM   1318  HB2 LEU C  75       9.855  27.679  -1.668  0.00  0.00      CRY4  
ATOM   1319  CG  LEU C  75       8.875  28.532  -3.437  0.00  0.00      CRY4 C
ATOM   1320  HG  LEU C  75       8.133  28.184  -4.196  0.00  0.00      CRY4  
ATOM   1321  CD1 LEU C  75       8.346  29.751  -2.686  0.00  0.00      CRY4 C
ATOM   1322 HD11 LEU C  75       8.213  30.608  -3.379  0.00  0.00      CRY4  
ATOM   1323 HD12 LEU C  75       7.365  29.525  -2.216  0.00  0.00      CRY4  
ATOM   1324 HD13 LEU C  75       9.054  30.059  -1.888  0.00  0.00      CRY4  
ATOM   1325  CD2 LEU C  75      10.154  28.932  -4.175  0.00  0.00      CRY4 C
ATOM   1326 HD21 LEU C  75       9.942  29.752  -4.895  0.00  0.00      CRY4  
ATOM   1327 HD22 LEU C  75      10.935  29.292  -3.476  0.00  0.00      CRY4  
ATOM   1328 HD23 LEU C  75      10.563  28.068  -4.742  0.00  0.00      CRY4  
ATOM   1329  C   LEU C  75       9.695  24.945  -2.038  0.00  0.00      CRY4 C
ATOM   1330  O   LEU C  75       8.771  24.701  -1.266  0.00  0.00      CRY4 O
ATOM   1331  N   VAL C  76      10.842  24.256  -2.013  0.00  0.00      CRY4 N
ATOM   1332  HN  VAL C  76      11.574  24.396  -2.675  0.00  0.00      CRY4  
ATOM   1333  CA  VAL C  76      11.127  23.225  -1.002  0.00  0.00      CRY4 C
ATOM   1334  HA  VAL C  76      10.188  22.908  -0.565  0.00  0.00      CRY4  
ATOM   1335  CB  VAL C  76      11.791  21.978  -1.606  0.00  0.00      CRY4 C
ATOM   1336  HB  VAL C  76      12.780  22.291  -2.022  0.00  0.00      CRY4  
ATOM   1337  CG1 VAL C  76      12.016  20.903  -0.534  0.00  0.00      CRY4 C
ATOM   1338 HG11 VAL C  76      12.461  19.992  -0.990  0.00  0.00      CRY4  
ATOM   1339 HG12 VAL C  76      12.713  21.251   0.255  0.00  0.00      CRY4  
ATOM   1340 HG13 VAL C  76      11.054  20.615  -0.059  0.00  0.00      CRY4  
ATOM   1341  CG2 VAL C  76      10.897  21.364  -2.692  0.00  0.00      CRY4 C
ATOM   1342 HG21 VAL C  76      11.356  20.440  -3.103  0.00  0.00      CRY4  
ATOM   1343 HG22 VAL C  76       9.900  21.105  -2.277  0.00  0.00      CRY4  
ATOM   1344 HG23 VAL C  76      10.750  22.069  -3.537  0.00  0.00      CRY4  
ATOM   1345  C   VAL C  76      11.960  23.837   0.106  0.00  0.00      CRY4 C
ATOM   1346  O   VAL C  76      13.143  24.126  -0.073  0.00  0.00      CRY4 O
ATOM   1347  N   ILE C  77      11.350  24.034   1.264  0.00  0.00      CRY4 N
ATOM   1348  HN  ILE C  77      10.412  23.737   1.430  0.00  0.00      CRY4  
ATOM   1349  CA  ILE C  77      11.978  24.700   2.405  0.00  0.00      CRY4 C
ATOM   1350  HA  ILE C  77      12.913  25.122   2.060  0.00  0.00      CRY4  
ATOM   1351  CB  ILE C  77      11.087  25.818   2.974  0.00  0.00      CRY4 C
ATOM   1352  HB  ILE C  77      10.193  25.283   3.382  0.00  0.00      CRY4  
ATOM   1353  CG2 ILE C  77      11.896  26.605   4.018  0.00  0.00      CRY4 C
ATOM   1354 HG21 ILE C  77      11.242  27.319   4.562  0.00  0.00      CRY4  
ATOM   1355 HG22 ILE C  77      12.344  25.922   4.768  0.00  0.00      CRY4  
ATOM   1356 HG23 ILE C  77      12.713  27.182   3.536  0.00  0.00      CRY4  
ATOM   1357  CG1 ILE C  77      10.571  26.746   1.848  0.00  0.00      CRY4 C
ATOM   1358 HG11 ILE C  77      11.432  27.177   1.290  0.00  0.00      CRY4  
ATOM   1359 HG12 ILE C  77       9.980  26.141   1.124  0.00  0.00      CRY4  
ATOM   1360  CD  ILE C  77       9.681  27.893   2.325  0.00  0.00      CRY4 C
ATOM   1361  HD1 ILE C  77       9.305  28.477   1.457  0.00  0.00      CRY4  
ATOM   1362  HD2 ILE C  77       8.806  27.502   2.887  0.00  0.00      CRY4  
ATOM   1363  HD3 ILE C  77      10.244  28.585   2.986  0.00  0.00      CRY4  
ATOM   1364  C   ILE C  77      12.330  23.641   3.453  0.00  0.00      CRY4 C
ATOM   1365  O   ILE C  77      11.465  22.900   3.912  0.00  0.00      CRY4 O
ATOM   1366  N   GLN C  78      13.598  23.561   3.828  0.00  0.00      CRY4 N
ATOM   1367  HN  GLN C  78      14.317  24.124   3.423  0.00  0.00      CRY4  
ATOM   1368  CA  GLN C  78      14.060  22.645   4.864  0.00  0.00      CRY4 C
ATOM   1369  HA  GLN C  78      13.369  21.811   4.890  0.00  0.00      CRY4  
ATOM   1370  CB  GLN C  78      15.472  22.133   4.550  0.00  0.00      CRY4 C
ATOM   1371  HB1 GLN C  78      16.125  23.031   4.445  0.00  0.00      CRY4  
ATOM   1372  HB2 GLN C  78      15.863  21.568   5.427  0.00  0.00      CRY4  
ATOM   1373  CG  GLN C  78      15.511  21.294   3.266  0.00  0.00      CRY4 C
ATOM   1374  HG1 GLN C  78      14.795  20.447   3.335  0.00  0.00      CRY4  
ATOM   1375  HG2 GLN C  78      15.228  21.908   2.386  0.00  0.00      CRY4  
ATOM   1376  CD  GLN C  78      16.897  20.684   3.030  0.00  0.00      CRY4 C
ATOM   1377  OE1 GLN C  78      17.438  19.939   3.835  0.00  0.00      CRY4 O
ATOM   1378  NE2 GLN C  78      17.525  20.965   1.911  0.00  0.00      CRY4 N
ATOM   1379 HE21 GLN C  78      18.422  20.551   1.783  0.00  0.00      CRY4  
ATOM   1380 HE22 GLN C  78      17.107  21.578   1.250  0.00  0.00      CRY4  
ATOM   1381  C   GLN C  78      14.014  23.324   6.236  0.00  0.00      CRY4 C
ATOM   1382  O   GLN C  78      14.540  24.426   6.394  0.00  0.00      CRY4 O
ATOM   1383  N   GLY C  79      13.434  22.650   7.216  0.00  0.00      CRY4 N
ATOM   1384  HN  GLY C  79      13.013  21.758   7.055  0.00  0.00      CRY4  
ATOM   1385  CA  GLY C  79      13.363  23.142   8.585  0.00  0.00      CRY4 C
ATOM   1386  HA1 GLY C  79      13.287  24.219   8.536  0.00  0.00      CRY4  
ATOM   1387  HA2 GLY C  79      14.239  22.782   9.107  0.00  0.00      CRY4  
ATOM   1388  C   GLY C  79      12.133  22.616   9.314  0.00  0.00      CRY4 C
ATOM   1389  O   GLY C  79      11.313  21.902   8.744  0.00  0.00      CRY4 O
ATOM   1390  N   GLU C  80      12.011  23.001  10.581  0.00  0.00      CRY4 N
ATOM   1391  HN  GLU C  80      12.722  23.495  11.073  0.00  0.00      CRY4  
ATOM   1392  CA  GLU C  80      10.813  22.733  11.378  0.00  0.00      CRY4 C
ATOM   1393  HA  GLU C  80      10.578  21.678  11.316  0.00  0.00      CRY4  
ATOM   1394  CB  GLU C  80      11.070  23.139  12.830  0.00  0.00      CRY4 C
ATOM   1395  HB1 GLU C  80      11.984  22.606  13.182  0.00  0.00      CRY4  
ATOM   1396  HB2 GLU C  80      11.312  24.224  12.881  0.00  0.00      CRY4  
ATOM   1397  CG  GLU C  80       9.888  22.801  13.742  0.00  0.00      CRY4 C
ATOM   1398  HG1 GLU C  80       8.963  23.237  13.323  0.00  0.00      CRY4  
ATOM   1399  HG2 GLU C  80       9.763  21.704  13.840  0.00  0.00      CRY4  
ATOM   1400  CD  GLU C  80      10.035  23.405  15.147  0.00  0.00      CRY4 C
ATOM   1401  OE1 GLU C  80       9.336  22.911  16.056  0.00  0.00      CRY4 O
ATOM   1402  OE2 GLU C  80      10.803  24.376  15.304  0.00  0.00      CRY4 O
ATOM   1403  C   GLU C  80       9.628  23.496  10.787  0.00  0.00      CRY4 C
ATOM   1404  O   GLU C  80       9.720  24.700  10.536  0.00  0.00      CRY4 O
ATOM   1405  N   TYR C  81       8.503  22.808  10.561  0.00  0.00      CRY4 N
ATOM   1406  HN  TYR C  81       8.348  21.878  10.888  0.00  0.00      CRY4  
ATOM   1407  CA  TYR C  81       7.392  23.377   9.802  0.00  0.00      CRY4 C
ATOM   1408  HA  TYR C  81       7.812  23.681   8.851  0.00  0.00      CRY4  
ATOM   1409  CB  TYR C  81       6.308  22.309   9.558  0.00  0.00      CRY4 C
ATOM   1410  HB1 TYR C  81       5.582  22.692   8.807  0.00  0.00      CRY4  
ATOM   1411  HB2 TYR C  81       6.756  21.383   9.139  0.00  0.00      CRY4  
ATOM   1412  CG  TYR C  81       5.490  21.939  10.780  0.00  0.00      CRY4 C
ATOM   1413  CD1 TYR C  81       5.851  20.834  11.573  0.00  0.00      CRY4 C
ATOM   1414  HD1 TYR C  81       6.693  20.218  11.285  0.00  0.00      CRY4  
ATOM   1415  CE1 TYR C  81       5.109  20.513  12.724  0.00  0.00      CRY4 C
ATOM   1416  HE1 TYR C  81       5.372  19.656  13.327  0.00  0.00      CRY4  
ATOM   1417  CZ  TYR C  81       4.010  21.311  13.093  0.00  0.00      CRY4 C
ATOM   1418  OH  TYR C  81       3.303  21.019  14.224  0.00  0.00      CRY4 O
ATOM   1419  HH  TYR C  81       2.648  21.711  14.340  0.00  0.00      CRY4  
ATOM   1420  CD2 TYR C  81       4.378  22.727  11.148  0.00  0.00      CRY4 C
ATOM   1421  HD2 TYR C  81       4.066  23.550  10.520  0.00  0.00      CRY4  
ATOM   1422  CE2 TYR C  81       3.635  22.417  12.308  0.00  0.00      CRY4 C
ATOM   1423  HE2 TYR C  81       2.777  23.016  12.570  0.00  0.00      CRY4  
ATOM   1424  C   TYR C  81       6.799  24.631  10.455  0.00  0.00      CRY4 C
ATOM   1425  O   TYR C  81       6.457  25.572   9.751  0.00  0.00      CRY4 O
ATOM   1426  N   GLU C  82       6.703  24.668  11.783  0.00  0.00      CRY4 N
ATOM   1427  HN  GLU C  82       6.993  23.928  12.384  0.00  0.00      CRY4  
ATOM   1428  CA  GLU C  82       6.151  25.826  12.487  0.00  0.00      CRY4 C
ATOM   1429  HA  GLU C  82       5.208  26.085  12.025  0.00  0.00      CRY4  
ATOM   1430  CB  GLU C  82       5.906  25.486  13.966  0.00  0.00      CRY4 C
ATOM   1431  HB1 GLU C  82       5.395  24.497  14.015  0.00  0.00      CRY4  
ATOM   1432  HB2 GLU C  82       6.880  25.353  14.489  0.00  0.00      CRY4  
ATOM   1433  CG  GLU C  82       5.048  26.577  14.626  0.00  0.00      CRY4 C
ATOM   1434  HG1 GLU C  82       5.548  27.557  14.515  0.00  0.00      CRY4  
ATOM   1435  HG2 GLU C  82       4.042  26.626  14.163  0.00  0.00      CRY4  
ATOM   1436  CD  GLU C  82       4.845  26.417  16.130  0.00  0.00      CRY4 C
ATOM   1437  OE1 GLU C  82       4.681  27.480  16.783  0.00  0.00      CRY4 O
ATOM   1438  OE2 GLU C  82       4.832  25.270  16.626  0.00  0.00      CRY4 O
ATOM   1439  C   GLU C  82       7.074  27.046  12.355  0.00  0.00      CRY4 C
ATOM   1440  O   GLU C  82       6.623  28.132  12.000  0.00  0.00      CRY4 O
ATOM   1441  N   THR C  83       8.376  26.846  12.557  0.00  0.00      CRY4 N
ATOM   1442  HN  THR C  83       8.747  25.959  12.830  0.00  0.00      CRY4  
ATOM   1443  CA  THR C  83       9.385  27.898  12.399  0.00  0.00      CRY4 C
ATOM   1444  HA  THR C  83       9.054  28.723  13.015  0.00  0.00      CRY4  
ATOM   1445  CB  THR C  83      10.773  27.375  12.811  0.00  0.00      CRY4 C
ATOM   1446  HB  THR C  83      10.974  26.486  12.165  0.00  0.00      CRY4  
ATOM   1447  OG1 THR C  83      10.747  26.938  14.150  0.00  0.00      CRY4 O
ATOM   1448  HG1 THR C  83      11.642  26.639  14.340  0.00  0.00      CRY4  
ATOM   1449  CG2 THR C  83      11.847  28.454  12.739  0.00  0.00      CRY4 C
ATOM   1450 HG21 THR C  83      12.853  28.023  12.930  0.00  0.00      CRY4  
ATOM   1451 HG22 THR C  83      11.861  28.920  11.731  0.00  0.00      CRY4  
ATOM   1452 HG23 THR C  83      11.663  29.253  13.489  0.00  0.00      CRY4  
ATOM   1453  C   THR C  83       9.418  28.416  10.964  0.00  0.00      CRY4 C
ATOM   1454  O   THR C  83       9.341  29.623  10.728  0.00  0.00      CRY4 O
ATOM   1455  N   VAL C  84       9.439  27.508   9.982  0.00  0.00      CRY4 N
ATOM   1456  HN  VAL C  84       9.480  26.528  10.158  0.00  0.00      CRY4  
ATOM   1457  CA  VAL C  84       9.404  27.867   8.560  0.00  0.00      CRY4 C
ATOM   1458  HA  VAL C  84      10.260  28.501   8.366  0.00  0.00      CRY4  
ATOM   1459  CB  VAL C  84       9.499  26.601   7.680  0.00  0.00      CRY4 C
ATOM   1460  HB  VAL C  84       8.736  25.874   8.051  0.00  0.00      CRY4  
ATOM   1461  CG1 VAL C  84       9.211  26.882   6.206  0.00  0.00      CRY4 C
ATOM   1462 HG11 VAL C  84       9.329  25.954   5.606  0.00  0.00      CRY4  
ATOM   1463 HG12 VAL C  84       8.174  27.245   6.053  0.00  0.00      CRY4  
ATOM   1464 HG13 VAL C  84       9.917  27.641   5.806  0.00  0.00      CRY4  
ATOM   1465  CG2 VAL C  84      10.909  25.998   7.760  0.00  0.00      CRY4 C
ATOM   1466 HG21 VAL C  84      10.995  25.110   7.098  0.00  0.00      CRY4  
ATOM   1467 HG22 VAL C  84      11.671  26.743   7.445  0.00  0.00      CRY4  
ATOM   1468 HG23 VAL C  84      11.149  25.670   8.793  0.00  0.00      CRY4  
ATOM   1469  C   VAL C  84       8.147  28.673   8.220  0.00  0.00      CRY4 C
ATOM   1470  O   VAL C  84       8.245  29.676   7.521  0.00  0.00      CRY4 O
ATOM   1471  N   LEU C  85       6.975  28.264   8.711  0.00  0.00      CRY4 N
ATOM   1472  HN  LEU C  85       6.872  27.440   9.264  0.00  0.00      CRY4  
ATOM   1473  CA  LEU C  85       5.733  28.990   8.483  0.00  0.00      CRY4 C
ATOM   1474  HA  LEU C  85       5.646  29.130   7.413  0.00  0.00      CRY4  
ATOM   1475  CB  LEU C  85       4.522  28.183   8.971  0.00  0.00      CRY4 C
ATOM   1476  HB1 LEU C  85       4.781  27.777   9.976  0.00  0.00      CRY4  
ATOM   1477  HB2 LEU C  85       3.665  28.875   9.129  0.00  0.00      CRY4  
ATOM   1478  CG  LEU C  85       4.131  27.022   8.043  0.00  0.00      CRY4 C
ATOM   1479  HG  LEU C  85       5.041  26.405   7.846  0.00  0.00      CRY4  
ATOM   1480  CD1 LEU C  85       3.040  26.186   8.717  0.00  0.00      CRY4 C
ATOM   1481 HD11 LEU C  85       2.705  25.366   8.045  0.00  0.00      CRY4  
ATOM   1482 HD12 LEU C  85       3.421  25.732   9.658  0.00  0.00      CRY4  
ATOM   1483 HD13 LEU C  85       2.159  26.815   8.962  0.00  0.00      CRY4  
ATOM   1484  CD2 LEU C  85       3.584  27.508   6.693  0.00  0.00      CRY4 C
ATOM   1485 HD21 LEU C  85       3.330  26.642   6.044  0.00  0.00      CRY4  
ATOM   1486 HD22 LEU C  85       2.665  28.116   6.818  0.00  0.00      CRY4  
ATOM   1487 HD23 LEU C  85       4.343  28.126   6.165  0.00  0.00      CRY4  
ATOM   1488  C   LEU C  85       5.776  30.377   9.127  0.00  0.00      CRY4 C
ATOM   1489  O   LEU C  85       5.515  31.349   8.421  0.00  0.00      CRY4 O
ATOM   1490  N   ARG C  86       6.167  30.512  10.397  0.00  0.00      CRY4 N
ATOM   1491  HN  ARG C  86       6.407  29.704  10.931  0.00  0.00      CRY4  
ATOM   1492  CA  ARG C  86       6.272  31.811  11.081  0.00  0.00      CRY4 C
ATOM   1493  HA  ARG C  86       5.280  32.241  11.144  0.00  0.00      CRY4  
ATOM   1494  CB  ARG C  86       6.875  31.639  12.493  0.00  0.00      CRY4 C
ATOM   1495  HB1 ARG C  86       7.727  30.926  12.388  0.00  0.00      CRY4  
ATOM   1496  HB2 ARG C  86       7.321  32.603  12.826  0.00  0.00      CRY4  
ATOM   1497  CG  ARG C  86       5.859  31.082  13.510  0.00  0.00      CRY4 C
ATOM   1498  HG1 ARG C  86       4.960  31.738  13.508  0.00  0.00      CRY4  
ATOM   1499  HG2 ARG C  86       5.503  30.086  13.158  0.00  0.00      CRY4  
ATOM   1500  CD  ARG C  86       6.510  30.934  14.894  0.00  0.00      CRY4 C
ATOM   1501  HD1 ARG C  86       7.369  30.229  14.826  0.00  0.00      CRY4  
ATOM   1502  HD2 ARG C  86       6.881  31.913  15.278  0.00  0.00      CRY4  
ATOM   1503  NE  ARG C  86       5.563  30.428  15.901  0.00  0.00      CRY4 N
ATOM   1504  HE  ARG C  86       5.625  29.433  16.038  0.00  0.00      CRY4  
ATOM   1505  CZ  ARG C  86       4.680  31.138  16.607  0.00  0.00      CRY4 C
ATOM   1506  NH1 ARG C  86       4.581  32.425  16.531  0.00  0.00      CRY4 N
ATOM   1507 HH11 ARG C  86       3.928  32.915  17.092  0.00  0.00      CRY4  
ATOM   1508 HH12 ARG C  86       5.282  32.893  15.989  0.00  0.00      CRY4  
ATOM   1509  NH2 ARG C  86       3.866  30.531  17.413  0.00  0.00      CRY4 N
ATOM   1510 HH21 ARG C  86       3.154  31.043  17.872  0.00  0.00      CRY4  
ATOM   1511 HH22 ARG C  86       3.856  29.541  17.379  0.00  0.00      CRY4  
ATOM   1512  C   ARG C  86       7.125  32.797  10.292  0.00  0.00      CRY4 C
ATOM   1513  O   ARG C  86       6.685  33.919  10.028  0.00  0.00      CRY4 O
ATOM   1514  N   ASP C  87       8.293  32.366   9.856  0.00  0.00      CRY4 N
ATOM   1515  HN  ASP C  87       8.632  31.440   9.998  0.00  0.00      CRY4  
ATOM   1516  CA  ASP C  87       9.224  33.203   9.113  0.00  0.00      CRY4 C
ATOM   1517  HA  ASP C  87       9.364  34.106   9.695  0.00  0.00      CRY4  
ATOM   1518  CB  ASP C  87      10.549  32.450   8.905  0.00  0.00      CRY4 C
ATOM   1519  HB1 ASP C  87      10.333  31.420   8.560  0.00  0.00      CRY4  
ATOM   1520  HB2 ASP C  87      11.167  32.954   8.135  0.00  0.00      CRY4  
ATOM   1521  CG  ASP C  87      11.414  32.311  10.166  0.00  0.00      CRY4 C
ATOM   1522  OD1 ASP C  87      11.091  32.951  11.191  0.00  0.00      CRY4 O
ATOM   1523  OD2 ASP C  87      12.446  31.608  10.061  0.00  0.00      CRY4 O
ATOM   1524  C   ASP C  87       8.647  33.634   7.757  0.00  0.00      CRY4 C
ATOM   1525  O   ASP C  87       8.694  34.819   7.385  0.00  0.00      CRY4 O
ATOM   1526  N   HSD C  88       8.060  32.700   7.003  0.00  0.00      CRY4 N
ATOM   1527  HN  HSD C  88       7.899  31.769   7.327  0.00  0.00      CRY4  
ATOM   1528  CA  HSD C  88       7.608  32.973   5.642  0.00  0.00      CRY4 C
ATOM   1529  HA  HSD C  88       8.337  33.641   5.200  0.00  0.00      CRY4  
ATOM   1530  CB  HSD C  88       7.651  31.690   4.798  0.00  0.00      CRY4 C
ATOM   1531  HB1 HSD C  88       7.076  30.894   5.319  0.00  0.00      CRY4  
ATOM   1532  HB2 HSD C  88       7.143  31.868   3.825  0.00  0.00      CRY4  
ATOM   1533  ND1 HSD C  88       9.831  30.504   5.455  0.00  0.00      CRY4 N
ATOM   1534  HD1 HSD C  88       9.517  30.071   6.300  0.00  0.00      CRY4  
ATOM   1535  CG  HSD C  88       9.054  31.224   4.570  0.00  0.00      CRY4 C
ATOM   1536  CE1 HSD C  88      11.057  30.376   4.945  0.00  0.00      CRY4 C
ATOM   1537  HE1 HSD C  88      11.874  29.849   5.444  0.00  0.00      CRY4  
ATOM   1538  NE2 HSD C  88      11.111  30.976   3.755  0.00  0.00      CRY4 N
ATOM   1539  CD2 HSD C  88       9.864  31.521   3.495  0.00  0.00      CRY4 C
ATOM   1540  HD2 HSD C  88       9.646  32.097   2.604  0.00  0.00      CRY4  
ATOM   1541  C   HSD C  88       6.251  33.675   5.584  0.00  0.00      CRY4 C
ATOM   1542  O   HSD C  88       6.041  34.478   4.671  0.00  0.00      CRY4 O
ATOM   1543  N   ILE C  89       5.365  33.456   6.558  0.00  0.00      CRY4 N
ATOM   1544  HN  ILE C  89       5.501  32.763   7.263  0.00  0.00      CRY4  
ATOM   1545  CA  ILE C  89       4.109  34.210   6.688  0.00  0.00      CRY4 C
ATOM   1546  HA  ILE C  89       3.570  34.087   5.757  0.00  0.00      CRY4  
ATOM   1547  CB  ILE C  89       3.285  33.661   7.873  0.00  0.00      CRY4 C
ATOM   1548  HB  ILE C  89       4.043  33.460   8.672  0.00  0.00      CRY4  
ATOM   1549  CG2 ILE C  89       2.165  34.626   8.311  0.00  0.00      CRY4 C
ATOM   1550 HG21 ILE C  89       1.696  34.278   9.255  0.00  0.00      CRY4  
ATOM   1551 HG22 ILE C  89       2.569  35.644   8.491  0.00  0.00      CRY4  
ATOM   1552 HG23 ILE C  89       1.374  34.694   7.534  0.00  0.00      CRY4  
ATOM   1553  CG1 ILE C  89       2.667  32.302   7.467  0.00  0.00      CRY4 C
ATOM   1554 HG11 ILE C  89       1.791  32.470   6.803  0.00  0.00      CRY4  
ATOM   1555 HG12 ILE C  89       3.419  31.725   6.880  0.00  0.00      CRY4  
ATOM   1556  CD  ILE C  89       2.239  31.459   8.666  0.00  0.00      CRY4 C
ATOM   1557  HD1 ILE C  89       1.857  30.472   8.327  0.00  0.00      CRY4  
ATOM   1558  HD2 ILE C  89       3.099  31.283   9.348  0.00  0.00      CRY4  
ATOM   1559  HD3 ILE C  89       1.432  31.962   9.238  0.00  0.00      CRY4  
ATOM   1560  C   ILE C  89       4.409  35.700   6.830  0.00  0.00      CRY4 C
ATOM   1561  O   ILE C  89       3.833  36.513   6.101  0.00  0.00      CRY4 O
ATOM   1562  N   GLN C  90       5.342  36.067   7.692  0.00  0.00      CRY4 N
ATOM   1563  HN  GLN C  90       5.822  35.421   8.282  0.00  0.00      CRY4  
ATOM   1564  CA  GLN C  90       5.756  37.459   7.857  0.00  0.00      CRY4 C
ATOM   1565  HA  GLN C  90       4.850  38.043   7.966  0.00  0.00      CRY4  
ATOM   1566  CB  GLN C  90       6.639  37.610   9.100  0.00  0.00      CRY4 C
ATOM   1567  HB1 GLN C  90       7.432  36.829   9.029  0.00  0.00      CRY4  
ATOM   1568  HB2 GLN C  90       7.165  38.591   9.063  0.00  0.00      CRY4  
ATOM   1569  CG  GLN C  90       5.828  37.438  10.395  0.00  0.00      CRY4 C
ATOM   1570  HG1 GLN C  90       4.959  38.131  10.402  0.00  0.00      CRY4  
ATOM   1571  HG2 GLN C  90       5.438  36.403  10.480  0.00  0.00      CRY4  
ATOM   1572  CD  GLN C  90       6.641  37.756  11.650  0.00  0.00      CRY4 C
ATOM   1573  OE1 GLN C  90       7.835  38.045  11.617  0.00  0.00      CRY4 O
ATOM   1574  NE2 GLN C  90       6.031  37.755  12.807  0.00  0.00      CRY4 N
ATOM   1575 HE21 GLN C  90       6.584  37.971  13.607  0.00  0.00      CRY4  
ATOM   1576 HE22 GLN C  90       5.064  37.530  12.857  0.00  0.00      CRY4  
ATOM   1577  C   GLN C  90       6.499  37.984   6.617  0.00  0.00      CRY4 C
ATOM   1578  O   GLN C  90       6.130  39.025   6.075  0.00  0.00      CRY4 O
ATOM   1579  N   LYS C  91       7.491  37.235   6.135  0.00  0.00      CRY4 N
ATOM   1580  HN  LYS C  91       7.696  36.339   6.526  0.00  0.00      CRY4  
ATOM   1581  CA  LYS C  91       8.357  37.639   5.013  0.00  0.00      CRY4 C
ATOM   1582  HA  LYS C  91       8.805  38.583   5.297  0.00  0.00      CRY4  
ATOM   1583  CB  LYS C  91       9.424  36.555   4.837  0.00  0.00      CRY4 C
ATOM   1584  HB1 LYS C  91       9.881  36.379   5.838  0.00  0.00      CRY4  
ATOM   1585  HB2 LYS C  91       8.928  35.601   4.548  0.00  0.00      CRY4  
ATOM   1586  CG  LYS C  91      10.529  36.931   3.831  0.00  0.00      CRY4 C
ATOM   1587  HG1 LYS C  91      10.068  37.102   2.831  0.00  0.00      CRY4  
ATOM   1588  HG2 LYS C  91      10.997  37.891   4.149  0.00  0.00      CRY4  
ATOM   1589  CD  LYS C  91      11.552  35.787   3.766  0.00  0.00      CRY4 C
ATOM   1590  HD1 LYS C  91      11.929  35.595   4.797  0.00  0.00      CRY4  
ATOM   1591  HD2 LYS C  91      11.022  34.866   3.428  0.00  0.00      CRY4  
ATOM   1592  CE  LYS C  91      12.700  36.118   2.821  0.00  0.00      CRY4 C
ATOM   1593  HE1 LYS C  91      12.314  36.356   1.805  0.00  0.00      CRY4  
ATOM   1594  HE2 LYS C  91      13.273  36.996   3.194  0.00  0.00      CRY4  
ATOM   1595  NZ  LYS C  91      13.639  34.961   2.705  0.00  0.00      CRY4 N
ATOM   1596  HZ1 LYS C  91      14.417  35.198   2.057  0.00  0.00      CRY4  
ATOM   1597  HZ2 LYS C  91      14.027  34.733   3.643  0.00  0.00      CRY4  
ATOM   1598  HZ3 LYS C  91      13.125  34.135   2.338  0.00  0.00      CRY4  
ATOM   1599  C   LYS C  91       7.575  37.876   3.717  0.00  0.00      CRY4 C
ATOM   1600  O   LYS C  91       7.925  38.775   2.953  0.00  0.00      CRY4 O
ATOM   1601  N   TRP C  92       6.536  37.086   3.468  0.00  0.00      CRY4 N
ATOM   1602  HN  TRP C  92       6.254  36.384   4.117  0.00  0.00      CRY4  
ATOM   1603  CA  TRP C  92       5.724  37.166   2.250  0.00  0.00      CRY4 C
ATOM   1604  HA  TRP C  92       6.281  37.785   1.556  0.00  0.00      CRY4  
ATOM   1605  CB  TRP C  92       5.602  35.765   1.637  0.00  0.00      CRY4 C
ATOM   1606  HB1 TRP C  92       5.100  35.109   2.383  0.00  0.00      CRY4  
ATOM   1607  HB2 TRP C  92       4.942  35.800   0.743  0.00  0.00      CRY4  
ATOM   1608  CG  TRP C  92       6.889  35.088   1.278  0.00  0.00      CRY4 C
ATOM   1609  CD1 TRP C  92       8.070  35.688   0.980  0.00  0.00      CRY4 C
ATOM   1610  HD1 TRP C  92       8.246  36.755   1.018  0.00  0.00      CRY4  
ATOM   1611  NE1 TRP C  92       9.019  34.726   0.661  0.00  0.00      CRY4 N
ATOM   1612  HE1 TRP C  92       9.951  34.924   0.451  0.00  0.00      CRY4  
ATOM   1613  CE2 TRP C  92       8.484  33.463   0.728  0.00  0.00      CRY4 C
ATOM   1614  CD2 TRP C  92       7.130  33.662   1.136  0.00  0.00      CRY4 C
ATOM   1615  CE3 TRP C  92       6.324  32.505   1.285  0.00  0.00      CRY4 C
ATOM   1616  HE3 TRP C  92       5.285  32.567   1.581  0.00  0.00      CRY4  
ATOM   1617  CZ3 TRP C  92       6.859  31.234   1.042  0.00  0.00      CRY4 C
ATOM   1618  HZ3 TRP C  92       6.233  30.360   1.163  0.00  0.00      CRY4  
ATOM   1619  CZ2 TRP C  92       9.013  32.191   0.484  0.00  0.00      CRY4 C
ATOM   1620  HZ2 TRP C  92      10.041  32.067   0.179  0.00  0.00      CRY4  
ATOM   1621  CH2 TRP C  92       8.189  31.072   0.642  0.00  0.00      CRY4 C
ATOM   1622  HH2 TRP C  92       8.574  30.078   0.456  0.00  0.00      CRY4  
ATOM   1623  C   TRP C  92       4.362  37.835   2.450  0.00  0.00      CRY4 C
ATOM   1624  O   TRP C  92       3.593  37.948   1.491  0.00  0.00      CRY4 O
ATOM   1625  N   SER C  93       4.068  38.329   3.655  0.00  0.00      CRY4 N
ATOM   1626  HN  SER C  93       4.735  38.313   4.399  0.00  0.00      CRY4  
ATOM   1627  CA  SER C  93       2.771  38.936   4.019  0.00  0.00      CRY4 C
ATOM   1628  HA  SER C  93       2.798  39.061   5.093  0.00  0.00      CRY4  
ATOM   1629  CB  SER C  93       2.618  40.320   3.383  0.00  0.00      CRY4 C
ATOM   1630  HB1 SER C  93       2.578  40.192   2.278  0.00  0.00      CRY4  
ATOM   1631  HB2 SER C  93       1.655  40.785   3.694  0.00  0.00      CRY4  
ATOM   1632  OG  SER C  93       3.723  41.144   3.714  0.00  0.00      CRY4 O
ATOM   1633  HG1 SER C  93       3.695  41.906   3.122  0.00  0.00      CRY4  
ATOM   1634  C   SER C  93       1.592  38.010   3.696  0.00  0.00      CRY4 C
ATOM   1635  O   SER C  93       0.644  38.405   3.010  0.00  0.00      CRY4 O
ATOM   1636  N   ILE C  94       1.680  36.763   4.132  0.00  0.00      CRY4 N
ATOM   1637  HN  ILE C  94       2.458  36.454   4.675  0.00  0.00      CRY4  
ATOM   1638  CA  ILE C  94       0.676  35.727   3.875  0.00  0.00      CRY4 C
ATOM   1639  HA  ILE C  94       0.397  35.813   2.832  0.00  0.00      CRY4  
ATOM   1640  CB  ILE C  94       1.256  34.330   4.153  0.00  0.00      CRY4 C
ATOM   1641  HB  ILE C  94       1.659  34.396   5.195  0.00  0.00      CRY4  
ATOM   1642  CG2 ILE C  94       0.201  33.227   4.030  0.00  0.00      CRY4 C
ATOM   1643 HG21 ILE C  94       0.606  32.257   4.385  0.00  0.00      CRY4  
ATOM   1644 HG22 ILE C  94      -0.693  33.464   4.645  0.00  0.00      CRY4  
ATOM   1645 HG23 ILE C  94      -0.122  33.103   2.974  0.00  0.00      CRY4  
ATOM   1646  CG1 ILE C  94       2.465  34.003   3.248  0.00  0.00      CRY4 C
ATOM   1647 HG11 ILE C  94       3.300  34.705   3.467  0.00  0.00      CRY4  
ATOM   1648 HG12 ILE C  94       2.826  32.976   3.486  0.00  0.00      CRY4  
ATOM   1649  CD  ILE C  94       2.197  34.046   1.737  0.00  0.00      CRY4 C
ATOM   1650  HD1 ILE C  94       3.106  33.742   1.175  0.00  0.00      CRY4  
ATOM   1651  HD2 ILE C  94       1.372  33.354   1.465  0.00  0.00      CRY4  
ATOM   1652  HD3 ILE C  94       1.920  35.071   1.411  0.00  0.00      CRY4  
ATOM   1653  C   ILE C  94      -0.586  36.002   4.695  0.00  0.00      CRY4 C
ATOM   1654  O   ILE C  94      -0.516  36.308   5.876  0.00  0.00      CRY4 O
ATOM   1655  N   THR C  95      -1.736  35.849   4.039  0.00  0.00      CRY4 N
ATOM   1656  HN  THR C  95      -1.757  35.629   3.064  0.00  0.00      CRY4  
ATOM   1657  CA  THR C  95      -3.066  35.985   4.657  0.00  0.00      CRY4 C
ATOM   1658  HA  THR C  95      -2.875  36.174   5.704  0.00  0.00      CRY4  
ATOM   1659  CB  THR C  95      -3.861  37.124   4.016  0.00  0.00      CRY4 C
ATOM   1660  HB  THR C  95      -4.862  37.119   4.511  0.00  0.00      CRY4  
ATOM   1661  OG1 THR C  95      -4.071  36.889   2.640  0.00  0.00      CRY4 O
ATOM   1662  HG1 THR C  95      -4.563  37.653   2.322  0.00  0.00      CRY4  
ATOM   1663  CG2 THR C  95      -3.151  38.474   4.129  0.00  0.00      CRY4 C
ATOM   1664 HG21 THR C  95      -3.801  39.295   3.758  0.00  0.00      CRY4  
ATOM   1665 HG22 THR C  95      -2.897  38.691   5.189  0.00  0.00      CRY4  
ATOM   1666 HG23 THR C  95      -2.210  38.482   3.538  0.00  0.00      CRY4  
ATOM   1667  C   THR C  95      -3.884  34.692   4.591  0.00  0.00      CRY4 C
ATOM   1668  O   THR C  95      -4.956  34.626   5.181  0.00  0.00      CRY4 O
ATOM   1669  N   GLN C  96      -3.401  33.682   3.879  0.00  0.00      CRY4 N
ATOM   1670  HN  GLN C  96      -2.551  33.769   3.363  0.00  0.00      CRY4  
ATOM   1671  CA  GLN C  96      -4.039  32.374   3.775  0.00  0.00      CRY4 C
ATOM   1672  HA  GLN C  96      -4.581  32.205   4.697  0.00  0.00      CRY4  
ATOM   1673  CB  GLN C  96      -4.992  32.376   2.576  0.00  0.00      CRY4 C
ATOM   1674  HB1 GLN C  96      -5.655  33.264   2.693  0.00  0.00      CRY4  
ATOM   1675  HB2 GLN C  96      -4.409  32.544   1.642  0.00  0.00      CRY4  
ATOM   1676  CG  GLN C  96      -5.846  31.101   2.475  0.00  0.00      CRY4 C
ATOM   1677  HG1 GLN C  96      -5.196  30.207   2.359  0.00  0.00      CRY4  
ATOM   1678  HG2 GLN C  96      -6.456  30.962   3.391  0.00  0.00      CRY4  
ATOM   1679  CD  GLN C  96      -6.775  31.128   1.256  0.00  0.00      CRY4 C
ATOM   1680  OE1 GLN C  96      -6.346  31.228   0.125  0.00  0.00      CRY4 O
ATOM   1681  NE2 GLN C  96      -8.064  31.030   1.438  0.00  0.00      CRY4 N
ATOM   1682 HE21 GLN C  96      -8.636  31.047   0.624  0.00  0.00      CRY4  
ATOM   1683 HE22 GLN C  96      -8.428  30.959   2.360  0.00  0.00      CRY4  
ATOM   1684  C   GLN C  96      -2.980  31.269   3.652  0.00  0.00      CRY4 C
ATOM   1685  O   GLN C  96      -2.024  31.388   2.893  0.00  0.00      CRY4 O
ATOM   1686  N   VAL C  97      -3.220  30.169   4.350  0.00  0.00      CRY4 N
ATOM   1687  HN  VAL C  97      -3.885  30.137   5.092  0.00  0.00      CRY4  
ATOM   1688  CA  VAL C  97      -2.534  28.899   4.097  0.00  0.00      CRY4 C
ATOM   1689  HA  VAL C  97      -1.819  29.044   3.296  0.00  0.00      CRY4  
ATOM   1690  CB  VAL C  97      -1.774  28.396   5.345  0.00  0.00      CRY4 C
ATOM   1691  HB  VAL C  97      -2.517  28.294   6.175  0.00  0.00      CRY4  
ATOM   1692  CG1 VAL C  97      -1.124  27.033   5.100  0.00  0.00      CRY4 C
ATOM   1693 HG11 VAL C  97      -0.552  26.711   5.997  0.00  0.00      CRY4  
ATOM   1694 HG12 VAL C  97      -1.882  26.249   4.892  0.00  0.00      CRY4  
ATOM   1695 HG13 VAL C  97      -0.419  27.083   4.243  0.00  0.00      CRY4  
ATOM   1696  CG2 VAL C  97      -0.664  29.380   5.734  0.00  0.00      CRY4 C
ATOM   1697 HG21 VAL C  97      -0.091  29.001   6.608  0.00  0.00      CRY4  
ATOM   1698 HG22 VAL C  97       0.042  29.526   4.889  0.00  0.00      CRY4  
ATOM   1699 HG23 VAL C  97      -1.084  30.369   6.012  0.00  0.00      CRY4  
ATOM   1700  C   VAL C  97      -3.565  27.890   3.611  0.00  0.00      CRY4 C
ATOM   1701  O   VAL C  97      -4.593  27.693   4.246  0.00  0.00      CRY4 O
ATOM   1702  N   THR C  98      -3.303  27.258   2.475  0.00  0.00      CRY4 N
ATOM   1703  HN  THR C  98      -2.517  27.487   1.901  0.00  0.00      CRY4  
ATOM   1704  CA  THR C  98      -4.134  26.169   1.953  0.00  0.00      CRY4 C
ATOM   1705  HA  THR C  98      -4.980  26.085   2.621  0.00  0.00      CRY4  
ATOM   1706  CB  THR C  98      -4.645  26.441   0.531  0.00  0.00      CRY4 C
ATOM   1707  HB  THR C  98      -5.228  25.536   0.233  0.00  0.00      CRY4  
ATOM   1708  OG1 THR C  98      -3.585  26.571  -0.381  0.00  0.00      CRY4 O
ATOM   1709  HG1 THR C  98      -3.999  26.748  -1.232  0.00  0.00      CRY4  
ATOM   1710  CG2 THR C  98      -5.450  27.734   0.446  0.00  0.00      CRY4 C
ATOM   1711 HG21 THR C  98      -5.904  27.852  -0.560  0.00  0.00      CRY4  
ATOM   1712 HG22 THR C  98      -6.273  27.727   1.193  0.00  0.00      CRY4  
ATOM   1713 HG23 THR C  98      -4.808  28.619   0.644  0.00  0.00      CRY4  
ATOM   1714  C   THR C  98      -3.384  24.851   2.037  0.00  0.00      CRY4 C
ATOM   1715  O   THR C  98      -2.178  24.814   1.789  0.00  0.00      CRY4 O
ATOM   1716  N   LEU C  99      -4.074  23.771   2.391  0.00  0.00      CRY4 N
ATOM   1717  HN  LEU C  99      -5.046  23.801   2.617  0.00  0.00      CRY4  
ATOM   1718  CA  LEU C  99      -3.477  22.440   2.483  0.00  0.00      CRY4 C
ATOM   1719  HA  LEU C  99      -2.741  22.371   1.692  0.00  0.00      CRY4  
ATOM   1720  CB  LEU C  99      -2.761  22.287   3.849  0.00  0.00      CRY4 C
ATOM   1721  HB1 LEU C  99      -2.336  21.257   3.884  0.00  0.00      CRY4  
ATOM   1722  HB2 LEU C  99      -1.892  22.980   3.881  0.00  0.00      CRY4  
ATOM   1723  CG  LEU C  99      -3.653  22.491   5.087  0.00  0.00      CRY4 C
ATOM   1724  HG  LEU C  99      -4.581  23.030   4.774  0.00  0.00      CRY4  
ATOM   1725  CD1 LEU C  99      -3.979  21.166   5.751  0.00  0.00      CRY4 C
ATOM   1726 HD11 LEU C  99      -4.582  21.327   6.670  0.00  0.00      CRY4  
ATOM   1727 HD12 LEU C  99      -4.559  20.515   5.062  0.00  0.00      CRY4  
ATOM   1728 HD13 LEU C  99      -3.048  20.631   6.038  0.00  0.00      CRY4  
ATOM   1729  CD2 LEU C  99      -2.941  23.346   6.131  0.00  0.00      CRY4 C
ATOM   1730 HD21 LEU C  99      -3.598  23.504   7.014  0.00  0.00      CRY4  
ATOM   1731 HD22 LEU C  99      -2.008  22.864   6.487  0.00  0.00      CRY4  
ATOM   1732 HD23 LEU C  99      -2.682  24.340   5.708  0.00  0.00      CRY4  
ATOM   1733  C   LEU C  99      -4.526  21.351   2.235  0.00  0.00      CRY4 C
ATOM   1734  O   LEU C  99      -5.715  21.559   2.455  0.00  0.00      CRY4 O
ATOM   1735  N   ASP C 100      -4.085  20.184   1.788  0.00  0.00      CRY4 N
ATOM   1736  HN  ASP C 100      -3.157  20.011   1.468  0.00  0.00      CRY4  
ATOM   1737  CA  ASP C 100      -4.940  19.004   1.719  0.00  0.00      CRY4 C
ATOM   1738  HA  ASP C 100      -5.902  19.327   1.340  0.00  0.00      CRY4  
ATOM   1739  CB  ASP C 100      -4.347  17.955   0.767  0.00  0.00      CRY4 C
ATOM   1740  HB1 ASP C 100      -3.317  18.255   0.488  0.00  0.00      CRY4  
ATOM   1741  HB2 ASP C 100      -4.299  16.963   1.260  0.00  0.00      CRY4  
ATOM   1742  CG  ASP C 100      -5.172  17.847  -0.507  0.00  0.00      CRY4 C
ATOM   1743  OD1 ASP C 100      -6.303  17.320  -0.438  0.00  0.00      CRY4 O
ATOM   1744  OD2 ASP C 100      -4.698  18.289  -1.576  0.00  0.00      CRY4 O
ATOM   1745  C   ASP C 100      -5.187  18.428   3.122  0.00  0.00      CRY4 C
ATOM   1746  O   ASP C 100      -4.259  18.305   3.927  0.00  0.00      CRY4 O
ATOM   1747  N   ALA C 101      -6.433  18.068   3.412  0.00  0.00      CRY4 N
ATOM   1748  HN  ALA C 101      -7.192  18.240   2.785  0.00  0.00      CRY4  
ATOM   1749  CA  ALA C 101      -6.788  17.403   4.654  0.00  0.00      CRY4 C
ATOM   1750  HA  ALA C 101      -6.304  17.877   5.501  0.00  0.00      CRY4  
ATOM   1751  CB  ALA C 101      -8.295  17.498   4.875  0.00  0.00      CRY4 C
ATOM   1752  HB1 ALA C 101      -8.597  18.566   4.930  0.00  0.00      CRY4  
ATOM   1753  HB2 ALA C 101      -8.852  17.028   4.035  0.00  0.00      CRY4  
ATOM   1754  HB3 ALA C 101      -8.602  17.005   5.822  0.00  0.00      CRY4  
ATOM   1755  C   ALA C 101      -6.305  15.955   4.637  0.00  0.00      CRY4 C
ATOM   1756  O   ALA C 101      -6.727  15.147   3.804  0.00  0.00      CRY4 O
ATOM   1757  N   GLU C 102      -5.475  15.597   5.615  0.00  0.00      CRY4 N
ATOM   1758  HN  GLU C 102      -5.182  16.244   6.313  0.00  0.00      CRY4  
ATOM   1759  CA  GLU C 102      -4.919  14.265   5.774  0.00  0.00      CRY4 C
ATOM   1760  HA  GLU C 102      -5.208  13.676   4.912  0.00  0.00      CRY4  
ATOM   1761  CB  GLU C 102      -3.389  14.343   5.827  0.00  0.00      CRY4 C
ATOM   1762  HB1 GLU C 102      -3.103  14.965   6.706  0.00  0.00      CRY4  
ATOM   1763  HB2 GLU C 102      -2.966  13.332   6.019  0.00  0.00      CRY4  
ATOM   1764  CG  GLU C 102      -2.750  14.944   4.560  0.00  0.00      CRY4 C
ATOM   1765  HG1 GLU C 102      -3.201  15.932   4.353  0.00  0.00      CRY4  
ATOM   1766  HG2 GLU C 102      -1.655  15.062   4.685  0.00  0.00      CRY4  
ATOM   1767  CD  GLU C 102      -2.988  14.123   3.286  0.00  0.00      CRY4 C
ATOM   1768  OE1 GLU C 102      -2.659  14.640   2.205  0.00  0.00      CRY4 O
ATOM   1769  OE2 GLU C 102      -3.452  12.966   3.389  0.00  0.00      CRY4 O
ATOM   1770  HE2 GLU C 102      -3.506  12.555   2.478  0.00  0.00      CRY4  
ATOM   1771  C   GLU C 102      -5.484  13.568   7.008  0.00  0.00      CRY4 C
ATOM   1772  O   GLU C 102      -5.888  14.200   7.994  0.00  0.00      CRY4 O
ATOM   1773  N   MET C 103      -5.530  12.239   6.974  0.00  0.00      CRY4 N
ATOM   1774  HN  MET C 103      -5.153  11.694   6.228  0.00  0.00      CRY4  
ATOM   1775  CA  MET C 103      -6.146  11.454   8.046  0.00  0.00      CRY4 C
ATOM   1776  HA  MET C 103      -6.833  12.128   8.542  0.00  0.00      CRY4  
ATOM   1777  CB  MET C 103      -6.958  10.302   7.447  0.00  0.00      CRY4 C
ATOM   1778  HB1 MET C 103      -7.490   9.807   8.293  0.00  0.00      CRY4  
ATOM   1779  HB2 MET C 103      -7.748  10.714   6.780  0.00  0.00      CRY4  
ATOM   1780  CG  MET C 103      -6.098   9.267   6.716  0.00  0.00      CRY4 C
ATOM   1781  HG1 MET C 103      -5.564   9.741   5.865  0.00  0.00      CRY4  
ATOM   1782  HG2 MET C 103      -5.329   8.862   7.409  0.00  0.00      CRY4  
ATOM   1783  SD  MET C 103      -7.100   7.906   6.072  0.00  0.00      CRY4 S
ATOM   1784  CE  MET C 103      -8.083   8.786   4.835  0.00  0.00      CRY4 C
ATOM   1785  HE1 MET C 103      -8.788   8.096   4.325  0.00  0.00      CRY4  
ATOM   1786  HE2 MET C 103      -8.679   9.598   5.304  0.00  0.00      CRY4  
ATOM   1787  HE3 MET C 103      -7.432   9.244   4.059  0.00  0.00      CRY4  
ATOM   1788  C   MET C 103      -5.163  10.936   9.101  0.00  0.00      CRY4 C
ATOM   1789  O   MET C 103      -5.597  10.585  10.197  0.00  0.00      CRY4 O
ATOM   1790  N   GLU C 104      -3.877  10.894   8.780  0.00  0.00      CRY4 N
ATOM   1791  HN  GLU C 104      -3.542  11.153   7.878  0.00  0.00      CRY4  
ATOM   1792  CA  GLU C 104      -2.837  10.472   9.695  0.00  0.00      CRY4 C
ATOM   1793  HA  GLU C 104      -3.076   9.474  10.041  0.00  0.00      CRY4  
ATOM   1794  CB  GLU C 104      -1.472  10.446   9.005  0.00  0.00      CRY4 C
ATOM   1795  HB1 GLU C 104      -1.294  11.447   8.549  0.00  0.00      CRY4  
ATOM   1796  HB2 GLU C 104      -0.668  10.309   9.763  0.00  0.00      CRY4  
ATOM   1797  CG  GLU C 104      -1.337   9.376   7.910  0.00  0.00      CRY4 C
ATOM   1798  HG1 GLU C 104      -0.274   9.094   7.799  0.00  0.00      CRY4  
ATOM   1799  HG2 GLU C 104      -1.930   8.474   8.162  0.00  0.00      CRY4  
ATOM   1800  CD  GLU C 104      -1.764   9.822   6.508  0.00  0.00      CRY4 C
ATOM   1801  OE1 GLU C 104      -1.327   9.157   5.550  0.00  0.00      CRY4 O
ATOM   1802  OE2 GLU C 104      -2.512  10.801   6.340  0.00  0.00      CRY4 O
ATOM   1803  C   GLU C 104      -2.785  11.381  10.932  0.00  0.00      CRY4 C
ATOM   1804  O   GLU C 104      -2.846  12.605  10.796  0.00  0.00      CRY4 O
ATOM   1805  N   PRO C 105      -2.635  10.820  12.140  0.00  0.00      CRY4 N
ATOM   1806  CD  PRO C 105      -2.598   9.396  12.454  0.00  0.00      CRY4 C
ATOM   1807  HD1 PRO C 105      -1.593   8.965  12.243  0.00  0.00      CRY4  
ATOM   1808  HD2 PRO C 105      -3.361   8.836  11.867  0.00  0.00      CRY4  
ATOM   1809  CA  PRO C 105      -2.640  11.609  13.374  0.00  0.00      CRY4 C
ATOM   1810  HA  PRO C 105      -3.631  12.017  13.532  0.00  0.00      CRY4  
ATOM   1811  CB  PRO C 105      -2.359  10.608  14.498  0.00  0.00      CRY4 C
ATOM   1812  HB1 PRO C 105      -2.899  10.858  15.439  0.00  0.00      CRY4  
ATOM   1813  HB2 PRO C 105      -1.272  10.488  14.705  0.00  0.00      CRY4  
ATOM   1814  CG  PRO C 105      -2.908   9.296  13.945  0.00  0.00      CRY4 C
ATOM   1815  HG1 PRO C 105      -3.991   9.195  14.154  0.00  0.00      CRY4  
ATOM   1816  HG2 PRO C 105      -2.394   8.402  14.367  0.00  0.00      CRY4  
ATOM   1817  C   PRO C 105      -1.619  12.751  13.388  0.00  0.00      CRY4 C
ATOM   1818  O   PRO C 105      -1.959  13.864  13.768  0.00  0.00      CRY4 O
ATOM   1819  N   PHE C 106      -0.411  12.500  12.898  0.00  0.00      CRY4 N
ATOM   1820  HN  PHE C 106      -0.163  11.603  12.538  0.00  0.00      CRY4  
ATOM   1821  CA  PHE C 106       0.660  13.494  12.838  0.00  0.00      CRY4 C
ATOM   1822  HA  PHE C 106       0.698  13.938  13.825  0.00  0.00      CRY4  
ATOM   1823  CB  PHE C 106       1.985  12.792  12.534  0.00  0.00      CRY4 C
ATOM   1824  HB1 PHE C 106       2.760  13.558  12.313  0.00  0.00      CRY4  
ATOM   1825  HB2 PHE C 106       2.339  12.209  13.410  0.00  0.00      CRY4  
ATOM   1826  CG  PHE C 106       1.970  11.873  11.321  0.00  0.00      CRY4 C
ATOM   1827  CD1 PHE C 106       1.814  10.488  11.495  0.00  0.00      CRY4 C
ATOM   1828  HD1 PHE C 106       1.684  10.084  12.489  0.00  0.00      CRY4  
ATOM   1829  CE1 PHE C 106       1.833   9.630  10.386  0.00  0.00      CRY4 C
ATOM   1830  HE1 PHE C 106       1.706   8.565  10.524  0.00  0.00      CRY4  
ATOM   1831  CZ  PHE C 106       2.009  10.157   9.096  0.00  0.00      CRY4 C
ATOM   1832  HZ  PHE C 106       2.025   9.500   8.237  0.00  0.00      CRY4  
ATOM   1833  CD2 PHE C 106       2.138  12.398  10.032  0.00  0.00      CRY4 C
ATOM   1834  HD2 PHE C 106       2.276  13.462   9.896  0.00  0.00      CRY4  
ATOM   1835  CE2 PHE C 106       2.156  11.545   8.921  0.00  0.00      CRY4 C
ATOM   1836  HE2 PHE C 106       2.283  11.955   7.929  0.00  0.00      CRY4  
ATOM   1837  C   PHE C 106       0.369  14.628  11.845  0.00  0.00      CRY4 C
ATOM   1838  O   PHE C 106       0.738  15.772  12.091  0.00  0.00      CRY4 O
ATOM   1839  N   TYR C 107      -0.362  14.362  10.755  0.00  0.00      CRY4 N
ATOM   1840  HN  TYR C 107      -0.657  13.440  10.510  0.00  0.00      CRY4  
ATOM   1841  CA  TYR C 107      -0.794  15.405   9.827  0.00  0.00      CRY4 C
ATOM   1842  HA  TYR C 107       0.034  16.099   9.755  0.00  0.00      CRY4  
ATOM   1843  CB  TYR C 107      -1.084  14.816   8.446  0.00  0.00      CRY4 C
ATOM   1844  HB1 TYR C 107      -1.613  13.846   8.567  0.00  0.00      CRY4  
ATOM   1845  HB2 TYR C 107      -1.756  15.487   7.867  0.00  0.00      CRY4  
ATOM   1846  CG  TYR C 107       0.132  14.517   7.593  0.00  0.00      CRY4 C
ATOM   1847  CD1 TYR C 107       1.163  15.467   7.444  0.00  0.00      CRY4 C
ATOM   1848  HD1 TYR C 107       1.096  16.417   7.957  0.00  0.00      CRY4  
ATOM   1849  CE1 TYR C 107       2.269  15.203   6.617  0.00  0.00      CRY4 C
ATOM   1850  HE1 TYR C 107       3.060  15.931   6.509  0.00  0.00      CRY4  
ATOM   1851  CZ  TYR C 107       2.340  13.983   5.921  0.00  0.00      CRY4 C
ATOM   1852  OH  TYR C 107       3.416  13.722   5.118  0.00  0.00      CRY4 O
ATOM   1853  HH  TYR C 107       3.321  12.826   4.790  0.00  0.00      CRY4  
ATOM   1854  CD2 TYR C 107       0.211  13.306   6.886  0.00  0.00      CRY4 C
ATOM   1855  HD2 TYR C 107      -0.595  12.589   6.951  0.00  0.00      CRY4  
ATOM   1856  CE2 TYR C 107       1.306  13.038   6.053  0.00  0.00      CRY4 C
ATOM   1857  HE2 TYR C 107       1.342  12.113   5.497  0.00  0.00      CRY4  
ATOM   1858  C   TYR C 107      -1.995  16.189  10.345  0.00  0.00      CRY4 C
ATOM   1859  O   TYR C 107      -2.075  17.391  10.100  0.00  0.00      CRY4 O
ATOM   1860  N   LYS C 108      -2.891  15.562  11.112  0.00  0.00      CRY4 N
ATOM   1861  HN  LYS C 108      -2.868  14.573  11.245  0.00  0.00      CRY4  
ATOM   1862  CA  LYS C 108      -3.972  16.260  11.816  0.00  0.00      CRY4 C
ATOM   1863  HA  LYS C 108      -4.482  16.872  11.083  0.00  0.00      CRY4  
ATOM   1864  CB  LYS C 108      -4.951  15.259  12.444  0.00  0.00      CRY4 C
ATOM   1865  HB1 LYS C 108      -4.342  14.505  12.993  0.00  0.00      CRY4  
ATOM   1866  HB2 LYS C 108      -5.563  15.783  13.212  0.00  0.00      CRY4  
ATOM   1867  CG  LYS C 108      -5.817  14.575  11.379  0.00  0.00      CRY4 C
ATOM   1868  HG1 LYS C 108      -6.343  15.354  10.782  0.00  0.00      CRY4  
ATOM   1869  HG2 LYS C 108      -5.156  14.012  10.682  0.00  0.00      CRY4  
ATOM   1870  CD  LYS C 108      -6.843  13.647  12.038  0.00  0.00      CRY4 C
ATOM   1871  HD1 LYS C 108      -6.296  12.817  12.541  0.00  0.00      CRY4  
ATOM   1872  HD2 LYS C 108      -7.376  14.224  12.829  0.00  0.00      CRY4  
ATOM   1873  CE  LYS C 108      -7.791  13.149  10.958  0.00  0.00      CRY4 C
ATOM   1874  HE1 LYS C 108      -8.343  14.000  10.501  0.00  0.00      CRY4  
ATOM   1875  HE2 LYS C 108      -7.227  12.624  10.155  0.00  0.00      CRY4  
ATOM   1876  NZ  LYS C 108      -8.801  12.202  11.472  0.00  0.00      CRY4 N
ATOM   1877  HZ1 LYS C 108      -9.425  11.891  10.698  0.00  0.00      CRY4  
ATOM   1878  HZ2 LYS C 108      -8.324  11.374  11.884  0.00  0.00      CRY4  
ATOM   1879  HZ3 LYS C 108      -9.371  12.668  12.207  0.00  0.00      CRY4  
ATOM   1880  C   LYS C 108      -3.429  17.195  12.891  0.00  0.00      CRY4 C
ATOM   1881  O   LYS C 108      -3.915  18.316  13.030  0.00  0.00      CRY4 O
ATOM   1882  N   GLU C 109      -2.419  16.749  13.624  0.00  0.00      CRY4 N
ATOM   1883  HN  GLU C 109      -2.059  15.823  13.561  0.00  0.00      CRY4  
ATOM   1884  CA  GLU C 109      -1.731  17.590  14.611  0.00  0.00      CRY4 C
ATOM   1885  HA  GLU C 109      -2.476  17.999  15.281  0.00  0.00      CRY4  
ATOM   1886  CB  GLU C 109      -0.754  16.710  15.405  0.00  0.00      CRY4 C
ATOM   1887  HB1 GLU C 109      -1.322  15.842  15.814  0.00  0.00      CRY4  
ATOM   1888  HB2 GLU C 109       0.010  16.278  14.719  0.00  0.00      CRY4  
ATOM   1889  CG  GLU C 109      -0.082  17.480  16.554  0.00  0.00      CRY4 C
ATOM   1890  HG1 GLU C 109       0.568  18.272  16.137  0.00  0.00      CRY4  
ATOM   1891  HG2 GLU C 109      -0.839  17.943  17.217  0.00  0.00      CRY4  
ATOM   1892  CD  GLU C 109       0.841  16.587  17.410  0.00  0.00      CRY4 C
ATOM   1893  OE1 GLU C 109       1.246  17.057  18.496  0.00  0.00      CRY4 O
ATOM   1894  OE2 GLU C 109       1.127  15.444  16.988  0.00  0.00      CRY4 O
ATOM   1895  C   GLU C 109      -1.024  18.773  13.940  0.00  0.00      CRY4 C
ATOM   1896  O   GLU C 109      -1.179  19.907  14.387  0.00  0.00      CRY4 O
ATOM   1897  N   MET C 110      -0.338  18.547  12.819  0.00  0.00      CRY4 N
ATOM   1898  HN  MET C 110      -0.180  17.634  12.448  0.00  0.00      CRY4  
ATOM   1899  CA  MET C 110       0.244  19.627  12.032  0.00  0.00      CRY4 C
ATOM   1900  HA  MET C 110       0.946  20.143  12.676  0.00  0.00      CRY4  
ATOM   1901  CB  MET C 110       0.977  19.050  10.807  0.00  0.00      CRY4 C
ATOM   1902  HB1 MET C 110       1.778  18.377  11.196  0.00  0.00      CRY4  
ATOM   1903  HB2 MET C 110       0.280  18.403  10.230  0.00  0.00      CRY4  
ATOM   1904  CG  MET C 110       1.599  20.139   9.927  0.00  0.00      CRY4 C
ATOM   1905  HG1 MET C 110       0.836  20.900   9.657  0.00  0.00      CRY4  
ATOM   1906  HG2 MET C 110       2.407  20.657  10.488  0.00  0.00      CRY4  
ATOM   1907  SD  MET C 110       2.312  19.545   8.365  0.00  0.00      CRY4 S
ATOM   1908  CE  MET C 110       3.809  18.754   8.977  0.00  0.00      CRY4 C
ATOM   1909  HE1 MET C 110       4.403  18.327   8.141  0.00  0.00      CRY4  
ATOM   1910  HE2 MET C 110       4.454  19.482   9.515  0.00  0.00      CRY4  
ATOM   1911  HE3 MET C 110       3.566  17.928   9.680  0.00  0.00      CRY4  
ATOM   1912  C   MET C 110      -0.817  20.645  11.594  0.00  0.00      CRY4 C
ATOM   1913  O   MET C 110      -0.619  21.839  11.752  0.00  0.00      CRY4 O
ATOM   1914  N   GLU C 111      -1.955  20.195  11.073  0.00  0.00      CRY4 N
ATOM   1915  HN  GLU C 111      -2.149  19.229  10.930  0.00  0.00      CRY4  
ATOM   1916  CA  GLU C 111      -3.040  21.090  10.656  0.00  0.00      CRY4 C
ATOM   1917  HA  GLU C 111      -2.630  21.797   9.946  0.00  0.00      CRY4  
ATOM   1918  CB  GLU C 111      -4.140  20.271   9.959  0.00  0.00      CRY4 C
ATOM   1919  HB1 GLU C 111      -3.666  19.668   9.151  0.00  0.00      CRY4  
ATOM   1920  HB2 GLU C 111      -4.574  19.536  10.673  0.00  0.00      CRY4  
ATOM   1921  CG  GLU C 111      -5.219  21.188   9.377  0.00  0.00      CRY4 C
ATOM   1922  HG1 GLU C 111      -5.761  21.688  10.200  0.00  0.00      CRY4  
ATOM   1923  HG2 GLU C 111      -4.773  21.956   8.714  0.00  0.00      CRY4  
ATOM   1924  CD  GLU C 111      -6.290  20.429   8.581  0.00  0.00      CRY4 C
ATOM   1925  OE1 GLU C 111      -7.447  20.892   8.587  0.00  0.00      CRY4 O
ATOM   1926  OE2 GLU C 111      -5.956  19.417   7.926  0.00  0.00      CRY4 O
ATOM   1927  C   GLU C 111      -3.604  21.900  11.834  0.00  0.00      CRY4 C
ATOM   1928  O   GLU C 111      -3.786  23.109  11.713  0.00  0.00      CRY4 O
ATOM   1929  N   ALA C 112      -3.814  21.259  12.995  0.00  0.00      CRY4 N
ATOM   1930  HN  ALA C 112      -3.669  20.274  13.086  0.00  0.00      CRY4  
ATOM   1931  CA  ALA C 112      -4.267  21.940  14.202  0.00  0.00      CRY4 C
ATOM   1932  HA  ALA C 112      -5.203  22.453  14.014  0.00  0.00      CRY4  
ATOM   1933  CB  ALA C 112      -4.523  20.891  15.294  0.00  0.00      CRY4 C
ATOM   1934  HB1 ALA C 112      -5.285  20.164  14.941  0.00  0.00      CRY4  
ATOM   1935  HB2 ALA C 112      -3.595  20.326  15.530  0.00  0.00      CRY4  
ATOM   1936  HB3 ALA C 112      -4.901  21.357  16.229  0.00  0.00      CRY4  
ATOM   1937  C   ALA C 112      -3.265  23.015  14.666  0.00  0.00      CRY4 C
ATOM   1938  O   ALA C 112      -3.666  24.132  14.982  0.00  0.00      CRY4 O
ATOM   1939  N   ASN C 113      -1.976  22.708  14.627  0.00  0.00      CRY4 N
ATOM   1940  HN  ASN C 113      -1.645  21.799  14.373  0.00  0.00      CRY4  
ATOM   1941  CA  ASN C 113      -0.919  23.672  14.953  0.00  0.00      CRY4 C
ATOM   1942  HA  ASN C 113      -1.180  24.074  15.926  0.00  0.00      CRY4  
ATOM   1943  CB  ASN C 113       0.430  22.943  15.014  0.00  0.00      CRY4 C
ATOM   1944  HB1 ASN C 113       0.511  22.299  14.111  0.00  0.00      CRY4  
ATOM   1945  HB2 ASN C 113       1.265  23.672  14.979  0.00  0.00      CRY4  
ATOM   1946  CG  ASN C 113       0.573  22.047  16.239  0.00  0.00      CRY4 C
ATOM   1947  OD1 ASN C 113      -0.141  22.158  17.213  0.00  0.00      CRY4 O
ATOM   1948  ND2 ASN C 113       1.539  21.154  16.237  0.00  0.00      CRY4 N
ATOM   1949 HD21 ASN C 113       1.618  20.565  17.037  0.00  0.00      CRY4  
ATOM   1950 HD22 ASN C 113       2.135  21.067  15.446  0.00  0.00      CRY4  
ATOM   1951  C   ASN C 113      -0.890  24.844  13.956  0.00  0.00      CRY4 C
ATOM   1952  O   ASN C 113      -0.758  25.997  14.371  0.00  0.00      CRY4 O
ATOM   1953  N   ILE C 114      -1.090  24.582  12.667  0.00  0.00      CRY4 N
ATOM   1954  HN  ILE C 114      -1.189  23.655  12.311  0.00  0.00      CRY4  
ATOM   1955  CA  ILE C 114      -1.184  25.631  11.647  0.00  0.00      CRY4 C
ATOM   1956  HA  ILE C 114      -0.322  26.272  11.786  0.00  0.00      CRY4  
ATOM   1957  CB  ILE C 114      -1.131  25.030  10.227  0.00  0.00      CRY4 C
ATOM   1958  HB  ILE C 114      -1.875  24.194  10.250  0.00  0.00      CRY4  
ATOM   1959  CG2 ILE C 114      -1.406  26.105   9.151  0.00  0.00      CRY4 C
ATOM   1960 HG21 ILE C 114      -1.519  25.636   8.151  0.00  0.00      CRY4  
ATOM   1961 HG22 ILE C 114      -2.344  26.656   9.373  0.00  0.00      CRY4  
ATOM   1962 HG23 ILE C 114      -0.573  26.837   9.098  0.00  0.00      CRY4  
ATOM   1963  CG1 ILE C 114       0.253  24.391   9.961  0.00  0.00      CRY4 C
ATOM   1964 HG11 ILE C 114       1.023  25.187   9.861  0.00  0.00      CRY4  
ATOM   1965 HG12 ILE C 114       0.537  23.768  10.840  0.00  0.00      CRY4  
ATOM   1966  CD  ILE C 114       0.296  23.500   8.715  0.00  0.00      CRY4 C
ATOM   1967  HD1 ILE C 114       1.296  23.027   8.613  0.00  0.00      CRY4  
ATOM   1968  HD2 ILE C 114      -0.465  22.692   8.784  0.00  0.00      CRY4  
ATOM   1969  HD3 ILE C 114       0.100  24.091   7.796  0.00  0.00      CRY4  
ATOM   1970  C   ILE C 114      -2.429  26.507  11.867  0.00  0.00      CRY4 C
ATOM   1971  O   ILE C 114      -2.340  27.719  11.722  0.00  0.00      CRY4 O
ATOM   1972  N   GLN C 115      -3.570  25.934  12.267  0.00  0.00      CRY4 N
ATOM   1973  HN  GLN C 115      -3.688  24.946  12.353  0.00  0.00      CRY4  
ATOM   1974  CA  GLN C 115      -4.758  26.721  12.617  0.00  0.00      CRY4 C
ATOM   1975  HA  GLN C 115      -4.959  27.369  11.773  0.00  0.00      CRY4  
ATOM   1976  CB  GLN C 115      -5.962  25.809  12.864  0.00  0.00      CRY4 C
ATOM   1977  HB1 GLN C 115      -5.613  24.989  13.534  0.00  0.00      CRY4  
ATOM   1978  HB2 GLN C 115      -6.737  26.368  13.436  0.00  0.00      CRY4  
ATOM   1979  CG  GLN C 115      -6.526  25.227  11.562  0.00  0.00      CRY4 C
ATOM   1980  HG1 GLN C 115      -6.669  26.031  10.808  0.00  0.00      CRY4  
ATOM   1981  HG2 GLN C 115      -5.830  24.478  11.132  0.00  0.00      CRY4  
ATOM   1982  CD  GLN C 115      -7.897  24.567  11.744  0.00  0.00      CRY4 C
ATOM   1983  OE1 GLN C 115      -8.511  24.594  12.797  0.00  0.00      CRY4 O
ATOM   1984  NE2 GLN C 115      -8.437  23.980  10.707  0.00  0.00      CRY4 N
ATOM   1985 HE21 GLN C 115      -9.330  23.559  10.841  0.00  0.00      CRY4  
ATOM   1986 HE22 GLN C 115      -7.947  23.956   9.842  0.00  0.00      CRY4  
ATOM   1987  C   GLN C 115      -4.519  27.614  13.839  0.00  0.00      CRY4 C
ATOM   1988  O   GLN C 115      -4.902  28.785  13.823  0.00  0.00      CRY4 O
ATOM   1989  N   CYS C 116      -3.846  27.099  14.877  0.00  0.00      CRY4 N
ATOM   1990  HN  CYS C 116      -3.585  26.137  14.931  0.00  0.00      CRY4  
ATOM   1991  CA  CYS C 116      -3.436  27.911  16.025  0.00  0.00      CRY4 C
ATOM   1992  HA  CYS C 116      -4.340  28.351  16.429  0.00  0.00      CRY4  
ATOM   1993  CB  CYS C 116      -2.744  27.025  17.066  0.00  0.00      CRY4 C
ATOM   1994  HB1 CYS C 116      -1.993  26.406  16.525  0.00  0.00      CRY4  
ATOM   1995  HB2 CYS C 116      -2.167  27.657  17.776  0.00  0.00      CRY4  
ATOM   1996  SG  CYS C 116      -3.970  25.955  17.888  0.00  0.00      CRY4 S
ATOM   1997  HG1 CYS C 116      -3.113  25.277  18.653  0.00  0.00      CRY4  
ATOM   1998  C   CYS C 116      -2.512  29.058  15.596  0.00  0.00      CRY4 C
ATOM   1999  O   CYS C 116      -2.700  30.201  16.021  0.00  0.00      CRY4 O
ATOM   2000  N   LEU C 117      -1.570  28.779  14.709  0.00  0.00      CRY4 N
ATOM   2001  HN  LEU C 117      -1.422  27.855  14.364  0.00  0.00      CRY4  
ATOM   2002  CA  LEU C 117      -0.663  29.780  14.151  0.00  0.00      CRY4 C
ATOM   2003  HA  LEU C 117      -0.198  30.277  14.993  0.00  0.00      CRY4  
ATOM   2004  CB  LEU C 117       0.380  29.052  13.276  0.00  0.00      CRY4 C
ATOM   2005  HB1 LEU C 117       0.571  28.061  13.747  0.00  0.00      CRY4  
ATOM   2006  HB2 LEU C 117      -0.068  28.838  12.280  0.00  0.00      CRY4  
ATOM   2007  CG  LEU C 117       1.697  29.833  13.152  0.00  0.00      CRY4 C
ATOM   2008  HG  LEU C 117       1.478  30.904  12.928  0.00  0.00      CRY4  
ATOM   2009  CD1 LEU C 117       2.509  29.701  14.436  0.00  0.00      CRY4 C
ATOM   2010 HD11 LEU C 117       3.485  30.224  14.335  0.00  0.00      CRY4  
ATOM   2011 HD12 LEU C 117       1.961  30.147  15.293  0.00  0.00      CRY4  
ATOM   2012 HD13 LEU C 117       2.711  28.633  14.665  0.00  0.00      CRY4  
ATOM   2013  CD2 LEU C 117       2.533  29.270  12.002  0.00  0.00      CRY4 C
ATOM   2014 HD21 LEU C 117       3.479  29.844  11.896  0.00  0.00      CRY4  
ATOM   2015 HD22 LEU C 117       2.801  28.208  12.172  0.00  0.00      CRY4  
ATOM   2016 HD23 LEU C 117       1.974  29.342  11.044  0.00  0.00      CRY4  
ATOM   2017  C   LEU C 117      -1.419  30.849  13.342  0.00  0.00      CRY4 C
ATOM   2018  O   LEU C 117      -1.103  32.026  13.424  0.00  0.00      CRY4 O
ATOM   2019  N   GLY C 118      -2.449  30.442  12.593  0.00  0.00      CRY4 N
ATOM   2020  HN  GLY C 118      -2.659  29.468  12.513  0.00  0.00      CRY4  
ATOM   2021  CA  GLY C 118      -3.332  31.341  11.850  0.00  0.00      CRY4 C
ATOM   2022  HA1 GLY C 118      -4.053  30.720  11.338  0.00  0.00      CRY4  
ATOM   2023  HA2 GLY C 118      -2.706  31.930  11.193  0.00  0.00      CRY4  
ATOM   2024  C   GLY C 118      -4.095  32.302  12.759  0.00  0.00      CRY4 C
ATOM   2025  O   GLY C 118      -4.151  33.508  12.492  0.00  0.00      CRY4 O
ATOM   2026  N   ALA C 119      -4.611  31.813  13.880  0.00  0.00      CRY4 N
ATOM   2027  HN  ALA C 119      -4.573  30.835  14.087  0.00  0.00      CRY4  
ATOM   2028  CA  ALA C 119      -5.262  32.637  14.886  0.00  0.00      CRY4 C
ATOM   2029  HA  ALA C 119      -6.033  33.244  14.425  0.00  0.00      CRY4  
ATOM   2030  CB  ALA C 119      -5.937  31.712  15.907  0.00  0.00      CRY4 C
ATOM   2031  HB1 ALA C 119      -6.668  31.056  15.389  0.00  0.00      CRY4  
ATOM   2032  HB2 ALA C 119      -5.190  31.060  16.410  0.00  0.00      CRY4  
ATOM   2033  HB3 ALA C 119      -6.483  32.289  16.684  0.00  0.00      CRY4  
ATOM   2034  C   ALA C 119      -4.283  33.619  15.564  0.00  0.00      CRY4 C
ATOM   2035  O   ALA C 119      -4.668  34.740  15.884  0.00  0.00      CRY4 O
ATOM   2036  N   GLU C 120      -3.038  33.202  15.763  0.00  0.00      CRY4 N
ATOM   2037  HN  GLU C 120      -2.735  32.285  15.521  0.00  0.00      CRY4  
ATOM   2038  CA  GLU C 120      -1.987  34.044  16.355  0.00  0.00      CRY4 C
ATOM   2039  HA  GLU C 120      -2.415  34.543  17.215  0.00  0.00      CRY4  
ATOM   2040  CB  GLU C 120      -0.820  33.143  16.805  0.00  0.00      CRY4 C
ATOM   2041  HB1 GLU C 120      -1.236  32.325  17.437  0.00  0.00      CRY4  
ATOM   2042  HB2 GLU C 120      -0.365  32.644  15.920  0.00  0.00      CRY4  
ATOM   2043  CG  GLU C 120       0.264  33.894  17.602  0.00  0.00      CRY4 C
ATOM   2044  HG1 GLU C 120       0.592  34.782  17.033  0.00  0.00      CRY4  
ATOM   2045  HG2 GLU C 120      -0.122  34.216  18.590  0.00  0.00      CRY4  
ATOM   2046  CD  GLU C 120       1.537  33.046  17.826  0.00  0.00      CRY4 C
ATOM   2047  OE1 GLU C 120       2.634  33.631  17.990  0.00  0.00      CRY4 O
ATOM   2048  OE2 GLU C 120       1.494  31.805  17.790  0.00  0.00      CRY4 O
ATOM   2049  C   GLU C 120      -1.491  35.138  15.394  0.00  0.00      CRY4 C
ATOM   2050  O   GLU C 120      -1.361  36.297  15.784  0.00  0.00      CRY4 O
ATOM   2051  N   LEU C 121      -1.224  34.766  14.141  0.00  0.00      CRY4 N
ATOM   2052  HN  LEU C 121      -1.456  33.862  13.790  0.00  0.00      CRY4  
ATOM   2053  CA  LEU C 121      -0.567  35.644  13.164  0.00  0.00      CRY4 C
ATOM   2054  HA  LEU C 121      -0.071  36.407  13.749  0.00  0.00      CRY4  
ATOM   2055  CB  LEU C 121       0.499  34.840  12.397  0.00  0.00      CRY4 C
ATOM   2056  HB1 LEU C 121      -0.027  34.008  11.875  0.00  0.00      CRY4  
ATOM   2057  HB2 LEU C 121       0.930  35.482  11.596  0.00  0.00      CRY4  
ATOM   2058  CG  LEU C 121       1.629  34.236  13.258  0.00  0.00      CRY4 C
ATOM   2059  HG  LEU C 121       1.172  33.538  14.001  0.00  0.00      CRY4  
ATOM   2060  CD1 LEU C 121       2.612  33.500  12.347  0.00  0.00      CRY4 C
ATOM   2061 HD11 LEU C 121       3.463  33.095  12.937  0.00  0.00      CRY4  
ATOM   2062 HD12 LEU C 121       2.109  32.652  11.833  0.00  0.00      CRY4  
ATOM   2063 HD13 LEU C 121       3.021  34.186  11.575  0.00  0.00      CRY4  
ATOM   2064  CD2 LEU C 121       2.412  35.297  14.028  0.00  0.00      CRY4 C
ATOM   2065 HD21 LEU C 121       3.202  34.820  14.648  0.00  0.00      CRY4  
ATOM   2066 HD22 LEU C 121       2.909  36.015  13.345  0.00  0.00      CRY4  
ATOM   2067 HD23 LEU C 121       1.736  35.866  14.703  0.00  0.00      CRY4  
ATOM   2068  C   LEU C 121      -1.539  36.351  12.208  0.00  0.00      CRY4 C
ATOM   2069  O   LEU C 121      -1.125  37.229  11.463  0.00  0.00      CRY4 O
ATOM   2070  N   GLY C 122      -2.830  35.984  12.229  0.00  0.00      CRY4 N
ATOM   2071  HN  GLY C 122      -3.137  35.238  12.819  0.00  0.00      CRY4  
ATOM   2072  CA  GLY C 122      -3.868  36.618  11.423  0.00  0.00      CRY4 C
ATOM   2073  HA1 GLY C 122      -3.637  37.674  11.414  0.00  0.00      CRY4  
ATOM   2074  HA2 GLY C 122      -4.810  36.373  11.895  0.00  0.00      CRY4  
ATOM   2075  C   GLY C 122      -3.930  36.136   9.976  0.00  0.00      CRY4 C
ATOM   2076  O   GLY C 122      -4.081  36.956   9.069  0.00  0.00      CRY4 O
ATOM   2077  N   PHE C 123      -3.837  34.842   9.753  0.00  0.00      CRY4 N
ATOM   2078  HN  PHE C 123      -3.575  34.196  10.467  0.00  0.00      CRY4  
ATOM   2079  CA  PHE C 123      -4.105  34.229   8.448  0.00  0.00      CRY4 C
ATOM   2080  HA  PHE C 123      -4.468  35.030   7.815  0.00  0.00      CRY4  
ATOM   2081  CB  PHE C 123      -2.816  33.677   7.819  0.00  0.00      CRY4 C
ATOM   2082  HB1 PHE C 123      -3.041  33.307   6.795  0.00  0.00      CRY4  
ATOM   2083  HB2 PHE C 123      -2.047  34.473   7.719  0.00  0.00      CRY4  
ATOM   2084  CG  PHE C 123      -2.188  32.501   8.538  0.00  0.00      CRY4 C
ATOM   2085  CD1 PHE C 123      -1.115  32.702   9.427  0.00  0.00      CRY4 C
ATOM   2086  HD1 PHE C 123      -0.755  33.705   9.611  0.00  0.00      CRY4  
ATOM   2087  CE1 PHE C 123      -0.510  31.609  10.068  0.00  0.00      CRY4 C
ATOM   2088  HE1 PHE C 123       0.315  31.768  10.747  0.00  0.00      CRY4  
ATOM   2089  CZ  PHE C 123      -0.980  30.304   9.833  0.00  0.00      CRY4 C
ATOM   2090  HZ  PHE C 123      -0.529  29.463  10.340  0.00  0.00      CRY4  
ATOM   2091  CD2 PHE C 123      -2.649  31.197   8.298  0.00  0.00      CRY4 C
ATOM   2092  HD2 PHE C 123      -3.457  31.030   7.600  0.00  0.00      CRY4  
ATOM   2093  CE2 PHE C 123      -2.046  30.096   8.943  0.00  0.00      CRY4 C
ATOM   2094  HE2 PHE C 123      -2.406  29.095   8.750  0.00  0.00      CRY4  
ATOM   2095  C   PHE C 123      -5.218  33.173   8.521  0.00  0.00      CRY4 C
ATOM   2096  O   PHE C 123      -5.423  32.528   9.548  0.00  0.00      CRY4 O
ATOM   2097  N   GLU C 124      -5.937  32.995   7.417  0.00  0.00      CRY4 N
ATOM   2098  HN  GLU C 124      -5.825  33.568   6.611  0.00  0.00      CRY4  
ATOM   2099  CA  GLU C 124      -6.953  31.956   7.271  0.00  0.00      CRY4 C
ATOM   2100  HA  GLU C 124      -7.421  31.803   8.235  0.00  0.00      CRY4  
ATOM   2101  CB  GLU C 124      -8.041  32.394   6.272  0.00  0.00      CRY4 C
ATOM   2102  HB1 GLU C 124      -7.543  32.656   5.310  0.00  0.00      CRY4  
ATOM   2103  HB2 GLU C 124      -8.712  31.535   6.044  0.00  0.00      CRY4  
ATOM   2104  CG  GLU C 124      -8.845  33.596   6.791  0.00  0.00      CRY4 C
ATOM   2105  HG1 GLU C 124      -9.283  33.350   7.775  0.00  0.00      CRY4  
ATOM   2106  HG2 GLU C 124      -8.199  34.491   6.893  0.00  0.00      CRY4  
ATOM   2107  CD  GLU C 124     -10.042  33.971   5.892  0.00  0.00      CRY4 C
ATOM   2108  OE1 GLU C 124     -10.650  35.032   6.177  0.00  0.00      CRY4 O
ATOM   2109  OE2 GLU C 124     -10.369  33.217   4.953  0.00  0.00      CRY4 O
ATOM   2110  C   GLU C 124      -6.318  30.619   6.854  0.00  0.00      CRY4 C
ATOM   2111  O   GLU C 124      -5.317  30.581   6.150  0.00  0.00      CRY4 O
ATOM   2112  N   VAL C 125      -6.951  29.517   7.265  0.00  0.00      CRY4 N
ATOM   2113  HN  VAL C 125      -7.736  29.534   7.880  0.00  0.00      CRY4  
ATOM   2114  CA  VAL C 125      -6.541  28.173   6.842  0.00  0.00      CRY4 C
ATOM   2115  HA  VAL C 125      -5.708  28.267   6.157  0.00  0.00      CRY4  
ATOM   2116  CB  VAL C 125      -6.098  27.304   8.032  0.00  0.00      CRY4 C
ATOM   2117  HB  VAL C 125      -6.984  27.172   8.701  0.00  0.00      CRY4  
ATOM   2118  CG1 VAL C 125      -5.619  25.929   7.559  0.00  0.00      CRY4 C
ATOM   2119 HG11 VAL C 125      -5.266  25.325   8.422  0.00  0.00      CRY4  
ATOM   2120 HG12 VAL C 125      -6.435  25.358   7.068  0.00  0.00      CRY4  
ATOM   2121 HG13 VAL C 125      -4.776  26.031   6.843  0.00  0.00      CRY4  
ATOM   2122  CG2 VAL C 125      -4.940  27.963   8.790  0.00  0.00      CRY4 C
ATOM   2123 HG21 VAL C 125      -4.597  27.315   9.624  0.00  0.00      CRY4  
ATOM   2124 HG22 VAL C 125      -4.080  28.143   8.110  0.00  0.00      CRY4  
ATOM   2125 HG23 VAL C 125      -5.248  28.936   9.228  0.00  0.00      CRY4  
ATOM   2126  C   VAL C 125      -7.692  27.531   6.078  0.00  0.00      CRY4 C
ATOM   2127  O   VAL C 125      -8.788  27.381   6.609  0.00  0.00      CRY4 O
ATOM   2128  N   LEU C 126      -7.434  27.127   4.833  0.00  0.00      CRY4 N
ATOM   2129  HN  LEU C 126      -6.570  27.338   4.380  0.00  0.00      CRY4  
ATOM   2130  CA  LEU C 126      -8.360  26.351   4.019  0.00  0.00      CRY4 C
ATOM   2131  HA  LEU C 126      -9.298  26.295   4.558  0.00  0.00      CRY4  
ATOM   2132  CB  LEU C 126      -8.570  27.061   2.669  0.00  0.00      CRY4 C
ATOM   2133  HB1 LEU C 126      -9.003  28.064   2.888  0.00  0.00      CRY4  
ATOM   2134  HB2 LEU C 126      -7.579  27.248   2.200  0.00  0.00      CRY4  
ATOM   2135  CG  LEU C 126      -9.506  26.300   1.707  0.00  0.00      CRY4 C
ATOM   2136  HG  LEU C 126      -9.106  25.268   1.569  0.00  0.00      CRY4  
ATOM   2137  CD1 LEU C 126     -10.946  26.259   2.226  0.00  0.00      CRY4 C
ATOM   2138 HD11 LEU C 126     -11.610  25.749   1.495  0.00  0.00      CRY4  
ATOM   2139 HD12 LEU C 126     -10.999  25.708   3.190  0.00  0.00      CRY4  
ATOM   2140 HD13 LEU C 126     -11.335  27.287   2.389  0.00  0.00      CRY4  
ATOM   2141  CD2 LEU C 126      -9.506  26.993   0.347  0.00  0.00      CRY4 C
ATOM   2142 HD21 LEU C 126     -10.162  26.446  -0.365  0.00  0.00      CRY4  
ATOM   2143 HD22 LEU C 126      -9.880  28.034   0.416  0.00  0.00      CRY4  
ATOM   2144 HD23 LEU C 126      -8.479  27.018  -0.077  0.00  0.00      CRY4  
ATOM   2145  C   LEU C 126      -7.830  24.928   3.866  0.00  0.00      CRY4 C
ATOM   2146  O   LEU C 126      -6.781  24.716   3.258  0.00  0.00      CRY4 O
ATOM   2147  N   SER C 127      -8.592  23.965   4.383  0.00  0.00      CRY4 N
ATOM   2148  HN  SER C 127      -9.441  24.179   4.866  0.00  0.00      CRY4  
ATOM   2149  CA  SER C 127      -8.289  22.535   4.310  0.00  0.00      CRY4 C
ATOM   2150  HA  SER C 127      -7.388  22.438   3.717  0.00  0.00      CRY4  
ATOM   2151  CB  SER C 127      -8.113  21.994   5.731  0.00  0.00      CRY4 C
ATOM   2152  HB1 SER C 127      -7.282  22.555   6.216  0.00  0.00      CRY4  
ATOM   2153  HB2 SER C 127      -9.030  22.183   6.335  0.00  0.00      CRY4  
ATOM   2154  OG  SER C 127      -7.787  20.618   5.712  0.00  0.00      CRY4 O
ATOM   2155  HG1 SER C 127      -7.473  20.388   6.596  0.00  0.00      CRY4  
ATOM   2156  C   SER C 127      -9.400  21.810   3.566  0.00  0.00      CRY4 C
ATOM   2157  O   SER C 127     -10.577  21.959   3.905  0.00  0.00      CRY4 O
ATOM   2158  N   LEU C 128      -9.053  21.046   2.524  0.00  0.00      CRY4 N
ATOM   2159  HN  LEU C 128      -8.109  21.004   2.203  0.00  0.00      CRY4  
ATOM   2160  CA  LEU C 128      -9.980  20.220   1.765  0.00  0.00      CRY4 C
ATOM   2161  HA  LEU C 128     -10.868  20.090   2.370  0.00  0.00      CRY4  
ATOM   2162  CB  LEU C 128     -10.320  20.867   0.403  0.00  0.00      CRY4 C
ATOM   2163  HB1 LEU C 128      -9.360  20.998  -0.148  0.00  0.00      CRY4  
ATOM   2164  HB2 LEU C 128     -10.924  20.151  -0.197  0.00  0.00      CRY4  
ATOM   2165  CG  LEU C 128     -11.031  22.232   0.450  0.00  0.00      CRY4 C
ATOM   2166  HG  LEU C 128     -10.422  22.927   1.076  0.00  0.00      CRY4  
ATOM   2167  CD1 LEU C 128     -11.192  22.771  -0.976  0.00  0.00      CRY4 C
ATOM   2168 HD11 LEU C 128     -11.747  23.734  -0.968  0.00  0.00      CRY4  
ATOM   2169 HD12 LEU C 128     -10.199  22.944  -1.444  0.00  0.00      CRY4  
ATOM   2170 HD13 LEU C 128     -11.757  22.051  -1.606  0.00  0.00      CRY4  
ATOM   2171  CD2 LEU C 128     -12.435  22.141   1.069  0.00  0.00      CRY4 C
ATOM   2172 HD21 LEU C 128     -12.908  23.146   1.103  0.00  0.00      CRY4  
ATOM   2173 HD22 LEU C 128     -13.099  21.475   0.482  0.00  0.00      CRY4  
ATOM   2174 HD23 LEU C 128     -12.377  21.750   2.108  0.00  0.00      CRY4  
ATOM   2175  C   LEU C 128      -9.363  18.829   1.540  0.00  0.00      CRY4 C
ATOM   2176  O   LEU C 128      -8.176  18.717   1.268  0.00  0.00      CRY4 O
ATOM   2177  N   GLY C 129     -10.191  17.771   1.605  0.00  0.00      CRY4 N
ATOM   2178  HN  GLY C 129     -11.161  17.867   1.822  0.00  0.00      CRY4  
ATOM   2179  CA  GLY C 129      -9.731  16.408   1.365  0.00  0.00      CRY4 C
ATOM   2180  HA1 GLY C 129     -10.381  15.754   1.930  0.00  0.00      CRY4  
ATOM   2181  HA2 GLY C 129      -8.692  16.366   1.661  0.00  0.00      CRY4  
ATOM   2182  C   GLY C 129      -9.817  16.004  -0.106  0.00  0.00      CRY4 C
ATOM   2183  O   GLY C 129     -10.859  16.178  -0.738  0.00  0.00      CRY4 O
ATOM   2184  N   SER C 130      -8.753  15.396  -0.635  0.00  0.00      CRY4 N
ATOM   2185  HN  SER C 130      -7.885  15.315  -0.145  0.00  0.00      CRY4  
ATOM   2186  CA  SER C 130      -8.746  14.793  -1.972  0.00  0.00      CRY4 C
ATOM   2187  HA  SER C 130      -9.779  14.535  -2.163  0.00  0.00      CRY4  
ATOM   2188  CB  SER C 130      -8.304  15.827  -3.016  0.00  0.00      CRY4 C
ATOM   2189  HB1 SER C 130      -8.526  15.416  -4.027  0.00  0.00      CRY4  
ATOM   2190  HB2 SER C 130      -8.895  16.765  -2.907  0.00  0.00      CRY4  
ATOM   2191  OG  SER C 130      -6.928  16.104  -2.949  0.00  0.00      CRY4 O
ATOM   2192  HG1 SER C 130      -6.695  16.575  -3.759  0.00  0.00      CRY4  
ATOM   2193  C   SER C 130      -7.927  13.499  -2.075  0.00  0.00      CRY4 C
ATOM   2194  O   SER C 130      -7.743  12.958  -3.163  0.00  0.00      CRY4 O
ATOM   2195  N   HSD C 131      -7.474  12.972  -0.940  0.00  0.00      CRY4 N
ATOM   2196  HN  HSD C 131      -7.641  13.400  -0.054  0.00  0.00      CRY4  
ATOM   2197  CA  HSD C 131      -6.700  11.732  -0.896  0.00  0.00      CRY4 C
ATOM   2198  HA  HSD C 131      -6.030  11.757  -1.746  0.00  0.00      CRY4  
ATOM   2199  CB  HSD C 131      -5.878  11.705   0.400  0.00  0.00      CRY4 C
ATOM   2200  HB1 HSD C 131      -5.427  12.708   0.563  0.00  0.00      CRY4  
ATOM   2201  HB2 HSD C 131      -6.551  11.511   1.264  0.00  0.00      CRY4  
ATOM   2202  ND1 HSD C 131      -3.612  10.795  -0.358  0.00  0.00      CRY4 N
ATOM   2203  HD1 HSD C 131      -3.294  11.616  -0.833  0.00  0.00      CRY4  
ATOM   2204  CG  HSD C 131      -4.788  10.666   0.347  0.00  0.00      CRY4 C
ATOM   2205  CE1 HSD C 131      -2.904   9.662  -0.201  0.00  0.00      CRY4 C
ATOM   2206  HE1 HSD C 131      -1.918   9.494  -0.642  0.00  0.00      CRY4  
ATOM   2207  NE2 HSD C 131      -3.570   8.798   0.564  0.00  0.00      CRY4 N
ATOM   2208  CD2 HSD C 131      -4.769   9.413   0.919  0.00  0.00      CRY4 C
ATOM   2209  HD2 HSD C 131      -5.523   8.915   1.515  0.00  0.00      CRY4  
ATOM   2210  C   HSD C 131      -7.557  10.473  -1.028  0.00  0.00      CRY4 C
ATOM   2211  O   HSD C 131      -7.100   9.444  -1.536  0.00  0.00      CRY4 O
ATOM   2212  N   SER C 132      -8.809  10.539  -0.591  0.00  0.00      CRY4 N
ATOM   2213  HN  SER C 132      -9.156  11.385  -0.188  0.00  0.00      CRY4  
ATOM   2214  CA  SER C 132      -9.787   9.451  -0.636  0.00  0.00      CRY4 C
ATOM   2215  HA  SER C 132      -9.238   8.578  -0.965  0.00  0.00      CRY4  
ATOM   2216  CB  SER C 132     -10.343   9.202   0.773  0.00  0.00      CRY4 C
ATOM   2217  HB1 SER C 132     -11.073   8.364   0.714  0.00  0.00      CRY4  
ATOM   2218  HB2 SER C 132      -9.527   8.878   1.460  0.00  0.00      CRY4  
ATOM   2219  OG  SER C 132     -11.002  10.347   1.266  0.00  0.00      CRY4 O
ATOM   2220  HG1 SER C 132     -11.512  10.070   2.036  0.00  0.00      CRY4  
ATOM   2221  C   SER C 132     -10.891   9.708  -1.665  0.00  0.00      CRY4 C
ATOM   2222  O   SER C 132     -10.998  10.798  -2.232  0.00  0.00      CRY4 O
ATOM   2223  N   LEU C 133     -11.699   8.693  -1.957  0.00  0.00      CRY4 N
ATOM   2224  HN  LEU C 133     -11.552   7.775  -1.594  0.00  0.00      CRY4  
ATOM   2225  CA  LEU C 133     -12.871   8.817  -2.827  0.00  0.00      CRY4 C
ATOM   2226  HA  LEU C 133     -12.558   9.397  -3.685  0.00  0.00      CRY4  
ATOM   2227  CB  LEU C 133     -13.372   7.426  -3.240  0.00  0.00      CRY4 C
ATOM   2228  HB1 LEU C 133     -13.509   6.835  -2.306  0.00  0.00      CRY4  
ATOM   2229  HB2 LEU C 133     -14.382   7.525  -3.694  0.00  0.00      CRY4  
ATOM   2230  CG  LEU C 133     -12.438   6.646  -4.180  0.00  0.00      CRY4 C
ATOM   2231  HG  LEU C 133     -11.409   6.663  -3.746  0.00  0.00      CRY4  
ATOM   2232  CD1 LEU C 133     -12.942   5.214  -4.342  0.00  0.00      CRY4 C
ATOM   2233 HD11 LEU C 133     -12.303   4.653  -5.056  0.00  0.00      CRY4  
ATOM   2234 HD12 LEU C 133     -12.926   4.681  -3.367  0.00  0.00      CRY4  
ATOM   2235 HD13 LEU C 133     -13.984   5.205  -4.728  0.00  0.00      CRY4  
ATOM   2236  CD2 LEU C 133     -12.374   7.274  -5.573  0.00  0.00      CRY4 C
ATOM   2237 HD21 LEU C 133     -11.678   6.701  -6.223  0.00  0.00      CRY4  
ATOM   2238 HD22 LEU C 133     -13.367   7.280  -6.065  0.00  0.00      CRY4  
ATOM   2239 HD23 LEU C 133     -12.008   8.321  -5.511  0.00  0.00      CRY4  
ATOM   2240  C   LEU C 133     -14.004   9.584  -2.139  0.00  0.00      CRY4 C
ATOM   2241  O   LEU C 133     -14.682  10.388  -2.778  0.00  0.00      CRY4 O
ATOM   2242  N   TYR C 134     -14.205   9.322  -0.852  0.00  0.00      CRY4 N
ATOM   2243  HN  TYR C 134     -13.583   8.709  -0.368  0.00  0.00      CRY4  
ATOM   2244  CA  TYR C 134     -15.285   9.858  -0.035  0.00  0.00      CRY4 C
ATOM   2245  HA  TYR C 134     -15.793  10.603  -0.637  0.00  0.00      CRY4  
ATOM   2246  CB  TYR C 134     -16.221   8.729   0.393  0.00  0.00      CRY4 C
ATOM   2247  HB1 TYR C 134     -15.637   7.960   0.943  0.00  0.00      CRY4  
ATOM   2248  HB2 TYR C 134     -17.002   9.108   1.087  0.00  0.00      CRY4  
ATOM   2249  CG  TYR C 134     -16.902   8.001  -0.747  0.00  0.00      CRY4 C
ATOM   2250  CD1 TYR C 134     -18.155   8.442  -1.228  0.00  0.00      CRY4 C
ATOM   2251  HD1 TYR C 134     -18.630   9.305  -0.780  0.00  0.00      CRY4  
ATOM   2252  CE1 TYR C 134     -18.808   7.769  -2.260  0.00  0.00      CRY4 C
ATOM   2253  HE1 TYR C 134     -19.769   8.109  -2.616  0.00  0.00      CRY4  
ATOM   2254  CZ  TYR C 134     -18.211   6.632  -2.836  0.00  0.00      CRY4 C
ATOM   2255  OH  TYR C 134     -18.852   5.952  -3.841  0.00  0.00      CRY4 O
ATOM   2256  HH  TYR C 134     -18.260   5.262  -4.145  0.00  0.00      CRY4  
ATOM   2257  CD2 TYR C 134     -16.312   6.864  -1.342  0.00  0.00      CRY4 C
ATOM   2258  HD2 TYR C 134     -15.368   6.488  -0.970  0.00  0.00      CRY4  
ATOM   2259  CE2 TYR C 134     -16.958   6.183  -2.381  0.00  0.00      CRY4 C
ATOM   2260  HE2 TYR C 134     -16.502   5.306  -2.812  0.00  0.00      CRY4  
ATOM   2261  C   TYR C 134     -14.723  10.579   1.197  0.00  0.00      CRY4 C
ATOM   2262  O   TYR C 134     -13.641  10.259   1.687  0.00  0.00      CRY4 O
ATOM   2263  N   ASP C 135     -15.536  11.486   1.729  0.00  0.00      CRY4 N
ATOM   2264  HN  ASP C 135     -16.287  11.950   1.265  0.00  0.00      CRY4  
ATOM   2265  CA  ASP C 135     -15.385  11.899   3.120  0.00  0.00      CRY4 C
ATOM   2266  HA  ASP C 135     -14.332  12.078   3.305  0.00  0.00      CRY4  
ATOM   2267  CB  ASP C 135     -16.203  13.172   3.371  0.00  0.00      CRY4 C
ATOM   2268  HB1 ASP C 135     -15.793  13.996   2.754  0.00  0.00      CRY4  
ATOM   2269  HB2 ASP C 135     -17.263  13.017   3.088  0.00  0.00      CRY4  
ATOM   2270  CG  ASP C 135     -16.161  13.635   4.826  0.00  0.00      CRY4 C
ATOM   2271  OD1 ASP C 135     -15.465  12.998   5.646  0.00  0.00      CRY4 O
ATOM   2272  OD2 ASP C 135     -16.893  14.598   5.128  0.00  0.00      CRY4 O
ATOM   2273  C   ASP C 135     -15.806  10.731   4.031  0.00  0.00      CRY4 C
ATOM   2274  O   ASP C 135     -16.966  10.307   4.044  0.00  0.00      CRY4 O
ATOM   2275  N   THR C 136     -14.853  10.188   4.775  0.00  0.00      CRY4 N
ATOM   2276  HN  THR C 136     -13.909  10.517   4.762  0.00  0.00      CRY4  
ATOM   2277  CA  THR C 136     -15.087   9.064   5.683  0.00  0.00      CRY4 C
ATOM   2278  HA  THR C 136     -15.507   8.279   5.070  0.00  0.00      CRY4  
ATOM   2279  CB  THR C 136     -13.791   8.596   6.369  0.00  0.00      CRY4 C
ATOM   2280  HB  THR C 136     -14.100   7.848   7.138  0.00  0.00      CRY4  
ATOM   2281  OG1 THR C 136     -13.148   9.646   7.052  0.00  0.00      CRY4 O
ATOM   2282  HG1 THR C 136     -12.353   9.256   7.431  0.00  0.00      CRY4  
ATOM   2283  CG2 THR C 136     -12.795   8.024   5.365  0.00  0.00      CRY4 C
ATOM   2284 HG21 THR C 136     -11.917   7.589   5.886  0.00  0.00      CRY4  
ATOM   2285 HG22 THR C 136     -13.269   7.220   4.764  0.00  0.00      CRY4  
ATOM   2286 HG23 THR C 136     -12.432   8.811   4.669  0.00  0.00      CRY4  
ATOM   2287  C   THR C 136     -16.132   9.393   6.745  0.00  0.00      CRY4 C
ATOM   2288  O   THR C 136     -16.883   8.502   7.132  0.00  0.00      CRY4 O
ATOM   2289  N   GLN C 137     -16.254  10.651   7.164  0.00  0.00      CRY4 N
ATOM   2290  HN  GLN C 137     -15.673  11.390   6.828  0.00  0.00      CRY4  
ATOM   2291  CA  GLN C 137     -17.247  11.063   8.150  0.00  0.00      CRY4 C
ATOM   2292  HA  GLN C 137     -17.104  10.431   9.018  0.00  0.00      CRY4  
ATOM   2293  CB  GLN C 137     -17.005  12.525   8.565  0.00  0.00      CRY4 C
ATOM   2294  HB1 GLN C 137     -15.921  12.614   8.812  0.00  0.00      CRY4  
ATOM   2295  HB2 GLN C 137     -17.180  13.190   7.688  0.00  0.00      CRY4  
ATOM   2296  CG  GLN C 137     -17.864  12.942   9.776  0.00  0.00      CRY4 C
ATOM   2297  HG1 GLN C 137     -17.629  13.986  10.077  0.00  0.00      CRY4  
ATOM   2298  HG2 GLN C 137     -18.944  12.895   9.528  0.00  0.00      CRY4  
ATOM   2299  CD  GLN C 137     -17.594  12.061  11.000  0.00  0.00      CRY4 C
ATOM   2300  OE1 GLN C 137     -16.461  11.857  11.415  0.00  0.00      CRY4 O
ATOM   2301  NE2 GLN C 137     -18.616  11.497  11.591  0.00  0.00      CRY4 N
ATOM   2302 HE21 GLN C 137     -18.420  10.932  12.387  0.00  0.00      CRY4  
ATOM   2303 HE22 GLN C 137     -19.533  11.632  11.229  0.00  0.00      CRY4  
ATOM   2304  C   GLN C 137     -18.671  10.838   7.646  0.00  0.00      CRY4 C
ATOM   2305  O   GLN C 137     -19.496  10.290   8.372  0.00  0.00      CRY4 O
ATOM   2306  N   ARG C 138     -18.953  11.118   6.363  0.00  0.00      CRY4 N
ATOM   2307  HN  ARG C 138     -18.267  11.526   5.765  0.00  0.00      CRY4  
ATOM   2308  CA  ARG C 138     -20.272  10.844   5.766  0.00  0.00      CRY4 C
ATOM   2309  HA  ARG C 138     -21.021  11.334   6.378  0.00  0.00      CRY4  
ATOM   2310  CB  ARG C 138     -20.327  11.387   4.331  0.00  0.00      CRY4 C
ATOM   2311  HB1 ARG C 138     -19.463  10.933   3.790  0.00  0.00      CRY4  
ATOM   2312  HB2 ARG C 138     -21.240  11.007   3.824  0.00  0.00      CRY4  
ATOM   2313  CG  ARG C 138     -20.222  12.919   4.279  0.00  0.00      CRY4 C
ATOM   2314  HG1 ARG C 138     -20.933  13.348   5.018  0.00  0.00      CRY4  
ATOM   2315  HG2 ARG C 138     -19.209  13.224   4.626  0.00  0.00      CRY4  
ATOM   2316  CD  ARG C 138     -20.443  13.444   2.848  0.00  0.00      CRY4 C
ATOM   2317  HD1 ARG C 138     -20.166  14.523   2.803  0.00  0.00      CRY4  
ATOM   2318  HD2 ARG C 138     -19.824  12.886   2.107  0.00  0.00      CRY4  
ATOM   2319  NE  ARG C 138     -21.841  13.295   2.417  0.00  0.00      CRY4 N
ATOM   2320  HE  ARG C 138     -22.470  13.098   3.177  0.00  0.00      CRY4  
ATOM   2321  CZ  ARG C 138     -22.306  13.394   1.176  0.00  0.00      CRY4 C
ATOM   2322  NH1 ARG C 138     -21.508  13.638   0.172  0.00  0.00      CRY4 N
ATOM   2323 HH11 ARG C 138     -21.867  13.735  -0.746  0.00  0.00      CRY4  
ATOM   2324 HH12 ARG C 138     -20.557  13.853   0.402  0.00  0.00      CRY4  
ATOM   2325  NH2 ARG C 138     -23.573  13.254   0.936  0.00  0.00      CRY4 N
ATOM   2326 HH21 ARG C 138     -23.900  13.242   0.002  0.00  0.00      CRY4  
ATOM   2327 HH22 ARG C 138     -24.141  12.953   1.691  0.00  0.00      CRY4  
ATOM   2328  C   ARG C 138     -20.617   9.352   5.765  0.00  0.00      CRY4 C
ATOM   2329  O   ARG C 138     -21.772   8.985   5.950  0.00  0.00      CRY4 O
ATOM   2330  N   ILE C 139     -19.626   8.488   5.574  0.00  0.00      CRY4 N
ATOM   2331  HN  ILE C 139     -18.690   8.771   5.374  0.00  0.00      CRY4  
ATOM   2332  CA  ILE C 139     -19.813   7.034   5.641  0.00  0.00      CRY4 C
ATOM   2333  HA  ILE C 139     -20.682   6.804   5.036  0.00  0.00      CRY4  
ATOM   2334  CB  ILE C 139     -18.561   6.292   5.100  0.00  0.00      CRY4 C
ATOM   2335  HB  ILE C 139     -17.713   6.691   5.712  0.00  0.00      CRY4  
ATOM   2336  CG2 ILE C 139     -18.751   4.762   5.215  0.00  0.00      CRY4 C
ATOM   2337 HG21 ILE C 139     -17.805   4.232   4.979  0.00  0.00      CRY4  
ATOM   2338 HG22 ILE C 139     -19.047   4.477   6.246  0.00  0.00      CRY4  
ATOM   2339 HG23 ILE C 139     -19.534   4.404   4.514  0.00  0.00      CRY4  
ATOM   2340  CG1 ILE C 139     -18.277   6.691   3.639  0.00  0.00      CRY4 C
ATOM   2341 HG11 ILE C 139     -19.107   6.340   2.984  0.00  0.00      CRY4  
ATOM   2342 HG12 ILE C 139     -18.249   7.803   3.567  0.00  0.00      CRY4  
ATOM   2343  CD  ILE C 139     -16.953   6.152   3.086  0.00  0.00      CRY4 C
ATOM   2344  HD1 ILE C 139     -16.787   6.525   2.052  0.00  0.00      CRY4  
ATOM   2345  HD2 ILE C 139     -16.101   6.484   3.718  0.00  0.00      CRY4  
ATOM   2346  HD3 ILE C 139     -16.957   5.042   3.055  0.00  0.00      CRY4  
ATOM   2347  C   ILE C 139     -20.146   6.601   7.077  0.00  0.00      CRY4 C
ATOM   2348  O   ILE C 139     -21.047   5.791   7.280  0.00  0.00      CRY4 O
ATOM   2349  N   LEU C 140     -19.453   7.170   8.061  0.00  0.00      CRY4 N
ATOM   2350  HN  LEU C 140     -18.709   7.812   7.892  0.00  0.00      CRY4  
ATOM   2351  CA  LEU C 140     -19.713   6.910   9.479  0.00  0.00      CRY4 C
ATOM   2352  HA  LEU C 140     -19.676   5.836   9.609  0.00  0.00      CRY4  
ATOM   2353  CB  LEU C 140     -18.650   7.607  10.355  0.00  0.00      CRY4 C
ATOM   2354  HB1 LEU C 140     -18.684   8.694  10.112  0.00  0.00      CRY4  
ATOM   2355  HB2 LEU C 140     -18.949   7.522  11.423  0.00  0.00      CRY4  
ATOM   2356  CG  LEU C 140     -17.207   7.100  10.156  0.00  0.00      CRY4 C
ATOM   2357  HG  LEU C 140     -16.956   7.201   9.072  0.00  0.00      CRY4  
ATOM   2358  CD1 LEU C 140     -16.258   7.944  11.004  0.00  0.00      CRY4 C
ATOM   2359 HD11 LEU C 140     -15.216   7.568  10.915  0.00  0.00      CRY4  
ATOM   2360 HD12 LEU C 140     -16.275   9.004  10.671  0.00  0.00      CRY4  
ATOM   2361 HD13 LEU C 140     -16.549   7.907  12.074  0.00  0.00      CRY4  
ATOM   2362  CD2 LEU C 140     -17.046   5.640  10.540  0.00  0.00      CRY4 C
ATOM   2363 HD21 LEU C 140     -16.000   5.308  10.366  0.00  0.00      CRY4  
ATOM   2364 HD22 LEU C 140     -17.279   5.470  11.611  0.00  0.00      CRY4  
ATOM   2365 HD23 LEU C 140     -17.721   5.001   9.930  0.00  0.00      CRY4  
ATOM   2366  C   LEU C 140     -21.116   7.377   9.882  0.00  0.00      CRY4 C
ATOM   2367  O   LEU C 140     -21.844   6.602  10.501  0.00  0.00      CRY4 O
ATOM   2368  N   ASP C 141     -21.527   8.557   9.459  0.00  0.00      CRY4 N
ATOM   2369  HN  ASP C 141     -20.966   9.146   8.884  0.00  0.00      CRY4  
ATOM   2370  CA  ASP C 141     -22.833   9.143   9.773  0.00  0.00      CRY4 C
ATOM   2371  HA  ASP C 141     -22.918   9.166  10.854  0.00  0.00      CRY4  
ATOM   2372  CB  ASP C 141     -22.935  10.558   9.192  0.00  0.00      CRY4 C
ATOM   2373  HB1 ASP C 141     -22.698  10.525   8.109  0.00  0.00      CRY4  
ATOM   2374  HB2 ASP C 141     -23.961  10.957   9.313  0.00  0.00      CRY4  
ATOM   2375  CG  ASP C 141     -21.970  11.574   9.817  0.00  0.00      CRY4 C
ATOM   2376  OD1 ASP C 141     -21.417  11.302  10.906  0.00  0.00      CRY4 O
ATOM   2377  OD2 ASP C 141     -21.798  12.644   9.192  0.00  0.00      CRY4 O
ATOM   2378  C   ASP C 141     -23.982   8.260   9.255  0.00  0.00      CRY4 C
ATOM   2379  O   ASP C 141     -24.900   7.923  10.004  0.00  0.00      CRY4 O
ATOM   2380  N   ILE C 142     -23.899   7.781   8.005  0.00  0.00      CRY4 N
ATOM   2381  HN  ILE C 142     -23.161   8.021   7.377  0.00  0.00      CRY4  
ATOM   2382  CA  ILE C 142     -24.896   6.852   7.440  0.00  0.00      CRY4 C
ATOM   2383  HA  ILE C 142     -25.863   7.306   7.616  0.00  0.00      CRY4  
ATOM   2384  CB  ILE C 142     -24.652   6.674   5.922  0.00  0.00      CRY4 C
ATOM   2385  HB  ILE C 142     -23.553   6.486   5.835  0.00  0.00      CRY4  
ATOM   2386  CG2 ILE C 142     -25.542   5.562   5.326  0.00  0.00      CRY4 C
ATOM   2387 HG21 ILE C 142     -25.245   5.343   4.280  0.00  0.00      CRY4  
ATOM   2388 HG22 ILE C 142     -25.444   4.622   5.908  0.00  0.00      CRY4  
ATOM   2389 HG23 ILE C 142     -26.610   5.865   5.327  0.00  0.00      CRY4  
ATOM   2390  CG1 ILE C 142     -24.946   7.998   5.188  0.00  0.00      CRY4 C
ATOM   2391 HG11 ILE C 142     -26.031   8.235   5.257  0.00  0.00      CRY4  
ATOM   2392 HG12 ILE C 142     -24.396   8.823   5.696  0.00  0.00      CRY4  
ATOM   2393  CD  ILE C 142     -24.533   7.989   3.716  0.00  0.00      CRY4 C
ATOM   2394  HD1 ILE C 142     -24.715   8.986   3.258  0.00  0.00      CRY4  
ATOM   2395  HD2 ILE C 142     -23.452   7.752   3.614  0.00  0.00      CRY4  
ATOM   2396  HD3 ILE C 142     -25.115   7.236   3.144  0.00  0.00      CRY4  
ATOM   2397  C   ILE C 142     -24.898   5.506   8.174  0.00  0.00      CRY4 C
ATOM   2398  O   ILE C 142     -25.933   4.834   8.274  0.00  0.00      CRY4 O
ATOM   2399  N   ASN C 143     -23.753   5.091   8.716  0.00  0.00      CRY4 N
ATOM   2400  HN  ASN C 143     -22.900   5.602   8.621  0.00  0.00      CRY4  
ATOM   2401  CA  ASN C 143     -23.637   3.859   9.493  0.00  0.00      CRY4 C
ATOM   2402  HA  ASN C 143     -24.404   3.205   9.093  0.00  0.00      CRY4  
ATOM   2403  CB  ASN C 143     -22.293   3.192   9.204  0.00  0.00      CRY4 C
ATOM   2404  HB1 ASN C 143     -22.095   3.285   8.113  0.00  0.00      CRY4  
ATOM   2405  HB2 ASN C 143     -21.478   3.721   9.737  0.00  0.00      CRY4  
ATOM   2406  CG  ASN C 143     -22.312   1.718   9.568  0.00  0.00      CRY4 C
ATOM   2407  OD1 ASN C 143     -23.099   0.924   9.063  0.00  0.00      CRY4 O
ATOM   2408  ND2 ASN C 143     -21.447   1.290  10.448  0.00  0.00      CRY4 N
ATOM   2409 HD21 ASN C 143     -21.462   0.319  10.670  0.00  0.00      CRY4  
ATOM   2410 HD22 ASN C 143     -20.788   1.920  10.847  0.00  0.00      CRY4  
ATOM   2411  C   ASN C 143     -23.926   4.053  11.002  0.00  0.00      CRY4 C
ATOM   2412  O   ASN C 143     -23.634   3.158  11.796  0.00  0.00      CRY4 O
ATOM   2413  N   GLY C 144     -24.517   5.184  11.404  0.00  0.00      CRY4 N
ATOM   2414  HN  GLY C 144     -24.727   5.905  10.746  0.00  0.00      CRY4  
ATOM   2415  CA  GLY C 144     -24.896   5.463  12.789  0.00  0.00      CRY4 C
ATOM   2416  HA1 GLY C 144     -25.324   4.548  13.174  0.00  0.00      CRY4  
ATOM   2417  HA2 GLY C 144     -25.585   6.296  12.755  0.00  0.00      CRY4  
ATOM   2418  C   GLY C 144     -23.723   5.856  13.696  0.00  0.00      CRY4 C
ATOM   2419  O   GLY C 144     -23.747   5.540  14.881  0.00  0.00      CRY4 O
ATOM   2420  N   GLY C 145     -22.694   6.487  13.136  0.00  0.00      CRY4 N
ATOM   2421  HN  GLY C 145     -22.692   6.660  12.151  0.00  0.00      CRY4  
ATOM   2422  CA  GLY C 145     -21.522   6.966  13.864  0.00  0.00      CRY4 C
ATOM   2423  HA1 GLY C 145     -21.894   7.317  14.817  0.00  0.00      CRY4  
ATOM   2424  HA2 GLY C 145     -21.084   7.738  13.246  0.00  0.00      CRY4  
ATOM   2425  C   GLY C 145     -20.444   5.909  14.135  0.00  0.00      CRY4 C
ATOM   2426  O   GLY C 145     -19.423   6.209  14.747  0.00  0.00      CRY4 O
ATOM   2427  N   SER C 146     -20.659   4.675  13.684  0.00  0.00      CRY4 N
ATOM   2428  HN  SER C 146     -21.502   4.415  13.213  0.00  0.00      CRY4  
ATOM   2429  CA  SER C 146     -19.693   3.585  13.832  0.00  0.00      CRY4 C
ATOM   2430  HA  SER C 146     -18.859   3.996  14.385  0.00  0.00      CRY4  
ATOM   2431  CB  SER C 146     -20.332   2.396  14.551  0.00  0.00      CRY4 C
ATOM   2432  HB1 SER C 146     -21.254   2.110  13.994  0.00  0.00      CRY4  
ATOM   2433  HB2 SER C 146     -19.650   1.516  14.528  0.00  0.00      CRY4  
ATOM   2434  OG  SER C 146     -20.678   2.753  15.874  0.00  0.00      CRY4 O
ATOM   2435  HG1 SER C 146     -21.268   2.065  16.208  0.00  0.00      CRY4  
ATOM   2436  C   SER C 146     -19.159   3.136  12.466  0.00  0.00      CRY4 C
ATOM   2437  O   SER C 146     -19.896   3.188  11.481  0.00  0.00      CRY4 O
ATOM   2438  N   PRO C 147     -17.918   2.650  12.383  0.00  0.00      CRY4 N
ATOM   2439  CD  PRO C 147     -16.941   2.479  13.442  0.00  0.00      CRY4 C
ATOM   2440  HD1 PRO C 147     -17.375   1.913  14.297  0.00  0.00      CRY4  
ATOM   2441  HD2 PRO C 147     -16.574   3.464  13.809  0.00  0.00      CRY4  
ATOM   2442  CA  PRO C 147     -17.384   2.188  11.109  0.00  0.00      CRY4 C
ATOM   2443  HA  PRO C 147     -17.530   2.931  10.334  0.00  0.00      CRY4  
ATOM   2444  CB  PRO C 147     -15.885   2.019  11.336  0.00  0.00      CRY4 C
ATOM   2445  HB1 PRO C 147     -15.313   2.952  11.133  0.00  0.00      CRY4  
ATOM   2446  HB2 PRO C 147     -15.455   1.175  10.749  0.00  0.00      CRY4  
ATOM   2447  CG  PRO C 147     -15.788   1.689  12.823  0.00  0.00      CRY4 C
ATOM   2448  HG1 PRO C 147     -14.799   1.980  13.228  0.00  0.00      CRY4  
ATOM   2449  HG2 PRO C 147     -15.936   0.604  13.028  0.00  0.00      CRY4  
ATOM   2450  C   PRO C 147     -18.065   0.874  10.680  0.00  0.00      CRY4 C
ATOM   2451  O   PRO C 147     -18.295  -0.015  11.509  0.00  0.00      CRY4 O
ATOM   2452  N   PRO C 148     -18.360   0.684   9.379  0.00  0.00      CRY4 N
ATOM   2453  CD  PRO C 148     -18.248   1.664   8.310  0.00  0.00      CRY4 C
ATOM   2454  HD1 PRO C 148     -17.272   2.198   8.356  0.00  0.00      CRY4  
ATOM   2455  HD2 PRO C 148     -19.073   2.412   8.362  0.00  0.00      CRY4  
ATOM   2456  CA  PRO C 148     -18.715  -0.621   8.859  0.00  0.00      CRY4 C
ATOM   2457  HA  PRO C 148     -19.553  -1.053   9.393  0.00  0.00      CRY4  
ATOM   2458  CB  PRO C 148     -19.136  -0.381   7.410  0.00  0.00      CRY4 C
ATOM   2459  HB1 PRO C 148     -20.224  -0.169   7.311  0.00  0.00      CRY4  
ATOM   2460  HB2 PRO C 148     -18.850  -1.221   6.738  0.00  0.00      CRY4  
ATOM   2461  CG  PRO C 148     -18.347   0.867   7.012  0.00  0.00      CRY4 C
ATOM   2462  HG1 PRO C 148     -18.867   1.419   6.204  0.00  0.00      CRY4  
ATOM   2463  HG2 PRO C 148     -17.321   0.623   6.652  0.00  0.00      CRY4  
ATOM   2464  C   PRO C 148     -17.504  -1.559   8.982  0.00  0.00      CRY4 C
ATOM   2465  O   PRO C 148     -16.462  -1.323   8.374  0.00  0.00      CRY4 O
ATOM   2466  N   LEU C 149     -17.645  -2.631   9.765  0.00  0.00      CRY4 N
ATOM   2467  HN  LEU C 149     -18.503  -2.873  10.215  0.00  0.00      CRY4  
ATOM   2468  CA  LEU C 149     -16.537  -3.559  10.039  0.00  0.00      CRY4 C
ATOM   2469  HA  LEU C 149     -15.637  -2.962   9.976  0.00  0.00      CRY4  
ATOM   2470  CB  LEU C 149     -16.663  -4.098  11.475  0.00  0.00      CRY4 C
ATOM   2471  HB1 LEU C 149     -17.671  -4.562  11.564  0.00  0.00      CRY4  
ATOM   2472  HB2 LEU C 149     -15.930  -4.922  11.617  0.00  0.00      CRY4  
ATOM   2473  CG  LEU C 149     -16.504  -3.029  12.575  0.00  0.00      CRY4 C
ATOM   2474  HG  LEU C 149     -17.294  -2.254  12.423  0.00  0.00      CRY4  
ATOM   2475  CD1 LEU C 149     -16.653  -3.698  13.947  0.00  0.00      CRY4 C
ATOM   2476 HD11 LEU C 149     -16.496  -2.958  14.761  0.00  0.00      CRY4  
ATOM   2477 HD12 LEU C 149     -17.669  -4.133  14.063  0.00  0.00      CRY4  
ATOM   2478 HD13 LEU C 149     -15.907  -4.513  14.070  0.00  0.00      CRY4  
ATOM   2479  CD2 LEU C 149     -15.145  -2.334  12.532  0.00  0.00      CRY4 C
ATOM   2480 HD21 LEU C 149     -15.081  -1.561  13.328  0.00  0.00      CRY4  
ATOM   2481 HD22 LEU C 149     -14.313  -3.050  12.691  0.00  0.00      CRY4  
ATOM   2482 HD23 LEU C 149     -14.994  -1.835  11.550  0.00  0.00      CRY4  
ATOM   2483  C   LEU C 149     -16.411  -4.698   9.015  0.00  0.00      CRY4 C
ATOM   2484  O   LEU C 149     -15.516  -5.531   9.128  0.00  0.00      CRY4 O
ATOM   2485  N   THR C 150     -17.302  -4.731   8.019  0.00  0.00      CRY4 N
ATOM   2486  HN  THR C 150     -18.071  -4.095   7.970  0.00  0.00      CRY4  
ATOM   2487  CA  THR C 150     -17.242  -5.689   6.916  0.00  0.00      CRY4 C
ATOM   2488  HA  THR C 150     -16.264  -6.149   6.964  0.00  0.00      CRY4  
ATOM   2489  CB  THR C 150     -18.324  -6.773   6.992  0.00  0.00      CRY4 C
ATOM   2490  HB  THR C 150     -18.087  -7.506   6.183  0.00  0.00      CRY4  
ATOM   2491  OG1 THR C 150     -19.610  -6.270   6.719  0.00  0.00      CRY4 O
ATOM   2492  HG1 THR C 150     -20.204  -7.023   6.805  0.00  0.00      CRY4  
ATOM   2493  CG2 THR C 150     -18.384  -7.451   8.359  0.00  0.00      CRY4 C
ATOM   2494 HG21 THR C 150     -19.096  -8.303   8.346  0.00  0.00      CRY4  
ATOM   2495 HG22 THR C 150     -17.385  -7.844   8.641  0.00  0.00      CRY4  
ATOM   2496 HG23 THR C 150     -18.711  -6.737   9.145  0.00  0.00      CRY4  
ATOM   2497  C   THR C 150     -17.311  -4.957   5.584  0.00  0.00      CRY4 C
ATOM   2498  O   THR C 150     -18.034  -3.971   5.430  0.00  0.00      CRY4 O
ATOM   2499  N   TYR C 151     -16.595  -5.475   4.595  0.00  0.00      CRY4 N
ATOM   2500  HN  TYR C 151     -16.014  -6.279   4.704  0.00  0.00      CRY4  
ATOM   2501  CA  TYR C 151     -16.597  -4.905   3.247  0.00  0.00      CRY4 C
ATOM   2502  HA  TYR C 151     -16.310  -3.866   3.358  0.00  0.00      CRY4  
ATOM   2503  CB  TYR C 151     -15.598  -5.683   2.394  0.00  0.00      CRY4 C
ATOM   2504  HB1 TYR C 151     -14.620  -5.720   2.921  0.00  0.00      CRY4  
ATOM   2505  HB2 TYR C 151     -15.935  -6.732   2.252  0.00  0.00      CRY4  
ATOM   2506  CG  TYR C 151     -15.343  -5.051   1.046  0.00  0.00      CRY4 C
ATOM   2507  CD1 TYR C 151     -15.993  -5.528  -0.111  0.00  0.00      CRY4 C
ATOM   2508  HD1 TYR C 151     -16.718  -6.326  -0.030  0.00  0.00      CRY4  
ATOM   2509  CE1 TYR C 151     -15.688  -4.988  -1.371  0.00  0.00      CRY4 C
ATOM   2510  HE1 TYR C 151     -16.178  -5.356  -2.260  0.00  0.00      CRY4  
ATOM   2511  CZ  TYR C 151     -14.730  -3.963  -1.476  0.00  0.00      CRY4 C
ATOM   2512  OH  TYR C 151     -14.390  -3.472  -2.709  0.00  0.00      CRY4 O
ATOM   2513  HH  TYR C 151     -13.785  -2.741  -2.571  0.00  0.00      CRY4  
ATOM   2514  CD2 TYR C 151     -14.411  -4.001   0.927  0.00  0.00      CRY4 C
ATOM   2515  HD2 TYR C 151     -13.896  -3.633   1.804  0.00  0.00      CRY4  
ATOM   2516  CE2 TYR C 151     -14.103  -3.457  -0.323  0.00  0.00      CRY4 C
ATOM   2517  HE2 TYR C 151     -13.370  -2.667  -0.398  0.00  0.00      CRY4  
ATOM   2518  C   TYR C 151     -18.003  -4.924   2.619  0.00  0.00      CRY4 C
ATOM   2519  O   TYR C 151     -18.411  -3.959   1.985  0.00  0.00      CRY4 O
ATOM   2520  N   LYS C 152     -18.793  -5.966   2.867  0.00  0.00      CRY4 N
ATOM   2521  HN  LYS C 152     -18.462  -6.750   3.391  0.00  0.00      CRY4  
ATOM   2522  CA  LYS C 152     -20.186  -6.065   2.410  0.00  0.00      CRY4 C
ATOM   2523  HA  LYS C 152     -20.170  -5.950   1.334  0.00  0.00      CRY4  
ATOM   2524  CB  LYS C 152     -20.716  -7.448   2.805  0.00  0.00      CRY4 C
ATOM   2525  HB1 LYS C 152     -20.013  -8.202   2.382  0.00  0.00      CRY4  
ATOM   2526  HB2 LYS C 152     -20.661  -7.555   3.911  0.00  0.00      CRY4  
ATOM   2527  CG  LYS C 152     -22.134  -7.748   2.300  0.00  0.00      CRY4 C
ATOM   2528  HG1 LYS C 152     -22.824  -6.951   2.660  0.00  0.00      CRY4  
ATOM   2529  HG2 LYS C 152     -22.137  -7.712   1.186  0.00  0.00      CRY4  
ATOM   2530  CD  LYS C 152     -22.546  -9.125   2.845  0.00  0.00      CRY4 C
ATOM   2531  HD1 LYS C 152     -21.834  -9.887   2.452  0.00  0.00      CRY4  
ATOM   2532  HD2 LYS C 152     -22.436  -9.107   3.954  0.00  0.00      CRY4  
ATOM   2533  CE  LYS C 152     -23.968  -9.549   2.502  0.00  0.00      CRY4 C
ATOM   2534  HE1 LYS C 152     -24.691  -8.754   2.789  0.00  0.00      CRY4  
ATOM   2535  HE2 LYS C 152     -24.067  -9.739   1.410  0.00  0.00      CRY4  
ATOM   2536  NZ  LYS C 152     -24.320 -10.801   3.237  0.00  0.00      CRY4 N
ATOM   2537  HZ1 LYS C 152     -25.292 -11.090   3.003  0.00  0.00      CRY4  
ATOM   2538  HZ2 LYS C 152     -23.661 -11.559   2.968  0.00  0.00      CRY4  
ATOM   2539  HZ3 LYS C 152     -24.248 -10.632   4.261  0.00  0.00      CRY4  
ATOM   2540  C   LYS C 152     -21.060  -4.941   2.976  0.00  0.00      CRY4 C
ATOM   2541  O   LYS C 152     -21.818  -4.317   2.240  0.00  0.00      CRY4 O
ATOM   2542  N   ARG C 153     -20.941  -4.654   4.278  0.00  0.00      CRY4 N
ATOM   2543  HN  ARG C 153     -20.348  -5.197   4.868  0.00  0.00      CRY4  
ATOM   2544  CA  ARG C 153     -21.660  -3.544   4.911  0.00  0.00      CRY4 C
ATOM   2545  HA  ARG C 153     -22.710  -3.626   4.659  0.00  0.00      CRY4  
ATOM   2546  CB  ARG C 153     -21.512  -3.612   6.435  0.00  0.00      CRY4 C
ATOM   2547  HB1 ARG C 153     -21.961  -4.584   6.753  0.00  0.00      CRY4  
ATOM   2548  HB2 ARG C 153     -20.435  -3.671   6.702  0.00  0.00      CRY4  
ATOM   2549  CG  ARG C 153     -22.222  -2.465   7.186  0.00  0.00      CRY4 C
ATOM   2550  HG1 ARG C 153     -21.995  -2.558   8.271  0.00  0.00      CRY4  
ATOM   2551  HG2 ARG C 153     -21.775  -1.495   6.870  0.00  0.00      CRY4  
ATOM   2552  CD  ARG C 153     -23.736  -2.406   6.912  0.00  0.00      CRY4 C
ATOM   2553  HD1 ARG C 153     -23.910  -2.268   5.821  0.00  0.00      CRY4  
ATOM   2554  HD2 ARG C 153     -24.248  -3.341   7.239  0.00  0.00      CRY4  
ATOM   2555  NE  ARG C 153     -24.375  -1.306   7.639  0.00  0.00      CRY4 N
ATOM   2556  HE  ARG C 153     -23.752  -0.840   8.278  0.00  0.00      CRY4  
ATOM   2557  CZ  ARG C 153     -25.634  -0.899   7.528  0.00  0.00      CRY4 C
ATOM   2558  NH1 ARG C 153     -26.482  -1.518   6.751  0.00  0.00      CRY4 N
ATOM   2559 HH11 ARG C 153     -27.412  -1.191   6.657  0.00  0.00      CRY4  
ATOM   2560 HH12 ARG C 153     -26.104  -2.239   6.167  0.00  0.00      CRY4  
ATOM   2561  NH2 ARG C 153     -26.040   0.138   8.189  0.00  0.00      CRY4 N
ATOM   2562 HH21 ARG C 153     -26.998   0.388   8.175  0.00  0.00      CRY4  
ATOM   2563 HH22 ARG C 153     -25.412   0.519   8.854  0.00  0.00      CRY4  
ATOM   2564  C   ARG C 153     -21.181  -2.204   4.358  0.00  0.00      CRY4 C
ATOM   2565  O   ARG C 153     -22.013  -1.359   4.062  0.00  0.00      CRY4 O
ATOM   2566  N   PHE C 154     -19.891  -2.051   4.171  0.00  0.00      CRY4 N
ATOM   2567  HN  PHE C 154     -19.233  -2.754   4.435  0.00  0.00      CRY4  
ATOM   2568  CA  PHE C 154     -19.298  -0.863   3.572  0.00  0.00      CRY4 C
ATOM   2569  HA  PHE C 154     -19.596  -0.034   4.201  0.00  0.00      CRY4  
ATOM   2570  CB  PHE C 154     -17.780  -1.037   3.574  0.00  0.00      CRY4 C
ATOM   2571  HB1 PHE C 154     -17.413  -1.014   4.623  0.00  0.00      CRY4  
ATOM   2572  HB2 PHE C 154     -17.489  -2.022   3.147  0.00  0.00      CRY4  
ATOM   2573  CG  PHE C 154     -17.052   0.060   2.847  0.00  0.00      CRY4 C
ATOM   2574  CD1 PHE C 154     -16.528  -0.166   1.563  0.00  0.00      CRY4 C
ATOM   2575  HD1 PHE C 154     -16.650  -1.135   1.099  0.00  0.00      CRY4  
ATOM   2576  CE1 PHE C 154     -15.847   0.864   0.900  0.00  0.00      CRY4 C
ATOM   2577  HE1 PHE C 154     -15.448   0.697  -0.091  0.00  0.00      CRY4  
ATOM   2578  CZ  PHE C 154     -15.688   2.117   1.522  0.00  0.00      CRY4 C
ATOM   2579  HZ  PHE C 154     -15.162   2.910   1.010  0.00  0.00      CRY4  
ATOM   2580  CD2 PHE C 154     -16.897   1.318   3.459  0.00  0.00      CRY4 C
ATOM   2581  HD2 PHE C 154     -17.287   1.487   4.454  0.00  0.00      CRY4  
ATOM   2582  CE2 PHE C 154     -16.220   2.340   2.800  0.00  0.00      CRY4 C
ATOM   2583  HE2 PHE C 154     -16.104   3.304   3.276  0.00  0.00      CRY4  
ATOM   2584  C   PHE C 154     -19.856  -0.585   2.168  0.00  0.00      CRY4 C
ATOM   2585  O   PHE C 154     -20.363   0.502   1.932  0.00  0.00      CRY4 O
ATOM   2586  N   LEU C 155     -19.898  -1.586   1.282  0.00  0.00      CRY4 N
ATOM   2587  HN  LEU C 155     -19.524  -2.493   1.467  0.00  0.00      CRY4  
ATOM   2588  CA  LEU C 155     -20.502  -1.442  -0.052  0.00  0.00      CRY4 C
ATOM   2589  HA  LEU C 155     -19.962  -0.642  -0.542  0.00  0.00      CRY4  
ATOM   2590  CB  LEU C 155     -20.380  -2.752  -0.837  0.00  0.00      CRY4 C
ATOM   2591  HB1 LEU C 155     -20.782  -3.564  -0.187  0.00  0.00      CRY4  
ATOM   2592  HB2 LEU C 155     -21.051  -2.707  -1.723  0.00  0.00      CRY4  
ATOM   2593  CG  LEU C 155     -18.962  -3.157  -1.281  0.00  0.00      CRY4 C
ATOM   2594  HG  LEU C 155     -18.336  -3.338  -0.373  0.00  0.00      CRY4  
ATOM   2595  CD1 LEU C 155     -19.069  -4.432  -2.124  0.00  0.00      CRY4 C
ATOM   2596 HD11 LEU C 155     -18.069  -4.732  -2.506  0.00  0.00      CRY4  
ATOM   2597 HD12 LEU C 155     -19.478  -5.268  -1.517  0.00  0.00      CRY4  
ATOM   2598 HD13 LEU C 155     -19.739  -4.270  -2.995  0.00  0.00      CRY4  
ATOM   2599  CD2 LEU C 155     -18.281  -2.079  -2.117  0.00  0.00      CRY4 C
ATOM   2600 HD21 LEU C 155     -17.255  -2.400  -2.402  0.00  0.00      CRY4  
ATOM   2601 HD22 LEU C 155     -18.839  -1.871  -3.053  0.00  0.00      CRY4  
ATOM   2602 HD23 LEU C 155     -18.201  -1.132  -1.540  0.00  0.00      CRY4  
ATOM   2603  C   LEU C 155     -21.983  -1.030   0.015  0.00  0.00      CRY4 C
ATOM   2604  O   LEU C 155     -22.432  -0.223  -0.796  0.00  0.00      CRY4 O
ATOM   2605  N   HSD C 156     -22.728  -1.557   0.983  0.00  0.00      CRY4 N
ATOM   2606  HN  HSD C 156     -22.390  -2.247   1.622  0.00  0.00      CRY4  
ATOM   2607  CA  HSD C 156     -24.118  -1.156   1.181  0.00  0.00      CRY4 C
ATOM   2608  HA  HSD C 156     -24.628  -1.279   0.234  0.00  0.00      CRY4  
ATOM   2609  CB  HSD C 156     -24.784  -2.062   2.216  0.00  0.00      CRY4 C
ATOM   2610  HB1 HSD C 156     -24.752  -3.112   1.851  0.00  0.00      CRY4  
ATOM   2611  HB2 HSD C 156     -24.202  -2.034   3.164  0.00  0.00      CRY4  
ATOM   2612  ND1 HSD C 156     -27.241  -1.643   1.564  0.00  0.00      CRY4 N
ATOM   2613  HD1 HSD C 156     -27.201  -1.978   0.622  0.00  0.00      CRY4  
ATOM   2614  CG  HSD C 156     -26.216  -1.676   2.485  0.00  0.00      CRY4 C
ATOM   2615  CE1 HSD C 156     -28.338  -1.189   2.181  0.00  0.00      CRY4 C
ATOM   2616  HE1 HSD C 156     -29.303  -1.054   1.687  0.00  0.00      CRY4  
ATOM   2617  NE2 HSD C 156     -28.081  -0.940   3.469  0.00  0.00      CRY4 N
ATOM   2618  CD2 HSD C 156     -26.739  -1.237   3.677  0.00  0.00      CRY4 C
ATOM   2619  HD2 HSD C 156     -26.250  -1.089   4.633  0.00  0.00      CRY4  
ATOM   2620  C   HSD C 156     -24.230   0.326   1.574  0.00  0.00      CRY4 C
ATOM   2621  O   HSD C 156     -25.092   1.021   1.051  0.00  0.00      CRY4 O
ATOM   2622  N   ILE C 157     -23.356   0.825   2.447  0.00  0.00      CRY4 N
ATOM   2623  HN  ILE C 157     -22.671   0.274   2.918  0.00  0.00      CRY4  
ATOM   2624  CA  ILE C 157     -23.325   2.248   2.796  0.00  0.00      CRY4 C
ATOM   2625  HA  ILE C 157     -24.329   2.512   3.101  0.00  0.00      CRY4  
ATOM   2626  CB  ILE C 157     -22.341   2.511   3.960  0.00  0.00      CRY4 C
ATOM   2627  HB  ILE C 157     -21.385   2.027   3.633  0.00  0.00      CRY4  
ATOM   2628  CG2 ILE C 157     -22.175   4.017   4.231  0.00  0.00      CRY4 C
ATOM   2629 HG21 ILE C 157     -21.355   4.195   4.957  0.00  0.00      CRY4  
ATOM   2630 HG22 ILE C 157     -21.923   4.562   3.297  0.00  0.00      CRY4  
ATOM   2631 HG23 ILE C 157     -23.108   4.451   4.648  0.00  0.00      CRY4  
ATOM   2632  CG1 ILE C 157     -22.759   1.791   5.261  0.00  0.00      CRY4 C
ATOM   2633 HG11 ILE C 157     -22.693   0.689   5.120  0.00  0.00      CRY4  
ATOM   2634 HG12 ILE C 157     -22.044   2.062   6.071  0.00  0.00      CRY4  
ATOM   2635  CD  ILE C 157     -24.167   2.123   5.767  0.00  0.00      CRY4 C
ATOM   2636  HD1 ILE C 157     -24.361   1.608   6.733  0.00  0.00      CRY4  
ATOM   2637  HD2 ILE C 157     -24.277   3.218   5.927  0.00  0.00      CRY4  
ATOM   2638  HD3 ILE C 157     -24.939   1.793   5.041  0.00  0.00      CRY4  
ATOM   2639  C   ILE C 157     -22.994   3.106   1.570  0.00  0.00      CRY4 C
ATOM   2640  O   ILE C 157     -23.682   4.096   1.327  0.00  0.00      CRY4 O
ATOM   2641  N   LEU C 158     -22.033   2.709   0.754  0.00  0.00      CRY4 N
ATOM   2642  HN  LEU C 158     -21.477   1.897   0.919  0.00  0.00      CRY4  
ATOM   2643  CA  LEU C 158     -21.694   3.430  -0.470  0.00  0.00      CRY4 C
ATOM   2644  HA  LEU C 158     -21.479   4.449  -0.172  0.00  0.00      CRY4  
ATOM   2645  CB  LEU C 158     -20.462   2.813  -1.143  0.00  0.00      CRY4 C
ATOM   2646  HB1 LEU C 158     -20.689   1.737  -1.323  0.00  0.00      CRY4  
ATOM   2647  HB2 LEU C 158     -20.330   3.272  -2.148  0.00  0.00      CRY4  
ATOM   2648  CG  LEU C 158     -19.148   2.899  -0.352  0.00  0.00      CRY4 C
ATOM   2649  HG  LEU C 158     -19.225   2.205   0.520  0.00  0.00      CRY4  
ATOM   2650  CD1 LEU C 158     -18.018   2.464  -1.282  0.00  0.00      CRY4 C
ATOM   2651 HD11 LEU C 158     -17.036   2.555  -0.771  0.00  0.00      CRY4  
ATOM   2652 HD12 LEU C 158     -18.153   1.407  -1.594  0.00  0.00      CRY4  
ATOM   2653 HD13 LEU C 158     -17.995   3.099  -2.194  0.00  0.00      CRY4  
ATOM   2654  CD2 LEU C 158     -18.837   4.292   0.180  0.00  0.00      CRY4 C
ATOM   2655 HD21 LEU C 158     -17.887   4.282   0.756  0.00  0.00      CRY4  
ATOM   2656 HD22 LEU C 158     -18.726   5.028  -0.641  0.00  0.00      CRY4  
ATOM   2657 HD23 LEU C 158     -19.650   4.640   0.854  0.00  0.00      CRY4  
ATOM   2658  C   LEU C 158     -22.863   3.476  -1.462  0.00  0.00      CRY4 C
ATOM   2659  O   LEU C 158     -23.076   4.506  -2.092  0.00  0.00      CRY4 O
ATOM   2660  N   SER C 159     -23.678   2.411  -1.555  0.00  0.00      CRY4 N
ATOM   2661  HN  SER C 159     -23.535   1.556  -1.057  0.00  0.00      CRY4  
ATOM   2662  CA  SER C 159     -24.872   2.414  -2.415  0.00  0.00      CRY4 C
ATOM   2663  HA  SER C 159     -24.518   2.740  -3.384  0.00  0.00      CRY4  
ATOM   2664  CB  SER C 159     -25.456   1.012  -2.541  0.00  0.00      CRY4 C
ATOM   2665  HB1 SER C 159     -26.174   1.012  -3.394  0.00  0.00      CRY4  
ATOM   2666  HB2 SER C 159     -24.655   0.279  -2.788  0.00  0.00      CRY4  
ATOM   2667  OG  SER C 159     -26.161   0.585  -1.385  0.00  0.00      CRY4 O
ATOM   2668  HG1 SER C 159     -26.671  -0.194  -1.636  0.00  0.00      CRY4  
ATOM   2669  C   SER C 159     -25.947   3.411  -1.964  0.00  0.00      CRY4 C
ATOM   2670  O   SER C 159     -26.764   3.832  -2.775  0.00  0.00      CRY4 O
ATOM   2671  N   LEU C 160     -25.947   3.802  -0.687  0.00  0.00      CRY4 N
ATOM   2672  HN  LEU C 160     -25.330   3.399  -0.014  0.00  0.00      CRY4  
ATOM   2673  CA  LEU C 160     -26.829   4.838  -0.148  0.00  0.00      CRY4 C
ATOM   2674  HA  LEU C 160     -27.741   4.792  -0.729  0.00  0.00      CRY4  
ATOM   2675  CB  LEU C 160     -27.090   4.570   1.341  0.00  0.00      CRY4 C
ATOM   2676  HB1 LEU C 160     -26.105   4.604   1.860  0.00  0.00      CRY4  
ATOM   2677  HB2 LEU C 160     -27.687   5.410   1.760  0.00  0.00      CRY4  
ATOM   2678  CG  LEU C 160     -27.767   3.222   1.669  0.00  0.00      CRY4 C
ATOM   2679  HG  LEU C 160     -27.153   2.404   1.221  0.00  0.00      CRY4  
ATOM   2680  CD1 LEU C 160     -27.849   3.061   3.188  0.00  0.00      CRY4 C
ATOM   2681 HD11 LEU C 160     -28.375   2.119   3.453  0.00  0.00      CRY4  
ATOM   2682 HD12 LEU C 160     -26.831   3.028   3.633  0.00  0.00      CRY4  
ATOM   2683 HD13 LEU C 160     -28.404   3.908   3.644  0.00  0.00      CRY4  
ATOM   2684  CD2 LEU C 160     -29.173   3.127   1.087  0.00  0.00      CRY4 C
ATOM   2685 HD21 LEU C 160     -29.623   2.139   1.325  0.00  0.00      CRY4  
ATOM   2686 HD22 LEU C 160     -29.841   3.910   1.500  0.00  0.00      CRY4  
ATOM   2687 HD23 LEU C 160     -29.145   3.240  -0.018  0.00  0.00      CRY4  
ATOM   2688  C   LEU C 160     -26.239   6.247  -0.322  0.00  0.00      CRY4 C
ATOM   2689  O   LEU C 160     -26.992   7.212  -0.421  0.00  0.00      CRY4 O
ATOM   2690  N   LEU C 161     -24.923   6.356  -0.336  0.00  0.00      CRY4 N
ATOM   2691  HN  LEU C 161     -24.325   5.560  -0.261  0.00  0.00      CRY4  
ATOM   2692  CA  LEU C 161     -24.214   7.630  -0.461  0.00  0.00      CRY4 C
ATOM   2693  HA  LEU C 161     -24.779   8.348   0.120  0.00  0.00      CRY4  
ATOM   2694  CB  LEU C 161     -22.798   7.448   0.129  0.00  0.00      CRY4 C
ATOM   2695  HB1 LEU C 161     -22.912   6.908   1.097  0.00  0.00      CRY4  
ATOM   2696  HB2 LEU C 161     -22.213   6.772  -0.534  0.00  0.00      CRY4  
ATOM   2697  CG  LEU C 161     -22.051   8.773   0.369  0.00  0.00      CRY4 C
ATOM   2698  HG  LEU C 161     -22.010   9.344  -0.590  0.00  0.00      CRY4  
ATOM   2699  CD1 LEU C 161     -22.693   9.598   1.479  0.00  0.00      CRY4 C
ATOM   2700 HD11 LEU C 161     -22.108  10.525   1.663  0.00  0.00      CRY4  
ATOM   2701 HD12 LEU C 161     -23.729   9.890   1.200  0.00  0.00      CRY4  
ATOM   2702 HD13 LEU C 161     -22.734   9.019   2.425  0.00  0.00      CRY4  
ATOM   2703  CD2 LEU C 161     -20.615   8.475   0.805  0.00  0.00      CRY4 C
ATOM   2704 HD21 LEU C 161     -20.055   9.423   0.964  0.00  0.00      CRY4  
ATOM   2705 HD22 LEU C 161     -20.585   7.903   1.754  0.00  0.00      CRY4  
ATOM   2706 HD23 LEU C 161     -20.085   7.887   0.025  0.00  0.00      CRY4  
ATOM   2707  C   LEU C 161     -24.172   8.138  -1.911  0.00  0.00      CRY4 C
ATOM   2708  O   LEU C 161     -24.183   9.341  -2.144  0.00  0.00      CRY4 O
ATOM   2709  N   GLY C 162     -24.167   7.218  -2.872  0.00  0.00      CRY4 N
ATOM   2710  HN  GLY C 162     -24.302   6.256  -2.636  0.00  0.00      CRY4  
ATOM   2711  CA  GLY C 162     -23.977   7.499  -4.288  0.00  0.00      CRY4 C
ATOM   2712  HA1 GLY C 162     -24.332   8.506  -4.459  0.00  0.00      CRY4  
ATOM   2713  HA2 GLY C 162     -24.515   6.739  -4.839  0.00  0.00      CRY4  
ATOM   2714  C   GLY C 162     -22.506   7.437  -4.710  0.00  0.00      CRY4 C
ATOM   2715  O   GLY C 162     -21.642   7.005  -3.951  0.00  0.00      CRY4 O
ATOM   2716  N   ASP C 163     -22.245   7.852  -5.942  0.00  0.00      CRY4 N
ATOM   2717  HN  ASP C 163     -22.929   8.171  -6.593  0.00  0.00      CRY4  
ATOM   2718  CA  ASP C 163     -20.882   7.882  -6.484  0.00  0.00      CRY4 C
ATOM   2719  HA  ASP C 163     -20.428   6.926  -6.248  0.00  0.00      CRY4  
ATOM   2720  CB  ASP C 163     -20.931   8.070  -8.005  0.00  0.00      CRY4 C
ATOM   2721  HB1 ASP C 163     -21.635   8.890  -8.249  0.00  0.00      CRY4  
ATOM   2722  HB2 ASP C 163     -19.931   8.339  -8.398  0.00  0.00      CRY4  
ATOM   2723  CG  ASP C 163     -21.418   6.823  -8.762  0.00  0.00      CRY4 C
ATOM   2724  OD1 ASP C 163     -21.189   5.696  -8.264  0.00  0.00      CRY4 O
ATOM   2725  OD2 ASP C 163     -21.991   7.002  -9.853  0.00  0.00      CRY4 O
ATOM   2726  C   ASP C 163     -20.027   8.960  -5.799  0.00  0.00      CRY4 C
ATOM   2727  O   ASP C 163     -20.566   9.953  -5.293  0.00  0.00      CRY4 O
ATOM   2728  N   PRO C 164     -18.698   8.796  -5.764  0.00  0.00      CRY4 N
ATOM   2729  CD  PRO C 164     -17.947   7.668  -6.269  0.00  0.00      CRY4 C
ATOM   2730  HD1 PRO C 164     -18.295   7.384  -7.288  0.00  0.00      CRY4  
ATOM   2731  HD2 PRO C 164     -18.048   6.788  -5.594  0.00  0.00      CRY4  
ATOM   2732  CA  PRO C 164     -17.806   9.802  -5.207  0.00  0.00      CRY4 C
ATOM   2733  HA  PRO C 164     -18.060   9.994  -4.171  0.00  0.00      CRY4  
ATOM   2734  CB  PRO C 164     -16.409   9.176  -5.225  0.00  0.00      CRY4 C
ATOM   2735  HB1 PRO C 164     -16.156   8.680  -4.262  0.00  0.00      CRY4  
ATOM   2736  HB2 PRO C 164     -15.619   9.915  -5.490  0.00  0.00      CRY4  
ATOM   2737  CG  PRO C 164     -16.490   8.121  -6.322  0.00  0.00      CRY4 C
ATOM   2738  HG1 PRO C 164     -15.774   7.297  -6.132  0.00  0.00      CRY4  
ATOM   2739  HG2 PRO C 164     -16.272   8.538  -7.332  0.00  0.00      CRY4  
ATOM   2740  C   PRO C 164     -17.855  11.118  -5.986  0.00  0.00      CRY4 C
ATOM   2741  O   PRO C 164     -18.295  11.162  -7.141  0.00  0.00      CRY4 O
ATOM   2742  N   GLU C 165     -17.359  12.196  -5.383  0.00  0.00      CRY4 N
ATOM   2743  HN  GLU C 165     -17.059  12.225  -4.434  0.00  0.00      CRY4  
ATOM   2744  CA  GLU C 165     -17.210  13.461  -6.092  0.00  0.00      CRY4 C
ATOM   2745  HA  GLU C 165     -18.193  13.788  -6.406  0.00  0.00      CRY4  
ATOM   2746  CB  GLU C 165     -16.612  14.548  -5.195  0.00  0.00      CRY4 C
ATOM   2747  HB1 GLU C 165     -15.709  14.127  -4.695  0.00  0.00      CRY4  
ATOM   2748  HB2 GLU C 165     -16.249  15.394  -5.819  0.00  0.00      CRY4  
ATOM   2749  CG  GLU C 165     -17.605  15.044  -4.134  0.00  0.00      CRY4 C
ATOM   2750  HG1 GLU C 165     -18.560  15.315  -4.621  0.00  0.00      CRY4  
ATOM   2751  HG2 GLU C 165     -17.794  14.264  -3.371  0.00  0.00      CRY4  
ATOM   2752  CD  GLU C 165     -17.122  16.316  -3.425  0.00  0.00      CRY4 C
ATOM   2753  OE1 GLU C 165     -17.993  17.008  -2.861  0.00  0.00      CRY4 O
ATOM   2754  OE2 GLU C 165     -15.907  16.598  -3.483  0.00  0.00      CRY4 O
ATOM   2755  C   GLU C 165     -16.357  13.295  -7.358  0.00  0.00      CRY4 C
ATOM   2756  O   GLU C 165     -15.332  12.606  -7.371  0.00  0.00      CRY4 O
ATOM   2757  N   VAL C 166     -16.787  13.977  -8.430  0.00  0.00      CRY4 N
ATOM   2758  HN  VAL C 166     -17.637  14.496  -8.458  0.00  0.00      CRY4  
ATOM   2759  CA  VAL C 166     -16.018  14.008  -9.672  0.00  0.00      CRY4 C
ATOM   2760  HA  VAL C 166     -15.758  12.988  -9.926  0.00  0.00      CRY4  
ATOM   2761  CB  VAL C 166     -16.826  14.573 -10.856  0.00  0.00      CRY4 C
ATOM   2762  HB  VAL C 166     -16.147  14.610 -11.742  0.00  0.00      CRY4  
ATOM   2763  CG1 VAL C 166     -18.018  13.672 -11.175  0.00  0.00      CRY4 C
ATOM   2764 HG11 VAL C 166     -18.618  14.106 -12.004  0.00  0.00      CRY4  
ATOM   2765 HG12 VAL C 166     -17.692  12.661 -11.497  0.00  0.00      CRY4  
ATOM   2766 HG13 VAL C 166     -18.680  13.569 -10.290  0.00  0.00      CRY4  
ATOM   2767  CG2 VAL C 166     -17.335  15.994 -10.622  0.00  0.00      CRY4 C
ATOM   2768 HG21 VAL C 166     -17.943  16.340 -11.485  0.00  0.00      CRY4  
ATOM   2769 HG22 VAL C 166     -17.968  16.037  -9.710  0.00  0.00      CRY4  
ATOM   2770 HG23 VAL C 166     -16.494  16.707 -10.498  0.00  0.00      CRY4  
ATOM   2771  C   VAL C 166     -14.713  14.777  -9.468  0.00  0.00      CRY4 C
ATOM   2772  O   VAL C 166     -14.696  15.758  -8.722  0.00  0.00      CRY4 O
ATOM   2773  N   PRO C 167     -13.627  14.385 -10.146  0.00  0.00      CRY4 N
ATOM   2774  CD  PRO C 167     -13.480  13.195 -10.968  0.00  0.00      CRY4 C
ATOM   2775  HD1 PRO C 167     -13.960  13.326 -11.964  0.00  0.00      CRY4  
ATOM   2776  HD2 PRO C 167     -13.919  12.299 -10.470  0.00  0.00      CRY4  
ATOM   2777  CA  PRO C 167     -12.396  15.159 -10.143  0.00  0.00      CRY4 C
ATOM   2778  HA  PRO C 167     -11.954  15.172  -9.153  0.00  0.00      CRY4  
ATOM   2779  CB  PRO C 167     -11.436  14.438 -11.090  0.00  0.00      CRY4 C
ATOM   2780  HB1 PRO C 167     -10.392  14.418 -10.704  0.00  0.00      CRY4  
ATOM   2781  HB2 PRO C 167     -11.453  14.863 -12.118  0.00  0.00      CRY4  
ATOM   2782  CG  PRO C 167     -11.975  13.016 -11.133  0.00  0.00      CRY4 C
ATOM   2783  HG1 PRO C 167     -11.523  12.398 -10.332  0.00  0.00      CRY4  
ATOM   2784  HG2 PRO C 167     -11.770  12.514 -12.107  0.00  0.00      CRY4  
ATOM   2785  C   PRO C 167     -12.647  16.596 -10.597  0.00  0.00      CRY4 C
ATOM   2786  O   PRO C 167     -13.400  16.831 -11.549  0.00  0.00      CRY4 O
ATOM   2787  N   VAL C 168     -11.985  17.562  -9.965  0.00  0.00      CRY4 N
ATOM   2788  HN  VAL C 168     -11.467  17.426  -9.126  0.00  0.00      CRY4  
ATOM   2789  CA  VAL C 168     -11.969  18.936 -10.470  0.00  0.00      CRY4 C
ATOM   2790  HA  VAL C 168     -12.989  19.220 -10.697  0.00  0.00      CRY4  
ATOM   2791  CB  VAL C 168     -11.475  19.958  -9.433  0.00  0.00      CRY4 C
ATOM   2792  HB  VAL C 168     -11.544  20.972  -9.898  0.00  0.00      CRY4  
ATOM   2793  CG1 VAL C 168     -12.348  19.925  -8.174  0.00  0.00      CRY4 C
ATOM   2794 HG11 VAL C 168     -11.959  20.639  -7.416  0.00  0.00      CRY4  
ATOM   2795 HG12 VAL C 168     -13.396  20.217  -8.394  0.00  0.00      CRY4  
ATOM   2796 HG13 VAL C 168     -12.348  18.910  -7.722  0.00  0.00      CRY4  
ATOM   2797  CG2 VAL C 168     -10.014  19.766  -9.051  0.00  0.00      CRY4 C
ATOM   2798 HG21 VAL C 168      -9.712  20.499  -8.272  0.00  0.00      CRY4  
ATOM   2799 HG22 VAL C 168      -9.846  18.742  -8.653  0.00  0.00      CRY4  
ATOM   2800 HG23 VAL C 168      -9.347  19.914  -9.926  0.00  0.00      CRY4  
ATOM   2801  C   VAL C 168     -11.172  19.003 -11.775  0.00  0.00      CRY4 C
ATOM   2802  O   VAL C 168     -10.374  18.123 -12.088  0.00  0.00      CRY4 O
ATOM   2803  N   ARG C 169     -11.400  20.058 -12.559  0.00  0.00      CRY4 N
ATOM   2804  HN  ARG C 169     -12.095  20.738 -12.331  0.00  0.00      CRY4  
ATOM   2805  CA  ARG C 169     -10.645  20.278 -13.797  0.00  0.00      CRY4 C
ATOM   2806  HA  ARG C 169     -10.766  19.406 -14.428  0.00  0.00      CRY4  
ATOM   2807  CB  ARG C 169     -11.196  21.489 -14.559  0.00  0.00      CRY4 C
ATOM   2808  HB1 ARG C 169     -10.658  21.517 -15.537  0.00  0.00      CRY4  
ATOM   2809  HB2 ARG C 169     -12.267  21.319 -14.804  0.00  0.00      CRY4  
ATOM   2810  CG  ARG C 169     -10.976  22.819 -13.821  0.00  0.00      CRY4 C
ATOM   2811  HG1 ARG C 169     -11.481  22.762 -12.832  0.00  0.00      CRY4  
ATOM   2812  HG2 ARG C 169      -9.891  22.934 -13.598  0.00  0.00      CRY4  
ATOM   2813  CD  ARG C 169     -11.447  23.988 -14.682  0.00  0.00      CRY4 C
ATOM   2814  HD1 ARG C 169     -10.888  23.986 -15.647  0.00  0.00      CRY4  
ATOM   2815  HD2 ARG C 169     -12.538  23.922 -14.901  0.00  0.00      CRY4  
ATOM   2816  NE  ARG C 169     -11.236  25.279 -14.014  0.00  0.00      CRY4 N
ATOM   2817  HE  ARG C 169     -12.062  25.627 -13.556  0.00  0.00      CRY4  
ATOM   2818  CZ  ARG C 169     -10.108  25.980 -13.972  0.00  0.00      CRY4 C
ATOM   2819  NH1 ARG C 169      -8.995  25.570 -14.512  0.00  0.00      CRY4 N
ATOM   2820 HH11 ARG C 169      -8.169  26.111 -14.438  0.00  0.00      CRY4  
ATOM   2821 HH12 ARG C 169      -8.996  24.637 -14.877  0.00  0.00      CRY4  
ATOM   2822  NH2 ARG C 169     -10.081  27.116 -13.370  0.00  0.00      CRY4 N
ATOM   2823 HH21 ARG C 169      -9.267  27.679 -13.411  0.00  0.00      CRY4  
ATOM   2824 HH22 ARG C 169     -10.950  27.480 -13.061  0.00  0.00      CRY4  
ATOM   2825  C   ARG C 169      -9.149  20.412 -13.520  0.00  0.00      CRY4 C
ATOM   2826  O   ARG C 169      -8.754  20.885 -12.459  0.00  0.00      CRY4 O
ATOM   2827  N   ASN C 170      -8.338  20.087 -14.529  0.00  0.00      CRY4 N
ATOM   2828  HN  ASN C 170      -8.646  19.661 -15.379  0.00  0.00      CRY4  
ATOM   2829  CA  ASN C 170      -6.911  20.333 -14.463  0.00  0.00      CRY4 C
ATOM   2830  HA  ASN C 170      -6.565  19.857 -13.552  0.00  0.00      CRY4  
ATOM   2831  CB  ASN C 170      -6.208  19.740 -15.695  0.00  0.00      CRY4 C
ATOM   2832  HB1 ASN C 170      -6.715  20.137 -16.601  0.00  0.00      CRY4  
ATOM   2833  HB2 ASN C 170      -5.151  20.073 -15.732  0.00  0.00      CRY4  
ATOM   2834  CG  ASN C 170      -6.270  18.223 -15.763  0.00  0.00      CRY4 C
ATOM   2835  OD1 ASN C 170      -6.742  17.542 -14.882  0.00  0.00      CRY4 O
ATOM   2836  ND2 ASN C 170      -5.806  17.647 -16.843  0.00  0.00      CRY4 N
ATOM   2837 HD21 ASN C 170      -5.858  16.653 -16.890  0.00  0.00      CRY4  
ATOM   2838 HD22 ASN C 170      -5.446  18.200 -17.588  0.00  0.00      CRY4  
ATOM   2839  C   ASN C 170      -6.626  21.840 -14.339  0.00  0.00      CRY4 C
ATOM   2840  O   ASN C 170      -7.355  22.666 -14.908  0.00  0.00      CRY4 O
ATOM   2841  N   LEU C 171      -5.562  22.170 -13.630  0.00  0.00      CRY4 N
ATOM   2842  HN  LEU C 171      -5.052  21.503 -13.090  0.00  0.00      CRY4  
ATOM   2843  CA  LEU C 171      -5.032  23.521 -13.565  0.00  0.00      CRY4 C
ATOM   2844  HA  LEU C 171      -5.871  24.192 -13.426  0.00  0.00      CRY4  
ATOM   2845  CB  LEU C 171      -4.054  23.643 -12.392  0.00  0.00      CRY4 C
ATOM   2846  HB1 LEU C 171      -3.203  22.954 -12.600  0.00  0.00      CRY4  
ATOM   2847  HB2 LEU C 171      -3.623  24.669 -12.385  0.00  0.00      CRY4  
ATOM   2848  CG  LEU C 171      -4.667  23.292 -11.027  0.00  0.00      CRY4 C
ATOM   2849  HG  LEU C 171      -5.112  22.272 -11.109  0.00  0.00      CRY4  
ATOM   2850  CD1 LEU C 171      -3.582  23.323  -9.949  0.00  0.00      CRY4 C
ATOM   2851 HD11 LEU C 171      -4.020  23.118  -8.949  0.00  0.00      CRY4  
ATOM   2852 HD12 LEU C 171      -2.805  22.554 -10.154  0.00  0.00      CRY4  
ATOM   2853 HD13 LEU C 171      -3.091  24.318  -9.916  0.00  0.00      CRY4  
ATOM   2854  CD2 LEU C 171      -5.781  24.264 -10.623  0.00  0.00      CRY4 C
ATOM   2855 HD21 LEU C 171      -6.212  23.970  -9.641  0.00  0.00      CRY4  
ATOM   2856 HD22 LEU C 171      -5.404  25.303 -10.527  0.00  0.00      CRY4  
ATOM   2857 HD23 LEU C 171      -6.596  24.256 -11.378  0.00  0.00      CRY4  
ATOM   2858  C   LEU C 171      -4.371  23.879 -14.901  0.00  0.00      CRY4 C
ATOM   2859  O   LEU C 171      -3.783  23.034 -15.573  0.00  0.00      CRY4 O
ATOM   2860  N   THR C 172      -4.478  25.157 -15.283  0.00  0.00      CRY4 N
ATOM   2861  HN  THR C 172      -4.952  25.830 -14.716  0.00  0.00      CRY4  
ATOM   2862  CA  THR C 172      -3.934  25.699 -16.530  0.00  0.00      CRY4 C
ATOM   2863  HA  THR C 172      -3.300  24.925 -16.941  0.00  0.00      CRY4  
ATOM   2864  CB  THR C 172      -5.061  26.096 -17.502  0.00  0.00      CRY4 C
ATOM   2865  HB  THR C 172      -4.557  26.427 -18.443  0.00  0.00      CRY4  
ATOM   2866  OG1 THR C 172      -5.786  27.192 -17.000  0.00  0.00      CRY4 O
ATOM   2867  HG1 THR C 172      -6.472  27.368 -17.653  0.00  0.00      CRY4  
ATOM   2868  CG2 THR C 172      -6.043  24.959 -17.795  0.00  0.00      CRY4 C
ATOM   2869 HG21 THR C 172      -6.767  25.255 -18.582  0.00  0.00      CRY4  
ATOM   2870 HG22 THR C 172      -5.498  24.060 -18.153  0.00  0.00      CRY4  
ATOM   2871 HG23 THR C 172      -6.615  24.680 -16.884  0.00  0.00      CRY4  
ATOM   2872  C   THR C 172      -3.034  26.896 -16.255  0.00  0.00      CRY4 C
ATOM   2873  O   THR C 172      -3.084  27.491 -15.176  0.00  0.00      CRY4 O
ATOM   2874  N   ALA C 173      -2.245  27.300 -17.250  0.00  0.00      CRY4 N
ATOM   2875  HN  ALA C 173      -2.174  26.811 -18.119  0.00  0.00      CRY4  
ATOM   2876  CA  ALA C 173      -1.421  28.499 -17.137  0.00  0.00      CRY4 C
ATOM   2877  HA  ALA C 173      -0.720  28.390 -16.317  0.00  0.00      CRY4  
ATOM   2878  CB  ALA C 173      -0.621  28.652 -18.437  0.00  0.00      CRY4 C
ATOM   2879  HB1 ALA C 173       0.003  27.748 -18.599  0.00  0.00      CRY4  
ATOM   2880  HB2 ALA C 173      -1.299  28.760 -19.313  0.00  0.00      CRY4  
ATOM   2881  HB3 ALA C 173       0.055  29.534 -18.400  0.00  0.00      CRY4  
ATOM   2882  C   ALA C 173      -2.250  29.755 -16.835  0.00  0.00      CRY4 C
ATOM   2883  O   ALA C 173      -1.794  30.626 -16.101  0.00  0.00      CRY4 O
ATOM   2884  N   GLU C 174      -3.490  29.834 -17.340  0.00  0.00      CRY4 N
ATOM   2885  HN  GLU C 174      -3.878  29.138 -17.938  0.00  0.00      CRY4  
ATOM   2886  CA  GLU C 174      -4.397  30.954 -17.062  0.00  0.00      CRY4 C
ATOM   2887  HA  GLU C 174      -3.851  31.866 -17.272  0.00  0.00      CRY4  
ATOM   2888  CB  GLU C 174      -5.628  30.853 -17.968  0.00  0.00      CRY4 C
ATOM   2889  HB1 GLU C 174      -6.047  29.824 -17.871  0.00  0.00      CRY4  
ATOM   2890  HB2 GLU C 174      -6.423  31.541 -17.602  0.00  0.00      CRY4  
ATOM   2891  CG  GLU C 174      -5.303  31.141 -19.447  0.00  0.00      CRY4 C
ATOM   2892  HG1 GLU C 174      -5.721  32.123 -19.732  0.00  0.00      CRY4  
ATOM   2893  HG2 GLU C 174      -4.209  31.146 -19.619  0.00  0.00      CRY4  
ATOM   2894  CD  GLU C 174      -5.917  30.153 -20.448  0.00  0.00      CRY4 C
ATOM   2895  OE1 GLU C 174      -5.954  30.526 -21.640  0.00  0.00      CRY4 O
ATOM   2896  OE2 GLU C 174      -6.315  29.048 -20.033  0.00  0.00      CRY4 O
ATOM   2897  C   GLU C 174      -4.850  31.022 -15.599  0.00  0.00      CRY4 C
ATOM   2898  O   GLU C 174      -5.147  32.112 -15.107  0.00  0.00      CRY4 O
ATOM   2899  N   ASP C 175      -4.899  29.889 -14.901  0.00  0.00      CRY4 N
ATOM   2900  HN  ASP C 175      -4.742  28.979 -15.278  0.00  0.00      CRY4  
ATOM   2901  CA  ASP C 175      -5.195  29.868 -13.470  0.00  0.00      CRY4 C
ATOM   2902  HA  ASP C 175      -6.074  30.483 -13.313  0.00  0.00      CRY4  
ATOM   2903  CB  ASP C 175      -5.438  28.438 -12.974  0.00  0.00      CRY4 C
ATOM   2904  HB1 ASP C 175      -4.574  27.802 -13.255  0.00  0.00      CRY4  
ATOM   2905  HB2 ASP C 175      -5.539  28.419 -11.871  0.00  0.00      CRY4  
ATOM   2906  CG  ASP C 175      -6.685  27.815 -13.589  0.00  0.00      CRY4 C
ATOM   2907  OD1 ASP C 175      -7.776  28.420 -13.493  0.00  0.00      CRY4 O
ATOM   2908  OD2 ASP C 175      -6.621  26.691 -14.135  0.00  0.00      CRY4 O
ATOM   2909  C   ASP C 175      -4.054  30.518 -12.676  0.00  0.00      CRY4 C
ATOM   2910  O   ASP C 175      -4.302  31.354 -11.800  0.00  0.00      CRY4 O
ATOM   2911  N   PHE C 176      -2.807  30.197 -13.032  0.00  0.00      CRY4 N
ATOM   2912  HN  PHE C 176      -2.618  29.555 -13.773  0.00  0.00      CRY4  
ATOM   2913  CA  PHE C 176      -1.620  30.739 -12.387  0.00  0.00      CRY4 C
ATOM   2914  HA  PHE C 176      -1.849  30.741 -11.329  0.00  0.00      CRY4  
ATOM   2915  CB  PHE C 176      -0.422  29.832 -12.668  0.00  0.00      CRY4 C
ATOM   2916  HB1 PHE C 176      -0.450  29.511 -13.732  0.00  0.00      CRY4  
ATOM   2917  HB2 PHE C 176       0.536  30.374 -12.515  0.00  0.00      CRY4  
ATOM   2918  CG  PHE C 176      -0.429  28.562 -11.836  0.00  0.00      CRY4 C
ATOM   2919  CD1 PHE C 176       0.172  28.556 -10.567  0.00  0.00      CRY4 C
ATOM   2920  HD1 PHE C 176       0.641  29.457 -10.194  0.00  0.00      CRY4  
ATOM   2921  CE1 PHE C 176       0.169  27.385  -9.791  0.00  0.00      CRY4 C
ATOM   2922  HE1 PHE C 176       0.632  27.384  -8.814  0.00  0.00      CRY4  
ATOM   2923  CZ  PHE C 176      -0.442  26.215 -10.278  0.00  0.00      CRY4 C
ATOM   2924  HZ  PHE C 176      -0.450  25.315  -9.679  0.00  0.00      CRY4  
ATOM   2925  CD2 PHE C 176      -1.043  27.397 -12.321  0.00  0.00      CRY4 C
ATOM   2926  HD2 PHE C 176      -1.493  27.392 -13.304  0.00  0.00      CRY4  
ATOM   2927  CE2 PHE C 176      -1.052  26.222 -11.543  0.00  0.00      CRY4 C
ATOM   2928  HE2 PHE C 176      -1.527  25.328 -11.922  0.00  0.00      CRY4  
ATOM   2929  C   PHE C 176      -1.312  32.193 -12.786  0.00  0.00      CRY4 C
ATOM   2930  O   PHE C 176      -0.849  32.959 -11.946  0.00  0.00      CRY4 O
ATOM   2931  N   GLN C 177      -1.623  32.613 -14.022  0.00  0.00      CRY4 N
ATOM   2932  HN  GLN C 177      -2.029  32.010 -14.705  0.00  0.00      CRY4  
ATOM   2933  CA  GLN C 177      -1.397  33.993 -14.484  0.00  0.00      CRY4 C
ATOM   2934  HA  GLN C 177      -0.335  34.176 -14.367  0.00  0.00      CRY4  
ATOM   2935  CB  GLN C 177      -1.822  34.140 -15.944  0.00  0.00      CRY4 C
ATOM   2936  HB1 GLN C 177      -2.673  33.438 -16.103  0.00  0.00      CRY4  
ATOM   2937  HB2 GLN C 177      -2.229  35.164 -16.107  0.00  0.00      CRY4  
ATOM   2938  CG  GLN C 177      -0.683  33.821 -16.915  0.00  0.00      CRY4 C
ATOM   2939  HG1 GLN C 177       0.168  34.517 -16.756  0.00  0.00      CRY4  
ATOM   2940  HG2 GLN C 177      -0.312  32.788 -16.760  0.00  0.00      CRY4  
ATOM   2941  CD  GLN C 177      -1.097  33.977 -18.374  0.00  0.00      CRY4 C
ATOM   2942  OE1 GLN C 177      -2.228  34.272 -18.727  0.00  0.00      CRY4 O
ATOM   2943  NE2 GLN C 177      -0.183  33.807 -19.299  0.00  0.00      CRY4 N
ATOM   2944 HE21 GLN C 177      -0.474  33.917 -20.245  0.00  0.00      CRY4  
ATOM   2945 HE22 GLN C 177       0.745  33.563 -19.038  0.00  0.00      CRY4  
ATOM   2946  C   GLN C 177      -2.142  35.050 -13.654  0.00  0.00      CRY4 C
ATOM   2947  O   GLN C 177      -1.747  36.212 -13.646  0.00  0.00      CRY4 O
ATOM   2948  N   ARG C 178      -3.231  34.682 -12.990  0.00  0.00      CRY4 N
ATOM   2949  HN  ARG C 178      -3.578  33.751 -13.071  0.00  0.00      CRY4  
ATOM   2950  CA  ARG C 178      -3.981  35.592 -12.113  0.00  0.00      CRY4 C
ATOM   2951  HA  ARG C 178      -4.037  36.553 -12.610  0.00  0.00      CRY4  
ATOM   2952  CB  ARG C 178      -5.392  35.036 -11.884  0.00  0.00      CRY4 C
ATOM   2953  HB1 ARG C 178      -5.262  34.005 -11.476  0.00  0.00      CRY4  
ATOM   2954  HB2 ARG C 178      -5.898  35.620 -11.085  0.00  0.00      CRY4  
ATOM   2955  CG  ARG C 178      -6.185  34.991 -13.184  0.00  0.00      CRY4 C
ATOM   2956  HG1 ARG C 178      -6.195  36.010 -13.628  0.00  0.00      CRY4  
ATOM   2957  HG2 ARG C 178      -5.642  34.350 -13.917  0.00  0.00      CRY4  
ATOM   2958  CD  ARG C 178      -7.576  34.412 -12.909  0.00  0.00      CRY4 C
ATOM   2959  HD1 ARG C 178      -7.472  33.408 -12.436  0.00  0.00      CRY4  
ATOM   2960  HD2 ARG C 178      -8.164  35.069 -12.227  0.00  0.00      CRY4  
ATOM   2961  NE  ARG C 178      -8.338  34.289 -14.153  0.00  0.00      CRY4 N
ATOM   2962  HE  ARG C 178      -7.805  34.541 -14.969  0.00  0.00      CRY4  
ATOM   2963  CZ  ARG C 178      -9.592  33.894 -14.247  0.00  0.00      CRY4 C
ATOM   2964  NH1 ARG C 178     -10.298  33.604 -13.185  0.00  0.00      CRY4 N
ATOM   2965 HH11 ARG C 178     -11.232  33.284 -13.271  0.00  0.00      CRY4  
ATOM   2966 HH12 ARG C 178      -9.804  33.591 -12.313  0.00  0.00      CRY4  
ATOM   2967  NH2 ARG C 178     -10.157  33.789 -15.416  0.00  0.00      CRY4 N
ATOM   2968 HH21 ARG C 178     -11.122  33.578 -15.481  0.00  0.00      CRY4  
ATOM   2969 HH22 ARG C 178      -9.645  34.132 -16.194  0.00  0.00      CRY4  
ATOM   2970  C   ARG C 178      -3.288  35.833 -10.772  0.00  0.00      CRY4 C
ATOM   2971  O   ARG C 178      -3.609  36.807 -10.106  0.00  0.00      CRY4 O
ATOM   2972  N   CYS C 179      -2.386  34.966 -10.410  0.00  0.00      CRY4 N
ATOM   2973  HN  CYS C 179      -2.159  34.192 -10.999  0.00  0.00      CRY4  
ATOM   2974  CA  CYS C 179      -1.639  35.022  -9.166  0.00  0.00      CRY4 C
ATOM   2975  HA  CYS C 179      -2.048  35.837  -8.580  0.00  0.00      CRY4  
ATOM   2976  CB  CYS C 179      -1.763  33.680  -8.442  0.00  0.00      CRY4 C
ATOM   2977  HB1 CYS C 179      -1.355  32.899  -9.123  0.00  0.00      CRY4  
ATOM   2978  HB2 CYS C 179      -1.109  33.674  -7.542  0.00  0.00      CRY4  
ATOM   2979  SG  CYS C 179      -3.505  33.324  -8.059  0.00  0.00      CRY4 S
ATOM   2980  HG1 CYS C 179      -3.314  32.117  -7.523  0.00  0.00      CRY4  
ATOM   2981  C   CYS C 179      -0.178  35.354  -9.466  0.00  0.00      CRY4 C
ATOM   2982  O   CYS C 179       0.434  34.726 -10.327  0.00  0.00      CRY4 O
ATOM   2983  N   SER C 180       0.425  36.286  -8.742  0.00  0.00      CRY4 N
ATOM   2984  HN  SER C 180      -0.013  36.913  -8.099  0.00  0.00      CRY4  
ATOM   2985  CA  SER C 180       1.871  36.459  -8.855  0.00  0.00      CRY4 C
ATOM   2986  HA  SER C 180       2.092  36.556  -9.910  0.00  0.00      CRY4  
ATOM   2987  CB  SER C 180       2.360  37.721  -8.141  0.00  0.00      CRY4 C
ATOM   2988  HB1 SER C 180       3.397  37.935  -8.487  0.00  0.00      CRY4  
ATOM   2989  HB2 SER C 180       1.733  38.596  -8.426  0.00  0.00      CRY4  
ATOM   2990  OG  SER C 180       2.391  37.581  -6.741  0.00  0.00      CRY4 O
ATOM   2991  HG1 SER C 180       2.911  38.317  -6.394  0.00  0.00      CRY4  
ATOM   2992  C   SER C 180       2.578  35.200  -8.357  0.00  0.00      CRY4 C
ATOM   2993  O   SER C 180       2.336  34.748  -7.234  0.00  0.00      CRY4 O
ATOM   2994  N   ALA C 181       3.464  34.667  -9.180  0.00  0.00      CRY4 N
ATOM   2995  HN  ALA C 181       3.573  34.994 -10.118  0.00  0.00      CRY4  
ATOM   2996  CA  ALA C 181       4.342  33.575  -8.794  0.00  0.00      CRY4 C
ATOM   2997  HA  ALA C 181       3.800  32.826  -8.228  0.00  0.00      CRY4  
ATOM   2998  CB  ALA C 181       4.876  32.910 -10.063  0.00  0.00      CRY4 C
ATOM   2999  HB1 ALA C 181       4.027  32.519 -10.664  0.00  0.00      CRY4  
ATOM   3000  HB2 ALA C 181       5.433  33.639 -10.691  0.00  0.00      CRY4  
ATOM   3001  HB3 ALA C 181       5.550  32.059  -9.826  0.00  0.00      CRY4  
ATOM   3002  C   ALA C 181       5.472  34.084  -7.873  0.00  0.00      CRY4 C
ATOM   3003  O   ALA C 181       5.765  35.284  -7.860  0.00  0.00      CRY4 O
ATOM   3004  N   PRO C 182       6.137  33.200  -7.125  0.00  0.00      CRY4 N
ATOM   3005  CD  PRO C 182       5.797  31.802  -6.924  0.00  0.00      CRY4 C
ATOM   3006  HD1 PRO C 182       6.123  31.175  -7.785  0.00  0.00      CRY4  
ATOM   3007  HD2 PRO C 182       4.701  31.666  -6.773  0.00  0.00      CRY4  
ATOM   3008  CA  PRO C 182       7.375  33.524  -6.439  0.00  0.00      CRY4 C
ATOM   3009  HA  PRO C 182       7.208  34.297  -5.698  0.00  0.00      CRY4  
ATOM   3010  CB  PRO C 182       7.817  32.240  -5.721  0.00  0.00      CRY4 C
ATOM   3011  HB1 PRO C 182       8.166  32.436  -4.683  0.00  0.00      CRY4  
ATOM   3012  HB2 PRO C 182       8.598  31.687  -6.287  0.00  0.00      CRY4  
ATOM   3013  CG  PRO C 182       6.550  31.395  -5.667  0.00  0.00      CRY4 C
ATOM   3014  HG1 PRO C 182       5.981  31.596  -4.738  0.00  0.00      CRY4  
ATOM   3015  HG2 PRO C 182       6.765  30.303  -5.706  0.00  0.00      CRY4  
ATOM   3016  C   PRO C 182       8.452  33.995  -7.421  0.00  0.00      CRY4 C
ATOM   3017  O   PRO C 182       8.467  33.588  -8.589  0.00  0.00      CRY4 O
ATOM   3018  N   ASP C 183       9.360  34.816  -6.933  0.00  0.00      CRY4 N
ATOM   3019  HN  ASP C 183       9.327  35.224  -6.025  0.00  0.00      CRY4  
ATOM   3020  CA  ASP C 183      10.539  35.221  -7.697  0.00  0.00      CRY4 C
ATOM   3021  HA  ASP C 183      10.192  35.676  -8.618  0.00  0.00      CRY4  
ATOM   3022  CB  ASP C 183      11.364  36.211  -6.853  0.00  0.00      CRY4 C
ATOM   3023  HB1 ASP C 183      10.682  36.954  -6.390  0.00  0.00      CRY4  
ATOM   3024  HB2 ASP C 183      11.902  35.681  -6.044  0.00  0.00      CRY4  
ATOM   3025  CG  ASP C 183      12.384  36.988  -7.679  0.00  0.00      CRY4 C
ATOM   3026  OD1 ASP C 183      13.080  36.350  -8.492  0.00  0.00      CRY4 O
ATOM   3027  OD2 ASP C 183      12.440  38.223  -7.501  0.00  0.00      CRY4 O
ATOM   3028  C   ASP C 183      11.359  33.974  -8.097  0.00  0.00      CRY4 C
ATOM   3029  O   ASP C 183      11.575  33.107  -7.248  0.00  0.00      CRY4 O
ATOM   3030  N   PRO C 184      11.807  33.848  -9.360  0.00  0.00      CRY4 N
ATOM   3031  CD  PRO C 184      11.506  34.727 -10.492  0.00  0.00      CRY4 C
ATOM   3032  HD1 PRO C 184      12.069  35.685 -10.417  0.00  0.00      CRY4  
ATOM   3033  HD2 PRO C 184      10.416  34.951 -10.549  0.00  0.00      CRY4  
ATOM   3034  CA  PRO C 184      12.666  32.743  -9.790  0.00  0.00      CRY4 C
ATOM   3035  HA  PRO C 184      12.080  31.832  -9.840  0.00  0.00      CRY4  
ATOM   3036  CB  PRO C 184      13.097  33.104 -11.217  0.00  0.00      CRY4 C
ATOM   3037  HB1 PRO C 184      13.203  32.209 -11.870  0.00  0.00      CRY4  
ATOM   3038  HB2 PRO C 184      14.033  33.705 -11.241  0.00  0.00      CRY4  
ATOM   3039  CG  PRO C 184      11.945  33.960 -11.732  0.00  0.00      CRY4 C
ATOM   3040  HG1 PRO C 184      11.140  33.330 -12.158  0.00  0.00      CRY4  
ATOM   3041  HG2 PRO C 184      12.264  34.683 -12.517  0.00  0.00      CRY4  
ATOM   3042  C   PRO C 184      13.883  32.507  -8.883  0.00  0.00      CRY4 C
ATOM   3043  O   PRO C 184      14.230  31.355  -8.614  0.00  0.00      CRY4 O
ATOM   3044  N   ASP C 185      14.468  33.561  -8.336  0.00  0.00      CRY4 N
ATOM   3045  HN  ASP C 185      14.183  34.500  -8.509  0.00  0.00      CRY4  
ATOM   3046  CA  ASP C 185      15.606  33.469  -7.410  0.00  0.00      CRY4 C
ATOM   3047  HA  ASP C 185      16.372  32.893  -7.916  0.00  0.00      CRY4  
ATOM   3048  CB  ASP C 185      16.094  34.883  -7.046  0.00  0.00      CRY4 C
ATOM   3049  HB1 ASP C 185      15.225  35.503  -6.746  0.00  0.00      CRY4  
ATOM   3050  HB2 ASP C 185      16.804  34.844  -6.197  0.00  0.00      CRY4  
ATOM   3051  CG  ASP C 185      16.793  35.653  -8.185  0.00  0.00      CRY4 C
ATOM   3052  OD1 ASP C 185      17.060  35.053  -9.243  0.00  0.00      CRY4 O
ATOM   3053  OD2 ASP C 185      17.115  36.843  -7.953  0.00  0.00      CRY4 O
ATOM   3054  C   ASP C 185      15.245  32.697  -6.127  0.00  0.00      CRY4 C
ATOM   3055  O   ASP C 185      16.076  31.995  -5.533  0.00  0.00      CRY4 O
ATOM   3056  N   LEU C 186      13.985  32.773  -5.700  0.00  0.00      CRY4 N
ATOM   3057  HN  LEU C 186      13.303  33.373  -6.113  0.00  0.00      CRY4  
ATOM   3058  CA  LEU C 186      13.485  31.977  -4.576  0.00  0.00      CRY4 C
ATOM   3059  HA  LEU C 186      14.184  32.128  -3.763  0.00  0.00      CRY4  
ATOM   3060  CB  LEU C 186      12.083  32.465  -4.168  0.00  0.00      CRY4 C
ATOM   3061  HB1 LEU C 186      11.625  32.938  -5.067  0.00  0.00      CRY4  
ATOM   3062  HB2 LEU C 186      11.449  31.583  -3.929  0.00  0.00      CRY4  
ATOM   3063  CG  LEU C 186      12.126  33.471  -3.012  0.00  0.00      CRY4 C
ATOM   3064  HG  LEU C 186      13.174  33.846  -2.907  0.00  0.00      CRY4  
ATOM   3065  CD1 LEU C 186      11.155  34.619  -3.234  0.00  0.00      CRY4 C
ATOM   3066 HD11 LEU C 186      11.165  35.312  -2.366  0.00  0.00      CRY4  
ATOM   3067 HD12 LEU C 186      11.433  35.195  -4.143  0.00  0.00      CRY4  
ATOM   3068 HD13 LEU C 186      10.120  34.238  -3.362  0.00  0.00      CRY4  
ATOM   3069  CD2 LEU C 186      11.738  32.786  -1.708  0.00  0.00      CRY4 C
ATOM   3070 HD21 LEU C 186      11.786  33.508  -0.863  0.00  0.00      CRY4  
ATOM   3071 HD22 LEU C 186      10.706  32.384  -1.748  0.00  0.00      CRY4  
ATOM   3072 HD23 LEU C 186      12.432  31.947  -1.487  0.00  0.00      CRY4  
ATOM   3073  C   LEU C 186      13.464  30.481  -4.894  0.00  0.00      CRY4 C
ATOM   3074  O   LEU C 186      13.754  29.671  -4.011  0.00  0.00      CRY4 O
ATOM   3075  N   ALA C 187      13.158  30.105  -6.142  0.00  0.00      CRY4 N
ATOM   3076  HN  ALA C 187      12.918  30.768  -6.851  0.00  0.00      CRY4  
ATOM   3077  CA  ALA C 187      13.152  28.710  -6.561  0.00  0.00      CRY4 C
ATOM   3078  HA  ALA C 187      12.563  28.115  -5.873  0.00  0.00      CRY4  
ATOM   3079  CB  ALA C 187      12.492  28.608  -7.940  0.00  0.00      CRY4 C
ATOM   3080  HB1 ALA C 187      11.459  29.013  -7.890  0.00  0.00      CRY4  
ATOM   3081  HB2 ALA C 187      13.053  29.199  -8.696  0.00  0.00      CRY4  
ATOM   3082  HB3 ALA C 187      12.431  27.555  -8.288  0.00  0.00      CRY4  
ATOM   3083  C   ALA C 187      14.562  28.100  -6.561  0.00  0.00      CRY4 C
ATOM   3084  O   ALA C 187      14.728  26.930  -6.221  0.00  0.00      CRY4 O
ATOM   3085  N   GLU C 188      15.598  28.895  -6.867  0.00  0.00      CRY4 N
ATOM   3086  HN  GLU C 188      15.508  29.825  -7.211  0.00  0.00      CRY4  
ATOM   3087  CA  GLU C 188      16.989  28.446  -6.715  0.00  0.00      CRY4 C
ATOM   3088  HA  GLU C 188      17.074  27.474  -7.185  0.00  0.00      CRY4  
ATOM   3089  CB  GLU C 188      17.966  29.406  -7.397  0.00  0.00      CRY4 C
ATOM   3090  HB1 GLU C 188      17.674  30.448  -7.128  0.00  0.00      CRY4  
ATOM   3091  HB2 GLU C 188      18.989  29.261  -6.982  0.00  0.00      CRY4  
ATOM   3092  CG  GLU C 188      17.986  29.263  -8.921  0.00  0.00      CRY4 C
ATOM   3093  HG1 GLU C 188      17.982  28.191  -9.191  0.00  0.00      CRY4  
ATOM   3094  HG2 GLU C 188      17.106  29.758  -9.378  0.00  0.00      CRY4  
ATOM   3095  CD  GLU C 188      19.259  29.849  -9.559  0.00  0.00      CRY4 C
ATOM   3096  OE1 GLU C 188      19.615  29.369 -10.652  0.00  0.00      CRY4 O
ATOM   3097  OE2 GLU C 188      19.908  30.702  -8.927  0.00  0.00      CRY4 O
ATOM   3098  C   GLU C 188      17.386  28.275  -5.242  0.00  0.00      CRY4 C
ATOM   3099  O   GLU C 188      18.050  27.299  -4.890  0.00  0.00      CRY4 O
ATOM   3100  N   CYS C 189      16.963  29.185  -4.376  0.00  0.00      CRY4 N
ATOM   3101  HN  CYS C 189      16.430  29.980  -4.659  0.00  0.00      CRY4  
ATOM   3102  CA  CYS C 189      17.235  29.109  -2.947  0.00  0.00      CRY4 C
ATOM   3103  HA  CYS C 189      18.301  28.938  -2.856  0.00  0.00      CRY4  
ATOM   3104  CB  CYS C 189      16.829  30.427  -2.281  0.00  0.00      CRY4 C
ATOM   3105  HB1 CYS C 189      15.808  30.681  -2.646  0.00  0.00      CRY4  
ATOM   3106  HB2 CYS C 189      16.734  30.281  -1.181  0.00  0.00      CRY4  
ATOM   3107  SG  CYS C 189      17.996  31.747  -2.725  0.00  0.00      CRY4 S
ATOM   3108  HG1 CYS C 189      17.374  32.740  -2.087  0.00  0.00      CRY4  
ATOM   3109  C   CYS C 189      16.512  27.929  -2.270  0.00  0.00      CRY4 C
ATOM   3110  O   CYS C 189      17.091  27.270  -1.412  0.00  0.00      CRY4 O
ATOM   3111  N   TYR C 190      15.269  27.661  -2.675  0.00  0.00      CRY4 N
ATOM   3112  HN  TYR C 190      14.864  28.198  -3.413  0.00  0.00      CRY4  
ATOM   3113  CA  TYR C 190      14.396  26.617  -2.131  0.00  0.00      CRY4 C
ATOM   3114  HA  TYR C 190      14.911  26.213  -1.268  0.00  0.00      CRY4  
ATOM   3115  CB  TYR C 190      13.085  27.246  -1.653  0.00  0.00      CRY4 C
ATOM   3116  HB1 TYR C 190      12.594  27.760  -2.509  0.00  0.00      CRY4  
ATOM   3117  HB2 TYR C 190      12.383  26.464  -1.292  0.00  0.00      CRY4  
ATOM   3118  CG  TYR C 190      13.239  28.291  -0.572  0.00  0.00      CRY4 C
ATOM   3119  CD1 TYR C 190      14.013  28.030   0.580  0.00  0.00      CRY4 C
ATOM   3120  HD1 TYR C 190      14.502  27.073   0.693  0.00  0.00      CRY4  
ATOM   3121  CE1 TYR C 190      14.140  28.989   1.597  0.00  0.00      CRY4 C
ATOM   3122  HE1 TYR C 190      14.739  28.786   2.472  0.00  0.00      CRY4  
ATOM   3123  CZ  TYR C 190      13.473  30.222   1.475  0.00  0.00      CRY4 C
ATOM   3124  OH  TYR C 190      13.596  31.152   2.467  0.00  0.00      CRY4 O
ATOM   3125  HH  TYR C 190      13.137  31.944   2.177  0.00  0.00      CRY4  
ATOM   3126  CD2 TYR C 190      12.580  29.529  -0.683  0.00  0.00      CRY4 C
ATOM   3127  HD2 TYR C 190      11.950  29.731  -1.538  0.00  0.00      CRY4  
ATOM   3128  CE2 TYR C 190      12.692  30.495   0.337  0.00  0.00      CRY4 C
ATOM   3129  HE2 TYR C 190      12.160  31.431   0.249  0.00  0.00      CRY4  
ATOM   3130  C   TYR C 190      14.196  25.460  -3.121  0.00  0.00      CRY4 C
ATOM   3131  O   TYR C 190      13.085  24.980  -3.347  0.00  0.00      CRY4 O
ATOM   3132  N   ARG C 191      15.280  25.021  -3.752  0.00  0.00      CRY4 N
ATOM   3133  HN  ARG C 191      16.159  25.465  -3.597  0.00  0.00      CRY4  
ATOM   3134  CA  ARG C 191      15.269  23.890  -4.692  0.00  0.00      CRY4 C
ATOM   3135  HA  ARG C 191      14.452  24.035  -5.388  0.00  0.00      CRY4  
ATOM   3136  CB  ARG C 191      16.566  23.866  -5.503  0.00  0.00      CRY4 C
ATOM   3137  HB1 ARG C 191      16.438  23.076  -6.281  0.00  0.00      CRY4  
ATOM   3138  HB2 ARG C 191      16.677  24.825  -6.055  0.00  0.00      CRY4  
ATOM   3139  CG  ARG C 191      17.805  23.545  -4.656  0.00  0.00      CRY4 C
ATOM   3140  HG1 ARG C 191      17.827  24.236  -3.784  0.00  0.00      CRY4  
ATOM   3141  HG2 ARG C 191      17.694  22.524  -4.225  0.00  0.00      CRY4  
ATOM   3142  CD  ARG C 191      19.071  23.601  -5.511  0.00  0.00      CRY4 C
ATOM   3143  HD1 ARG C 191      18.948  22.936  -6.398  0.00  0.00      CRY4  
ATOM   3144  HD2 ARG C 191      19.279  24.637  -5.867  0.00  0.00      CRY4  
ATOM   3145  NE  ARG C 191      20.245  23.172  -4.747  0.00  0.00      CRY4 N
ATOM   3146  HE  ARG C 191      20.014  22.810  -3.838  0.00  0.00      CRY4  
ATOM   3147  CZ  ARG C 191      21.507  23.227  -5.149  0.00  0.00      CRY4 C
ATOM   3148  NH1 ARG C 191      21.823  23.714  -6.317  0.00  0.00      CRY4 N
ATOM   3149 HH11 ARG C 191      22.766  23.727  -6.619  0.00  0.00      CRY4  
ATOM   3150 HH12 ARG C 191      21.059  23.938  -6.926  0.00  0.00      CRY4  
ATOM   3151  NH2 ARG C 191      22.454  22.785  -4.375  0.00  0.00      CRY4 N
ATOM   3152 HH21 ARG C 191      23.401  22.904  -4.637  0.00  0.00      CRY4  
ATOM   3153 HH22 ARG C 191      22.197  22.532  -3.452  0.00  0.00      CRY4  
ATOM   3154  C   ARG C 191      15.001  22.561  -3.971  0.00  0.00      CRY4 C
ATOM   3155  O   ARG C 191      15.307  22.404  -2.788  0.00  0.00      CRY4 O
ATOM   3156  N   VAL C 192      14.533  21.594  -4.742  0.00  0.00      CRY4 N
ATOM   3157  HN  VAL C 192      14.203  21.739  -5.671  0.00  0.00      CRY4  
ATOM   3158  CA  VAL C 192      14.461  20.203  -4.283  0.00  0.00      CRY4 C
ATOM   3159  HA  VAL C 192      13.875  20.171  -3.373  0.00  0.00      CRY4  
ATOM   3160  CB  VAL C 192      13.834  19.284  -5.347  0.00  0.00      CRY4 C
ATOM   3161  HB  VAL C 192      14.527  19.261  -6.224  0.00  0.00      CRY4  
ATOM   3162  CG1 VAL C 192      13.664  17.859  -4.804  0.00  0.00      CRY4 C
ATOM   3163 HG11 VAL C 192      13.176  17.213  -5.565  0.00  0.00      CRY4  
ATOM   3164 HG12 VAL C 192      14.642  17.395  -4.556  0.00  0.00      CRY4  
ATOM   3165 HG13 VAL C 192      13.028  17.858  -3.893  0.00  0.00      CRY4  
ATOM   3166  CG2 VAL C 192      12.452  19.786  -5.784  0.00  0.00      CRY4 C
ATOM   3167 HG21 VAL C 192      11.997  19.091  -6.521  0.00  0.00      CRY4  
ATOM   3168 HG22 VAL C 192      11.770  19.863  -4.910  0.00  0.00      CRY4  
ATOM   3169 HG23 VAL C 192      12.519  20.785  -6.263  0.00  0.00      CRY4  
ATOM   3170  C   VAL C 192      15.874  19.729  -3.936  0.00  0.00      CRY4 C
ATOM   3171  O   VAL C 192      16.777  19.826  -4.782  0.00  0.00      CRY4 O
ATOM   3172  N   PRO C 193      16.117  19.239  -2.709  0.00  0.00      CRY4 N
ATOM   3173  CD  PRO C 193      15.181  19.108  -1.608  0.00  0.00      CRY4 C
ATOM   3174  HD1 PRO C 193      14.245  18.598  -1.932  0.00  0.00      CRY4  
ATOM   3175  HD2 PRO C 193      14.920  20.103  -1.179  0.00  0.00      CRY4  
ATOM   3176  CA  PRO C 193      17.435  18.761  -2.330  0.00  0.00      CRY4 C
ATOM   3177  HA  PRO C 193      18.186  19.520  -2.519  0.00  0.00      CRY4  
ATOM   3178  CB  PRO C 193      17.378  18.542  -0.815  0.00  0.00      CRY4 C
ATOM   3179  HB1 PRO C 193      17.680  19.444  -0.238  0.00  0.00      CRY4  
ATOM   3180  HB2 PRO C 193      17.976  17.663  -0.486  0.00  0.00      CRY4  
ATOM   3181  CG  PRO C 193      15.902  18.261  -0.562  0.00  0.00      CRY4 C
ATOM   3182  HG1 PRO C 193      15.626  18.530   0.476  0.00  0.00      CRY4  
ATOM   3183  HG2 PRO C 193      15.644  17.189  -0.718  0.00  0.00      CRY4  
ATOM   3184  C   PRO C 193      17.804  17.494  -3.095  0.00  0.00      CRY4 C
ATOM   3185  O   PRO C 193      16.956  16.655  -3.409  0.00  0.00      CRY4 O
ATOM   3186  N   LEU C 194      19.099  17.324  -3.351  0.00  0.00      CRY4 N
ATOM   3187  HN  LEU C 194      19.805  18.006  -3.172  0.00  0.00      CRY4  
ATOM   3188  CA  LEU C 194      19.597  16.083  -3.933  0.00  0.00      CRY4 C
ATOM   3189  HA  LEU C 194      18.902  15.791  -4.710  0.00  0.00      CRY4  
ATOM   3190  CB  LEU C 194      20.996  16.311  -4.518  0.00  0.00      CRY4 C
ATOM   3191  HB1 LEU C 194      21.648  16.664  -3.686  0.00  0.00      CRY4  
ATOM   3192  HB2 LEU C 194      21.416  15.334  -4.844  0.00  0.00      CRY4  
ATOM   3193  CG  LEU C 194      21.060  17.336  -5.664  0.00  0.00      CRY4 C
ATOM   3194  HG  LEU C 194      20.585  18.286  -5.320  0.00  0.00      CRY4  
ATOM   3195  CD1 LEU C 194      22.526  17.568  -6.061  0.00  0.00      CRY4 C
ATOM   3196 HD11 LEU C 194      22.590  18.270  -6.920  0.00  0.00      CRY4  
ATOM   3197 HD12 LEU C 194      23.097  18.002  -5.212  0.00  0.00      CRY4  
ATOM   3198 HD13 LEU C 194      23.008  16.612  -6.357  0.00  0.00      CRY4  
ATOM   3199  CD2 LEU C 194      20.301  16.849  -6.912  0.00  0.00      CRY4 C
ATOM   3200 HD21 LEU C 194      20.347  17.616  -7.715  0.00  0.00      CRY4  
ATOM   3201 HD22 LEU C 194      20.734  15.912  -7.315  0.00  0.00      CRY4  
ATOM   3202 HD23 LEU C 194      19.232  16.664  -6.670  0.00  0.00      CRY4  
ATOM   3203  C   LEU C 194      19.603  14.968  -2.872  0.00  0.00      CRY4 C
ATOM   3204  O   LEU C 194      19.785  15.233  -1.679  0.00  0.00      CRY4 O
ATOM   3205  N   PRO C 195      19.504  13.689  -3.274  0.00  0.00      CRY4 N
ATOM   3206  CD  PRO C 195      19.188  13.213  -4.612  0.00  0.00      CRY4 C
ATOM   3207  HD1 PRO C 195      20.074  13.293  -5.283  0.00  0.00      CRY4  
ATOM   3208  HD2 PRO C 195      18.347  13.794  -5.054  0.00  0.00      CRY4  
ATOM   3209  CA  PRO C 195      19.605  12.565  -2.339  0.00  0.00      CRY4 C
ATOM   3210  HA  PRO C 195      18.733  12.548  -1.697  0.00  0.00      CRY4  
ATOM   3211  CB  PRO C 195      19.582  11.317  -3.220  0.00  0.00      CRY4 C
ATOM   3212  HB1 PRO C 195      19.058  10.463  -2.734  0.00  0.00      CRY4  
ATOM   3213  HB2 PRO C 195      20.601  11.004  -3.540  0.00  0.00      CRY4  
ATOM   3214  CG  PRO C 195      18.787  11.755  -4.450  0.00  0.00      CRY4 C
ATOM   3215  HG1 PRO C 195      17.698  11.621  -4.292  0.00  0.00      CRY4  
ATOM   3216  HG2 PRO C 195      19.069  11.193  -5.369  0.00  0.00      CRY4  
ATOM   3217  C   PRO C 195      20.868  12.604  -1.468  0.00  0.00      CRY4 C
ATOM   3218  O   PRO C 195      20.821  12.279  -0.282  0.00  0.00      CRY4 O
ATOM   3219  N   VAL C 196      21.993  13.040  -2.030  0.00  0.00      CRY4 N
ATOM   3220  HN  VAL C 196      22.027  13.309  -2.989  0.00  0.00      CRY4  
ATOM   3221  CA  VAL C 196      23.270  13.169  -1.321  0.00  0.00      CRY4 C
ATOM   3222  HA  VAL C 196      23.474  12.209  -0.863  0.00  0.00      CRY4  
ATOM   3223  CB  VAL C 196      24.420  13.437  -2.312  0.00  0.00      CRY4 C
ATOM   3224  HB  VAL C 196      24.369  12.653  -3.108  0.00  0.00      CRY4  
ATOM   3225  CG1 VAL C 196      24.331  14.804  -2.995  0.00  0.00      CRY4 C
ATOM   3226 HG11 VAL C 196      25.203  14.957  -3.667  0.00  0.00      CRY4  
ATOM   3227 HG12 VAL C 196      23.415  14.892  -3.617  0.00  0.00      CRY4  
ATOM   3228 HG13 VAL C 196      24.329  15.620  -2.242  0.00  0.00      CRY4  
ATOM   3229  CG2 VAL C 196      25.780  13.296  -1.646  0.00  0.00      CRY4 C
ATOM   3230 HG21 VAL C 196      26.595  13.531  -2.363  0.00  0.00      CRY4  
ATOM   3231 HG22 VAL C 196      25.864  13.989  -0.781  0.00  0.00      CRY4  
ATOM   3232 HG23 VAL C 196      25.943  12.261  -1.280  0.00  0.00      CRY4  
ATOM   3233  C   VAL C 196      23.209  14.210  -0.197  0.00  0.00      CRY4 C
ATOM   3234  O   VAL C 196      23.783  13.987   0.862  0.00  0.00      CRY4 O
ATOM   3235  N   ASP C 197      22.445  15.285  -0.381  0.00  0.00      CRY4 N
ATOM   3236  HN  ASP C 197      21.933  15.456  -1.218  0.00  0.00      CRY4  
ATOM   3237  CA  ASP C 197      22.269  16.341   0.626  0.00  0.00      CRY4 C
ATOM   3238  HA  ASP C 197      23.257  16.642   0.954  0.00  0.00      CRY4  
ATOM   3239  CB  ASP C 197      21.486  17.520   0.033  0.00  0.00      CRY4 C
ATOM   3240  HB1 ASP C 197      20.486  17.167  -0.292  0.00  0.00      CRY4  
ATOM   3241  HB2 ASP C 197      21.345  18.315   0.791  0.00  0.00      CRY4  
ATOM   3242  CG  ASP C 197      22.137  18.168  -1.197  0.00  0.00      CRY4 C
ATOM   3243  OD1 ASP C 197      23.380  18.134  -1.293  0.00  0.00      CRY4 O
ATOM   3244  OD2 ASP C 197      21.381  18.702  -2.045  0.00  0.00      CRY4 O
ATOM   3245  C   ASP C 197      21.537  15.791   1.862  0.00  0.00      CRY4 C
ATOM   3246  O   ASP C 197      21.799  16.186   3.002  0.00  0.00      CRY4 O
ATOM   3247  N   LEU C 198      20.683  14.790   1.653  0.00  0.00      CRY4 N
ATOM   3248  HN  LEU C 198      20.480  14.478   0.727  0.00  0.00      CRY4  
ATOM   3249  CA  LEU C 198      19.971  14.061   2.705  0.00  0.00      CRY4 C
ATOM   3250  HA  LEU C 198      19.906  14.745   3.540  0.00  0.00      CRY4  
ATOM   3251  CB  LEU C 198      18.546  13.754   2.221  0.00  0.00      CRY4 C
ATOM   3252  HB1 LEU C 198      18.635  13.088   1.332  0.00  0.00      CRY4  
ATOM   3253  HB2 LEU C 198      18.020  13.157   3.000  0.00  0.00      CRY4  
ATOM   3254  CG  LEU C 198      17.710  14.993   1.832  0.00  0.00      CRY4 C
ATOM   3255  HG  LEU C 198      18.214  15.507   0.978  0.00  0.00      CRY4  
ATOM   3256  CD1 LEU C 198      16.315  14.537   1.438  0.00  0.00      CRY4 C
ATOM   3257 HD11 LEU C 198      15.672  15.411   1.198  0.00  0.00      CRY4  
ATOM   3258 HD12 LEU C 198      16.356  13.878   0.545  0.00  0.00      CRY4  
ATOM   3259 HD13 LEU C 198      15.837  13.973   2.268  0.00  0.00      CRY4  
ATOM   3260  CD2 LEU C 198      17.578  15.996   2.978  0.00  0.00      CRY4 C
ATOM   3261 HD21 LEU C 198      16.987  16.879   2.652  0.00  0.00      CRY4  
ATOM   3262 HD22 LEU C 198      17.064  15.553   3.854  0.00  0.00      CRY4  
ATOM   3263 HD23 LEU C 198      18.581  16.350   3.303  0.00  0.00      CRY4  
ATOM   3264  C   LEU C 198      20.713  12.798   3.192  0.00  0.00      CRY4 C
ATOM   3265  O   LEU C 198      20.174  12.043   4.011  0.00  0.00      CRY4 O
ATOM   3266  N   LYS C 199      21.944  12.562   2.731  0.00  0.00      CRY4 N
ATOM   3267  HN  LYS C 199      22.379  13.236   2.136  0.00  0.00      CRY4  
ATOM   3268  CA  LYS C 199      22.757  11.365   3.018  0.00  0.00      CRY4 C
ATOM   3269  HA  LYS C 199      23.670  11.475   2.446  0.00  0.00      CRY4  
ATOM   3270  CB  LYS C 199      23.193  11.326   4.496  0.00  0.00      CRY4 C
ATOM   3271  HB1 LYS C 199      22.275  11.158   5.104  0.00  0.00      CRY4  
ATOM   3272  HB2 LYS C 199      23.842  10.436   4.659  0.00  0.00      CRY4  
ATOM   3273  CG  LYS C 199      23.889  12.606   4.971  0.00  0.00      CRY4 C
ATOM   3274  HG1 LYS C 199      24.787  12.789   4.340  0.00  0.00      CRY4  
ATOM   3275  HG2 LYS C 199      23.199  13.469   4.826  0.00  0.00      CRY4  
ATOM   3276  CD  LYS C 199      24.299  12.455   6.447  0.00  0.00      CRY4 C
ATOM   3277  HD1 LYS C 199      23.387  12.226   7.044  0.00  0.00      CRY4  
ATOM   3278  HD2 LYS C 199      24.980  11.576   6.529  0.00  0.00      CRY4  
ATOM   3279  CE  LYS C 199      24.982  13.739   6.916  0.00  0.00      CRY4 C
ATOM   3280  HE1 LYS C 199      25.891  13.941   6.307  0.00  0.00      CRY4  
ATOM   3281  HE2 LYS C 199      24.292  14.606   6.817  0.00  0.00      CRY4  
ATOM   3282  NZ  LYS C 199      25.397  13.652   8.329  0.00  0.00      CRY4 N
ATOM   3283  HZ1 LYS C 199      25.859  14.538   8.619  0.00  0.00      CRY4  
ATOM   3284  HZ2 LYS C 199      24.562  13.485   8.927  0.00  0.00      CRY4  
ATOM   3285  HZ3 LYS C 199      26.064  12.862   8.446  0.00  0.00      CRY4  
ATOM   3286  C   LYS C 199      22.087  10.058   2.568  0.00  0.00      CRY4 C
ATOM   3287  O   LYS C 199      22.231   9.025   3.222  0.00  0.00      CRY4 O
ATOM   3288  N   ILE C 200      21.365  10.108   1.453  0.00  0.00      CRY4 N
ATOM   3289  HN  ILE C 200      21.196  10.972   0.982  0.00  0.00      CRY4  
ATOM   3290  CA  ILE C 200      20.753   8.945   0.809  0.00  0.00      CRY4 C
ATOM   3291  HA  ILE C 200      20.759   8.129   1.521  0.00  0.00      CRY4  
ATOM   3292  CB  ILE C 200      19.326   9.273   0.340  0.00  0.00      CRY4 C
ATOM   3293  HB  ILE C 200      19.447  10.172  -0.317  0.00  0.00      CRY4  
ATOM   3294  CG2 ILE C 200      18.682   8.056  -0.350  0.00  0.00      CRY4 C
ATOM   3295 HG21 ILE C 200      17.719   8.339  -0.823  0.00  0.00      CRY4  
ATOM   3296 HG22 ILE C 200      19.343   7.657  -1.147  0.00  0.00      CRY4  
ATOM   3297 HG23 ILE C 200      18.484   7.244   0.381  0.00  0.00      CRY4  
ATOM   3298  CG1 ILE C 200      18.436   9.711   1.530  0.00  0.00      CRY4 C
ATOM   3299 HG11 ILE C 200      18.162   8.822   2.143  0.00  0.00      CRY4  
ATOM   3300 HG12 ILE C 200      19.022  10.395   2.186  0.00  0.00      CRY4  
ATOM   3301  CD  ILE C 200      17.173  10.428   1.084  0.00  0.00      CRY4 C
ATOM   3302  HD1 ILE C 200      16.594  10.776   1.966  0.00  0.00      CRY4  
ATOM   3303  HD2 ILE C 200      17.425  11.315   0.462  0.00  0.00      CRY4  
ATOM   3304  HD3 ILE C 200      16.522   9.755   0.489  0.00  0.00      CRY4  
ATOM   3305  C   ILE C 200      21.662   8.525  -0.353  0.00  0.00      CRY4 C
ATOM   3306  O   ILE C 200      22.050   9.363  -1.168  0.00  0.00      CRY4 O
ATOM   3307  N   SER C 201      21.992   7.223  -0.435  0.00  0.00      CRY4 N
ATOM   3308  HN  SER C 201      21.731   6.517   0.223  0.00  0.00      CRY4  
ATOM   3309  CA  SER C 201      22.799   6.729  -1.557  0.00  0.00      CRY4 C
ATOM   3310  HA  SER C 201      23.674   7.364  -1.604  0.00  0.00      CRY4  
ATOM   3311  CB  SER C 201      23.182   5.257  -1.366  0.00  0.00      CRY4 C
ATOM   3312  HB1 SER C 201      23.845   5.186  -0.473  0.00  0.00      CRY4  
ATOM   3313  HB2 SER C 201      22.276   4.646  -1.150  0.00  0.00      CRY4  
ATOM   3314  OG  SER C 201      23.874   4.820  -2.522  0.00  0.00      CRY4 O
ATOM   3315  HG1 SER C 201      24.296   3.981  -2.300  0.00  0.00      CRY4  
ATOM   3316  C   SER C 201      22.045   6.895  -2.880  0.00  0.00      CRY4 C
ATOM   3317  O   SER C 201      20.919   6.414  -2.982  0.00  0.00      CRY4 O
ATOM   3318  N   PRO C 202      22.650   7.504  -3.918  0.00  0.00      CRY4 N
ATOM   3319  CD  PRO C 202      23.996   8.058  -3.930  0.00  0.00      CRY4 C
ATOM   3320  HD1 PRO C 202      24.731   7.339  -3.502  0.00  0.00      CRY4  
ATOM   3321  HD2 PRO C 202      24.044   9.011  -3.353  0.00  0.00      CRY4  
ATOM   3322  CA  PRO C 202      22.022   7.650  -5.228  0.00  0.00      CRY4 C
ATOM   3323  HA  PRO C 202      21.060   8.139  -5.117  0.00  0.00      CRY4  
ATOM   3324  CB  PRO C 202      22.948   8.595  -6.001  0.00  0.00      CRY4 C
ATOM   3325  HB1 PRO C 202      22.691   9.668  -5.846  0.00  0.00      CRY4  
ATOM   3326  HB2 PRO C 202      22.981   8.366  -7.089  0.00  0.00      CRY4  
ATOM   3327  CG  PRO C 202      24.315   8.321  -5.396  0.00  0.00      CRY4 C
ATOM   3328  HG1 PRO C 202      24.997   9.182  -5.541  0.00  0.00      CRY4  
ATOM   3329  HG2 PRO C 202      24.805   7.420  -5.832  0.00  0.00      CRY4  
ATOM   3330  C   PRO C 202      21.825   6.314  -5.963  0.00  0.00      CRY4 C
ATOM   3331  O   PRO C 202      21.091   6.251  -6.939  0.00  0.00      CRY4 O
ATOM   3332  N   GLU C 203      22.458   5.238  -5.494  0.00  0.00      CRY4 N
ATOM   3333  HN  GLU C 203      23.093   5.294  -4.729  0.00  0.00      CRY4  
ATOM   3334  CA  GLU C 203      22.296   3.884  -6.038  0.00  0.00      CRY4 C
ATOM   3335  HA  GLU C 203      22.303   3.968  -7.118  0.00  0.00      CRY4  
ATOM   3336  CB  GLU C 203      23.457   2.998  -5.563  0.00  0.00      CRY4 C
ATOM   3337  HB1 GLU C 203      23.431   2.959  -4.450  0.00  0.00      CRY4  
ATOM   3338  HB2 GLU C 203      23.298   1.951  -5.908  0.00  0.00      CRY4  
ATOM   3339  CG  GLU C 203      24.821   3.521  -6.031  0.00  0.00      CRY4 C
ATOM   3340  HG1 GLU C 203      24.887   3.445  -7.132  0.00  0.00      CRY4  
ATOM   3341  HG2 GLU C 203      24.967   4.577  -5.729  0.00  0.00      CRY4  
ATOM   3342  CD  GLU C 203      25.994   2.701  -5.494  0.00  0.00      CRY4 C
ATOM   3343  OE1 GLU C 203      27.137   2.953  -5.960  0.00  0.00      CRY4 O
ATOM   3344  OE2 GLU C 203      25.779   1.851  -4.596  0.00  0.00      CRY4 O
ATOM   3345  C   GLU C 203      20.966   3.232  -5.642  0.00  0.00      CRY4 C
ATOM   3346  O   GLU C 203      20.549   2.237  -6.243  0.00  0.00      CRY4 O
ATOM   3347  N   ASN C 204      20.270   3.778  -4.648  0.00  0.00      CRY4 N
ATOM   3348  HN  ASN C 204      20.599   4.578  -4.147  0.00  0.00      CRY4  
ATOM   3349  CA  ASN C 204      18.981   3.274  -4.200  0.00  0.00      CRY4 C
ATOM   3350  HA  ASN C 204      19.046   2.192  -4.248  0.00  0.00      CRY4  
ATOM   3351  CB  ASN C 204      18.724   3.714  -2.751  0.00  0.00      CRY4 C
ATOM   3352  HB1 ASN C 204      18.877   4.814  -2.697  0.00  0.00      CRY4  
ATOM   3353  HB2 ASN C 204      17.671   3.510  -2.467  0.00  0.00      CRY4  
ATOM   3354  CG  ASN C 204      19.664   3.064  -1.761  0.00  0.00      CRY4 C
ATOM   3355  OD1 ASN C 204      20.011   1.906  -1.835  0.00  0.00      CRY4 O
ATOM   3356  ND2 ASN C 204      20.084   3.797  -0.757  0.00  0.00      CRY4 N
ATOM   3357 HD21 ASN C 204      20.713   3.372  -0.111  0.00  0.00      CRY4  
ATOM   3358 HD22 ASN C 204      19.799   4.747  -0.680  0.00  0.00      CRY4  
ATOM   3359  C   ASN C 204      17.870   3.715  -5.159  0.00  0.00      CRY4 C
ATOM   3360  O   ASN C 204      17.079   4.614  -4.852  0.00  0.00      CRY4 O
ATOM   3361  N   LEU C 205      17.812   3.094  -6.339  0.00  0.00      CRY4 N
ATOM   3362  HN  LEU C 205      18.470   2.387  -6.592  0.00  0.00      CRY4  
ATOM   3363  CA  LEU C 205      16.810   3.371  -7.361  0.00  0.00      CRY4 C
ATOM   3364  HA  LEU C 205      16.250   4.235  -7.030  0.00  0.00      CRY4  
ATOM   3365  CB  LEU C 205      17.491   3.683  -8.700  0.00  0.00      CRY4 C
ATOM   3366  HB1 LEU C 205      18.134   2.807  -8.953  0.00  0.00      CRY4  
ATOM   3367  HB2 LEU C 205      16.716   3.736  -9.496  0.00  0.00      CRY4  
ATOM   3368  CG  LEU C 205      18.355   4.957  -8.689  0.00  0.00      CRY4 C
ATOM   3369  HG  LEU C 205      19.104   4.864  -7.865  0.00  0.00      CRY4  
ATOM   3370  CD1 LEU C 205      19.047   5.108 -10.049  0.00  0.00      CRY4 C
ATOM   3371 HD11 LEU C 205      19.640   6.047 -10.083  0.00  0.00      CRY4  
ATOM   3372 HD12 LEU C 205      19.734   4.254 -10.235  0.00  0.00      CRY4  
ATOM   3373 HD13 LEU C 205      18.298   5.140 -10.868  0.00  0.00      CRY4  
ATOM   3374  CD2 LEU C 205      17.538   6.225  -8.444  0.00  0.00      CRY4 C
ATOM   3375 HD21 LEU C 205      18.204   7.115  -8.425  0.00  0.00      CRY4  
ATOM   3376 HD22 LEU C 205      16.783   6.386  -9.239  0.00  0.00      CRY4  
ATOM   3377 HD23 LEU C 205      17.011   6.165  -7.467  0.00  0.00      CRY4  
ATOM   3378  C   LEU C 205      15.830   2.201  -7.477  0.00  0.00      CRY4 C
ATOM   3379  O   LEU C 205      16.194   1.045  -7.346  0.00  0.00      CRY4 O
ATOM   3380  N   SER C 206      14.587   2.537  -7.788  0.00  0.00      CRY4 N
ATOM   3381  HN  SER C 206      14.315   3.496  -7.868  0.00  0.00      CRY4  
ATOM   3382  CA  SER C 206      13.507   1.587  -8.039  0.00  0.00      CRY4 C
ATOM   3383  HA  SER C 206      13.937   0.599  -7.932  0.00  0.00      CRY4  
ATOM   3384  CB  SER C 206      12.370   1.867  -7.047  0.00  0.00      CRY4 C
ATOM   3385  HB1 SER C 206      12.741   1.638  -6.022  0.00  0.00      CRY4  
ATOM   3386  HB2 SER C 206      12.100   2.947  -7.063  0.00  0.00      CRY4  
ATOM   3387  OG  SER C 206      11.248   1.055  -7.317  0.00  0.00      CRY4 O
ATOM   3388  HG1 SER C 206      10.668   1.108  -6.547  0.00  0.00      CRY4  
ATOM   3389  C   SER C 206      13.011   1.714  -9.485  0.00  0.00      CRY4 C
ATOM   3390  O   SER C 206      13.065   2.812 -10.047  0.00  0.00      CRY4 O
ATOM   3391  N   PRO C 207      12.455   0.642 -10.091  0.00  0.00      CRY4 N
ATOM   3392  CD  PRO C 207      12.543  -0.744  -9.663  0.00  0.00      CRY4 C
ATOM   3393  HD1 PRO C 207      11.814  -0.964  -8.850  0.00  0.00      CRY4  
ATOM   3394  HD2 PRO C 207      13.569  -0.994  -9.306  0.00  0.00      CRY4  
ATOM   3395  CA  PRO C 207      11.674   0.746 -11.328  0.00  0.00      CRY4 C
ATOM   3396  HA  PRO C 207      12.314   1.086 -12.135  0.00  0.00      CRY4  
ATOM   3397  CB  PRO C 207      11.217  -0.682 -11.642  0.00  0.00      CRY4 C
ATOM   3398  HB1 PRO C 207      11.269  -0.910 -12.731  0.00  0.00      CRY4  
ATOM   3399  HB2 PRO C 207      10.192  -0.887 -11.260  0.00  0.00      CRY4  
ATOM   3400  CG  PRO C 207      12.208  -1.566 -10.901  0.00  0.00      CRY4 C
ATOM   3401  HG1 PRO C 207      13.095  -1.785 -11.528  0.00  0.00      CRY4  
ATOM   3402  HG2 PRO C 207      11.764  -2.539 -10.587  0.00  0.00      CRY4  
ATOM   3403  C   PRO C 207      10.467   1.693 -11.209  0.00  0.00      CRY4 C
ATOM   3404  O   PRO C 207      10.013   2.232 -12.213  0.00  0.00      CRY4 O
ATOM   3405  N   TRP C 208       9.948   1.887 -10.008  0.00  0.00      CRY4 N
ATOM   3406  HN  TRP C 208      10.238   1.344  -9.225  0.00  0.00      CRY4  
ATOM   3407  CA  TRP C 208       8.931   2.885  -9.722  0.00  0.00      CRY4 C
ATOM   3408  HA  TRP C 208       8.306   2.996 -10.600  0.00  0.00      CRY4  
ATOM   3409  CB  TRP C 208       8.071   2.470  -8.527  0.00  0.00      CRY4 C
ATOM   3410  HB1 TRP C 208       8.753   2.114  -7.724  0.00  0.00      CRY4  
ATOM   3411  HB2 TRP C 208       7.532   3.356  -8.124  0.00  0.00      CRY4  
ATOM   3412  CG  TRP C 208       7.102   1.357  -8.809  0.00  0.00      CRY4 C
ATOM   3413  CD1 TRP C 208       5.794   1.517  -9.095  0.00  0.00      CRY4 C
ATOM   3414  HD1 TRP C 208       5.282   2.467  -9.176  0.00  0.00      CRY4  
ATOM   3415  NE1 TRP C 208       5.218   0.271  -9.313  0.00  0.00      CRY4 N
ATOM   3416  HE1 TRP C 208       4.283   0.135  -9.559  0.00  0.00      CRY4  
ATOM   3417  CE2 TRP C 208       6.140  -0.728  -9.185  0.00  0.00      CRY4 C
ATOM   3418  CD2 TRP C 208       7.364  -0.075  -8.850  0.00  0.00      CRY4 C
ATOM   3419  CE3 TRP C 208       8.501  -0.877  -8.649  0.00  0.00      CRY4 C
ATOM   3420  HE3 TRP C 208       9.458  -0.453  -8.378  0.00  0.00      CRY4  
ATOM   3421  CZ3 TRP C 208       8.413  -2.284  -8.792  0.00  0.00      CRY4 C
ATOM   3422  HZ3 TRP C 208       9.292  -2.890  -8.626  0.00  0.00      CRY4  
ATOM   3423  CZ2 TRP C 208       6.058  -2.125  -9.328  0.00  0.00      CRY4 C
ATOM   3424  HZ2 TRP C 208       5.126  -2.605  -9.582  0.00  0.00      CRY4  
ATOM   3425  CH2 TRP C 208       7.209  -2.890  -9.138  0.00  0.00      CRY4 C
ATOM   3426  HH2 TRP C 208       7.167  -3.963  -9.260  0.00  0.00      CRY4  
ATOM   3427  C   TRP C 208       9.603   4.239  -9.480  0.00  0.00      CRY4 C
ATOM   3428  O   TRP C 208      10.190   4.467  -8.429  0.00  0.00      CRY4 O
ATOM   3429  N   ARG C 209       9.511   5.131 -10.456  0.00  0.00      CRY4 N
ATOM   3430  HN  ARG C 209       9.135   4.869 -11.342  0.00  0.00      CRY4  
ATOM   3431  CA  ARG C 209       9.943   6.525 -10.312  0.00  0.00      CRY4 C
ATOM   3432  HA  ARG C 209      10.702   6.581  -9.541  0.00  0.00      CRY4  
ATOM   3433  CB  ARG C 209      10.525   7.051 -11.612  0.00  0.00      CRY4 C
ATOM   3434  HB1 ARG C 209       9.750   6.877 -12.398  0.00  0.00      CRY4  
ATOM   3435  HB2 ARG C 209      10.650   8.155 -11.545  0.00  0.00      CRY4  
ATOM   3436  CG  ARG C 209      11.823   6.313 -11.969  0.00  0.00      CRY4 C
ATOM   3437  HG1 ARG C 209      12.277   5.923 -11.031  0.00  0.00      CRY4  
ATOM   3438  HG2 ARG C 209      11.573   5.412 -12.576  0.00  0.00      CRY4  
ATOM   3439  CD  ARG C 209      12.751   7.211 -12.761  0.00  0.00      CRY4 C
ATOM   3440  HD1 ARG C 209      12.287   7.443 -13.747  0.00  0.00      CRY4  
ATOM   3441  HD2 ARG C 209      12.950   8.168 -12.225  0.00  0.00      CRY4  
ATOM   3442  NE  ARG C 209      14.055   6.574 -12.982  0.00  0.00      CRY4 N
ATOM   3443  HE  ARG C 209      13.986   5.587 -13.165  0.00  0.00      CRY4  
ATOM   3444  CZ  ARG C 209      15.220   7.183 -12.955  0.00  0.00      CRY4 C
ATOM   3445  NH1 ARG C 209      15.327   8.470 -12.759  0.00  0.00      CRY4 N
ATOM   3446 HH11 ARG C 209      16.215   8.909 -12.769  0.00  0.00      CRY4  
ATOM   3447 HH12 ARG C 209      14.470   8.988 -12.739  0.00  0.00      CRY4  
ATOM   3448  NH2 ARG C 209      16.313   6.501 -13.130  0.00  0.00      CRY4 N
ATOM   3449 HH21 ARG C 209      17.193   6.941 -13.025  0.00  0.00      CRY4  
ATOM   3450 HH22 ARG C 209      16.226   5.513 -13.158  0.00  0.00      CRY4  
ATOM   3451  C   ARG C 209       8.777   7.379  -9.836  0.00  0.00      CRY4 C
ATOM   3452  O   ARG C 209       7.658   7.190 -10.308  0.00  0.00      CRY4 O
ATOM   3453  N   GLY C 210       9.046   8.270  -8.898  0.00  0.00      CRY4 N
ATOM   3454  HN  GLY C 210       9.969   8.355  -8.523  0.00  0.00      CRY4  
ATOM   3455  CA  GLY C 210       8.053   9.183  -8.342  0.00  0.00      CRY4 C
ATOM   3456  HA1 GLY C 210       8.528   9.687  -7.512  0.00  0.00      CRY4  
ATOM   3457  HA2 GLY C 210       7.196   8.583  -8.066  0.00  0.00      CRY4  
ATOM   3458  C   GLY C 210       7.587  10.241  -9.333  0.00  0.00      CRY4 C
ATOM   3459  O   GLY C 210       8.252  10.500 -10.339  0.00  0.00      CRY4 O
ATOM   3460  N   GLY C 211       6.450  10.859  -9.025  0.00  0.00      CRY4 N
ATOM   3461  HN  GLY C 211       5.908  10.555  -8.243  0.00  0.00      CRY4  
ATOM   3462  CA  GLY C 211       5.909  11.986  -9.762  0.00  0.00      CRY4 C
ATOM   3463  HA1 GLY C 211       6.611  12.182 -10.561  0.00  0.00      CRY4  
ATOM   3464  HA2 GLY C 211       5.812  12.793  -9.049  0.00  0.00      CRY4  
ATOM   3465  C   GLY C 211       4.538  11.742 -10.387  0.00  0.00      CRY4 C
ATOM   3466  O   GLY C 211       4.155  10.613 -10.720  0.00  0.00      CRY4 O
ATOM   3467  N   GLU C 212       3.805  12.829 -10.562  0.00  0.00      CRY4 N
ATOM   3468  HN  GLU C 212       4.119  13.712 -10.224  0.00  0.00      CRY4  
ATOM   3469  CA  GLU C 212       2.513  12.877 -11.238  0.00  0.00      CRY4 C
ATOM   3470  HA  GLU C 212       1.853  12.178 -10.742  0.00  0.00      CRY4  
ATOM   3471  CB  GLU C 212       1.971  14.312 -11.128  0.00  0.00      CRY4 C
ATOM   3472  HB1 GLU C 212       1.718  14.507 -10.060  0.00  0.00      CRY4  
ATOM   3473  HB2 GLU C 212       2.772  15.039 -11.390  0.00  0.00      CRY4  
ATOM   3474  CG  GLU C 212       0.734  14.573 -11.985  0.00  0.00      CRY4 C
ATOM   3475  HG1 GLU C 212       0.998  14.473 -13.053  0.00  0.00      CRY4  
ATOM   3476  HG2 GLU C 212      -0.076  13.858 -11.741  0.00  0.00      CRY4  
ATOM   3477  CD  GLU C 212       0.173  15.996 -11.838  0.00  0.00      CRY4 C
ATOM   3478  OE1 GLU C 212      -1.030  16.179 -12.115  0.00  0.00      CRY4 O
ATOM   3479  OE2 GLU C 212       0.910  16.914 -11.435  0.00  0.00      CRY4 O
ATOM   3480  C   GLU C 212       2.621  12.440 -12.706  0.00  0.00      CRY4 C
ATOM   3481  O   GLU C 212       1.824  11.619 -13.162  0.00  0.00      CRY4 O
ATOM   3482  N   THR C 213       3.627  12.925 -13.431  0.00  0.00      CRY4 N
ATOM   3483  HN  THR C 213       4.316  13.535 -13.039  0.00  0.00      CRY4  
ATOM   3484  CA  THR C 213       3.827  12.623 -14.856  0.00  0.00      CRY4 C
ATOM   3485  HA  THR C 213       2.913  12.919 -15.353  0.00  0.00      CRY4  
ATOM   3486  CB  THR C 213       5.055  13.365 -15.403  0.00  0.00      CRY4 C
ATOM   3487  HB  THR C 213       5.921  13.035 -14.780  0.00  0.00      CRY4  
ATOM   3488  OG1 THR C 213       4.912  14.756 -15.229  0.00  0.00      CRY4 O
ATOM   3489  HG1 THR C 213       5.709  15.145 -15.604  0.00  0.00      CRY4  
ATOM   3490  CG2 THR C 213       5.253  13.142 -16.905  0.00  0.00      CRY4 C
ATOM   3491 HG21 THR C 213       6.206  13.595 -17.249  0.00  0.00      CRY4  
ATOM   3492 HG22 THR C 213       5.288  12.056 -17.133  0.00  0.00      CRY4  
ATOM   3493 HG23 THR C 213       4.423  13.594 -17.489  0.00  0.00      CRY4  
ATOM   3494  C   THR C 213       3.979  11.123 -15.083  0.00  0.00      CRY4 C
ATOM   3495  O   THR C 213       3.288  10.544 -15.922  0.00  0.00      CRY4 O
ATOM   3496  N   GLU C 214       4.816  10.467 -14.305  0.00  0.00      CRY4 N
ATOM   3497  HN  GLU C 214       5.364  10.925 -13.611  0.00  0.00      CRY4  
ATOM   3498  CA  GLU C 214       5.027   9.024 -14.371  0.00  0.00      CRY4 C
ATOM   3499  HA  GLU C 214       5.239   8.762 -15.400  0.00  0.00      CRY4  
ATOM   3500  CB  GLU C 214       6.214   8.666 -13.471  0.00  0.00      CRY4 C
ATOM   3501  HB1 GLU C 214       7.093   9.267 -13.798  0.00  0.00      CRY4  
ATOM   3502  HB2 GLU C 214       6.002   8.981 -12.424  0.00  0.00      CRY4  
ATOM   3503  CG  GLU C 214       6.620   7.189 -13.472  0.00  0.00      CRY4 C
ATOM   3504  HG1 GLU C 214       7.398   7.020 -12.706  0.00  0.00      CRY4  
ATOM   3505  HG2 GLU C 214       5.750   6.537 -13.259  0.00  0.00      CRY4  
ATOM   3506  CD  GLU C 214       7.257   6.673 -14.783  0.00  0.00      CRY4 C
ATOM   3507  OE1 GLU C 214       7.397   5.425 -14.865  0.00  0.00      CRY4 O
ATOM   3508  OE2 GLU C 214       7.615   7.472 -15.652  0.00  0.00      CRY4 O
ATOM   3509  C   GLU C 214       3.757   8.253 -13.954  0.00  0.00      CRY4 C
ATOM   3510  O   GLU C 214       3.391   7.256 -14.578  0.00  0.00      CRY4 O
ATOM   3511  N   GLY C 215       3.048   8.727 -12.930  0.00  0.00      CRY4 N
ATOM   3512  HN  GLY C 215       3.369   9.528 -12.424  0.00  0.00      CRY4  
ATOM   3513  CA  GLY C 215       1.786   8.149 -12.466  0.00  0.00      CRY4 C
ATOM   3514  HA1 GLY C 215       1.449   8.757 -11.638  0.00  0.00      CRY4  
ATOM   3515  HA2 GLY C 215       1.985   7.118 -12.207  0.00  0.00      CRY4  
ATOM   3516  C   GLY C 215       0.698   8.165 -13.537  0.00  0.00      CRY4 C
ATOM   3517  O   GLY C 215       0.084   7.128 -13.815  0.00  0.00      CRY4 O
ATOM   3518  N   LEU C 216       0.508   9.305 -14.192  0.00  0.00      CRY4 N
ATOM   3519  HN  LEU C 216       1.017  10.133 -13.965  0.00  0.00      CRY4  
ATOM   3520  CA  LEU C 216      -0.449   9.468 -15.293  0.00  0.00      CRY4 C
ATOM   3521  HA  LEU C 216      -1.399   9.097 -14.932  0.00  0.00      CRY4  
ATOM   3522  CB  LEU C 216      -0.542  10.959 -15.668  0.00  0.00      CRY4 C
ATOM   3523  HB1 LEU C 216       0.501  11.337 -15.774  0.00  0.00      CRY4  
ATOM   3524  HB2 LEU C 216      -1.005  11.049 -16.676  0.00  0.00      CRY4  
ATOM   3525  CG  LEU C 216      -1.292  11.837 -14.641  0.00  0.00      CRY4 C
ATOM   3526  HG  LEU C 216      -0.855  11.662 -13.628  0.00  0.00      CRY4  
ATOM   3527  CD1 LEU C 216      -1.167  13.307 -15.047  0.00  0.00      CRY4 C
ATOM   3528 HD11 LEU C 216      -1.739  13.954 -14.348  0.00  0.00      CRY4  
ATOM   3529 HD12 LEU C 216      -0.103  13.630 -15.028  0.00  0.00      CRY4  
ATOM   3530 HD13 LEU C 216      -1.564  13.467 -16.071  0.00  0.00      CRY4  
ATOM   3531  CD2 LEU C 216      -2.788  11.493 -14.580  0.00  0.00      CRY4 C
ATOM   3532 HD21 LEU C 216      -3.299  12.126 -13.821  0.00  0.00      CRY4  
ATOM   3533 HD22 LEU C 216      -3.289  11.667 -15.554  0.00  0.00      CRY4  
ATOM   3534 HD23 LEU C 216      -2.931  10.428 -14.297  0.00  0.00      CRY4  
ATOM   3535  C   LEU C 216      -0.056   8.626 -16.509  0.00  0.00      CRY4 C
ATOM   3536  O   LEU C 216      -0.916   7.952 -17.084  0.00  0.00      CRY4 O
ATOM   3537  N   GLN C 217       1.214   8.577 -16.869  0.00  0.00      CRY4 N
ATOM   3538  HN  GLN C 217       1.935   9.077 -16.395  0.00  0.00      CRY4  
ATOM   3539  CA  GLN C 217       1.676   7.778 -18.003  0.00  0.00      CRY4 C
ATOM   3540  HA  GLN C 217       1.085   8.083 -18.859  0.00  0.00      CRY4  
ATOM   3541  CB  GLN C 217       3.156   8.092 -18.253  0.00  0.00      CRY4 C
ATOM   3542  HB1 GLN C 217       3.259   9.202 -18.224  0.00  0.00      CRY4  
ATOM   3543  HB2 GLN C 217       3.765   7.701 -17.406  0.00  0.00      CRY4  
ATOM   3544  CG  GLN C 217       3.622   7.540 -19.608  0.00  0.00      CRY4 C
ATOM   3545  HG1 GLN C 217       3.553   6.431 -19.618  0.00  0.00      CRY4  
ATOM   3546  HG2 GLN C 217       2.986   7.928 -20.430  0.00  0.00      CRY4  
ATOM   3547  CD  GLN C 217       5.089   7.887 -19.914  0.00  0.00      CRY4 C
ATOM   3548  OE1 GLN C 217       5.873   8.262 -19.071  0.00  0.00      CRY4 O
ATOM   3549  NE2 GLN C 217       5.508   7.761 -21.143  0.00  0.00      CRY4 N
ATOM   3550 HE21 GLN C 217       6.462   7.986 -21.318  0.00  0.00      CRY4  
ATOM   3551 HE22 GLN C 217       4.877   7.467 -21.853  0.00  0.00      CRY4  
ATOM   3552  C   GLN C 217       1.432   6.271 -17.782  0.00  0.00      CRY4 C
ATOM   3553  O   GLN C 217       0.949   5.579 -18.678  0.00  0.00      CRY4 O
ATOM   3554  N   ARG C 218       1.708   5.775 -16.579  0.00  0.00      CRY4 N
ATOM   3555  HN  ARG C 218       2.130   6.350 -15.883  0.00  0.00      CRY4  
ATOM   3556  CA  ARG C 218       1.419   4.388 -16.200  0.00  0.00      CRY4 C
ATOM   3557  HA  ARG C 218       1.842   3.743 -16.961  0.00  0.00      CRY4  
ATOM   3558  CB  ARG C 218       2.038   4.079 -14.838  0.00  0.00      CRY4 C
ATOM   3559  HB1 ARG C 218       1.733   4.910 -14.158  0.00  0.00      CRY4  
ATOM   3560  HB2 ARG C 218       1.577   3.156 -14.421  0.00  0.00      CRY4  
ATOM   3561  CG  ARG C 218       3.562   4.000 -14.924  0.00  0.00      CRY4 C
ATOM   3562  HG1 ARG C 218       3.835   3.241 -15.690  0.00  0.00      CRY4  
ATOM   3563  HG2 ARG C 218       3.953   4.969 -15.312  0.00  0.00      CRY4  
ATOM   3564  CD  ARG C 218       4.138   3.722 -13.535  0.00  0.00      CRY4 C
ATOM   3565  HD1 ARG C 218       3.800   4.514 -12.828  0.00  0.00      CRY4  
ATOM   3566  HD2 ARG C 218       3.808   2.730 -13.146  0.00  0.00      CRY4  
ATOM   3567  NE  ARG C 218       5.595   3.702 -13.586  0.00  0.00      CRY4 N
ATOM   3568  HE  ARG C 218       5.986   4.501 -14.057  0.00  0.00      CRY4  
ATOM   3569  CZ  ARG C 218       6.432   2.803 -13.111  0.00  0.00      CRY4 C
ATOM   3570  NH1 ARG C 218       6.046   1.749 -12.449  0.00  0.00      CRY4 N
ATOM   3571 HH11 ARG C 218       6.710   1.110 -12.087  0.00  0.00      CRY4  
ATOM   3572 HH12 ARG C 218       5.071   1.703 -12.217  0.00  0.00      CRY4  
ATOM   3573  NH2 ARG C 218       7.697   2.989 -13.312  0.00  0.00      CRY4 N
ATOM   3574 HH21 ARG C 218       8.347   2.292 -13.046  0.00  0.00      CRY4  
ATOM   3575 HH22 ARG C 218       7.950   3.733 -13.916  0.00  0.00      CRY4  
ATOM   3576  C   ARG C 218      -0.077   4.092 -16.160  0.00  0.00      CRY4 C
ATOM   3577  O   ARG C 218      -0.495   3.014 -16.587  0.00  0.00      CRY4 O
ATOM   3578  N   LEU C 219      -0.877   5.037 -15.686  0.00  0.00      CRY4 N
ATOM   3579  HN  LEU C 219      -0.531   5.878 -15.275  0.00  0.00      CRY4  
ATOM   3580  CA  LEU C 219      -2.339   4.940 -15.719  0.00  0.00      CRY4 C
ATOM   3581  HA  LEU C 219      -2.612   4.059 -15.151  0.00  0.00      CRY4  
ATOM   3582  CB  LEU C 219      -2.954   6.187 -15.066  0.00  0.00      CRY4 C
ATOM   3583  HB1 LEU C 219      -2.669   6.170 -13.989  0.00  0.00      CRY4  
ATOM   3584  HB2 LEU C 219      -2.474   7.095 -15.496  0.00  0.00      CRY4  
ATOM   3585  CG  LEU C 219      -4.484   6.263 -15.184  0.00  0.00      CRY4 C
ATOM   3586  HG  LEU C 219      -4.754   6.219 -16.267  0.00  0.00      CRY4  
ATOM   3587  CD1 LEU C 219      -5.146   5.129 -14.409  0.00  0.00      CRY4 C
ATOM   3588 HD11 LEU C 219      -6.253   5.217 -14.459  0.00  0.00      CRY4  
ATOM   3589 HD12 LEU C 219      -4.856   4.144 -14.832  0.00  0.00      CRY4  
ATOM   3590 HD13 LEU C 219      -4.844   5.155 -13.340  0.00  0.00      CRY4  
ATOM   3591  CD2 LEU C 219      -5.009   7.583 -14.619  0.00  0.00      CRY4 C
ATOM   3592 HD21 LEU C 219      -6.114   7.636 -14.726  0.00  0.00      CRY4  
ATOM   3593 HD22 LEU C 219      -4.768   7.691 -13.542  0.00  0.00      CRY4  
ATOM   3594 HD23 LEU C 219      -4.565   8.443 -15.164  0.00  0.00      CRY4  
ATOM   3595  C   LEU C 219      -2.825   4.733 -17.152  0.00  0.00      CRY4 C
ATOM   3596  O   LEU C 219      -3.517   3.749 -17.415  0.00  0.00      CRY4 O
ATOM   3597  N   GLU C 220      -2.432   5.593 -18.089  0.00  0.00      CRY4 N
ATOM   3598  HN  GLU C 220      -1.825   6.359 -17.896  0.00  0.00      CRY4  
ATOM   3599  CA  GLU C 220      -2.848   5.501 -19.493  0.00  0.00      CRY4 C
ATOM   3600  HA  GLU C 220      -3.931   5.528 -19.516  0.00  0.00      CRY4  
ATOM   3601  CB  GLU C 220      -2.310   6.685 -20.304  0.00  0.00      CRY4 C
ATOM   3602  HB1 GLU C 220      -1.207   6.739 -20.150  0.00  0.00      CRY4  
ATOM   3603  HB2 GLU C 220      -2.457   6.495 -21.391  0.00  0.00      CRY4  
ATOM   3604  CG  GLU C 220      -2.920   8.051 -19.939  0.00  0.00      CRY4 C
ATOM   3605  HG1 GLU C 220      -2.664   8.302 -18.893  0.00  0.00      CRY4  
ATOM   3606  HG2 GLU C 220      -2.539   8.848 -20.608  0.00  0.00      CRY4  
ATOM   3607  CD  GLU C 220      -4.455   8.085 -19.994  0.00  0.00      CRY4 C
ATOM   3608  OE1 GLU C 220      -5.071   8.865 -19.229  0.00  0.00      CRY4 O
ATOM   3609  OE2 GLU C 220      -5.102   7.333 -20.756  0.00  0.00      CRY4 O
ATOM   3610  C   GLU C 220      -2.412   4.183 -20.143  0.00  0.00      CRY4 C
ATOM   3611  O   GLU C 220      -3.204   3.563 -20.857  0.00  0.00      CRY4 O
ATOM   3612  N   GLN C 221      -1.212   3.686 -19.859  0.00  0.00      CRY4 N
ATOM   3613  HN  GLN C 221      -0.543   4.166 -19.295  0.00  0.00      CRY4  
ATOM   3614  CA  GLN C 221      -0.763   2.383 -20.352  0.00  0.00      CRY4 C
ATOM   3615  HA  GLN C 221      -0.804   2.431 -21.434  0.00  0.00      CRY4  
ATOM   3616  CB  GLN C 221       0.670   2.093 -19.883  0.00  0.00      CRY4 C
ATOM   3617  HB1 GLN C 221       0.750   2.472 -18.838  0.00  0.00      CRY4  
ATOM   3618  HB2 GLN C 221       0.824   0.991 -19.826  0.00  0.00      CRY4  
ATOM   3619  CG  GLN C 221       1.717   2.773 -20.781  0.00  0.00      CRY4 C
ATOM   3620  HG1 GLN C 221       1.631   2.403 -21.825  0.00  0.00      CRY4  
ATOM   3621  HG2 GLN C 221       1.568   3.872 -20.797  0.00  0.00      CRY4  
ATOM   3622  CD  GLN C 221       3.155   2.482 -20.341  0.00  0.00      CRY4 C
ATOM   3623  OE1 GLN C 221       3.436   1.981 -19.263  0.00  0.00      CRY4 O
ATOM   3624  NE2 GLN C 221       4.122   2.781 -21.166  0.00  0.00      CRY4 N
ATOM   3625 HE21 GLN C 221       5.050   2.580 -20.864  0.00  0.00      CRY4  
ATOM   3626 HE22 GLN C 221       3.912   3.203 -22.041  0.00  0.00      CRY4  
ATOM   3627  C   GLN C 221      -1.691   1.244 -19.903  0.00  0.00      CRY4 C
ATOM   3628  O   GLN C 221      -2.041   0.387 -20.718  0.00  0.00      CRY4 O
ATOM   3629  N   HSD C 222      -2.123   1.233 -18.647  0.00  0.00      CRY4 N
ATOM   3630  HN  HSD C 222      -1.853   1.920 -17.975  0.00  0.00      CRY4  
ATOM   3631  CA  HSD C 222      -3.035   0.201 -18.152  0.00  0.00      CRY4 C
ATOM   3632  HA  HSD C 222      -2.631  -0.753 -18.469  0.00  0.00      CRY4  
ATOM   3633  CB  HSD C 222      -3.087   0.233 -16.626  0.00  0.00      CRY4 C
ATOM   3634  HB1 HSD C 222      -3.198   1.287 -16.290  0.00  0.00      CRY4  
ATOM   3635  HB2 HSD C 222      -3.989  -0.312 -16.273  0.00  0.00      CRY4  
ATOM   3636  ND1 HSD C 222      -1.377  -1.637 -16.210  0.00  0.00      CRY4 N
ATOM   3637  HD1 HSD C 222      -1.756  -2.317 -16.838  0.00  0.00      CRY4  
ATOM   3638  CG  HSD C 222      -1.858  -0.356 -16.000  0.00  0.00      CRY4 C
ATOM   3639  CE1 HSD C 222      -0.234  -1.764 -15.505  0.00  0.00      CRY4 C
ATOM   3640  HE1 HSD C 222       0.380  -2.669 -15.497  0.00  0.00      CRY4  
ATOM   3641  NE2 HSD C 222       0.020  -0.633 -14.843  0.00  0.00      CRY4 N
ATOM   3642  CD2 HSD C 222      -0.987   0.274 -15.145  0.00  0.00      CRY4 C
ATOM   3643  HD2 HSD C 222      -1.034   1.269 -14.719  0.00  0.00      CRY4  
ATOM   3644  C   HSD C 222      -4.443   0.318 -18.739  0.00  0.00      CRY4 C
ATOM   3645  O   HSD C 222      -5.082  -0.697 -19.021  0.00  0.00      CRY4 O
ATOM   3646  N   LEU C 223      -4.938   1.540 -18.950  0.00  0.00      CRY4 N
ATOM   3647  HN  LEU C 223      -4.410   2.365 -18.757  0.00  0.00      CRY4  
ATOM   3648  CA  LEU C 223      -6.278   1.794 -19.473  0.00  0.00      CRY4 C
ATOM   3649  HA  LEU C 223      -6.930   1.096 -18.963  0.00  0.00      CRY4  
ATOM   3650  CB  LEU C 223      -6.706   3.214 -19.121  0.00  0.00      CRY4 C
ATOM   3651  HB1 LEU C 223      -5.942   3.904 -19.546  0.00  0.00      CRY4  
ATOM   3652  HB2 LEU C 223      -7.658   3.447 -19.648  0.00  0.00      CRY4  
ATOM   3653  CG  LEU C 223      -6.841   3.495 -17.604  0.00  0.00      CRY4 C
ATOM   3654  HG  LEU C 223      -5.836   3.344 -17.141  0.00  0.00      CRY4  
ATOM   3655  CD1 LEU C 223      -7.318   4.931 -17.411  0.00  0.00      CRY4 C
ATOM   3656 HD11 LEU C 223      -7.472   5.150 -16.333  0.00  0.00      CRY4  
ATOM   3657 HD12 LEU C 223      -6.569   5.649 -17.809  0.00  0.00      CRY4  
ATOM   3658 HD13 LEU C 223      -8.281   5.099 -17.939  0.00  0.00      CRY4  
ATOM   3659  CD2 LEU C 223      -7.824   2.573 -16.901  0.00  0.00      CRY4 C
ATOM   3660 HD21 LEU C 223      -7.865   2.809 -15.815  0.00  0.00      CRY4  
ATOM   3661 HD22 LEU C 223      -8.850   2.681 -17.307  0.00  0.00      CRY4  
ATOM   3662 HD23 LEU C 223      -7.513   1.513 -17.015  0.00  0.00      CRY4  
ATOM   3663  C   LEU C 223      -6.399   1.524 -20.983  0.00  0.00      CRY4 C
ATOM   3664  O   LEU C 223      -7.509   1.399 -21.483  0.00  0.00      CRY4 O
ATOM   3665  N   THR C 224      -5.273   1.383 -21.682  0.00  0.00      CRY4 N
ATOM   3666  HN  THR C 224      -4.364   1.501 -21.285  0.00  0.00      CRY4  
ATOM   3667  CA  THR C 224      -5.269   1.037 -23.113  0.00  0.00      CRY4 C
ATOM   3668  HA  THR C 224      -5.926   1.753 -23.588  0.00  0.00      CRY4  
ATOM   3669  CB  THR C 224      -3.831   1.096 -23.675  0.00  0.00      CRY4 C
ATOM   3670  HB  THR C 224      -3.242   0.342 -23.099  0.00  0.00      CRY4  
ATOM   3671  OG1 THR C 224      -3.257   2.357 -23.437  0.00  0.00      CRY4 O
ATOM   3672  HG1 THR C 224      -2.376   2.315 -23.825  0.00  0.00      CRY4  
ATOM   3673  CG2 THR C 224      -3.797   0.902 -25.192  0.00  0.00      CRY4 C
ATOM   3674 HG21 THR C 224      -2.751   0.835 -25.558  0.00  0.00      CRY4  
ATOM   3675 HG22 THR C 224      -4.319  -0.037 -25.474  0.00  0.00      CRY4  
ATOM   3676 HG23 THR C 224      -4.294   1.747 -25.714  0.00  0.00      CRY4  
ATOM   3677  C   THR C 224      -5.878  -0.347 -23.363  0.00  0.00      CRY4 C
ATOM   3678  O   THR C 224      -6.623  -0.527 -24.330  0.00  0.00      CRY4 O
ATOM   3679  N   ASP C 225      -5.632  -1.309 -22.491  0.00  0.00      CRY4 N
ATOM   3680  HN  ASP C 225      -5.010  -1.213 -21.719  0.00  0.00      CRY4  
ATOM   3681  CA  ASP C 225      -6.254  -2.639 -22.565  0.00  0.00      CRY4 C
ATOM   3682  HA  ASP C 225      -6.504  -2.817 -23.604  0.00  0.00      CRY4  
ATOM   3683  CB  ASP C 225      -5.262  -3.736 -22.153  0.00  0.00      CRY4 C
ATOM   3684  HB1 ASP C 225      -4.322  -3.612 -22.726  0.00  0.00      CRY4  
ATOM   3685  HB2 ASP C 225      -5.025  -3.661 -21.073  0.00  0.00      CRY4  
ATOM   3686  CG  ASP C 225      -5.790  -5.154 -22.438  0.00  0.00      CRY4 C
ATOM   3687  OD1 ASP C 225      -7.012  -5.327 -22.707  0.00  0.00      CRY4 O
ATOM   3688  OD2 ASP C 225      -4.978  -6.100 -22.373  0.00  0.00      CRY4 O
ATOM   3689  C   ASP C 225      -7.574  -2.675 -21.779  0.00  0.00      CRY4 C
ATOM   3690  O   ASP C 225      -7.679  -3.155 -20.648  0.00  0.00      CRY4 O
ATOM   3691  N   GLN C 226      -8.632  -2.166 -22.417  0.00  0.00      CRY4 N
ATOM   3692  HN  GLN C 226      -8.580  -1.777 -23.335  0.00  0.00      CRY4  
ATOM   3693  CA  GLN C 226      -9.973  -2.134 -21.819  0.00  0.00      CRY4 C
ATOM   3694  HA  GLN C 226      -9.874  -1.600 -20.881  0.00  0.00      CRY4  
ATOM   3695  CB  GLN C 226     -10.954  -1.405 -22.755  0.00  0.00      CRY4 C
ATOM   3696  HB1 GLN C 226     -10.954  -1.963 -23.720  0.00  0.00      CRY4  
ATOM   3697  HB2 GLN C 226     -11.987  -1.492 -22.347  0.00  0.00      CRY4  
ATOM   3698  CG  GLN C 226     -10.570   0.062 -22.998  0.00  0.00      CRY4 C
ATOM   3699  HG1 GLN C 226     -10.408   0.586 -22.031  0.00  0.00      CRY4  
ATOM   3700  HG2 GLN C 226      -9.629   0.130 -23.582  0.00  0.00      CRY4  
ATOM   3701  CD  GLN C 226     -11.660   0.843 -23.733  0.00  0.00      CRY4 C
ATOM   3702  OE1 GLN C 226     -12.749   0.354 -23.992  0.00  0.00      CRY4 O
ATOM   3703  NE2 GLN C 226     -11.420   2.083 -24.077  0.00  0.00      CRY4 N
ATOM   3704 HE21 GLN C 226     -12.150   2.568 -24.551  0.00  0.00      CRY4  
ATOM   3705 HE22 GLN C 226     -10.536   2.490 -23.877  0.00  0.00      CRY4  
ATOM   3706  C   GLN C 226     -10.515  -3.534 -21.497  0.00  0.00      CRY4 C
ATOM   3707  O   GLN C 226     -11.264  -3.698 -20.538  0.00  0.00      CRY4 O
ATOM   3708  N   GLY C 227     -10.133  -4.552 -22.274  0.00  0.00      CRY4 N
ATOM   3709  HN  GLY C 227      -9.553  -4.411 -23.074  0.00  0.00      CRY4  
ATOM   3710  CA  GLY C 227     -10.531  -5.938 -22.016  0.00  0.00      CRY4 C
ATOM   3711  HA1 GLY C 227     -10.165  -6.537 -22.839  0.00  0.00      CRY4  
ATOM   3712  HA2 GLY C 227     -11.607  -5.952 -21.900  0.00  0.00      CRY4  
ATOM   3713  C   GLY C 227      -9.912  -6.477 -20.727  0.00  0.00      CRY4 C
ATOM   3714  O   GLY C 227     -10.605  -7.098 -19.916  0.00  0.00      CRY4 O
ATOM   3715  N   TRP C 228      -8.635  -6.186 -20.508  0.00  0.00      CRY4 N
ATOM   3716  HN  TRP C 228      -8.071  -5.729 -21.193  0.00  0.00      CRY4  
ATOM   3717  CA  TRP C 228      -7.951  -6.505 -19.261  0.00  0.00      CRY4 C
ATOM   3718  HA  TRP C 228      -8.095  -7.563 -19.078  0.00  0.00      CRY4  
ATOM   3719  CB  TRP C 228      -6.459  -6.205 -19.396  0.00  0.00      CRY4 C
ATOM   3720  HB1 TRP C 228      -6.053  -6.854 -20.202  0.00  0.00      CRY4  
ATOM   3721  HB2 TRP C 228      -6.313  -5.153 -19.725  0.00  0.00      CRY4  
ATOM   3722  CG  TRP C 228      -5.666  -6.481 -18.158  0.00  0.00      CRY4 C
ATOM   3723  CD1 TRP C 228      -5.150  -7.681 -17.804  0.00  0.00      CRY4 C
ATOM   3724  HD1 TRP C 228      -5.218  -8.583 -18.397  0.00  0.00      CRY4  
ATOM   3725  NE1 TRP C 228      -4.485  -7.564 -16.588  0.00  0.00      CRY4 N
ATOM   3726  HE1 TRP C 228      -4.004  -8.292 -16.148  0.00  0.00      CRY4  
ATOM   3727  CE2 TRP C 228      -4.557  -6.274 -16.115  0.00  0.00      CRY4 C
ATOM   3728  CD2 TRP C 228      -5.301  -5.551 -17.083  0.00  0.00      CRY4 C
ATOM   3729  CE3 TRP C 228      -5.540  -4.177 -16.848  0.00  0.00      CRY4 C
ATOM   3730  HE3 TRP C 228      -6.118  -3.574 -17.534  0.00  0.00      CRY4  
ATOM   3731  CZ3 TRP C 228      -5.028  -3.560 -15.692  0.00  0.00      CRY4 C
ATOM   3732  HZ3 TRP C 228      -5.209  -2.507 -15.526  0.00  0.00      CRY4  
ATOM   3733  CZ2 TRP C 228      -4.047  -5.652 -14.955  0.00  0.00      CRY4 C
ATOM   3734  HZ2 TRP C 228      -3.475  -6.209 -14.230  0.00  0.00      CRY4  
ATOM   3735  CH2 TRP C 228      -4.292  -4.296 -14.759  0.00  0.00      CRY4 C
ATOM   3736  HH2 TRP C 228      -3.910  -3.807 -13.874  0.00  0.00      CRY4  
ATOM   3737  C   TRP C 228      -8.564  -5.759 -18.068  0.00  0.00      CRY4 C
ATOM   3738  O   TRP C 228      -8.861  -6.382 -17.044  0.00  0.00      CRY4 O
ATOM   3739  N   VAL C 229      -8.841  -4.462 -18.217  0.00  0.00      CRY4 N
ATOM   3740  HN  VAL C 229      -8.625  -3.969 -19.056  0.00  0.00      CRY4  
ATOM   3741  CA  VAL C 229      -9.482  -3.643 -17.180  0.00  0.00      CRY4 C
ATOM   3742  HA  VAL C 229      -8.857  -3.697 -16.298  0.00  0.00      CRY4  
ATOM   3743  CB  VAL C 229      -9.596  -2.179 -17.638  0.00  0.00      CRY4 C
ATOM   3744  HB  VAL C 229     -10.087  -2.177 -18.643  0.00  0.00      CRY4  
ATOM   3745  CG1 VAL C 229     -10.447  -1.330 -16.686  0.00  0.00      CRY4 C
ATOM   3746 HG11 VAL C 229     -10.473  -0.274 -17.030  0.00  0.00      CRY4  
ATOM   3747 HG12 VAL C 229     -11.496  -1.689 -16.643  0.00  0.00      CRY4  
ATOM   3748 HG13 VAL C 229     -10.022  -1.346 -15.660  0.00  0.00      CRY4  
ATOM   3749  CG2 VAL C 229      -8.208  -1.528 -17.713  0.00  0.00      CRY4 C
ATOM   3750 HG21 VAL C 229      -8.289  -0.460 -18.005  0.00  0.00      CRY4  
ATOM   3751 HG22 VAL C 229      -7.697  -1.583 -16.726  0.00  0.00      CRY4  
ATOM   3752 HG23 VAL C 229      -7.567  -2.033 -18.465  0.00  0.00      CRY4  
ATOM   3753  C   VAL C 229     -10.862  -4.196 -16.799  0.00  0.00      CRY4 C
ATOM   3754  O   VAL C 229     -11.149  -4.386 -15.617  0.00  0.00      CRY4 O
ATOM   3755  N   ALA C 230     -11.698  -4.511 -17.794  0.00  0.00      CRY4 N
ATOM   3756  HN  ALA C 230     -11.434  -4.415 -18.754  0.00  0.00      CRY4  
ATOM   3757  CA  ALA C 230     -13.049  -5.014 -17.563  0.00  0.00      CRY4 C
ATOM   3758  HA  ALA C 230     -13.577  -4.356 -16.881  0.00  0.00      CRY4  
ATOM   3759  CB  ALA C 230     -13.794  -5.021 -18.905  0.00  0.00      CRY4 C
ATOM   3760  HB1 ALA C 230     -13.814  -3.993 -19.325  0.00  0.00      CRY4  
ATOM   3761  HB2 ALA C 230     -13.285  -5.681 -19.641  0.00  0.00      CRY4  
ATOM   3762  HB3 ALA C 230     -14.844  -5.365 -18.788  0.00  0.00      CRY4  
ATOM   3763  C   ALA C 230     -13.058  -6.409 -16.913  0.00  0.00      CRY4 C
ATOM   3764  O   ALA C 230     -13.891  -6.698 -16.054  0.00  0.00      CRY4 O
ATOM   3765  N   SER C 231     -12.107  -7.267 -17.275  0.00  0.00      CRY4 N
ATOM   3766  HN  SER C 231     -11.389  -7.021 -17.927  0.00  0.00      CRY4  
ATOM   3767  CA  SER C 231     -12.011  -8.640 -16.767  0.00  0.00      CRY4 C
ATOM   3768  HA  SER C 231     -13.024  -8.893 -16.481  0.00  0.00      CRY4  
ATOM   3769  CB  SER C 231     -11.566  -9.589 -17.885  0.00  0.00      CRY4 C
ATOM   3770  HB1 SER C 231     -11.571 -10.627 -17.481  0.00  0.00      CRY4  
ATOM   3771  HB2 SER C 231     -12.292  -9.563 -18.728  0.00  0.00      CRY4  
ATOM   3772  OG  SER C 231     -10.264  -9.278 -18.323  0.00  0.00      CRY4 O
ATOM   3773  HG1 SER C 231      -9.956 -10.025 -18.852  0.00  0.00      CRY4  
ATOM   3774  C   SER C 231     -11.132  -8.805 -15.522  0.00  0.00      CRY4 C
ATOM   3775  O   SER C 231     -11.061  -9.905 -14.965  0.00  0.00      CRY4 O
ATOM   3776  N   PHE C 232     -10.488  -7.726 -15.057  0.00  0.00      CRY4 N
ATOM   3777  HN  PHE C 232     -10.619  -6.818 -15.452  0.00  0.00      CRY4  
ATOM   3778  CA  PHE C 232      -9.543  -7.770 -13.944  0.00  0.00      CRY4 C
ATOM   3779  HA  PHE C 232      -8.718  -8.385 -14.280  0.00  0.00      CRY4  
ATOM   3780  CB  PHE C 232      -9.054  -6.374 -13.578  0.00  0.00      CRY4 C
ATOM   3781  HB1 PHE C 232      -8.558  -5.919 -14.463  0.00  0.00      CRY4  
ATOM   3782  HB2 PHE C 232      -9.904  -5.712 -13.303  0.00  0.00      CRY4  
ATOM   3783  CG  PHE C 232      -8.023  -6.363 -12.460  0.00  0.00      CRY4 C
ATOM   3784  CD1 PHE C 232      -8.426  -6.307 -11.111  0.00  0.00      CRY4 C
ATOM   3785  HD1 PHE C 232      -9.479  -6.277 -10.867  0.00  0.00      CRY4  
ATOM   3786  CE1 PHE C 232      -7.468  -6.285 -10.086  0.00  0.00      CRY4 C
ATOM   3787  HE1 PHE C 232      -7.782  -6.251  -9.052  0.00  0.00      CRY4  
ATOM   3788  CZ  PHE C 232      -6.103  -6.313 -10.408  0.00  0.00      CRY4 C
ATOM   3789  HZ  PHE C 232      -5.370  -6.286  -9.615  0.00  0.00      CRY4  
ATOM   3790  CD2 PHE C 232      -6.654  -6.415 -12.772  0.00  0.00      CRY4 C
ATOM   3791  HD2 PHE C 232      -6.337  -6.457 -13.805  0.00  0.00      CRY4  
ATOM   3792  CE2 PHE C 232      -5.685  -6.385 -11.747  0.00  0.00      CRY4 C
ATOM   3793  HE2 PHE C 232      -4.635  -6.416 -11.998  0.00  0.00      CRY4  
ATOM   3794  C   PHE C 232     -10.141  -8.456 -12.711  0.00  0.00      CRY4 C
ATOM   3795  O   PHE C 232     -11.177  -8.055 -12.178  0.00  0.00      CRY4 O
ATOM   3796  N   THR C 233      -9.456  -9.483 -12.253  0.00  0.00      CRY4 N
ATOM   3797  HN  THR C 233      -8.588  -9.768 -12.657  0.00  0.00      CRY4  
ATOM   3798  CA  THR C 233      -9.888 -10.300 -11.121  0.00  0.00      CRY4 C
ATOM   3799  HA  THR C 233     -10.600  -9.713 -10.557  0.00  0.00      CRY4  
ATOM   3800  CB  THR C 233     -10.471 -11.624 -11.630  0.00  0.00      CRY4 C
ATOM   3801  HB  THR C 233      -9.673 -12.096 -12.252  0.00  0.00      CRY4  
ATOM   3802  OG1 THR C 233     -11.580 -11.395 -12.468  0.00  0.00      CRY4 O
ATOM   3803  HG1 THR C 233     -11.888 -12.269 -12.730  0.00  0.00      CRY4  
ATOM   3804  CG2 THR C 233     -10.986 -12.473 -10.479  0.00  0.00      CRY4 C
ATOM   3805 HG21 THR C 233     -11.303 -13.475 -10.838  0.00  0.00      CRY4  
ATOM   3806 HG22 THR C 233     -10.190 -12.618  -9.719  0.00  0.00      CRY4  
ATOM   3807 HG23 THR C 233     -11.856 -11.990  -9.985  0.00  0.00      CRY4  
ATOM   3808  C   THR C 233      -8.691 -10.518 -10.211  0.00  0.00      CRY4 C
ATOM   3809  O   THR C 233      -7.893 -11.435 -10.432  0.00  0.00      CRY4 O
ATOM   3810  N   LYS C 234      -8.564  -9.687  -9.182  0.00  0.00      CRY4 N
ATOM   3811  HN  LYS C 234      -9.301  -9.055  -8.949  0.00  0.00      CRY4  
ATOM   3812  CA  LYS C 234      -7.375  -9.611  -8.313  0.00  0.00      CRY4 C
ATOM   3813  HA  LYS C 234      -6.601  -9.147  -8.912  0.00  0.00      CRY4  
ATOM   3814  CB  LYS C 234      -7.667  -8.678  -7.123  0.00  0.00      CRY4 C
ATOM   3815  HB1 LYS C 234      -8.053  -7.721  -7.544  0.00  0.00      CRY4  
ATOM   3816  HB2 LYS C 234      -8.495  -9.110  -6.518  0.00  0.00      CRY4  
ATOM   3817  CG  LYS C 234      -6.456  -8.379  -6.242  0.00  0.00      CRY4 C
ATOM   3818  HG1 LYS C 234      -6.807  -7.979  -5.264  0.00  0.00      CRY4  
ATOM   3819  HG2 LYS C 234      -5.913  -9.330  -6.036  0.00  0.00      CRY4  
ATOM   3820  CD  LYS C 234      -5.510  -7.363  -6.874  0.00  0.00      CRY4 C
ATOM   3821  HD1 LYS C 234      -5.019  -7.839  -7.754  0.00  0.00      CRY4  
ATOM   3822  HD2 LYS C 234      -6.120  -6.511  -7.253  0.00  0.00      CRY4  
ATOM   3823  CE  LYS C 234      -4.477  -6.889  -5.838  0.00  0.00      CRY4 C
ATOM   3824  HE1 LYS C 234      -4.833  -7.102  -4.807  0.00  0.00      CRY4  
ATOM   3825  HE2 LYS C 234      -3.505  -7.410  -5.989  0.00  0.00      CRY4  
ATOM   3826  NZ  LYS C 234      -4.216  -5.432  -5.923  0.00  0.00      CRY4 N
ATOM   3827  HZ1 LYS C 234      -3.514  -5.154  -5.207  0.00  0.00      CRY4  
ATOM   3828  HZ2 LYS C 234      -3.854  -5.199  -6.870  0.00  0.00      CRY4  
ATOM   3829  HZ3 LYS C 234      -5.101  -4.913  -5.758  0.00  0.00      CRY4  
ATOM   3830  C   LYS C 234      -6.842 -10.980  -7.854  0.00  0.00      CRY4 C
ATOM   3831  O   LYS C 234      -5.640 -11.217  -8.026  0.00  0.00      CRY4 O
ATOM   3832  N   PRO C 235      -7.659 -11.918  -7.327  0.00  0.00      CRY4 N
ATOM   3833  CD  PRO C 235      -9.067 -11.770  -7.006  0.00  0.00      CRY4 C
ATOM   3834  HD1 PRO C 235      -9.713 -12.072  -7.862  0.00  0.00      CRY4  
ATOM   3835  HD2 PRO C 235      -9.313 -10.721  -6.721  0.00  0.00      CRY4  
ATOM   3836  CA  PRO C 235      -7.164 -13.206  -6.827  0.00  0.00      CRY4 C
ATOM   3837  HA  PRO C 235      -6.408 -13.021  -6.073  0.00  0.00      CRY4  
ATOM   3838  CB  PRO C 235      -8.362 -13.862  -6.131  0.00  0.00      CRY4 C
ATOM   3839  HB1 PRO C 235      -8.075 -14.358  -5.177  0.00  0.00      CRY4  
ATOM   3840  HB2 PRO C 235      -8.888 -14.587  -6.792  0.00  0.00      CRY4  
ATOM   3841  CG  PRO C 235      -9.299 -12.700  -5.824  0.00  0.00      CRY4 C
ATOM   3842  HG1 PRO C 235      -9.056 -12.230  -4.851  0.00  0.00      CRY4  
ATOM   3843  HG2 PRO C 235     -10.371 -13.001  -5.800  0.00  0.00      CRY4  
ATOM   3844  C   PRO C 235      -6.585 -14.132  -7.900  0.00  0.00      CRY4 C
ATOM   3845  O   PRO C 235      -5.897 -15.088  -7.580  0.00  0.00      CRY4 O
ATOM   3846  N   ARG C 236      -6.854 -13.867  -9.193  0.00  0.00      CRY4 N
ATOM   3847  HN  ARG C 236      -7.448 -13.097  -9.416  0.00  0.00      CRY4  
ATOM   3848  CA  ARG C 236      -6.326 -14.641 -10.324  0.00  0.00      CRY4 C
ATOM   3849  HA  ARG C 236      -6.108 -15.639  -9.963  0.00  0.00      CRY4  
ATOM   3850  CB  ARG C 236      -7.375 -14.742 -11.443  0.00  0.00      CRY4 C
ATOM   3851  HB1 ARG C 236      -7.633 -13.694 -11.728  0.00  0.00      CRY4  
ATOM   3852  HB2 ARG C 236      -6.913 -15.200 -12.346  0.00  0.00      CRY4  
ATOM   3853  CG  ARG C 236      -8.646 -15.481 -11.001  0.00  0.00      CRY4 C
ATOM   3854  HG1 ARG C 236      -8.351 -16.449 -10.540  0.00  0.00      CRY4  
ATOM   3855  HG2 ARG C 236      -9.138 -14.901 -10.187  0.00  0.00      CRY4  
ATOM   3856  CD  ARG C 236      -9.595 -15.621 -12.182  0.00  0.00      CRY4 C
ATOM   3857  HD1 ARG C 236      -9.866 -14.609 -12.562  0.00  0.00      CRY4  
ATOM   3858  HD2 ARG C 236      -9.131 -16.202 -13.013  0.00  0.00      CRY4  
ATOM   3859  NE  ARG C 236     -10.828 -16.336 -11.811  0.00  0.00      CRY4 N
ATOM   3860  HE  ARG C 236     -10.807 -16.702 -10.874  0.00  0.00      CRY4  
ATOM   3861  CZ  ARG C 236     -11.896 -16.515 -12.588  0.00  0.00      CRY4 C
ATOM   3862  NH1 ARG C 236     -11.936 -16.052 -13.807  0.00  0.00      CRY4 N
ATOM   3863 HH11 ARG C 236     -12.746 -16.170 -14.365  0.00  0.00      CRY4  
ATOM   3864 HH12 ARG C 236     -11.172 -15.466 -14.085  0.00  0.00      CRY4  
ATOM   3865  NH2 ARG C 236     -12.929 -17.164 -12.133  0.00  0.00      CRY4 N
ATOM   3866 HH21 ARG C 236     -13.686 -17.372 -12.737  0.00  0.00      CRY4  
ATOM   3867 HH22 ARG C 236     -12.828 -17.608 -11.253  0.00  0.00      CRY4  
ATOM   3868  C   ARG C 236      -5.010 -14.077 -10.876  0.00  0.00      CRY4 C
ATOM   3869  O   ARG C 236      -4.439 -14.671 -11.784  0.00  0.00      CRY4 O
ATOM   3870  N   THR C 237      -4.554 -12.946 -10.374  0.00  0.00      CRY4 N
ATOM   3871  HN  THR C 237      -5.036 -12.434  -9.665  0.00  0.00      CRY4  
ATOM   3872  CA  THR C 237      -3.298 -12.335 -10.810  0.00  0.00      CRY4 C
ATOM   3873  HA  THR C 237      -3.256 -12.472 -11.881  0.00  0.00      CRY4  
ATOM   3874  CB  THR C 237      -3.245 -10.834 -10.504  0.00  0.00      CRY4 C
ATOM   3875  HB  THR C 237      -2.235 -10.486 -10.831  0.00  0.00      CRY4  
ATOM   3876  OG1 THR C 237      -3.344 -10.583  -9.126  0.00  0.00      CRY4 O
ATOM   3877  HG1 THR C 237      -3.313  -9.624  -9.037  0.00  0.00      CRY4  
ATOM   3878  CG2 THR C 237      -4.363 -10.066 -11.192  0.00  0.00      CRY4 C
ATOM   3879 HG21 THR C 237      -4.236  -8.972 -11.049  0.00  0.00      CRY4  
ATOM   3880 HG22 THR C 237      -4.357 -10.270 -12.284  0.00  0.00      CRY4  
ATOM   3881 HG23 THR C 237      -5.357 -10.357 -10.789  0.00  0.00      CRY4  
ATOM   3882  C   THR C 237      -2.095 -13.080 -10.227  0.00  0.00      CRY4 C
ATOM   3883  O   THR C 237      -2.151 -13.633  -9.128  0.00  0.00      CRY4 O
ATOM   3884  N   ILE C 238      -0.995 -13.124 -10.974  0.00  0.00      CRY4 N
ATOM   3885  HN  ILE C 238      -0.896 -12.592 -11.812  0.00  0.00      CRY4  
ATOM   3886  CA  ILE C 238       0.172 -13.949 -10.645  0.00  0.00      CRY4 C
ATOM   3887  HA  ILE C 238      -0.198 -14.818 -10.116  0.00  0.00      CRY4  
ATOM   3888  CB  ILE C 238       0.898 -14.385 -11.938  0.00  0.00      CRY4 C
ATOM   3889  HB  ILE C 238       1.102 -13.427 -12.480  0.00  0.00      CRY4  
ATOM   3890  CG2 ILE C 238       2.163 -15.189 -11.598  0.00  0.00      CRY4 C
ATOM   3891 HG21 ILE C 238       2.768 -15.370 -12.511  0.00  0.00      CRY4  
ATOM   3892 HG22 ILE C 238       2.801 -14.639 -10.875  0.00  0.00      CRY4  
ATOM   3893 HG23 ILE C 238       1.901 -16.174 -11.155  0.00  0.00      CRY4  
ATOM   3894  CG1 ILE C 238      -0.052 -15.216 -12.835  0.00  0.00      CRY4 C
ATOM   3895 HG11 ILE C 238      -0.356 -16.145 -12.303  0.00  0.00      CRY4  
ATOM   3896 HG12 ILE C 238      -0.979 -14.627 -13.023  0.00  0.00      CRY4  
ATOM   3897  CD  ILE C 238       0.545 -15.602 -14.197  0.00  0.00      CRY4 C
ATOM   3898  HD1 ILE C 238      -0.208 -16.144 -14.808  0.00  0.00      CRY4  
ATOM   3899  HD2 ILE C 238       0.861 -14.695 -14.757  0.00  0.00      CRY4  
ATOM   3900  HD3 ILE C 238       1.427 -16.264 -14.072  0.00  0.00      CRY4  
ATOM   3901  C   ILE C 238       1.093 -13.194  -9.671  0.00  0.00      CRY4 C
ATOM   3902  O   ILE C 238       1.574 -12.123 -10.020  0.00  0.00      CRY4 O
ATOM   3903  N   PRO C 239       1.385 -13.733  -8.470  0.00  0.00      CRY4 N
ATOM   3904  CD  PRO C 239       0.884 -14.985  -7.952  0.00  0.00      CRY4 C
ATOM   3905  HD1 PRO C 239       1.064 -15.815  -8.673  0.00  0.00      CRY4  
ATOM   3906  HD2 PRO C 239      -0.209 -14.921  -7.741  0.00  0.00      CRY4  
ATOM   3907  CA  PRO C 239       2.178 -13.032  -7.454  0.00  0.00      CRY4 C
ATOM   3908  HA  PRO C 239       1.771 -12.038  -7.313  0.00  0.00      CRY4  
ATOM   3909  CB  PRO C 239       1.969 -13.836  -6.168  0.00  0.00      CRY4 C
ATOM   3910  HB1 PRO C 239       1.110 -13.458  -5.569  0.00  0.00      CRY4  
ATOM   3911  HB2 PRO C 239       2.886 -13.870  -5.538  0.00  0.00      CRY4  
ATOM   3912  CG  PRO C 239       1.652 -15.241  -6.658  0.00  0.00      CRY4 C
ATOM   3913  HG1 PRO C 239       1.060 -15.803  -5.909  0.00  0.00      CRY4  
ATOM   3914  HG2 PRO C 239       2.566 -15.835  -6.886  0.00  0.00      CRY4  
ATOM   3915  C   PRO C 239       3.664 -12.921  -7.779  0.00  0.00      CRY4 C
ATOM   3916  O   PRO C 239       4.336 -12.016  -7.271  0.00  0.00      CRY4 O
ATOM   3917  N   ASN C 240       4.186 -13.840  -8.577  0.00  0.00      CRY4 N
ATOM   3918  HN  ASN C 240       3.587 -14.498  -9.032  0.00  0.00      CRY4  
ATOM   3919  CA  ASN C 240       5.606 -14.005  -8.879  0.00  0.00      CRY4 C
ATOM   3920  HA  ASN C 240       6.102 -13.192  -8.359  0.00  0.00      CRY4  
ATOM   3921  CB  ASN C 240       6.110 -15.316  -8.256  0.00  0.00      CRY4 C
ATOM   3922  HB1 ASN C 240       7.149 -15.486  -8.614  0.00  0.00      CRY4  
ATOM   3923  HB2 ASN C 240       6.149 -15.228  -7.151  0.00  0.00      CRY4  
ATOM   3924  CG  ASN C 240       5.321 -16.560  -8.612  0.00  0.00      CRY4 C
ATOM   3925  OD1 ASN C 240       4.245 -16.547  -9.184  0.00  0.00      CRY4 O
ATOM   3926  ND2 ASN C 240       5.809 -17.698  -8.186  0.00  0.00      CRY4 N
ATOM   3927 HD21 ASN C 240       5.309 -18.527  -8.421  0.00  0.00      CRY4  
ATOM   3928 HD22 ASN C 240       6.663 -17.714  -7.676  0.00  0.00      CRY4  
ATOM   3929  C   ASN C 240       5.918 -13.860 -10.374  0.00  0.00      CRY4 C
ATOM   3930  O   ASN C 240       6.865 -14.460 -10.881  0.00  0.00      CRY4 O
ATOM   3931  N   SER C 241       5.137 -13.049 -11.080  0.00  0.00      CRY4 N
ATOM   3932  HN  SER C 241       4.253 -12.709 -10.759  0.00  0.00      CRY4  
ATOM   3933  CA  SER C 241       5.512 -12.578 -12.406  0.00  0.00      CRY4 C
ATOM   3934  HA  SER C 241       5.846 -13.448 -12.954  0.00  0.00      CRY4  
ATOM   3935  CB  SER C 241       4.315 -11.932 -13.112  0.00  0.00      CRY4 C
ATOM   3936  HB1 SER C 241       4.679 -11.473 -14.060  0.00  0.00      CRY4  
ATOM   3937  HB2 SER C 241       3.565 -12.707 -13.391  0.00  0.00      CRY4  
ATOM   3938  OG  SER C 241       3.745 -10.928 -12.303  0.00  0.00      CRY4 O
ATOM   3939  HG1 SER C 241       3.155 -10.411 -12.866  0.00  0.00      CRY4  
ATOM   3940  C   SER C 241       6.699 -11.608 -12.319  0.00  0.00      CRY4 C
ATOM   3941  O   SER C 241       6.827 -10.854 -11.360  0.00  0.00      CRY4 O
ATOM   3942  N   LEU C 242       7.570 -11.621 -13.333  0.00  0.00      CRY4 N
ATOM   3943  HN  LEU C 242       7.476 -12.209 -14.133  0.00  0.00      CRY4  
ATOM   3944  CA  LEU C 242       8.757 -10.756 -13.355  0.00  0.00      CRY4 C
ATOM   3945  HA  LEU C 242       9.201 -10.843 -12.372  0.00  0.00      CRY4  
ATOM   3946  CB  LEU C 242       9.731 -11.254 -14.440  0.00  0.00      CRY4 C
ATOM   3947  HB1 LEU C 242       9.187 -11.219 -15.412  0.00  0.00      CRY4  
ATOM   3948  HB2 LEU C 242      10.572 -10.531 -14.532  0.00  0.00      CRY4  
ATOM   3949  CG  LEU C 242      10.271 -12.682 -14.229  0.00  0.00      CRY4 C
ATOM   3950  HG  LEU C 242       9.405 -13.385 -14.246  0.00  0.00      CRY4  
ATOM   3951  CD1 LEU C 242      11.256 -13.012 -15.349  0.00  0.00      CRY4 C
ATOM   3952 HD11 LEU C 242      11.698 -14.019 -15.195  0.00  0.00      CRY4  
ATOM   3953 HD12 LEU C 242      10.745 -13.002 -16.335  0.00  0.00      CRY4  
ATOM   3954 HD13 LEU C 242      12.083 -12.270 -15.376  0.00  0.00      CRY4  
ATOM   3955  CD2 LEU C 242      10.989 -12.848 -12.893  0.00  0.00      CRY4 C
ATOM   3956 HD21 LEU C 242      11.345 -13.894 -12.774  0.00  0.00      CRY4  
ATOM   3957 HD22 LEU C 242      11.870 -12.181 -12.816  0.00  0.00      CRY4  
ATOM   3958 HD23 LEU C 242      10.301 -12.617 -12.051  0.00  0.00      CRY4  
ATOM   3959  C   LEU C 242       8.431  -9.278 -13.585  0.00  0.00      CRY4 C
ATOM   3960  O   LEU C 242       9.218  -8.411 -13.223  0.00  0.00      CRY4 O
ATOM   3961  N   LEU C 243       7.271  -9.013 -14.193  0.00  0.00      CRY4 N
ATOM   3962  HN  LEU C 243       6.754  -9.746 -14.630  0.00  0.00      CRY4  
ATOM   3963  CA  LEU C 243       6.648  -7.698 -14.291  0.00  0.00      CRY4 C
ATOM   3964  HA  LEU C 243       7.312  -6.978 -13.832  0.00  0.00      CRY4  
ATOM   3965  CB  LEU C 243       6.375  -7.350 -15.761  0.00  0.00      CRY4 C
ATOM   3966  HB1 LEU C 243       5.779  -8.187 -16.192  0.00  0.00      CRY4  
ATOM   3967  HB2 LEU C 243       5.720  -6.452 -15.804  0.00  0.00      CRY4  
ATOM   3968  CG  LEU C 243       7.634  -7.145 -16.617  0.00  0.00      CRY4 C
ATOM   3969  HG  LEU C 243       8.279  -8.050 -16.509  0.00  0.00      CRY4  
ATOM   3970  CD1 LEU C 243       7.224  -6.945 -18.076  0.00  0.00      CRY4 C
ATOM   3971 HD11 LEU C 243       8.117  -6.746 -18.708  0.00  0.00      CRY4  
ATOM   3972 HD12 LEU C 243       6.713  -7.851 -18.467  0.00  0.00      CRY4  
ATOM   3973 HD13 LEU C 243       6.531  -6.082 -18.174  0.00  0.00      CRY4  
ATOM   3974  CD2 LEU C 243       8.446  -5.930 -16.173  0.00  0.00      CRY4 C
ATOM   3975 HD21 LEU C 243       9.357  -5.824 -16.801  0.00  0.00      CRY4  
ATOM   3976 HD22 LEU C 243       7.863  -4.991 -16.264  0.00  0.00      CRY4  
ATOM   3977 HD23 LEU C 243       8.766  -6.041 -15.114  0.00  0.00      CRY4  
ATOM   3978  C   LEU C 243       5.350  -7.718 -13.475  0.00  0.00      CRY4 C
ATOM   3979  O   LEU C 243       4.716  -8.772 -13.392  0.00  0.00      CRY4 O
ATOM   3980  N   PRO C 244       4.916  -6.591 -12.897  0.00  0.00      CRY4 N
ATOM   3981  CD  PRO C 244       5.600  -5.302 -12.859  0.00  0.00      CRY4 C
ATOM   3982  HD1 PRO C 244       5.491  -4.758 -13.825  0.00  0.00      CRY4  
ATOM   3983  HD2 PRO C 244       6.684  -5.426 -12.635  0.00  0.00      CRY4  
ATOM   3984  CA  PRO C 244       3.675  -6.528 -12.133  0.00  0.00      CRY4 C
ATOM   3985  HA  PRO C 244       3.770  -7.093 -11.214  0.00  0.00      CRY4  
ATOM   3986  CB  PRO C 244       3.491  -5.052 -11.769  0.00  0.00      CRY4 C
ATOM   3987  HB1 PRO C 244       3.033  -4.910 -10.764  0.00  0.00      CRY4  
ATOM   3988  HB2 PRO C 244       2.910  -4.488 -12.533  0.00  0.00      CRY4  
ATOM   3989  CG  PRO C 244       4.922  -4.523 -11.742  0.00  0.00      CRY4 C
ATOM   3990  HG1 PRO C 244       5.391  -4.691 -10.752  0.00  0.00      CRY4  
ATOM   3991  HG2 PRO C 244       4.980  -3.433 -11.966  0.00  0.00      CRY4  
ATOM   3992  C   PRO C 244       2.478  -7.067 -12.932  0.00  0.00      CRY4 C
ATOM   3993  O   PRO C 244       2.184  -6.602 -14.022  0.00  0.00      CRY4 O
ATOM   3994  N   SER C 245       1.761  -8.031 -12.370  0.00  0.00      CRY4 N
ATOM   3995  HN  SER C 245       2.037  -8.454 -11.507  0.00  0.00      CRY4  
ATOM   3996  CA  SER C 245       0.517  -8.573 -12.935  0.00  0.00      CRY4 C
ATOM   3997  HA  SER C 245       0.622  -8.466 -14.006  0.00  0.00      CRY4  
ATOM   3998  CB  SER C 245       0.374 -10.053 -12.546  0.00  0.00      CRY4 C
ATOM   3999  HB1 SER C 245      -0.566 -10.441 -13.001  0.00  0.00      CRY4  
ATOM   4000  HB2 SER C 245       1.214 -10.649 -12.971  0.00  0.00      CRY4  
ATOM   4001  OG  SER C 245       0.301 -10.171 -11.142  0.00  0.00      CRY4 O
ATOM   4002  HG1 SER C 245      -0.009 -11.065 -10.948  0.00  0.00      CRY4  
ATOM   4003  C   SER C 245      -0.726  -7.785 -12.518  0.00  0.00      CRY4 C
ATOM   4004  O   SER C 245      -1.858  -8.128 -12.887  0.00  0.00      CRY4 O
ATOM   4005  N   THR C 246      -0.538  -6.742 -11.711  0.00  0.00      CRY4 N
ATOM   4006  HN  THR C 246       0.368  -6.599 -11.314  0.00  0.00      CRY4  
ATOM   4007  CA  THR C 246      -1.532  -5.740 -11.318  0.00  0.00      CRY4 C
ATOM   4008  HA  THR C 246      -2.421  -5.932 -11.903  0.00  0.00      CRY4  
ATOM   4009  CB  THR C 246      -1.815  -5.809  -9.811  0.00  0.00      CRY4 C
ATOM   4010  HB  THR C 246      -2.495  -4.951  -9.584  0.00  0.00      CRY4  
ATOM   4011  OG1 THR C 246      -0.651  -5.622  -9.032  0.00  0.00      CRY4 O
ATOM   4012  HG1 THR C 246      -0.941  -5.696  -8.116  0.00  0.00      CRY4  
ATOM   4013  CG2 THR C 246      -2.391  -7.162  -9.418  0.00  0.00      CRY4 C
ATOM   4014 HG21 THR C 246      -2.700  -7.165  -8.351  0.00  0.00      CRY4  
ATOM   4015 HG22 THR C 246      -3.287  -7.395 -10.032  0.00  0.00      CRY4  
ATOM   4016 HG23 THR C 246      -1.647  -7.973  -9.567  0.00  0.00      CRY4  
ATOM   4017  C   THR C 246      -1.027  -4.360 -11.735  0.00  0.00      CRY4 C
ATOM   4018  O   THR C 246       0.074  -4.262 -12.279  0.00  0.00      CRY4 O
ATOM   4019  N   THR C 247      -1.782  -3.298 -11.507  0.00  0.00      CRY4 N
ATOM   4020  HN  THR C 247      -2.619  -3.311 -10.960  0.00  0.00      CRY4  
ATOM   4021  CA  THR C 247      -1.440  -1.975 -12.055  0.00  0.00      CRY4 C
ATOM   4022  HA  THR C 247      -1.339  -2.137 -13.120  0.00  0.00      CRY4  
ATOM   4023  CB  THR C 247      -2.518  -0.931 -11.753  0.00  0.00      CRY4 C
ATOM   4024  HB  THR C 247      -2.158   0.025 -12.205  0.00  0.00      CRY4  
ATOM   4025  OG1 THR C 247      -2.634  -0.729 -10.363  0.00  0.00      CRY4 O
ATOM   4026  HG1 THR C 247      -3.333  -0.075 -10.257  0.00  0.00      CRY4  
ATOM   4027  CG2 THR C 247      -3.889  -1.322 -12.294  0.00  0.00      CRY4 C
ATOM   4028 HG21 THR C 247      -4.617  -0.496 -12.158  0.00  0.00      CRY4  
ATOM   4029 HG22 THR C 247      -3.827  -1.546 -13.380  0.00  0.00      CRY4  
ATOM   4030 HG23 THR C 247      -4.283  -2.222 -11.774  0.00  0.00      CRY4  
ATOM   4031  C   THR C 247      -0.097  -1.431 -11.568  0.00  0.00      CRY4 C
ATOM   4032  O   THR C 247       0.549  -0.680 -12.293  0.00  0.00      CRY4 O
ATOM   4033  N   GLY C 248       0.340  -1.774 -10.356  0.00  0.00      CRY4 N
ATOM   4034  HN  GLY C 248      -0.130  -2.454  -9.795  0.00  0.00      CRY4  
ATOM   4035  CA  GLY C 248       1.533  -1.183  -9.763  0.00  0.00      CRY4 C
ATOM   4036  HA1 GLY C 248       2.331  -1.319 -10.480  0.00  0.00      CRY4  
ATOM   4037  HA2 GLY C 248       1.694  -1.688  -8.821  0.00  0.00      CRY4  
ATOM   4038  C   GLY C 248       1.400   0.322  -9.479  0.00  0.00      CRY4 C
ATOM   4039  O   GLY C 248       2.413   0.987  -9.289  0.00  0.00      CRY4 O
ATOM   4040  N   LEU C 249       0.177   0.854  -9.467  0.00  0.00      CRY4 N
ATOM   4041  HN  LEU C 249      -0.642   0.299  -9.598  0.00  0.00      CRY4  
ATOM   4042  CA  LEU C 249      -0.089   2.287  -9.265  0.00  0.00      CRY4 C
ATOM   4043  HA  LEU C 249       0.726   2.807  -9.752  0.00  0.00      CRY4  
ATOM   4044  CB  LEU C 249      -1.415   2.668  -9.940  0.00  0.00      CRY4 C
ATOM   4045  HB1 LEU C 249      -2.202   1.999  -9.520  0.00  0.00      CRY4  
ATOM   4046  HB2 LEU C 249      -1.694   3.700  -9.633  0.00  0.00      CRY4  
ATOM   4047  CG  LEU C 249      -1.429   2.542 -11.474  0.00  0.00      CRY4 C
ATOM   4048  HG  LEU C 249      -1.113   1.504 -11.736  0.00  0.00      CRY4  
ATOM   4049  CD1 LEU C 249      -2.845   2.826 -11.996  0.00  0.00      CRY4 C
ATOM   4050 HD11 LEU C 249      -2.867   2.787 -13.106  0.00  0.00      CRY4  
ATOM   4051 HD12 LEU C 249      -3.564   2.073 -11.606  0.00  0.00      CRY4  
ATOM   4052 HD13 LEU C 249      -3.186   3.834 -11.678  0.00  0.00      CRY4  
ATOM   4053  CD2 LEU C 249      -0.463   3.513 -12.146  0.00  0.00      CRY4 C
ATOM   4054 HD21 LEU C 249      -0.487   3.380 -13.249  0.00  0.00      CRY4  
ATOM   4055 HD22 LEU C 249      -0.726   4.568 -11.928  0.00  0.00      CRY4  
ATOM   4056 HD23 LEU C 249       0.576   3.331 -11.796  0.00  0.00      CRY4  
ATOM   4057  C   LEU C 249      -0.091   2.708  -7.785  0.00  0.00      CRY4 C
ATOM   4058  O   LEU C 249      -0.167   3.894  -7.496  0.00  0.00      CRY4 O
ATOM   4059  N   SER C 250      -0.024   1.762  -6.860  0.00  0.00      CRY4 N
ATOM   4060  HN  SER C 250       0.115   0.795  -7.073  0.00  0.00      CRY4  
ATOM   4061  CA  SER C 250      -0.149   2.049  -5.432  0.00  0.00      CRY4 C
ATOM   4062  HA  SER C 250      -1.149   2.449  -5.326  0.00  0.00      CRY4  
ATOM   4063  CB  SER C 250      -0.081   0.765  -4.598  0.00  0.00      CRY4 C
ATOM   4064  HB1 SER C 250      -0.022   1.054  -3.523  0.00  0.00      CRY4  
ATOM   4065  HB2 SER C 250      -1.013   0.170  -4.725  0.00  0.00      CRY4  
ATOM   4066  OG  SER C 250       1.047  -0.013  -4.907  0.00  0.00      CRY4 O
ATOM   4067  HG1 SER C 250       1.141  -0.669  -4.205  0.00  0.00      CRY4  
ATOM   4068  C   SER C 250       0.827   3.107  -4.893  0.00  0.00      CRY4 C
ATOM   4069  O   SER C 250       0.354   3.948  -4.121  0.00  0.00      CRY4 O
ATOM   4070  N   PRO C 251       2.107   3.193  -5.311  0.00  0.00      CRY4 N
ATOM   4071  CD  PRO C 251       2.853   2.252  -6.132  0.00  0.00      CRY4 C
ATOM   4072  HD1 PRO C 251       2.697   2.451  -7.216  0.00  0.00      CRY4  
ATOM   4073  HD2 PRO C 251       2.559   1.201  -5.910  0.00  0.00      CRY4  
ATOM   4074  CA  PRO C 251       2.994   4.258  -4.852  0.00  0.00      CRY4 C
ATOM   4075  HA  PRO C 251       3.114   4.193  -3.777  0.00  0.00      CRY4  
ATOM   4076  CB  PRO C 251       4.352   3.970  -5.505  0.00  0.00      CRY4 C
ATOM   4077  HB1 PRO C 251       5.205   4.203  -4.829  0.00  0.00      CRY4  
ATOM   4078  HB2 PRO C 251       4.478   4.505  -6.474  0.00  0.00      CRY4  
ATOM   4079  CG  PRO C 251       4.320   2.472  -5.766  0.00  0.00      CRY4 C
ATOM   4080  HG1 PRO C 251       4.635   1.893  -4.876  0.00  0.00      CRY4  
ATOM   4081  HG2 PRO C 251       4.963   2.160  -6.621  0.00  0.00      CRY4  
ATOM   4082  C   PRO C 251       2.497   5.662  -5.218  0.00  0.00      CRY4 C
ATOM   4083  O   PRO C 251       2.604   6.590  -4.422  0.00  0.00      CRY4 O
ATOM   4084  N   TYR C 252       1.896   5.799  -6.402  0.00  0.00      CRY4 N
ATOM   4085  HN  TYR C 252       1.772   5.028  -7.025  0.00  0.00      CRY4  
ATOM   4086  CA  TYR C 252       1.369   7.069  -6.896  0.00  0.00      CRY4 C
ATOM   4087  HA  TYR C 252       2.128   7.812  -6.685  0.00  0.00      CRY4  
ATOM   4088  CB  TYR C 252       1.115   6.977  -8.407  0.00  0.00      CRY4 C
ATOM   4089  HB1 TYR C 252       0.319   6.224  -8.597  0.00  0.00      CRY4  
ATOM   4090  HB2 TYR C 252       0.750   7.948  -8.804  0.00  0.00      CRY4  
ATOM   4091  CG  TYR C 252       2.329   6.538  -9.193  0.00  0.00      CRY4 C
ATOM   4092  CD1 TYR C 252       3.351   7.453  -9.504  0.00  0.00      CRY4 C
ATOM   4093  HD1 TYR C 252       3.226   8.500  -9.262  0.00  0.00      CRY4  
ATOM   4094  CE1 TYR C 252       4.521   7.034 -10.142  0.00  0.00      CRY4 C
ATOM   4095  HE1 TYR C 252       5.302   7.742 -10.377  0.00  0.00      CRY4  
ATOM   4096  CZ  TYR C 252       4.669   5.674 -10.483  0.00  0.00      CRY4 C
ATOM   4097  OH  TYR C 252       5.832   5.236 -11.048  0.00  0.00      CRY4 O
ATOM   4098  HH  TYR C 252       5.767   4.284 -11.139  0.00  0.00      CRY4  
ATOM   4099  CD2 TYR C 252       2.480   5.187  -9.566  0.00  0.00      CRY4 C
ATOM   4100  HD2 TYR C 252       1.674   4.486  -9.395  0.00  0.00      CRY4  
ATOM   4101  CE2 TYR C 252       3.648   4.755 -10.203  0.00  0.00      CRY4 C
ATOM   4102  HE2 TYR C 252       3.748   3.721 -10.497  0.00  0.00      CRY4  
ATOM   4103  C   TYR C 252       0.102   7.495  -6.154  0.00  0.00      CRY4 C
ATOM   4104  O   TYR C 252      -0.097   8.672  -5.904  0.00  0.00      CRY4 O
ATOM   4105  N   PHE C 253      -0.737   6.534  -5.757  0.00  0.00      CRY4 N
ATOM   4106  HN  PHE C 253      -0.632   5.571  -6.004  0.00  0.00      CRY4  
ATOM   4107  CA  PHE C 253      -1.899   6.820  -4.912  0.00  0.00      CRY4 C
ATOM   4108  HA  PHE C 253      -2.367   7.696  -5.344  0.00  0.00      CRY4  
ATOM   4109  CB  PHE C 253      -2.863   5.628  -4.904  0.00  0.00      CRY4 C
ATOM   4110  HB1 PHE C 253      -2.304   4.710  -4.621  0.00  0.00      CRY4  
ATOM   4111  HB2 PHE C 253      -3.667   5.768  -4.149  0.00  0.00      CRY4  
ATOM   4112  CG  PHE C 253      -3.505   5.315  -6.236  0.00  0.00      CRY4 C
ATOM   4113  CD1 PHE C 253      -4.149   6.328  -6.977  0.00  0.00      CRY4 C
ATOM   4114  HD1 PHE C 253      -4.191   7.334  -6.583  0.00  0.00      CRY4  
ATOM   4115  CE1 PHE C 253      -4.741   6.044  -8.216  0.00  0.00      CRY4 C
ATOM   4116  HE1 PHE C 253      -5.217   6.833  -8.781  0.00  0.00      CRY4  
ATOM   4117  CZ  PHE C 253      -4.707   4.732  -8.723  0.00  0.00      CRY4 C
ATOM   4118  HZ  PHE C 253      -5.151   4.508  -9.682  0.00  0.00      CRY4  
ATOM   4119  CD2 PHE C 253      -3.485   4.001  -6.743  0.00  0.00      CRY4 C
ATOM   4120  HD2 PHE C 253      -3.027   3.207  -6.169  0.00  0.00      CRY4  
ATOM   4121  CE2 PHE C 253      -4.082   3.709  -7.981  0.00  0.00      CRY4 C
ATOM   4122  HE2 PHE C 253      -4.062   2.698  -8.362  0.00  0.00      CRY4  
ATOM   4123  C   PHE C 253      -1.500   7.184  -3.476  0.00  0.00      CRY4 C
ATOM   4124  O   PHE C 253      -2.114   8.078  -2.887  0.00  0.00      CRY4 O
ATOM   4125  N   SER C 254      -0.493   6.527  -2.915  0.00  0.00      CRY4 N
ATOM   4126  HN  SER C 254       0.027   5.812  -3.382  0.00  0.00      CRY4  
ATOM   4127  CA  SER C 254      -0.046   6.797  -1.541  0.00  0.00      CRY4 C
ATOM   4128  HA  SER C 254      -0.946   6.775  -0.941  0.00  0.00      CRY4  
ATOM   4129  CB  SER C 254       0.945   5.735  -1.071  0.00  0.00      CRY4 C
ATOM   4130  HB1 SER C 254       1.720   5.611  -1.862  0.00  0.00      CRY4  
ATOM   4131  HB2 SER C 254       1.470   6.074  -0.149  0.00  0.00      CRY4  
ATOM   4132  OG  SER C 254       0.256   4.522  -0.881  0.00  0.00      CRY4 O
ATOM   4133  HG1 SER C 254       0.921   3.827  -0.806  0.00  0.00      CRY4  
ATOM   4134  C   SER C 254       0.577   8.184  -1.374  0.00  0.00      CRY4 C
ATOM   4135  O   SER C 254       0.310   8.846  -0.383  0.00  0.00      CRY4 O
ATOM   4136  N   MET C 255       1.342   8.637  -2.364  0.00  0.00      CRY4 N
ATOM   4137  HN  MET C 255       1.558   8.087  -3.168  0.00  0.00      CRY4  
ATOM   4138  CA  MET C 255       1.938   9.982  -2.370  0.00  0.00      CRY4 C
ATOM   4139  HA  MET C 255       2.094  10.242  -1.330  0.00  0.00      CRY4  
ATOM   4140  CB  MET C 255       3.291   9.938  -3.089  0.00  0.00      CRY4 C
ATOM   4141  HB1 MET C 255       3.120   9.436  -4.070  0.00  0.00      CRY4  
ATOM   4142  HB2 MET C 255       3.619  10.975  -3.323  0.00  0.00      CRY4  
ATOM   4143  CG  MET C 255       4.354   9.173  -2.295  0.00  0.00      CRY4 C
ATOM   4144  HG1 MET C 255       4.029   8.125  -2.124  0.00  0.00      CRY4  
ATOM   4145  HG2 MET C 255       5.302   9.141  -2.875  0.00  0.00      CRY4  
ATOM   4146  SD  MET C 255       4.765   9.838  -0.654  0.00  0.00      CRY4 S
ATOM   4147  CE  MET C 255       5.292  11.508  -1.081  0.00  0.00      CRY4 C
ATOM   4148  HE1 MET C 255       5.597  12.072  -0.174  0.00  0.00      CRY4  
ATOM   4149  HE2 MET C 255       6.158  11.487  -1.778  0.00  0.00      CRY4  
ATOM   4150  HE3 MET C 255       4.470  12.073  -1.572  0.00  0.00      CRY4  
ATOM   4151  C   MET C 255       1.030  11.056  -2.985  0.00  0.00      CRY4 C
ATOM   4152  O   MET C 255       1.463  12.198  -3.153  0.00  0.00      CRY4 O
ATOM   4153  N   GLY C 256      -0.198  10.702  -3.382  0.00  0.00      CRY4 N
ATOM   4154  HN  GLY C 256      -0.556   9.779  -3.248  0.00  0.00      CRY4  
ATOM   4155  CA  GLY C 256      -1.100  11.639  -4.041  0.00  0.00      CRY4 C
ATOM   4156  HA1 GLY C 256      -1.166  12.497  -3.387  0.00  0.00      CRY4  
ATOM   4157  HA2 GLY C 256      -2.034  11.112  -4.178  0.00  0.00      CRY4  
ATOM   4158  C   GLY C 256      -0.626  12.125  -5.414  0.00  0.00      CRY4 C
ATOM   4159  O   GLY C 256      -1.246  13.014  -5.991  0.00  0.00      CRY4 O
ATOM   4160  N   CYS C 257       0.414  11.512  -6.001  0.00  0.00      CRY4 N
ATOM   4161  HN  CYS C 257       0.959  10.819  -5.532  0.00  0.00      CRY4  
ATOM   4162  CA  CYS C 257       0.839  11.803  -7.376  0.00  0.00      CRY4 C
ATOM   4163  HA  CYS C 257       1.002  12.873  -7.420  0.00  0.00      CRY4  
ATOM   4164  CB  CYS C 257       2.093  10.981  -7.704  0.00  0.00      CRY4 C
ATOM   4165  HB1 CYS C 257       1.813   9.907  -7.627  0.00  0.00      CRY4  
ATOM   4166  HB2 CYS C 257       2.385  11.147  -8.764  0.00  0.00      CRY4  
ATOM   4167  SG  CYS C 257       3.454  11.324  -6.562  0.00  0.00      CRY4 S
ATOM   4168  HG1 CYS C 257       4.317  10.437  -7.062  0.00  0.00      CRY4  
ATOM   4169  C   CYS C 257      -0.251  11.452  -8.405  0.00  0.00      CRY4 C
ATOM   4170  O   CYS C 257      -0.248  11.955  -9.525  0.00  0.00      CRY4 O
ATOM   4171  N   LEU C 258      -1.183  10.576  -8.040  0.00  0.00      CRY4 N
ATOM   4172  HN  LEU C 258      -1.153  10.141  -7.144  0.00  0.00      CRY4  
ATOM   4173  CA  LEU C 258      -2.307  10.167  -8.866  0.00  0.00      CRY4 C
ATOM   4174  HA  LEU C 258      -2.395  10.887  -9.668  0.00  0.00      CRY4  
ATOM   4175  CB  LEU C 258      -2.020   8.758  -9.420  0.00  0.00      CRY4 C
ATOM   4176  HB1 LEU C 258      -0.993   8.778  -9.854  0.00  0.00      CRY4  
ATOM   4177  HB2 LEU C 258      -1.982   8.037  -8.573  0.00  0.00      CRY4  
ATOM   4178  CG  LEU C 258      -3.011   8.289 -10.494  0.00  0.00      CRY4 C
ATOM   4179  HG  LEU C 258      -4.045   8.334 -10.077  0.00  0.00      CRY4  
ATOM   4180  CD1 LEU C 258      -2.898   9.112 -11.772  0.00  0.00      CRY4 C
ATOM   4181 HD11 LEU C 258      -3.591   8.723 -12.549  0.00  0.00      CRY4  
ATOM   4182 HD12 LEU C 258      -3.155  10.175 -11.576  0.00  0.00      CRY4  
ATOM   4183 HD13 LEU C 258      -1.865   9.069 -12.177  0.00  0.00      CRY4  
ATOM   4184  CD2 LEU C 258      -2.711   6.839 -10.854  0.00  0.00      CRY4 C
ATOM   4185 HD21 LEU C 258      -3.430   6.474 -11.618  0.00  0.00      CRY4  
ATOM   4186 HD22 LEU C 258      -1.690   6.722 -11.271  0.00  0.00      CRY4  
ATOM   4187 HD23 LEU C 258      -2.798   6.189  -9.958  0.00  0.00      CRY4  
ATOM   4188  C   LEU C 258      -3.606  10.220  -8.050  0.00  0.00      CRY4 C
ATOM   4189  O   LEU C 258      -3.705   9.612  -6.979  0.00  0.00      CRY4 O
ATOM   4190  N   SER C 259      -4.621  10.913  -8.587  0.00  0.00      CRY4 N
ATOM   4191  HN  SER C 259      -4.541  11.424  -9.443  0.00  0.00      CRY4  
ATOM   4192  CA  SER C 259      -5.942  10.985  -7.968  0.00  0.00      CRY4 C
ATOM   4193  HA  SER C 259      -5.770  11.175  -6.917  0.00  0.00      CRY4  
ATOM   4194  CB  SER C 259      -6.777  12.105  -8.589  0.00  0.00      CRY4 C
ATOM   4195  HB1 SER C 259      -6.358  13.079  -8.250  0.00  0.00      CRY4  
ATOM   4196  HB2 SER C 259      -6.693  12.081  -9.699  0.00  0.00      CRY4  
ATOM   4197  OG  SER C 259      -8.126  12.004  -8.164  0.00  0.00      CRY4 O
ATOM   4198  HG1 SER C 259      -8.558  12.838  -8.390  0.00  0.00      CRY4  
ATOM   4199  C   SER C 259      -6.678   9.648  -8.075  0.00  0.00      CRY4 C
ATOM   4200  O   SER C 259      -6.886   9.103  -9.168  0.00  0.00      CRY4 O
ATOM   4201  N   VAL C 260      -7.156   9.141  -6.935  0.00  0.00      CRY4 N
ATOM   4202  HN  VAL C 260      -6.961   9.535  -6.040  0.00  0.00      CRY4  
ATOM   4203  CA  VAL C 260      -8.016   7.952  -6.899  0.00  0.00      CRY4 C
ATOM   4204  HA  VAL C 260      -7.520   7.188  -7.483  0.00  0.00      CRY4  
ATOM   4205  CB  VAL C 260      -8.191   7.398  -5.469  0.00  0.00      CRY4 C
ATOM   4206  HB  VAL C 260      -8.941   6.572  -5.517  0.00  0.00      CRY4  
ATOM   4207  CG1 VAL C 260      -6.862   6.850  -4.955  0.00  0.00      CRY4 C
ATOM   4208 HG11 VAL C 260      -6.973   6.486  -3.911  0.00  0.00      CRY4  
ATOM   4209 HG12 VAL C 260      -6.507   5.996  -5.568  0.00  0.00      CRY4  
ATOM   4210 HG13 VAL C 260      -6.082   7.642  -4.962  0.00  0.00      CRY4  
ATOM   4211  CG2 VAL C 260      -8.725   8.437  -4.474  0.00  0.00      CRY4 C
ATOM   4212 HG21 VAL C 260      -8.796   8.003  -3.453  0.00  0.00      CRY4  
ATOM   4213 HG22 VAL C 260      -8.052   9.320  -4.432  0.00  0.00      CRY4  
ATOM   4214 HG23 VAL C 260      -9.739   8.784  -4.761  0.00  0.00      CRY4  
ATOM   4215  C   VAL C 260      -9.378   8.207  -7.536  0.00  0.00      CRY4 C
ATOM   4216  O   VAL C 260      -9.926   7.306  -8.156  0.00  0.00      CRY4 O
ATOM   4217  N   ARG C 261      -9.894   9.440  -7.465  0.00  0.00      CRY4 N
ATOM   4218  HN  ARG C 261      -9.408  10.144  -6.954  0.00  0.00      CRY4  
ATOM   4219  CA  ARG C 261     -11.160   9.840  -8.104  0.00  0.00      CRY4 C
ATOM   4220  HA  ARG C 261     -11.921   9.108  -7.860  0.00  0.00      CRY4  
ATOM   4221  CB  ARG C 261     -11.601  11.227  -7.610  0.00  0.00      CRY4 C
ATOM   4222  HB1 ARG C 261     -10.787  11.936  -7.894  0.00  0.00      CRY4  
ATOM   4223  HB2 ARG C 261     -12.501  11.554  -8.175  0.00  0.00      CRY4  
ATOM   4224  CG  ARG C 261     -11.819  11.280  -6.087  0.00  0.00      CRY4 C
ATOM   4225  HG1 ARG C 261     -12.381  10.372  -5.778  0.00  0.00      CRY4  
ATOM   4226  HG2 ARG C 261     -10.831  11.208  -5.576  0.00  0.00      CRY4  
ATOM   4227  CD  ARG C 261     -12.503  12.577  -5.647  0.00  0.00      CRY4 C
ATOM   4228  HD1 ARG C 261     -13.472  12.686  -6.187  0.00  0.00      CRY4  
ATOM   4229  HD2 ARG C 261     -12.702  12.583  -4.550  0.00  0.00      CRY4  
ATOM   4230  NE  ARG C 261     -11.681  13.771  -5.918  0.00  0.00      CRY4 N
ATOM   4231  HE  ARG C 261     -10.860  13.570  -6.463  0.00  0.00      CRY4  
ATOM   4232  CZ  ARG C 261     -11.954  14.998  -5.507  0.00  0.00      CRY4 C
ATOM   4233  NH1 ARG C 261     -13.002  15.272  -4.775  0.00  0.00      CRY4 N
ATOM   4234 HH11 ARG C 261     -13.197  16.203  -4.502  0.00  0.00      CRY4  
ATOM   4235 HH12 ARG C 261     -13.651  14.521  -4.630  0.00  0.00      CRY4  
ATOM   4236  NH2 ARG C 261     -11.176  15.979  -5.821  0.00  0.00      CRY4 N
ATOM   4237 HH21 ARG C 261     -11.338  16.879  -5.439  0.00  0.00      CRY4  
ATOM   4238 HH22 ARG C 261     -10.322  15.749  -6.267  0.00  0.00      CRY4  
ATOM   4239  C   ARG C 261     -11.011   9.826  -9.626  0.00  0.00      CRY4 C
ATOM   4240  O   ARG C 261     -11.848   9.240 -10.308  0.00  0.00      CRY4 O
ATOM   4241  N   THR C 262      -9.906  10.350 -10.140  0.00  0.00      CRY4 N
ATOM   4242  HN  THR C 262      -9.224  10.837  -9.597  0.00  0.00      CRY4  
ATOM   4243  CA  THR C 262      -9.586  10.258 -11.569  0.00  0.00      CRY4 C
ATOM   4244  HA  THR C 262     -10.406  10.736 -12.089  0.00  0.00      CRY4  
ATOM   4245  CB  THR C 262      -8.238  10.933 -11.881  0.00  0.00      CRY4 C
ATOM   4246  HB  THR C 262      -7.484  10.439 -11.221  0.00  0.00      CRY4  
ATOM   4247  OG1 THR C 262      -8.301  12.291 -11.529  0.00  0.00      CRY4 O
ATOM   4248  HG1 THR C 262      -7.440  12.656 -11.757  0.00  0.00      CRY4  
ATOM   4249  CG2 THR C 262      -7.876  10.890 -13.373  0.00  0.00      CRY4 C
ATOM   4250 HG21 THR C 262      -6.851  11.283 -13.543  0.00  0.00      CRY4  
ATOM   4251 HG22 THR C 262      -7.908   9.846 -13.750  0.00  0.00      CRY4  
ATOM   4252 HG23 THR C 262      -8.585  11.500 -13.974  0.00  0.00      CRY4  
ATOM   4253  C   THR C 262      -9.565   8.810 -12.033  0.00  0.00      CRY4 C
ATOM   4254  O   THR C 262     -10.234   8.474 -13.005  0.00  0.00      CRY4 O
ATOM   4255  N   PHE C 263      -8.868   7.925 -11.328  0.00  0.00      CRY4 N
ATOM   4256  HN  PHE C 263      -8.333   8.149 -10.515  0.00  0.00      CRY4  
ATOM   4257  CA  PHE C 263      -8.835   6.512 -11.706  0.00  0.00      CRY4 C
ATOM   4258  HA  PHE C 263      -8.546   6.493 -12.750  0.00  0.00      CRY4  
ATOM   4259  CB  PHE C 263      -7.798   5.769 -10.862  0.00  0.00      CRY4 C
ATOM   4260  HB1 PHE C 263      -6.812   6.272 -10.971  0.00  0.00      CRY4  
ATOM   4261  HB2 PHE C 263      -8.064   5.800  -9.783  0.00  0.00      CRY4  
ATOM   4262  CG  PHE C 263      -7.571   4.316 -11.274  0.00  0.00      CRY4 C
ATOM   4263  CD1 PHE C 263      -7.476   3.317 -10.294  0.00  0.00      CRY4 C
ATOM   4264  HD1 PHE C 263      -7.596   3.578  -9.251  0.00  0.00      CRY4  
ATOM   4265  CE1 PHE C 263      -7.219   1.982 -10.660  0.00  0.00      CRY4 C
ATOM   4266  HE1 PHE C 263      -7.144   1.218  -9.900  0.00  0.00      CRY4  
ATOM   4267  CZ  PHE C 263      -7.066   1.637 -12.012  0.00  0.00      CRY4 C
ATOM   4268  HZ  PHE C 263      -6.873   0.614 -12.299  0.00  0.00      CRY4  
ATOM   4269  CD2 PHE C 263      -7.420   3.964 -12.623  0.00  0.00      CRY4 C
ATOM   4270  HD2 PHE C 263      -7.468   4.725 -13.389  0.00  0.00      CRY4  
ATOM   4271  CE2 PHE C 263      -7.176   2.633 -12.996  0.00  0.00      CRY4 C
ATOM   4272  HE2 PHE C 263      -7.073   2.378 -14.041  0.00  0.00      CRY4  
ATOM   4273  C   PHE C 263     -10.215   5.854 -11.610  0.00  0.00      CRY4 C
ATOM   4274  O   PHE C 263     -10.604   5.159 -12.534  0.00  0.00      CRY4 O
ATOM   4275  N   PHE C 264     -10.980   6.118 -10.552  0.00  0.00      CRY4 N
ATOM   4276  HN  PHE C 264     -10.665   6.713  -9.815  0.00  0.00      CRY4  
ATOM   4277  CA  PHE C 264     -12.320   5.580 -10.362  0.00  0.00      CRY4 C
ATOM   4278  HA  PHE C 264     -12.206   4.504 -10.329  0.00  0.00      CRY4  
ATOM   4279  CB  PHE C 264     -12.907   6.113  -9.051  0.00  0.00      CRY4 C
ATOM   4280  HB1 PHE C 264     -12.239   5.825  -8.210  0.00  0.00      CRY4  
ATOM   4281  HB2 PHE C 264     -12.964   7.222  -9.059  0.00  0.00      CRY4  
ATOM   4282  CG  PHE C 264     -14.265   5.547  -8.720  0.00  0.00      CRY4 C
ATOM   4283  CD1 PHE C 264     -15.436   6.142  -9.242  0.00  0.00      CRY4 C
ATOM   4284  HD1 PHE C 264     -15.358   7.025  -9.860  0.00  0.00      CRY4  
ATOM   4285  CE1 PHE C 264     -16.698   5.594  -8.957  0.00  0.00      CRY4 C
ATOM   4286  HE1 PHE C 264     -17.589   6.045  -9.371  0.00  0.00      CRY4  
ATOM   4287  CZ  PHE C 264     -16.797   4.457  -8.140  0.00  0.00      CRY4 C
ATOM   4288  HZ  PHE C 264     -17.768   4.033  -7.926  0.00  0.00      CRY4  
ATOM   4289  CD2 PHE C 264     -14.382   4.406  -7.902  0.00  0.00      CRY4 C
ATOM   4290  HD2 PHE C 264     -13.498   3.953  -7.476  0.00  0.00      CRY4  
ATOM   4291  CE2 PHE C 264     -15.640   3.865  -7.610  0.00  0.00      CRY4 C
ATOM   4292  HE2 PHE C 264     -15.717   2.993  -6.976  0.00  0.00      CRY4  
ATOM   4293  C   PHE C 264     -13.238   5.899 -11.551  0.00  0.00      CRY4 C
ATOM   4294  O   PHE C 264     -13.835   4.986 -12.120  0.00  0.00      CRY4 O
ATOM   4295  N   TYR C 265     -13.303   7.159 -11.981  0.00  0.00      CRY4 N
ATOM   4296  HN  TYR C 265     -12.770   7.895 -11.567  0.00  0.00      CRY4  
ATOM   4297  CA  TYR C 265     -14.159   7.578 -13.095  0.00  0.00      CRY4 C
ATOM   4298  HA  TYR C 265     -15.115   7.099 -12.920  0.00  0.00      CRY4  
ATOM   4299  CB  TYR C 265     -14.366   9.091 -13.050  0.00  0.00      CRY4 C
ATOM   4300  HB1 TYR C 265     -13.422   9.579 -12.725  0.00  0.00      CRY4  
ATOM   4301  HB2 TYR C 265     -14.609   9.485 -14.060  0.00  0.00      CRY4  
ATOM   4302  CG  TYR C 265     -15.440   9.484 -12.068  0.00  0.00      CRY4 C
ATOM   4303  CD1 TYR C 265     -16.802   9.305 -12.419  0.00  0.00      CRY4 C
ATOM   4304  HD1 TYR C 265     -17.059   8.938 -13.404  0.00  0.00      CRY4  
ATOM   4305  CE1 TYR C 265     -17.827   9.618 -11.510  0.00  0.00      CRY4 C
ATOM   4306  HE1 TYR C 265     -18.864   9.491 -11.785  0.00  0.00      CRY4  
ATOM   4307  CZ  TYR C 265     -17.483  10.107 -10.242  0.00  0.00      CRY4 C
ATOM   4308  OH  TYR C 265     -18.485  10.406  -9.339  0.00  0.00      CRY4 O
ATOM   4309  HH  TYR C 265     -18.064  10.654  -8.514  0.00  0.00      CRY4  
ATOM   4310  CD2 TYR C 265     -15.123   9.979 -10.789  0.00  0.00      CRY4 C
ATOM   4311  HD2 TYR C 265     -14.091  10.156 -10.518  0.00  0.00      CRY4  
ATOM   4312  CE2 TYR C 265     -16.139  10.296  -9.870  0.00  0.00      CRY4 C
ATOM   4313  HE2 TYR C 265     -15.881  10.698  -8.902  0.00  0.00      CRY4  
ATOM   4314  C   TYR C 265     -13.661   7.106 -14.462  0.00  0.00      CRY4 C
ATOM   4315  O   TYR C 265     -14.468   6.769 -15.328  0.00  0.00      CRY4 O
ATOM   4316  N   ARG C 266     -12.360   6.993 -14.657  0.00  0.00      CRY4 N
ATOM   4317  HN  ARG C 266     -11.700   7.339 -13.995  0.00  0.00      CRY4  
ATOM   4318  CA  ARG C 266     -11.809   6.348 -15.867  0.00  0.00      CRY4 C
ATOM   4319  HA  ARG C 266     -12.234   6.838 -16.735  0.00  0.00      CRY4  
ATOM   4320  CB  ARG C 266     -10.288   6.512 -15.904  0.00  0.00      CRY4 C
ATOM   4321  HB1 ARG C 266      -9.910   6.184 -14.906  0.00  0.00      CRY4  
ATOM   4322  HB2 ARG C 266      -9.855   5.801 -16.643  0.00  0.00      CRY4  
ATOM   4323  CG  ARG C 266      -9.808   7.965 -16.167  0.00  0.00      CRY4 C
ATOM   4324  HG1 ARG C 266     -10.251   8.629 -15.393  0.00  0.00      CRY4  
ATOM   4325  HG2 ARG C 266      -8.706   8.016 -16.011  0.00  0.00      CRY4  
ATOM   4326  CD  ARG C 266     -10.104   8.470 -17.587  0.00  0.00      CRY4 C
ATOM   4327  HD1 ARG C 266     -11.192   8.361 -17.800  0.00  0.00      CRY4  
ATOM   4328  HD2 ARG C 266      -9.822   9.543 -17.706  0.00  0.00      CRY4  
ATOM   4329  NE  ARG C 266      -9.350   7.735 -18.623  0.00  0.00      CRY4 N
ATOM   4330  HE  ARG C 266      -9.879   6.989 -19.042  0.00  0.00      CRY4  
ATOM   4331  CZ  ARG C 266      -8.097   7.973 -19.021  0.00  0.00      CRY4 C
ATOM   4332  NH1 ARG C 266      -7.377   8.930 -18.520  0.00  0.00      CRY4 N
ATOM   4333 HH11 ARG C 266      -6.460   9.098 -18.852  0.00  0.00      CRY4  
ATOM   4334 HH12 ARG C 266      -7.845   9.557 -17.893  0.00  0.00      CRY4  
ATOM   4335  NH2 ARG C 266      -7.553   7.257 -19.947  0.00  0.00      CRY4 N
ATOM   4336 HH21 ARG C 266      -6.597   7.385 -20.172  0.00  0.00      CRY4  
ATOM   4337 HH22 ARG C 266      -8.058   6.461 -20.253  0.00  0.00      CRY4  
ATOM   4338  C   ARG C 266     -12.214   4.876 -15.953  0.00  0.00      CRY4 C
ATOM   4339  O   ARG C 266     -12.573   4.410 -17.032  0.00  0.00      CRY4 O
ATOM   4340  N   LEU C 267     -12.240   4.166 -14.839  0.00  0.00      CRY4 N
ATOM   4341  HN  LEU C 267     -11.910   4.523 -13.968  0.00  0.00      CRY4  
ATOM   4342  CA  LEU C 267     -12.751   2.793 -14.771  0.00  0.00      CRY4 C
ATOM   4343  HA  LEU C 267     -12.263   2.245 -15.567  0.00  0.00      CRY4  
ATOM   4344  CB  LEU C 267     -12.414   2.179 -13.409  0.00  0.00      CRY4 C
ATOM   4345  HB1 LEU C 267     -12.806   2.872 -12.630  0.00  0.00      CRY4  
ATOM   4346  HB2 LEU C 267     -12.980   1.229 -13.290  0.00  0.00      CRY4  
ATOM   4347  CG  LEU C 267     -10.919   1.943 -13.141  0.00  0.00      CRY4 C
ATOM   4348  HG  LEU C 267     -10.374   2.902 -13.318  0.00  0.00      CRY4  
ATOM   4349  CD1 LEU C 267     -10.744   1.489 -11.698  0.00  0.00      CRY4 C
ATOM   4350 HD11 LEU C 267      -9.677   1.264 -11.487  0.00  0.00      CRY4  
ATOM   4351 HD12 LEU C 267     -11.080   2.282 -10.995  0.00  0.00      CRY4  
ATOM   4352 HD13 LEU C 267     -11.338   0.571 -11.500  0.00  0.00      CRY4  
ATOM   4353  CD2 LEU C 267     -10.322   0.879 -14.071  0.00  0.00      CRY4 C
ATOM   4354 HD21 LEU C 267      -9.238   0.749 -13.862  0.00  0.00      CRY4  
ATOM   4355 HD22 LEU C 267     -10.812  -0.105 -13.934  0.00  0.00      CRY4  
ATOM   4356 HD23 LEU C 267     -10.436   1.183 -15.134  0.00  0.00      CRY4  
ATOM   4357  C   LEU C 267     -14.258   2.735 -15.027  0.00  0.00      CRY4 C
ATOM   4358  O   LEU C 267     -14.688   1.892 -15.805  0.00  0.00      CRY4 O
ATOM   4359  N   SER C 268     -15.048   3.646 -14.459  0.00  0.00      CRY4 N
ATOM   4360  HN  SER C 268     -14.703   4.335 -13.822  0.00  0.00      CRY4  
ATOM   4361  CA  SER C 268     -16.493   3.729 -14.709  0.00  0.00      CRY4 C
ATOM   4362  HA  SER C 268     -16.899   2.779 -14.389  0.00  0.00      CRY4  
ATOM   4363  CB  SER C 268     -17.120   4.896 -13.940  0.00  0.00      CRY4 C
ATOM   4364  HB1 SER C 268     -16.554   5.822 -14.193  0.00  0.00      CRY4  
ATOM   4365  HB2 SER C 268     -18.172   5.056 -14.267  0.00  0.00      CRY4  
ATOM   4366  OG  SER C 268     -17.039   4.672 -12.549  0.00  0.00      CRY4 O
ATOM   4367  HG1 SER C 268     -17.234   5.512 -12.115  0.00  0.00      CRY4  
ATOM   4368  C   SER C 268     -16.813   3.883 -16.195  0.00  0.00      CRY4 C
ATOM   4369  O   SER C 268     -17.681   3.188 -16.710  0.00  0.00      CRY4 O
ATOM   4370  N   ASN C 269     -16.064   4.721 -16.910  0.00  0.00      CRY4 N
ATOM   4371  HN  ASN C 269     -15.337   5.274 -16.507  0.00  0.00      CRY4  
ATOM   4372  CA  ASN C 269     -16.241   4.907 -18.347  0.00  0.00      CRY4 C
ATOM   4373  HA  ASN C 269     -17.293   5.136 -18.479  0.00  0.00      CRY4  
ATOM   4374  CB  ASN C 269     -15.343   6.071 -18.807  0.00  0.00      CRY4 C
ATOM   4375  HB1 ASN C 269     -14.334   5.918 -18.364  0.00  0.00      CRY4  
ATOM   4376  HB2 ASN C 269     -15.228   6.057 -19.909  0.00  0.00      CRY4  
ATOM   4377  CG  ASN C 269     -15.850   7.432 -18.354  0.00  0.00      CRY4 C
ATOM   4378  OD1 ASN C 269     -16.989   7.620 -17.984  0.00  0.00      CRY4 O
ATOM   4379  ND2 ASN C 269     -15.009   8.445 -18.408  0.00  0.00      CRY4 N
ATOM   4380 HD21 ASN C 269     -15.341   9.333 -18.099  0.00  0.00      CRY4  
ATOM   4381 HD22 ASN C 269     -14.075   8.302 -18.719  0.00  0.00      CRY4  
ATOM   4382  C   ASN C 269     -15.940   3.629 -19.149  0.00  0.00      CRY4 C
ATOM   4383  O   ASN C 269     -16.664   3.313 -20.093  0.00  0.00      CRY4 O
ATOM   4384  N   ILE C 270     -14.922   2.872 -18.778  0.00  0.00      CRY4 N
ATOM   4385  HN  ILE C 270     -14.301   3.127 -18.039  0.00  0.00      CRY4  
ATOM   4386  CA  ILE C 270     -14.605   1.585 -19.414  0.00  0.00      CRY4 C
ATOM   4387  HA  ILE C 270     -14.626   1.754 -20.483  0.00  0.00      CRY4  
ATOM   4388  CB  ILE C 270     -13.198   1.094 -18.997  0.00  0.00      CRY4 C
ATOM   4389  HB  ILE C 270     -13.177   1.217 -17.884  0.00  0.00      CRY4  
ATOM   4390  CG2 ILE C 270     -12.953  -0.356 -19.463  0.00  0.00      CRY4 C
ATOM   4391 HG21 ILE C 270     -12.012  -0.753 -19.029  0.00  0.00      CRY4  
ATOM   4392 HG22 ILE C 270     -13.781  -1.021 -19.138  0.00  0.00      CRY4  
ATOM   4393 HG23 ILE C 270     -12.875  -0.411 -20.569  0.00  0.00      CRY4  
ATOM   4394  CG1 ILE C 270     -12.123   2.034 -19.575  0.00  0.00      CRY4 C
ATOM   4395 HG11 ILE C 270     -12.081   1.922 -20.682  0.00  0.00      CRY4  
ATOM   4396 HG12 ILE C 270     -12.413   3.088 -19.362  0.00  0.00      CRY4  
ATOM   4397  CD  ILE C 270     -10.723   1.810 -19.007  0.00  0.00      CRY4 C
ATOM   4398  HD1 ILE C 270     -10.013   2.557 -19.424  0.00  0.00      CRY4  
ATOM   4399  HD2 ILE C 270     -10.727   1.914 -17.901  0.00  0.00      CRY4  
ATOM   4400  HD3 ILE C 270     -10.345   0.798 -19.265  0.00  0.00      CRY4  
ATOM   4401  C   ILE C 270     -15.690   0.551 -19.108  0.00  0.00      CRY4 C
ATOM   4402  O   ILE C 270     -16.143  -0.157 -20.005  0.00  0.00      CRY4 O
ATOM   4403  N   TYR C 271     -16.171   0.486 -17.873  0.00  0.00      CRY4 N
ATOM   4404  HN  TYR C 271     -15.829   1.076 -17.143  0.00  0.00      CRY4  
ATOM   4405  CA  TYR C 271     -17.228  -0.435 -17.464  0.00  0.00      CRY4 C
ATOM   4406  HA  TYR C 271     -16.901  -1.421 -17.772  0.00  0.00      CRY4  
ATOM   4407  CB  TYR C 271     -17.405  -0.392 -15.945  0.00  0.00      CRY4 C
ATOM   4408  HB1 TYR C 271     -17.589   0.659 -15.630  0.00  0.00      CRY4  
ATOM   4409  HB2 TYR C 271     -18.291  -0.988 -15.636  0.00  0.00      CRY4  
ATOM   4410  CG  TYR C 271     -16.234  -0.854 -15.102  0.00  0.00      CRY4 C
ATOM   4411  CD1 TYR C 271     -15.187  -1.646 -15.617  0.00  0.00      CRY4 C
ATOM   4412  HD1 TYR C 271     -15.199  -1.942 -16.657  0.00  0.00      CRY4  
ATOM   4413  CE1 TYR C 271     -14.132  -2.082 -14.808  0.00  0.00      CRY4 C
ATOM   4414  HE1 TYR C 271     -13.338  -2.688 -15.219  0.00  0.00      CRY4  
ATOM   4415  CZ  TYR C 271     -14.111  -1.731 -13.436  0.00  0.00      CRY4 C
ATOM   4416  OH  TYR C 271     -13.095  -2.160 -12.629  0.00  0.00      CRY4 O
ATOM   4417  HH  TYR C 271     -13.224  -1.761 -11.765  0.00  0.00      CRY4  
ATOM   4418  CD2 TYR C 271     -16.198  -0.505 -13.730  0.00  0.00      CRY4 C
ATOM   4419  HD2 TYR C 271     -17.005   0.071 -13.297  0.00  0.00      CRY4  
ATOM   4420  CE2 TYR C 271     -15.153  -0.939 -12.905  0.00  0.00      CRY4 C
ATOM   4421  HE2 TYR C 271     -15.157  -0.684 -11.856  0.00  0.00      CRY4  
ATOM   4422  C   TYR C 271     -18.553  -0.156 -18.177  0.00  0.00      CRY4 C
ATOM   4423  O   TYR C 271     -19.226  -1.099 -18.585  0.00  0.00      CRY4 O
ATOM   4424  N   ALA C 272     -18.882   1.107 -18.403  0.00  0.00      CRY4 N
ATOM   4425  HN  ALA C 272     -18.313   1.862 -18.078  0.00  0.00      CRY4  
ATOM   4426  CA  ALA C 272     -20.087   1.499 -19.135  0.00  0.00      CRY4 C
ATOM   4427  HA  ALA C 272     -20.957   1.044 -18.674  0.00  0.00      CRY4  
ATOM   4428  CB  ALA C 272     -20.224   3.025 -19.036  0.00  0.00      CRY4 C
ATOM   4429  HB1 ALA C 272     -20.275   3.327 -17.968  0.00  0.00      CRY4  
ATOM   4430  HB2 ALA C 272     -19.347   3.534 -19.493  0.00  0.00      CRY4  
ATOM   4431  HB3 ALA C 272     -21.146   3.387 -19.540  0.00  0.00      CRY4  
ATOM   4432  C   ALA C 272     -20.081   1.037 -20.602  0.00  0.00      CRY4 C
ATOM   4433  O   ALA C 272     -21.144   0.819 -21.187  0.00  0.00      CRY4 O
ATOM   4434  N   GLN C 273     -18.912   0.857 -21.205  0.00  0.00      CRY4 N
ATOM   4435  HN  GLN C 273     -18.054   1.057 -20.735  0.00  0.00      CRY4  
ATOM   4436  CA  GLN C 273     -18.752   0.365 -22.580  0.00  0.00      CRY4 C
ATOM   4437  HA  GLN C 273     -19.668   0.618 -23.100  0.00  0.00      CRY4  
ATOM   4438  CB  GLN C 273     -17.556   1.073 -23.227  0.00  0.00      CRY4 C
ATOM   4439  HB1 GLN C 273     -16.671   0.867 -22.580  0.00  0.00      CRY4  
ATOM   4440  HB2 GLN C 273     -17.337   0.602 -24.212  0.00  0.00      CRY4  
ATOM   4441  CG  GLN C 273     -17.782   2.589 -23.355  0.00  0.00      CRY4 C
ATOM   4442  HG1 GLN C 273     -18.668   2.796 -23.992  0.00  0.00      CRY4  
ATOM   4443  HG2 GLN C 273     -17.964   3.045 -22.360  0.00  0.00      CRY4  
ATOM   4444  CD  GLN C 273     -16.605   3.309 -24.013  0.00  0.00      CRY4 C
ATOM   4445  OE1 GLN C 273     -15.661   2.722 -24.515  0.00  0.00      CRY4 O
ATOM   4446  NE2 GLN C 273     -16.620   4.627 -24.054  0.00  0.00      CRY4 N
ATOM   4447 HE21 GLN C 273     -15.845   5.073 -24.491  0.00  0.00      CRY4  
ATOM   4448 HE22 GLN C 273     -17.376   5.126 -23.643  0.00  0.00      CRY4  
ATOM   4449  C   GLN C 273     -18.583  -1.160 -22.654  0.00  0.00      CRY4 C
ATOM   4450  O   GLN C 273     -18.759  -1.756 -23.719  0.00  0.00      CRY4 O
ATOM   4451  N   ALA C 274     -18.237  -1.805 -21.550  0.00  0.00      CRY4 N
ATOM   4452  HN  ALA C 274     -18.107  -1.322 -20.685  0.00  0.00      CRY4  
ATOM   4453  CA  ALA C 274     -18.019  -3.235 -21.503  0.00  0.00      CRY4 C
ATOM   4454  HA  ALA C 274     -17.544  -3.581 -22.413  0.00  0.00      CRY4  
ATOM   4455  CB  ALA C 274     -17.083  -3.557 -20.333  0.00  0.00      CRY4 C
ATOM   4456  HB1 ALA C 274     -16.115  -3.031 -20.475  0.00  0.00      CRY4  
ATOM   4457  HB2 ALA C 274     -17.519  -3.217 -19.368  0.00  0.00      CRY4  
ATOM   4458  HB3 ALA C 274     -16.875  -4.646 -20.263  0.00  0.00      CRY4  
ATOM   4459  C   ALA C 274     -19.350  -3.986 -21.398  0.00  0.00      CRY4 C
ATOM   4460  O   ALA C 274     -20.192  -3.710 -20.552  0.00  0.00      CRY4 O
ATOM   4461  N   LYS C 275     -19.507  -5.034 -22.221  0.00  0.00      CRY4 N
ATOM   4462  HN  LYS C 275     -18.836  -5.279 -22.917  0.00  0.00      CRY4  
ATOM   4463  CA  LYS C 275     -20.693  -5.910 -22.159  0.00  0.00      CRY4 C
ATOM   4464  HA  LYS C 275     -21.561  -5.267 -22.239  0.00  0.00      CRY4  
ATOM   4465  CB  LYS C 275     -20.645  -6.887 -23.343  0.00  0.00      CRY4 C
ATOM   4466  HB1 LYS C 275     -20.345  -6.299 -24.242  0.00  0.00      CRY4  
ATOM   4467  HB2 LYS C 275     -19.832  -7.627 -23.169  0.00  0.00      CRY4  
ATOM   4468  CG  LYS C 275     -22.004  -7.554 -23.567  0.00  0.00      CRY4 C
ATOM   4469  HG1 LYS C 275     -22.279  -8.134 -22.657  0.00  0.00      CRY4  
ATOM   4470  HG2 LYS C 275     -22.778  -6.764 -23.703  0.00  0.00      CRY4  
ATOM   4471  CD  LYS C 275     -21.933  -8.481 -24.779  0.00  0.00      CRY4 C
ATOM   4472  HD1 LYS C 275     -21.567  -7.893 -25.652  0.00  0.00      CRY4  
ATOM   4473  HD2 LYS C 275     -21.176  -9.272 -24.568  0.00  0.00      CRY4  
ATOM   4474  CE  LYS C 275     -23.312  -9.079 -25.033  0.00  0.00      CRY4 C
ATOM   4475  HE1 LYS C 275     -23.654  -9.661 -24.147  0.00  0.00      CRY4  
ATOM   4476  HE2 LYS C 275     -24.055  -8.276 -25.234  0.00  0.00      CRY4  
ATOM   4477  NZ  LYS C 275     -23.301  -9.996 -26.204  0.00  0.00      CRY4 N
ATOM   4478  HZ1 LYS C 275     -24.251 -10.392 -26.357  0.00  0.00      CRY4  
ATOM   4479  HZ2 LYS C 275     -23.005  -9.471 -27.052  0.00  0.00      CRY4  
ATOM   4480  HZ3 LYS C 275     -22.629 -10.770 -26.031  0.00  0.00      CRY4  
ATOM   4481  C   LYS C 275     -20.795  -6.650 -20.821  0.00  0.00      CRY4 C
ATOM   4482  O   LYS C 275     -21.889  -6.897 -20.318  0.00  0.00      CRY4 O
ATOM   4483  N   HSD C 276     -19.648  -7.029 -20.271  0.00  0.00      CRY4 N
ATOM   4484  HN  HSD C 276     -18.798  -6.905 -20.781  0.00  0.00      CRY4  
ATOM   4485  CA  HSD C 276     -19.496  -7.627 -18.954  0.00  0.00      CRY4 C
ATOM   4486  HA  HSD C 276     -20.309  -7.290 -18.322  0.00  0.00      CRY4  
ATOM   4487  CB  HSD C 276     -19.459  -9.157 -19.055  0.00  0.00      CRY4 C
ATOM   4488  HB1 HSD C 276     -18.641  -9.454 -19.746  0.00  0.00      CRY4  
ATOM   4489  HB2 HSD C 276     -19.213  -9.589 -18.061  0.00  0.00      CRY4  
ATOM   4490  ND1 HSD C 276     -21.999  -9.535 -19.029  0.00  0.00      CRY4 N
ATOM   4491  HD1 HSD C 276     -22.229  -8.907 -18.286  0.00  0.00      CRY4  
ATOM   4492  CG  HSD C 276     -20.744  -9.757 -19.549  0.00  0.00      CRY4 C
ATOM   4493  CE1 HSD C 276     -22.893 -10.216 -19.763  0.00  0.00      CRY4 C
ATOM   4494  HE1 HSD C 276     -23.970 -10.200 -19.581  0.00  0.00      CRY4  
ATOM   4495  NE2 HSD C 276     -22.273 -10.892 -20.731  0.00  0.00      CRY4 N
ATOM   4496  CD2 HSD C 276     -20.923 -10.615 -20.619  0.00  0.00      CRY4 C
ATOM   4497  HD2 HSD C 276     -20.187 -11.064 -21.276  0.00  0.00      CRY4  
ATOM   4498  C   HSD C 276     -18.200  -7.118 -18.338  0.00  0.00      CRY4 C
ATOM   4499  O   HSD C 276     -17.195  -7.000 -19.031  0.00  0.00      CRY4 O
ATOM   4500  N   HSD C 277     -18.220  -6.851 -17.046  0.00  0.00      CRY4 N
ATOM   4501  HN  HSD C 277     -19.072  -6.891 -16.525  0.00  0.00      CRY4  
ATOM   4502  CA  HSD C 277     -17.040  -6.486 -16.278  0.00  0.00      CRY4 C
ATOM   4503  HA  HSD C 277     -16.174  -6.877 -16.797  0.00  0.00      CRY4  
ATOM   4504  CB  HSD C 277     -16.910  -4.952 -16.219  0.00  0.00      CRY4 C
ATOM   4505  HB1 HSD C 277     -15.936  -4.688 -15.753  0.00  0.00      CRY4  
ATOM   4506  HB2 HSD C 277     -16.894  -4.540 -17.252  0.00  0.00      CRY4  
ATOM   4507  ND1 HSD C 277     -18.028  -4.078 -14.081  0.00  0.00      CRY4 N
ATOM   4508  HD1 HSD C 277     -17.289  -4.280 -13.438  0.00  0.00      CRY4  
ATOM   4509  CG  HSD C 277     -18.003  -4.288 -15.443  0.00  0.00      CRY4 C
ATOM   4510  CE1 HSD C 277     -19.172  -3.445 -13.768  0.00  0.00      CRY4 C
ATOM   4511  HE1 HSD C 277     -19.446  -3.146 -12.752  0.00  0.00      CRY4  
ATOM   4512  NE2 HSD C 277     -19.898  -3.237 -14.867  0.00  0.00      CRY4 N
ATOM   4513  CD2 HSD C 277     -19.178  -3.756 -15.939  0.00  0.00      CRY4 C
ATOM   4514  HD2 HSD C 277     -19.555  -3.740 -16.955  0.00  0.00      CRY4  
ATOM   4515  C   HSD C 277     -17.072  -7.130 -14.893  0.00  0.00      CRY4 C
ATOM   4516  O   HSD C 277     -18.138  -7.513 -14.383  0.00  0.00      CRY4 O
ATOM   4517  N   SER C 278     -15.918  -7.282 -14.288  0.00  0.00      CRY4 N
ATOM   4518  HN  SER C 278     -15.038  -7.102 -14.728  0.00  0.00      CRY4  
ATOM   4519  CA  SER C 278     -15.814  -7.731 -12.903  0.00  0.00      CRY4 C
ATOM   4520  HA  SER C 278     -16.426  -8.621 -12.831  0.00  0.00      CRY4  
ATOM   4521  CB  SER C 278     -14.362  -8.094 -12.557  0.00  0.00      CRY4 C
ATOM   4522  HB1 SER C 278     -14.323  -8.377 -11.481  0.00  0.00      CRY4  
ATOM   4523  HB2 SER C 278     -14.035  -8.984 -13.142  0.00  0.00      CRY4  
ATOM   4524  OG  SER C 278     -13.495  -6.998 -12.770  0.00  0.00      CRY4 O
ATOM   4525  HG1 SER C 278     -12.660  -7.208 -12.333  0.00  0.00      CRY4  
ATOM   4526  C   SER C 278     -16.398  -6.698 -11.936  0.00  0.00      CRY4 C
ATOM   4527  O   SER C 278     -16.472  -5.506 -12.237  0.00  0.00      CRY4 O
ATOM   4528  N   LEU C 279     -16.810  -7.149 -10.767  0.00  0.00      CRY4 N
ATOM   4529  HN  LEU C 279     -16.720  -8.115 -10.535  0.00  0.00      CRY4  
ATOM   4530  CA  LEU C 279     -17.419  -6.330  -9.715  0.00  0.00      CRY4 C
ATOM   4531  HA  LEU C 279     -17.458  -5.314 -10.086  0.00  0.00      CRY4  
ATOM   4532  CB  LEU C 279     -18.841  -6.856  -9.437  0.00  0.00      CRY4 C
ATOM   4533  HB1 LEU C 279     -18.748  -7.937  -9.183  0.00  0.00      CRY4  
ATOM   4534  HB2 LEU C 279     -19.238  -6.360  -8.524  0.00  0.00      CRY4  
ATOM   4535  CG  LEU C 279     -19.835  -6.708 -10.603  0.00  0.00      CRY4 C
ATOM   4536  HG  LEU C 279     -19.373  -7.176 -11.506  0.00  0.00      CRY4  
ATOM   4537  CD1 LEU C 279     -21.153  -7.395 -10.251  0.00  0.00      CRY4 C
ATOM   4538 HD11 LEU C 279     -21.896  -7.254 -11.065  0.00  0.00      CRY4  
ATOM   4539 HD12 LEU C 279     -20.999  -8.486 -10.104  0.00  0.00      CRY4  
ATOM   4540 HD13 LEU C 279     -21.579  -6.971  -9.316  0.00  0.00      CRY4  
ATOM   4541  CD2 LEU C 279     -20.131  -5.235 -10.931  0.00  0.00      CRY4 C
ATOM   4542 HD21 LEU C 279     -20.836  -5.165 -11.787  0.00  0.00      CRY4  
ATOM   4543 HD22 LEU C 279     -20.593  -4.709 -10.071  0.00  0.00      CRY4  
ATOM   4544 HD23 LEU C 279     -19.195  -4.702 -11.205  0.00  0.00      CRY4  
ATOM   4545  C   LEU C 279     -16.537  -6.332  -8.461  0.00  0.00      CRY4 C
ATOM   4546  O   LEU C 279     -15.659  -7.191  -8.327  0.00  0.00      CRY4 O
ATOM   4547  N   PRO C 280     -16.764  -5.414  -7.510  0.00  0.00      CRY4 N
ATOM   4548  CD  PRO C 280     -17.589  -4.216  -7.610  0.00  0.00      CRY4 C
ATOM   4549  HD1 PRO C 280     -18.672  -4.457  -7.524  0.00  0.00      CRY4  
ATOM   4550  HD2 PRO C 280     -17.414  -3.676  -8.569  0.00  0.00      CRY4  
ATOM   4551  CA  PRO C 280     -16.204  -5.544  -6.173  0.00  0.00      CRY4 C
ATOM   4552  HA  PRO C 280     -15.126  -5.437  -6.192  0.00  0.00      CRY4  
ATOM   4553  CB  PRO C 280     -16.777  -4.372  -5.369  0.00  0.00      CRY4 C
ATOM   4554  HB1 PRO C 280     -16.027  -3.920  -4.683  0.00  0.00      CRY4  
ATOM   4555  HB2 PRO C 280     -17.692  -4.653  -4.800  0.00  0.00      CRY4  
ATOM   4556  CG  PRO C 280     -17.152  -3.351  -6.438  0.00  0.00      CRY4 C
ATOM   4557  HG1 PRO C 280     -16.292  -2.696  -6.681  0.00  0.00      CRY4  
ATOM   4558  HG2 PRO C 280     -18.000  -2.699  -6.128  0.00  0.00      CRY4  
ATOM   4559  C   PRO C 280     -16.562  -6.909  -5.564  0.00  0.00      CRY4 C
ATOM   4560  O   PRO C 280     -17.662  -7.408  -5.805  0.00  0.00      CRY4 O
ATOM   4561  N   PRO C 281     -15.693  -7.545  -4.780  0.00  0.00      CRY4 N
ATOM   4562  CD  PRO C 281     -16.032  -8.828  -4.170  0.00  0.00      CRY4 C
ATOM   4563  HD1 PRO C 281     -16.178  -9.614  -4.947  0.00  0.00      CRY4  
ATOM   4564  HD2 PRO C 281     -16.959  -8.749  -3.557  0.00  0.00      CRY4  
ATOM   4565  CA  PRO C 281     -14.417  -7.047  -4.262  0.00  0.00      CRY4 C
ATOM   4566  HA  PRO C 281     -14.524  -5.992  -4.040  0.00  0.00      CRY4  
ATOM   4567  CB  PRO C 281     -14.241  -7.822  -2.959  0.00  0.00      CRY4 C
ATOM   4568  HB1 PRO C 281     -14.798  -7.367  -2.109  0.00  0.00      CRY4  
ATOM   4569  HB2 PRO C 281     -13.173  -7.962  -2.680  0.00  0.00      CRY4  
ATOM   4570  CG  PRO C 281     -14.855  -9.187  -3.285  0.00  0.00      CRY4 C
ATOM   4571  HG1 PRO C 281     -15.155  -9.721  -2.362  0.00  0.00      CRY4  
ATOM   4572  HG2 PRO C 281     -14.158  -9.847  -3.850  0.00  0.00      CRY4  
ATOM   4573  C   PRO C 281     -13.206  -7.246  -5.192  0.00  0.00      CRY4 C
ATOM   4574  O   PRO C 281     -12.104  -6.831  -4.848  0.00  0.00      CRY4 O
ATOM   4575  N   VAL C 282     -13.377  -7.901  -6.347  0.00  0.00      CRY4 N
ATOM   4576  HN  VAL C 282     -14.270  -8.106  -6.739  0.00  0.00      CRY4  
ATOM   4577  CA  VAL C 282     -12.236  -8.380  -7.148  0.00  0.00      CRY4 C
ATOM   4578  HA  VAL C 282     -11.402  -8.449  -6.461  0.00  0.00      CRY4  
ATOM   4579  CB  VAL C 282     -12.472  -9.799  -7.691  0.00  0.00      CRY4 C
ATOM   4580  HB  VAL C 282     -11.548 -10.108  -8.239  0.00  0.00      CRY4  
ATOM   4581  CG1 VAL C 282     -12.729 -10.788  -6.545  0.00  0.00      CRY4 C
ATOM   4582 HG11 VAL C 282     -12.935 -11.802  -6.950  0.00  0.00      CRY4  
ATOM   4583 HG12 VAL C 282     -11.850 -10.874  -5.873  0.00  0.00      CRY4  
ATOM   4584 HG13 VAL C 282     -13.608 -10.472  -5.943  0.00  0.00      CRY4  
ATOM   4585  CG2 VAL C 282     -13.646  -9.887  -8.675  0.00  0.00      CRY4 C
ATOM   4586 HG21 VAL C 282     -13.803 -10.935  -9.008  0.00  0.00      CRY4  
ATOM   4587 HG22 VAL C 282     -14.583  -9.529  -8.197  0.00  0.00      CRY4  
ATOM   4588 HG23 VAL C 282     -13.459  -9.272  -9.579  0.00  0.00      CRY4  
ATOM   4589  C   VAL C 282     -11.821  -7.442  -8.281  0.00  0.00      CRY4 C
ATOM   4590  O   VAL C 282     -10.685  -7.533  -8.760  0.00  0.00      CRY4 O
ATOM   4591  N   SER C 283     -12.714  -6.546  -8.708  0.00  0.00      CRY4 N
ATOM   4592  HN  SER C 283     -13.621  -6.485  -8.291  0.00  0.00      CRY4  
ATOM   4593  CA  SER C 283     -12.486  -5.588  -9.785  0.00  0.00      CRY4 C
ATOM   4594  HA  SER C 283     -12.058  -6.167 -10.593  0.00  0.00      CRY4  
ATOM   4595  CB  SER C 283     -13.810  -4.951 -10.214  0.00  0.00      CRY4 C
ATOM   4596  HB1 SER C 283     -13.616  -4.322 -11.112  0.00  0.00      CRY4  
ATOM   4597  HB2 SER C 283     -14.539  -5.737 -10.516  0.00  0.00      CRY4  
ATOM   4598  OG  SER C 283     -14.339  -4.130  -9.186  0.00  0.00      CRY4 O
ATOM   4599  HG1 SER C 283     -15.034  -3.591  -9.582  0.00  0.00      CRY4  
ATOM   4600  C   SER C 283     -11.471  -4.500  -9.417  0.00  0.00      CRY4 C
ATOM   4601  O   SER C 283     -11.138  -4.327  -8.240  0.00  0.00      CRY4 O
ATOM   4602  N   LEU C 284     -11.005  -3.722 -10.404  0.00  0.00      CRY4 N
ATOM   4603  HN  LEU C 284     -11.227  -3.855 -11.367  0.00  0.00      CRY4  
ATOM   4604  CA  LEU C 284     -10.110  -2.584 -10.142  0.00  0.00      CRY4 C
ATOM   4605  HA  LEU C 284      -9.278  -2.979  -9.573  0.00  0.00      CRY4  
ATOM   4606  CB  LEU C 284      -9.572  -2.004 -11.456  0.00  0.00      CRY4 C
ATOM   4607  HB1 LEU C 284     -10.423  -1.973 -12.174  0.00  0.00      CRY4  
ATOM   4608  HB2 LEU C 284      -9.273  -0.945 -11.289  0.00  0.00      CRY4  
ATOM   4609  CG  LEU C 284      -8.415  -2.824 -12.064  0.00  0.00      CRY4 C
ATOM   4610  HG  LEU C 284      -8.738  -3.892 -12.116  0.00  0.00      CRY4  
ATOM   4611  CD1 LEU C 284      -8.070  -2.293 -13.449  0.00  0.00      CRY4 C
ATOM   4612 HD11 LEU C 284      -7.206  -2.847 -13.875  0.00  0.00      CRY4  
ATOM   4613 HD12 LEU C 284      -8.934  -2.409 -14.138  0.00  0.00      CRY4  
ATOM   4614 HD13 LEU C 284      -7.802  -1.215 -13.402  0.00  0.00      CRY4  
ATOM   4615  CD2 LEU C 284      -7.152  -2.752 -11.203  0.00  0.00      CRY4 C
ATOM   4616 HD21 LEU C 284      -6.341  -3.366 -11.653  0.00  0.00      CRY4  
ATOM   4617 HD22 LEU C 284      -6.775  -1.713 -11.112  0.00  0.00      CRY4  
ATOM   4618 HD23 LEU C 284      -7.354  -3.141 -10.181  0.00  0.00      CRY4  
ATOM   4619  C   LEU C 284     -10.779  -1.501  -9.289  0.00  0.00      CRY4 C
ATOM   4620  O   LEU C 284     -10.165  -1.055  -8.318  0.00  0.00      CRY4 O
ATOM   4621  N   GLN C 285     -12.035  -1.141  -9.551  0.00  0.00      CRY4 N
ATOM   4622  HN  GLN C 285     -12.532  -1.428 -10.368  0.00  0.00      CRY4  
ATOM   4623  CA  GLN C 285     -12.806  -0.279  -8.642  0.00  0.00      CRY4 C
ATOM   4624  HA  GLN C 285     -12.253   0.647  -8.535  0.00  0.00      CRY4  
ATOM   4625  CB  GLN C 285     -14.197   0.020  -9.193  0.00  0.00      CRY4 C
ATOM   4626  HB1 GLN C 285     -14.516  -0.881  -9.768  0.00  0.00      CRY4  
ATOM   4627  HB2 GLN C 285     -14.916   0.118  -8.348  0.00  0.00      CRY4  
ATOM   4628  CG  GLN C 285     -14.192   1.260 -10.094  0.00  0.00      CRY4 C
ATOM   4629  HG1 GLN C 285     -13.820   2.145  -9.534  0.00  0.00      CRY4  
ATOM   4630  HG2 GLN C 285     -13.527   1.108 -10.970  0.00  0.00      CRY4  
ATOM   4631  CD  GLN C 285     -15.584   1.625 -10.597  0.00  0.00      CRY4 C
ATOM   4632  OE1 GLN C 285     -16.518   0.840 -10.546  0.00  0.00      CRY4 O
ATOM   4633  NE2 GLN C 285     -15.771   2.818 -11.111  0.00  0.00      CRY4 N
ATOM   4634 HE21 GLN C 285     -16.691   3.033 -11.427  0.00  0.00      CRY4  
ATOM   4635 HE22 GLN C 285     -15.008   3.451 -11.183  0.00  0.00      CRY4  
ATOM   4636  C   GLN C 285     -12.919  -0.913  -7.253  0.00  0.00      CRY4 C
ATOM   4637  O   GLN C 285     -12.704  -0.238  -6.255  0.00  0.00      CRY4 O
ATOM   4638  N   GLY C 286     -13.144  -2.220  -7.180  0.00  0.00      CRY4 N
ATOM   4639  HN  GLY C 286     -13.330  -2.767  -7.996  0.00  0.00      CRY4  
ATOM   4640  CA  GLY C 286     -13.138  -2.953  -5.916  0.00  0.00      CRY4 C
ATOM   4641  HA1 GLY C 286     -13.271  -3.997  -6.165  0.00  0.00      CRY4  
ATOM   4642  HA2 GLY C 286     -13.931  -2.536  -5.309  0.00  0.00      CRY4  
ATOM   4643  C   GLY C 286     -11.826  -2.813  -5.140  0.00  0.00      CRY4 C
ATOM   4644  O   GLY C 286     -11.862  -2.787  -3.912  0.00  0.00      CRY4 O
ATOM   4645  N   GLN C 287     -10.690  -2.677  -5.825  0.00  0.00      CRY4 N
ATOM   4646  HN  GLN C 287     -10.631  -2.735  -6.820  0.00  0.00      CRY4  
ATOM   4647  CA  GLN C 287      -9.409  -2.425  -5.155  0.00  0.00      CRY4 C
ATOM   4648  HA  GLN C 287      -9.333  -3.141  -4.346  0.00  0.00      CRY4  
ATOM   4649  CB  GLN C 287      -8.207  -2.622  -6.098  0.00  0.00      CRY4 C
ATOM   4650  HB1 GLN C 287      -8.258  -1.809  -6.859  0.00  0.00      CRY4  
ATOM   4651  HB2 GLN C 287      -7.262  -2.458  -5.531  0.00  0.00      CRY4  
ATOM   4652  CG  GLN C 287      -8.150  -3.977  -6.829  0.00  0.00      CRY4 C
ATOM   4653  HG1 GLN C 287      -8.897  -4.005  -7.651  0.00  0.00      CRY4  
ATOM   4654  HG2 GLN C 287      -7.147  -4.140  -7.275  0.00  0.00      CRY4  
ATOM   4655  CD  GLN C 287      -8.473  -5.162  -5.923  0.00  0.00      CRY4 C
ATOM   4656  OE1 GLN C 287      -7.724  -5.515  -5.029  0.00  0.00      CRY4 O
ATOM   4657  NE2 GLN C 287      -9.606  -5.802  -6.117  0.00  0.00      CRY4 N
ATOM   4658 HE21 GLN C 287      -9.800  -6.570  -5.513  0.00  0.00      CRY4  
ATOM   4659 HE22 GLN C 287     -10.213  -5.521  -6.853  0.00  0.00      CRY4  
ATOM   4660  C   GLN C 287      -9.357  -1.019  -4.535  0.00  0.00      CRY4 C
ATOM   4661  O   GLN C 287      -8.879  -0.883  -3.412  0.00  0.00      CRY4 O
ATOM   4662  N   LEU C 288      -9.870  -0.009  -5.224  0.00  0.00      CRY4 N
ATOM   4663  HN  LEU C 288     -10.216  -0.098  -6.156  0.00  0.00      CRY4  
ATOM   4664  CA  LEU C 288      -9.976   1.344  -4.668  0.00  0.00      CRY4 C
ATOM   4665  HA  LEU C 288      -8.991   1.613  -4.310  0.00  0.00      CRY4  
ATOM   4666  CB  LEU C 288     -10.456   2.328  -5.744  0.00  0.00      CRY4 C
ATOM   4667  HB1 LEU C 288     -11.444   1.961  -6.108  0.00  0.00      CRY4  
ATOM   4668  HB2 LEU C 288     -10.652   3.316  -5.269  0.00  0.00      CRY4  
ATOM   4669  CG  LEU C 288      -9.524   2.494  -6.949  0.00  0.00      CRY4 C
ATOM   4670  HG  LEU C 288      -9.410   1.496  -7.437  0.00  0.00      CRY4  
ATOM   4671  CD1 LEU C 288     -10.130   3.498  -7.916  0.00  0.00      CRY4 C
ATOM   4672 HD11 LEU C 288      -9.449   3.671  -8.776  0.00  0.00      CRY4  
ATOM   4673 HD12 LEU C 288     -11.100   3.125  -8.310  0.00  0.00      CRY4  
ATOM   4674 HD13 LEU C 288     -10.307   4.472  -7.412  0.00  0.00      CRY4  
ATOM   4675  CD2 LEU C 288      -8.133   2.984  -6.546  0.00  0.00      CRY4 C
ATOM   4676 HD21 LEU C 288      -7.480   3.074  -7.442  0.00  0.00      CRY4  
ATOM   4677 HD22 LEU C 288      -8.175   3.979  -6.059  0.00  0.00      CRY4  
ATOM   4678 HD23 LEU C 288      -7.657   2.269  -5.841  0.00  0.00      CRY4  
ATOM   4679  C   LEU C 288     -10.929   1.372  -3.468  0.00  0.00      CRY4 C
ATOM   4680  O   LEU C 288     -10.649   2.036  -2.473  0.00  0.00      CRY4 O
ATOM   4681  N   LEU C 289     -12.011   0.580  -3.523  0.00  0.00      CRY4 N
ATOM   4682  HN  LEU C 289     -12.243   0.025  -4.319  0.00  0.00      CRY4  
ATOM   4683  CA  LEU C 289     -12.953   0.462  -2.411  0.00  0.00      CRY4 C
ATOM   4684  HA  LEU C 289     -13.157   1.473  -2.083  0.00  0.00      CRY4  
ATOM   4685  CB  LEU C 289     -14.257  -0.158  -2.901  0.00  0.00      CRY4 C
ATOM   4686  HB1 LEU C 289     -14.007  -1.157  -3.326  0.00  0.00      CRY4  
ATOM   4687  HB2 LEU C 289     -14.916  -0.353  -2.026  0.00  0.00      CRY4  
ATOM   4688  CG  LEU C 289     -15.002   0.662  -3.965  0.00  0.00      CRY4 C
ATOM   4689  HG  LEU C 289     -14.334   0.708  -4.859  0.00  0.00      CRY4  
ATOM   4690  CD1 LEU C 289     -16.323  -0.030  -4.313  0.00  0.00      CRY4 C
ATOM   4691 HD11 LEU C 289     -16.898   0.574  -5.047  0.00  0.00      CRY4  
ATOM   4692 HD12 LEU C 289     -16.135  -1.031  -4.757  0.00  0.00      CRY4  
ATOM   4693 HD13 LEU C 289     -16.949  -0.160  -3.404  0.00  0.00      CRY4  
ATOM   4694  CD2 LEU C 289     -15.307   2.092  -3.529  0.00  0.00      CRY4 C
ATOM   4695 HD21 LEU C 289     -15.828   2.641  -4.342  0.00  0.00      CRY4  
ATOM   4696 HD22 LEU C 289     -15.961   2.116  -2.634  0.00  0.00      CRY4  
ATOM   4697 HD23 LEU C 289     -14.367   2.635  -3.290  0.00  0.00      CRY4  
ATOM   4698  C   LEU C 289     -12.363  -0.305  -1.216  0.00  0.00      CRY4 C
ATOM   4699  O   LEU C 289     -12.763  -0.043  -0.091  0.00  0.00      CRY4 O
ATOM   4700  N   TRP C 290     -11.379  -1.199  -1.409  0.00  0.00      CRY4 N
ATOM   4701  HN  TRP C 290     -11.120  -1.520  -2.317  0.00  0.00      CRY4  
ATOM   4702  CA  TRP C 290     -10.606  -1.776  -0.303  0.00  0.00      CRY4 C
ATOM   4703  HA  TRP C 290     -11.317  -2.154   0.422  0.00  0.00      CRY4  
ATOM   4704  CB  TRP C 290      -9.709  -2.911  -0.804  0.00  0.00      CRY4 C
ATOM   4705  HB1 TRP C 290      -9.338  -2.632  -1.816  0.00  0.00      CRY4  
ATOM   4706  HB2 TRP C 290      -8.816  -3.004  -0.149  0.00  0.00      CRY4  
ATOM   4707  CG  TRP C 290     -10.391  -4.233  -0.937  0.00  0.00      CRY4 C
ATOM   4708  CD1 TRP C 290     -10.634  -4.909  -2.072  0.00  0.00      CRY4 C
ATOM   4709  HD1 TRP C 290     -10.318  -4.589  -3.057  0.00  0.00      CRY4  
ATOM   4710  NE1 TRP C 290     -11.307  -6.086  -1.787  0.00  0.00      CRY4 N
ATOM   4711  HE1 TRP C 290     -11.551  -6.759  -2.452  0.00  0.00      CRY4  
ATOM   4712  CE2 TRP C 290     -11.538  -6.199  -0.440  0.00  0.00      CRY4 C
ATOM   4713  CD2 TRP C 290     -10.952  -5.042   0.145  0.00  0.00      CRY4 C
ATOM   4714  CE3 TRP C 290     -11.028  -4.899   1.547  0.00  0.00      CRY4 C
ATOM   4715  HE3 TRP C 290     -10.591  -4.052   2.059  0.00  0.00      CRY4  
ATOM   4716  CZ3 TRP C 290     -11.691  -5.869   2.322  0.00  0.00      CRY4 C
ATOM   4717  HZ3 TRP C 290     -11.743  -5.746   3.395  0.00  0.00      CRY4  
ATOM   4718  CZ2 TRP C 290     -12.209  -7.164   0.342  0.00  0.00      CRY4 C
ATOM   4719  HZ2 TRP C 290     -12.657  -8.033  -0.114  0.00  0.00      CRY4  
ATOM   4720  CH2 TRP C 290     -12.283  -6.980   1.721  0.00  0.00      CRY4 C
ATOM   4721  HH2 TRP C 290     -12.805  -7.702   2.334  0.00  0.00      CRY4  
ATOM   4722  C   TRP C 290      -9.763  -0.720   0.411  0.00  0.00      CRY4 C
ATOM   4723  O   TRP C 290      -9.705  -0.713   1.638  0.00  0.00      CRY4 O
ATOM   4724  N   ARG C 291      -9.151   0.190  -0.333  0.00  0.00      CRY4 N
ATOM   4725  HN  ARG C 291      -9.171   0.107  -1.326  0.00  0.00      CRY4  
ATOM   4726  CA  ARG C 291      -8.425   1.347   0.218  0.00  0.00      CRY4 C
ATOM   4727  HA  ARG C 291      -7.650   0.987   0.885  0.00  0.00      CRY4  
ATOM   4728  CB  ARG C 291      -7.783   2.113  -0.961  0.00  0.00      CRY4 C
ATOM   4729  HB1 ARG C 291      -7.094   1.394  -1.466  0.00  0.00      CRY4  
ATOM   4730  HB2 ARG C 291      -8.565   2.364  -1.711  0.00  0.00      CRY4  
ATOM   4731  CG  ARG C 291      -6.993   3.344  -0.545  0.00  0.00      CRY4 C
ATOM   4732  HG1 ARG C 291      -7.669   4.026   0.015  0.00  0.00      CRY4  
ATOM   4733  HG2 ARG C 291      -6.205   3.040   0.182  0.00  0.00      CRY4  
ATOM   4734  CD  ARG C 291      -6.342   3.985  -1.788  0.00  0.00      CRY4 C
ATOM   4735  HD1 ARG C 291      -5.695   3.233  -2.296  0.00  0.00      CRY4  
ATOM   4736  HD2 ARG C 291      -7.109   4.344  -2.513  0.00  0.00      CRY4  
ATOM   4737  NE  ARG C 291      -5.520   5.155  -1.466  0.00  0.00      CRY4 N
ATOM   4738  HE  ARG C 291      -4.555   4.925  -1.296  0.00  0.00      CRY4  
ATOM   4739  CZ  ARG C 291      -5.917   6.424  -1.383  0.00  0.00      CRY4 C
ATOM   4740  NH1 ARG C 291      -7.167   6.778  -1.514  0.00  0.00      CRY4 N
ATOM   4741 HH11 ARG C 291      -7.429   7.731  -1.472  0.00  0.00      CRY4  
ATOM   4742 HH12 ARG C 291      -7.805   6.057  -1.790  0.00  0.00      CRY4  
ATOM   4743  NH2 ARG C 291      -5.052   7.366  -1.187  0.00  0.00      CRY4 N
ATOM   4744 HH21 ARG C 291      -5.359   8.296  -1.039  0.00  0.00      CRY4  
ATOM   4745 HH22 ARG C 291      -4.123   7.087  -0.984  0.00  0.00      CRY4  
ATOM   4746  C   ARG C 291      -9.366   2.210   1.067  0.00  0.00      CRY4 C
ATOM   4747  O   ARG C 291      -9.080   2.446   2.232  0.00  0.00      CRY4 O
ATOM   4748  N   GLU C 292     -10.510   2.564   0.492  0.00  0.00      CRY4 N
ATOM   4749  HN  GLU C 292     -10.746   2.297  -0.438  0.00  0.00      CRY4  
ATOM   4750  CA  GLU C 292     -11.536   3.377   1.160  0.00  0.00      CRY4 C
ATOM   4751  HA  GLU C 292     -11.064   4.298   1.476  0.00  0.00      CRY4  
ATOM   4752  CB  GLU C 292     -12.659   3.633   0.156  0.00  0.00      CRY4 C
ATOM   4753  HB1 GLU C 292     -12.211   3.681  -0.862  0.00  0.00      CRY4  
ATOM   4754  HB2 GLU C 292     -13.357   2.766   0.142  0.00  0.00      CRY4  
ATOM   4755  CG  GLU C 292     -13.414   4.930   0.451  0.00  0.00      CRY4 C
ATOM   4756  HG1 GLU C 292     -14.297   5.002  -0.209  0.00  0.00      CRY4  
ATOM   4757  HG2 GLU C 292     -13.745   4.966   1.507  0.00  0.00      CRY4  
ATOM   4758  CD  GLU C 292     -12.570   6.183   0.159  0.00  0.00      CRY4 C
ATOM   4759  OE1 GLU C 292     -12.939   7.268   0.638  0.00  0.00      CRY4 O
ATOM   4760  OE2 GLU C 292     -11.554   6.076  -0.575  0.00  0.00      CRY4 O
ATOM   4761  C   GLU C 292     -12.107   2.701   2.417  0.00  0.00      CRY4 C
ATOM   4762  O   GLU C 292     -12.333   3.346   3.438  0.00  0.00      CRY4 O
ATOM   4763  N   PHE C 293     -12.312   1.382   2.376  0.00  0.00      CRY4 N
ATOM   4764  HN  PHE C 293     -12.170   0.850   1.543  0.00  0.00      CRY4  
ATOM   4765  CA  PHE C 293     -12.757   0.599   3.524  0.00  0.00      CRY4 C
ATOM   4766  HA  PHE C 293     -13.696   1.037   3.837  0.00  0.00      CRY4  
ATOM   4767  CB  PHE C 293     -12.940  -0.863   3.112  0.00  0.00      CRY4 C
ATOM   4768  HB1 PHE C 293     -13.820  -0.942   2.436  0.00  0.00      CRY4  
ATOM   4769  HB2 PHE C 293     -12.058  -1.233   2.547  0.00  0.00      CRY4  
ATOM   4770  CG  PHE C 293     -13.218  -1.798   4.275  0.00  0.00      CRY4 C
ATOM   4771  CD1 PHE C 293     -12.217  -2.668   4.746  0.00  0.00      CRY4 C
ATOM   4772  HD1 PHE C 293     -11.250  -2.681   4.264  0.00  0.00      CRY4  
ATOM   4773  CE1 PHE C 293     -12.472  -3.518   5.828  0.00  0.00      CRY4 C
ATOM   4774  HE1 PHE C 293     -11.699  -4.183   6.186  0.00  0.00      CRY4  
ATOM   4775  CZ  PHE C 293     -13.736  -3.502   6.454  0.00  0.00      CRY4 C
ATOM   4776  HZ  PHE C 293     -13.936  -4.155   7.292  0.00  0.00      CRY4  
ATOM   4777  CD2 PHE C 293     -14.469  -1.776   4.906  0.00  0.00      CRY4 C
ATOM   4778  HD2 PHE C 293     -15.247  -1.116   4.544  0.00  0.00      CRY4  
ATOM   4779  CE2 PHE C 293     -14.729  -2.628   5.994  0.00  0.00      CRY4 C
ATOM   4780  HE2 PHE C 293     -15.698  -2.608   6.473  0.00  0.00      CRY4  
ATOM   4781  C   PHE C 293     -11.789   0.720   4.705  0.00  0.00      CRY4 C
ATOM   4782  O   PHE C 293     -12.213   1.027   5.812  0.00  0.00      CRY4 O
ATOM   4783  N   PHE C 294     -10.498   0.521   4.475  0.00  0.00      CRY4 N
ATOM   4784  HN  PHE C 294     -10.117   0.296   3.579  0.00  0.00      CRY4  
ATOM   4785  CA  PHE C 294      -9.506   0.621   5.547  0.00  0.00      CRY4 C
ATOM   4786  HA  PHE C 294      -9.882  -0.000   6.352  0.00  0.00      CRY4  
ATOM   4787  CB  PHE C 294      -8.147   0.088   5.084  0.00  0.00      CRY4 C
ATOM   4788  HB1 PHE C 294      -7.916   0.507   4.080  0.00  0.00      CRY4  
ATOM   4789  HB2 PHE C 294      -7.335   0.413   5.769  0.00  0.00      CRY4  
ATOM   4790  CG  PHE C 294      -8.100  -1.418   4.932  0.00  0.00      CRY4 C
ATOM   4791  CD1 PHE C 294      -8.375  -2.251   6.031  0.00  0.00      CRY4 C
ATOM   4792  HD1 PHE C 294      -8.613  -1.810   6.989  0.00  0.00      CRY4  
ATOM   4793  CE1 PHE C 294      -8.337  -3.653   5.896  0.00  0.00      CRY4 C
ATOM   4794  HE1 PHE C 294      -8.562  -4.284   6.744  0.00  0.00      CRY4  
ATOM   4795  CZ  PHE C 294      -8.010  -4.227   4.647  0.00  0.00      CRY4 C
ATOM   4796  HZ  PHE C 294      -7.984  -5.301   4.527  0.00  0.00      CRY4  
ATOM   4797  CD2 PHE C 294      -7.773  -1.995   3.692  0.00  0.00      CRY4 C
ATOM   4798  HD2 PHE C 294      -7.534  -1.363   2.848  0.00  0.00      CRY4  
ATOM   4799  CE2 PHE C 294      -7.729  -3.390   3.551  0.00  0.00      CRY4 C
ATOM   4800  HE2 PHE C 294      -7.477  -3.827   2.595  0.00  0.00      CRY4  
ATOM   4801  C   PHE C 294      -9.382   2.040   6.099  0.00  0.00      CRY4 C
ATOM   4802  O   PHE C 294      -9.268   2.193   7.314  0.00  0.00      CRY4 O
ATOM   4803  N   TYR C 295      -9.494   3.080   5.262  0.00  0.00      CRY4 N
ATOM   4804  HN  TYR C 295      -9.546   2.971   4.270  0.00  0.00      CRY4  
ATOM   4805  CA  TYR C 295      -9.548   4.463   5.723  0.00  0.00      CRY4 C
ATOM   4806  HA  TYR C 295      -8.661   4.616   6.326  0.00  0.00      CRY4  
ATOM   4807  CB  TYR C 295      -9.577   5.410   4.523  0.00  0.00      CRY4 C
ATOM   4808  HB1 TYR C 295     -10.353   5.063   3.805  0.00  0.00      CRY4  
ATOM   4809  HB2 TYR C 295      -9.858   6.437   4.839  0.00  0.00      CRY4  
ATOM   4810  CG  TYR C 295      -8.290   5.496   3.726  0.00  0.00      CRY4 C
ATOM   4811  CD1 TYR C 295      -7.045   5.171   4.303  0.00  0.00      CRY4 C
ATOM   4812  HD1 TYR C 295      -7.004   4.788   5.313  0.00  0.00      CRY4  
ATOM   4813  CE1 TYR C 295      -5.852   5.356   3.596  0.00  0.00      CRY4 C
ATOM   4814  HE1 TYR C 295      -4.902   5.110   4.047  0.00  0.00      CRY4  
ATOM   4815  CZ  TYR C 295      -5.899   5.871   2.294  0.00  0.00      CRY4 C
ATOM   4816  OH  TYR C 295      -4.735   6.089   1.621  0.00  0.00      CRY4 O
ATOM   4817  HH  TYR C 295      -4.965   6.370   0.733  0.00  0.00      CRY4  
ATOM   4818  CD2 TYR C 295      -8.329   5.979   2.410  0.00  0.00      CRY4 C
ATOM   4819  HD2 TYR C 295      -9.276   6.242   1.958  0.00  0.00      CRY4  
ATOM   4820  CE2 TYR C 295      -7.140   6.171   1.697  0.00  0.00      CRY4 C
ATOM   4821  HE2 TYR C 295      -7.175   6.570   0.694  0.00  0.00      CRY4  
ATOM   4822  C   TYR C 295     -10.755   4.716   6.624  0.00  0.00      CRY4 C
ATOM   4823  O   TYR C 295     -10.613   5.268   7.713  0.00  0.00      CRY4 O
ATOM   4824  N   THR C 296     -11.922   4.233   6.220  0.00  0.00      CRY4 N
ATOM   4825  HN  THR C 296     -12.036   3.732   5.363  0.00  0.00      CRY4  
ATOM   4826  CA  THR C 296     -13.153   4.391   6.993  0.00  0.00      CRY4 C
ATOM   4827  HA  THR C 296     -13.242   5.450   7.192  0.00  0.00      CRY4  
ATOM   4828  CB  THR C 296     -14.359   3.853   6.219  0.00  0.00      CRY4 C
ATOM   4829  HB  THR C 296     -14.166   2.764   6.062  0.00  0.00      CRY4  
ATOM   4830  OG1 THR C 296     -14.446   4.455   4.953  0.00  0.00      CRY4 O
ATOM   4831  HG1 THR C 296     -15.228   4.074   4.541  0.00  0.00      CRY4  
ATOM   4832  CG2 THR C 296     -15.671   4.157   6.946  0.00  0.00      CRY4 C
ATOM   4833 HG21 THR C 296     -16.528   3.665   6.437  0.00  0.00      CRY4  
ATOM   4834 HG22 THR C 296     -15.632   3.779   7.990  0.00  0.00      CRY4  
ATOM   4835 HG23 THR C 296     -15.867   5.250   6.978  0.00  0.00      CRY4  
ATOM   4836  C   THR C 296     -13.049   3.700   8.351  0.00  0.00      CRY4 C
ATOM   4837  O   THR C 296     -13.343   4.305   9.374  0.00  0.00      CRY4 O
ATOM   4838  N   VAL C 297     -12.585   2.451   8.379  0.00  0.00      CRY4 N
ATOM   4839  HN  VAL C 297     -12.318   1.934   7.570  0.00  0.00      CRY4  
ATOM   4840  CA  VAL C 297     -12.428   1.718   9.651  0.00  0.00      CRY4 C
ATOM   4841  HA  VAL C 297     -13.373   1.773  10.176  0.00  0.00      CRY4  
ATOM   4842  CB  VAL C 297     -12.109   0.232   9.421  0.00  0.00      CRY4 C
ATOM   4843  HB  VAL C 297     -11.133   0.177   8.879  0.00  0.00      CRY4  
ATOM   4844  CG1 VAL C 297     -11.984  -0.514  10.757  0.00  0.00      CRY4 C
ATOM   4845 HG11 VAL C 297     -11.792  -1.594  10.579  0.00  0.00      CRY4  
ATOM   4846 HG12 VAL C 297     -11.142  -0.125  11.366  0.00  0.00      CRY4  
ATOM   4847 HG13 VAL C 297     -12.921  -0.424  11.346  0.00  0.00      CRY4  
ATOM   4848  CG2 VAL C 297     -13.235  -0.471   8.646  0.00  0.00      CRY4 C
ATOM   4849 HG21 VAL C 297     -13.011  -1.552   8.522  0.00  0.00      CRY4  
ATOM   4850 HG22 VAL C 297     -14.201  -0.374   9.189  0.00  0.00      CRY4  
ATOM   4851 HG23 VAL C 297     -13.359  -0.035   7.633  0.00  0.00      CRY4  
ATOM   4852  C   VAL C 297     -11.367   2.380  10.540  0.00  0.00      CRY4 C
ATOM   4853  O   VAL C 297     -11.603   2.559  11.731  0.00  0.00      CRY4 O
ATOM   4854  N   ALA C 298     -10.233   2.783   9.977  0.00  0.00      CRY4 N
ATOM   4855  HN  ALA C 298     -10.065   2.663   8.998  0.00  0.00      CRY4  
ATOM   4856  CA  ALA C 298      -9.154   3.424  10.726  0.00  0.00      CRY4 C
ATOM   4857  HA  ALA C 298      -8.843   2.790  11.548  0.00  0.00      CRY4  
ATOM   4858  CB  ALA C 298      -7.955   3.622   9.800  0.00  0.00      CRY4 C
ATOM   4859  HB1 ALA C 298      -7.625   2.640   9.401  0.00  0.00      CRY4  
ATOM   4860  HB2 ALA C 298      -8.220   4.271   8.936  0.00  0.00      CRY4  
ATOM   4861  HB3 ALA C 298      -7.096   4.080  10.336  0.00  0.00      CRY4  
ATOM   4862  C   ALA C 298      -9.593   4.758  11.349  0.00  0.00      CRY4 C
ATOM   4863  O   ALA C 298      -9.263   5.024  12.494  0.00  0.00      CRY4 O
ATOM   4864  N   SER C 299     -10.386   5.562  10.625  0.00  0.00      CRY4 N
ATOM   4865  HN  SER C 299     -10.732   5.300   9.724  0.00  0.00      CRY4  
ATOM   4866  CA  SER C 299     -10.819   6.886  11.073  0.00  0.00      CRY4 C
ATOM   4867  HA  SER C 299      -9.903   7.417  11.294  0.00  0.00      CRY4  
ATOM   4868  CB  SER C 299     -11.601   7.589   9.957  0.00  0.00      CRY4 C
ATOM   4869  HB1 SER C 299     -11.738   8.655  10.249  0.00  0.00      CRY4  
ATOM   4870  HB2 SER C 299     -11.017   7.580   9.009  0.00  0.00      CRY4  
ATOM   4871  OG  SER C 299     -12.876   7.017   9.760  0.00  0.00      CRY4 O
ATOM   4872  HG1 SER C 299     -13.383   7.634   9.217  0.00  0.00      CRY4  
ATOM   4873  C   SER C 299     -11.655   6.867  12.354  0.00  0.00      CRY4 C
ATOM   4874  O   SER C 299     -11.672   7.851  13.093  0.00  0.00      CRY4 O
ATOM   4875  N   ALA C 300     -12.329   5.756  12.650  0.00  0.00      CRY4 N
ATOM   4876  HN  ALA C 300     -12.239   4.953  12.062  0.00  0.00      CRY4  
ATOM   4877  CA  ALA C 300     -13.219   5.596  13.796  0.00  0.00      CRY4 C
ATOM   4878  HA  ALA C 300     -13.204   6.504  14.387  0.00  0.00      CRY4  
ATOM   4879  CB  ALA C 300     -14.641   5.453  13.270  0.00  0.00      CRY4 C
ATOM   4880  HB1 ALA C 300     -14.891   6.327  12.631  0.00  0.00      CRY4  
ATOM   4881  HB2 ALA C 300     -14.747   4.535  12.651  0.00  0.00      CRY4  
ATOM   4882  HB3 ALA C 300     -15.381   5.410  14.097  0.00  0.00      CRY4  
ATOM   4883  C   ALA C 300     -12.823   4.455  14.744  0.00  0.00      CRY4 C
ATOM   4884  O   ALA C 300     -13.592   4.082  15.627  0.00  0.00      CRY4 O
ATOM   4885  N   THR C 301     -11.631   3.881  14.574  0.00  0.00      CRY4 N
ATOM   4886  HN  THR C 301     -11.000   4.145  13.846  0.00  0.00      CRY4  
ATOM   4887  CA  THR C 301     -11.135   2.808  15.442  0.00  0.00      CRY4 C
ATOM   4888  HA  THR C 301     -11.929   2.598  16.146  0.00  0.00      CRY4  
ATOM   4889  CB  THR C 301     -10.770   1.559  14.636  0.00  0.00      CRY4 C
ATOM   4890  HB  THR C 301      -9.999   1.882  13.895  0.00  0.00      CRY4  
ATOM   4891  OG1 THR C 301     -11.896   1.105  13.919  0.00  0.00      CRY4 O
ATOM   4892  HG1 THR C 301     -11.600   0.318  13.448  0.00  0.00      CRY4  
ATOM   4893  CG2 THR C 301     -10.349   0.403  15.546  0.00  0.00      CRY4 C
ATOM   4894 HG21 THR C 301      -9.980  -0.456  14.947  0.00  0.00      CRY4  
ATOM   4895 HG22 THR C 301      -9.531   0.724  16.224  0.00  0.00      CRY4  
ATOM   4896 HG23 THR C 301     -11.200   0.054  16.168  0.00  0.00      CRY4  
ATOM   4897  C   THR C 301      -9.942   3.294  16.266  0.00  0.00      CRY4 C
ATOM   4898  O   THR C 301      -8.863   3.500  15.713  0.00  0.00      CRY4 O
ATOM   4899  N   PRO C 302     -10.103   3.459  17.593  0.00  0.00      CRY4 N
ATOM   4900  CD  PRO C 302     -11.331   3.345  18.365  0.00  0.00      CRY4 C
ATOM   4901  HD1 PRO C 302     -11.585   2.279  18.564  0.00  0.00      CRY4  
ATOM   4902  HD2 PRO C 302     -12.185   3.829  17.839  0.00  0.00      CRY4  
ATOM   4903  CA  PRO C 302      -8.988   3.823  18.467  0.00  0.00      CRY4 C
ATOM   4904  HA  PRO C 302      -8.618   4.812  18.222  0.00  0.00      CRY4  
ATOM   4905  CB  PRO C 302      -9.562   3.852  19.892  0.00  0.00      CRY4 C
ATOM   4906  HB1 PRO C 302      -9.156   4.695  20.496  0.00  0.00      CRY4  
ATOM   4907  HB2 PRO C 302      -9.409   2.891  20.432  0.00  0.00      CRY4  
ATOM   4908  CG  PRO C 302     -11.050   4.068  19.678  0.00  0.00      CRY4 C
ATOM   4909  HG1 PRO C 302     -11.290   5.149  19.634  0.00  0.00      CRY4  
ATOM   4910  HG2 PRO C 302     -11.667   3.613  20.486  0.00  0.00      CRY4  
ATOM   4911  C   PRO C 302      -7.841   2.817  18.357  0.00  0.00      CRY4 C
ATOM   4912  O   PRO C 302      -8.063   1.611  18.302  0.00  0.00      CRY4 O
ATOM   4913  N   ASN C 303      -6.616   3.317  18.367  0.00  0.00      CRY4 N
ATOM   4914  HN  ASN C 303      -6.455   4.301  18.423  0.00  0.00      CRY4  
ATOM   4915  CA  ASN C 303      -5.402   2.506  18.298  0.00  0.00      CRY4 C
ATOM   4916  HA  ASN C 303      -4.599   3.223  18.167  0.00  0.00      CRY4  
ATOM   4917  CB  ASN C 303      -5.171   1.795  19.642  0.00  0.00      CRY4 C
ATOM   4918  HB1 ASN C 303      -6.025   1.103  19.812  0.00  0.00      CRY4  
ATOM   4919  HB2 ASN C 303      -4.248   1.181  19.601  0.00  0.00      CRY4  
ATOM   4920  CG  ASN C 303      -5.107   2.755  20.810  0.00  0.00      CRY4 C
ATOM   4921  OD1 ASN C 303      -4.285   3.640  20.872  0.00  0.00      CRY4 O
ATOM   4922  ND2 ASN C 303      -5.995   2.613  21.775  0.00  0.00      CRY4 N
ATOM   4923 HD21 ASN C 303      -5.951   3.257  22.534  0.00  0.00      CRY4  
ATOM   4924 HD22 ASN C 303      -6.690   1.904  21.712  0.00  0.00      CRY4  
ATOM   4925  C   ASN C 303      -5.368   1.537  17.090  0.00  0.00      CRY4 C
ATOM   4926  O   ASN C 303      -4.840   0.437  17.197  0.00  0.00      CRY4 O
ATOM   4927  N   PHE C 304      -5.922   1.940  15.942  0.00  0.00      CRY4 N
ATOM   4928  HN  PHE C 304      -6.292   2.859  15.819  0.00  0.00      CRY4  
ATOM   4929  CA  PHE C 304      -6.040   1.072  14.761  0.00  0.00      CRY4 C
ATOM   4930  HA  PHE C 304      -6.674   0.253  15.077  0.00  0.00      CRY4  
ATOM   4931  CB  PHE C 304      -6.671   1.864  13.616  0.00  0.00      CRY4 C
ATOM   4932  HB1 PHE C 304      -7.643   2.283  13.957  0.00  0.00      CRY4  
ATOM   4933  HB2 PHE C 304      -6.029   2.721  13.321  0.00  0.00      CRY4  
ATOM   4934  CG  PHE C 304      -6.981   1.030  12.394  0.00  0.00      CRY4 C
ATOM   4935  CD1 PHE C 304      -6.158   1.076  11.259  0.00  0.00      CRY4 C
ATOM   4936  HD1 PHE C 304      -5.291   1.723  11.253  0.00  0.00      CRY4  
ATOM   4937  CE1 PHE C 304      -6.452   0.293  10.130  0.00  0.00      CRY4 C
ATOM   4938  HE1 PHE C 304      -5.812   0.335   9.261  0.00  0.00      CRY4  
ATOM   4939  CZ  PHE C 304      -7.580  -0.551  10.139  0.00  0.00      CRY4 C
ATOM   4940  HZ  PHE C 304      -7.806  -1.154   9.272  0.00  0.00      CRY4  
ATOM   4941  CD2 PHE C 304      -8.101   0.172  12.402  0.00  0.00      CRY4 C
ATOM   4942  HD2 PHE C 304      -8.745   0.133  13.269  0.00  0.00      CRY4  
ATOM   4943  CE2 PHE C 304      -8.402  -0.616  11.273  0.00  0.00      CRY4 C
ATOM   4944  HE2 PHE C 304      -9.265  -1.267  11.285  0.00  0.00      CRY4  
ATOM   4945  C   PHE C 304      -4.708   0.460  14.301  0.00  0.00      CRY4 C
ATOM   4946  O   PHE C 304      -4.677  -0.671  13.832  0.00  0.00      CRY4 O
ATOM   4947  N   THR C 305      -3.608   1.177  14.479  0.00  0.00      CRY4 N
ATOM   4948  HN  THR C 305      -3.626   2.080  14.905  0.00  0.00      CRY4  
ATOM   4949  CA  THR C 305      -2.264   0.724  14.073  0.00  0.00      CRY4 C
ATOM   4950  HA  THR C 305      -2.440   0.008  13.281  0.00  0.00      CRY4  
ATOM   4951  CB  THR C 305      -1.425   1.891  13.546  0.00  0.00      CRY4 C
ATOM   4952  HB  THR C 305      -0.428   1.462  13.281  0.00  0.00      CRY4  
ATOM   4953  OG1 THR C 305      -1.228   2.846  14.570  0.00  0.00      CRY4 O
ATOM   4954  HG1 THR C 305      -0.708   3.550  14.168  0.00  0.00      CRY4  
ATOM   4955  CG2 THR C 305      -2.108   2.587  12.373  0.00  0.00      CRY4 C
ATOM   4956 HG21 THR C 305      -1.442   3.356  11.927  0.00  0.00      CRY4  
ATOM   4957 HG22 THR C 305      -2.360   1.852  11.579  0.00  0.00      CRY4  
ATOM   4958 HG23 THR C 305      -3.047   3.085  12.695  0.00  0.00      CRY4  
ATOM   4959  C   THR C 305      -1.511  -0.024  15.175  0.00  0.00      CRY4 C
ATOM   4960  O   THR C 305      -0.300  -0.228  15.073  0.00  0.00      CRY4 O
ATOM   4961  N   GLN C 306      -2.204  -0.424  16.254  0.00  0.00      CRY4 N
ATOM   4962  HN  GLN C 306      -3.185  -0.254  16.326  0.00  0.00      CRY4  
ATOM   4963  CA  GLN C 306      -1.628  -1.123  17.397  0.00  0.00      CRY4 C
ATOM   4964  HA  GLN C 306      -0.669  -1.523  17.089  0.00  0.00      CRY4  
ATOM   4965  CB  GLN C 306      -1.470  -0.173  18.594  0.00  0.00      CRY4 C
ATOM   4966  HB1 GLN C 306      -2.496   0.146  18.890  0.00  0.00      CRY4  
ATOM   4967  HB2 GLN C 306      -1.058  -0.737  19.461  0.00  0.00      CRY4  
ATOM   4968  CG  GLN C 306      -0.614   1.057  18.271  0.00  0.00      CRY4 C
ATOM   4969  HG1 GLN C 306       0.424   0.752  18.017  0.00  0.00      CRY4  
ATOM   4970  HG2 GLN C 306      -1.029   1.606  17.400  0.00  0.00      CRY4  
ATOM   4971  CD  GLN C 306      -0.494   2.035  19.449  0.00  0.00      CRY4 C
ATOM   4972  OE1 GLN C 306      -0.599   1.687  20.614  0.00  0.00      CRY4 O
ATOM   4973  NE2 GLN C 306      -0.283   3.302  19.183  0.00  0.00      CRY4 N
ATOM   4974 HE21 GLN C 306      -0.204   3.919  19.961  0.00  0.00      CRY4  
ATOM   4975 HE22 GLN C 306      -0.226   3.607  18.238  0.00  0.00      CRY4  
ATOM   4976  C   GLN C 306      -2.521  -2.306  17.780  0.00  0.00      CRY4 C
ATOM   4977  O   GLN C 306      -3.727  -2.298  17.521  0.00  0.00      CRY4 O
ATOM   4978  N   MET C 307      -1.955  -3.303  18.436  0.00  0.00      CRY4 N
ATOM   4979  HN  MET C 307      -0.970  -3.386  18.566  0.00  0.00      CRY4  
ATOM   4980  CA  MET C 307      -2.737  -4.383  19.035  0.00  0.00      CRY4 C
ATOM   4981  HA  MET C 307      -3.530  -4.632  18.342  0.00  0.00      CRY4  
ATOM   4982  CB  MET C 307      -1.828  -5.598  19.255  0.00  0.00      CRY4 C
ATOM   4983  HB1 MET C 307      -1.392  -5.862  18.263  0.00  0.00      CRY4  
ATOM   4984  HB2 MET C 307      -0.972  -5.307  19.905  0.00  0.00      CRY4  
ATOM   4985  CG  MET C 307      -2.591  -6.793  19.821  0.00  0.00      CRY4 C
ATOM   4986  HG1 MET C 307      -3.116  -6.509  20.757  0.00  0.00      CRY4  
ATOM   4987  HG2 MET C 307      -3.361  -7.125  19.090  0.00  0.00      CRY4  
ATOM   4988  SD  MET C 307      -1.549  -8.234  20.219  0.00  0.00      CRY4 S
ATOM   4989  CE  MET C 307      -0.644  -7.590  21.649  0.00  0.00      CRY4 C
ATOM   4990  HE1 MET C 307       0.072  -8.346  22.038  0.00  0.00      CRY4  
ATOM   4991  HE2 MET C 307      -0.066  -6.681  21.379  0.00  0.00      CRY4  
ATOM   4992  HE3 MET C 307      -1.338  -7.321  22.474  0.00  0.00      CRY4  
ATOM   4993  C   MET C 307      -3.394  -3.911  20.343  0.00  0.00      CRY4 C
ATOM   4994  O   MET C 307      -4.597  -4.060  20.538  0.00  0.00      CRY4 O
ATOM   4995  N   ALA C 308      -2.602  -3.323  21.242  0.00  0.00      CRY4 N
ATOM   4996  HN  ALA C 308      -1.634  -3.157  21.052  0.00  0.00      CRY4  
ATOM   4997  CA  ALA C 308      -3.067  -2.882  22.546  0.00  0.00      CRY4 C
ATOM   4998  HA  ALA C 308      -3.585  -3.687  23.056  0.00  0.00      CRY4  
ATOM   4999  CB  ALA C 308      -1.855  -2.504  23.400  0.00  0.00      CRY4 C
ATOM   5000  HB1 ALA C 308      -1.182  -3.382  23.503  0.00  0.00      CRY4  
ATOM   5001  HB2 ALA C 308      -1.274  -1.682  22.928  0.00  0.00      CRY4  
ATOM   5002  HB3 ALA C 308      -2.158  -2.182  24.420  0.00  0.00      CRY4  
ATOM   5003  C   ALA C 308      -4.074  -1.728  22.421  0.00  0.00      CRY4 C
ATOM   5004  O   ALA C 308      -3.816  -0.727  21.753  0.00  0.00      CRY4 O
ATOM   5005  N   GLY C 309      -5.228  -1.866  23.078  0.00  0.00      CRY4 N
ATOM   5006  HN  GLY C 309      -5.422  -2.682  23.621  0.00  0.00      CRY4  
ATOM   5007  CA  GLY C 309      -6.284  -0.853  23.058  0.00  0.00      CRY4 C
ATOM   5008  HA1 GLY C 309      -5.788   0.090  23.237  0.00  0.00      CRY4  
ATOM   5009  HA2 GLY C 309      -6.985  -1.140  23.831  0.00  0.00      CRY4  
ATOM   5010  C   GLY C 309      -7.056  -0.740  21.739  0.00  0.00      CRY4 C
ATOM   5011  O   GLY C 309      -7.922   0.130  21.622  0.00  0.00      CRY4 O
ATOM   5012  N   ASN C 310      -6.787  -1.608  20.764  0.00  0.00      CRY4 N
ATOM   5013  HN  ASN C 310      -6.031  -2.257  20.826  0.00  0.00      CRY4  
ATOM   5014  CA  ASN C 310      -7.559  -1.695  19.528  0.00  0.00      CRY4 C
ATOM   5015  HA  ASN C 310      -7.940  -0.697  19.335  0.00  0.00      CRY4  
ATOM   5016  CB  ASN C 310      -6.618  -2.142  18.395  0.00  0.00      CRY4 C
ATOM   5017  HB1 ASN C 310      -5.789  -1.404  18.330  0.00  0.00      CRY4  
ATOM   5018  HB2 ASN C 310      -6.169  -3.127  18.633  0.00  0.00      CRY4  
ATOM   5019  CG  ASN C 310      -7.286  -2.200  17.035  0.00  0.00      CRY4 C
ATOM   5020  OD1 ASN C 310      -8.498  -2.328  16.888  0.00  0.00      CRY4 O
ATOM   5021  ND2 ASN C 310      -6.490  -2.149  15.989  0.00  0.00      CRY4 N
ATOM   5022 HD21 ASN C 310      -6.915  -2.175  15.089  0.00  0.00      CRY4  
ATOM   5023 HD22 ASN C 310      -5.508  -2.057  16.115  0.00  0.00      CRY4  
ATOM   5024  C   ASN C 310      -8.771  -2.626  19.722  0.00  0.00      CRY4 C
ATOM   5025  O   ASN C 310      -8.593  -3.834  19.903  0.00  0.00      CRY4 O
ATOM   5026  N   PRO C 311     -10.011  -2.105  19.675  0.00  0.00      CRY4 N
ATOM   5027  CD  PRO C 311     -10.355  -0.733  19.355  0.00  0.00      CRY4 C
ATOM   5028  HD1 PRO C 311      -9.852  -0.401  18.419  0.00  0.00      CRY4  
ATOM   5029  HD2 PRO C 311     -10.070  -0.044  20.183  0.00  0.00      CRY4  
ATOM   5030  CA  PRO C 311     -11.209  -2.868  20.027  0.00  0.00      CRY4 C
ATOM   5031  HA  PRO C 311     -11.073  -3.312  21.007  0.00  0.00      CRY4  
ATOM   5032  CB  PRO C 311     -12.323  -1.819  20.130  0.00  0.00      CRY4 C
ATOM   5033  HB1 PRO C 311     -12.412  -1.389  21.153  0.00  0.00      CRY4  
ATOM   5034  HB2 PRO C 311     -13.310  -2.209  19.795  0.00  0.00      CRY4  
ATOM   5035  CG  PRO C 311     -11.867  -0.723  19.167  0.00  0.00      CRY4 C
ATOM   5036  HG1 PRO C 311     -12.327   0.253  19.416  0.00  0.00      CRY4  
ATOM   5037  HG2 PRO C 311     -12.106  -0.951  18.102  0.00  0.00      CRY4  
ATOM   5038  C   PRO C 311     -11.569  -3.967  19.026  0.00  0.00      CRY4 C
ATOM   5039  O   PRO C 311     -12.331  -4.873  19.367  0.00  0.00      CRY4 O
ATOM   5040  N   ILE C 312     -11.050  -3.913  17.801  0.00  0.00      CRY4 N
ATOM   5041  HN  ILE C 312     -10.443  -3.176  17.513  0.00  0.00      CRY4  
ATOM   5042  CA  ILE C 312     -11.313  -4.915  16.764  0.00  0.00      CRY4 C
ATOM   5043  HA  ILE C 312     -12.198  -5.445  17.092  0.00  0.00      CRY4  
ATOM   5044  CB  ILE C 312     -11.643  -4.259  15.404  0.00  0.00      CRY4 C
ATOM   5045  HB  ILE C 312     -11.849  -5.122  14.721  0.00  0.00      CRY4  
ATOM   5046  CG2 ILE C 312     -12.867  -3.327  15.541  0.00  0.00      CRY4 C
ATOM   5047 HG21 ILE C 312     -13.205  -2.976  14.544  0.00  0.00      CRY4  
ATOM   5048 HG22 ILE C 312     -13.718  -3.859  16.017  0.00  0.00      CRY4  
ATOM   5049 HG23 ILE C 312     -12.621  -2.437  16.157  0.00  0.00      CRY4  
ATOM   5050  CG1 ILE C 312     -10.432  -3.514  14.798  0.00  0.00      CRY4 C
ATOM   5051 HG11 ILE C 312     -10.239  -2.580  15.372  0.00  0.00      CRY4  
ATOM   5052 HG12 ILE C 312      -9.527  -4.156  14.898  0.00  0.00      CRY4  
ATOM   5053  CD  ILE C 312     -10.618  -3.167  13.315  0.00  0.00      CRY4 C
ATOM   5054  HD1 ILE C 312      -9.700  -2.686  12.914  0.00  0.00      CRY4  
ATOM   5055  HD2 ILE C 312     -10.818  -4.085  12.720  0.00  0.00      CRY4  
ATOM   5056  HD3 ILE C 312     -11.464  -2.463  13.174  0.00  0.00      CRY4  
ATOM   5057  C   ILE C 312     -10.194  -5.957  16.632  0.00  0.00      CRY4 C
ATOM   5058  O   ILE C 312     -10.380  -6.968  15.947  0.00  0.00      CRY4 O
ATOM   5059  N   CYS C 313      -9.055  -5.723  17.277  0.00  0.00      CRY4 N
ATOM   5060  HN  CYS C 313      -8.962  -4.939  17.889  0.00  0.00      CRY4  
ATOM   5061  CA  CYS C 313      -7.866  -6.553  17.163  0.00  0.00      CRY4 C
ATOM   5062  HA  CYS C 313      -7.939  -7.070  16.214  0.00  0.00      CRY4
[truncated: 20,439,754 more chars]
