# Supplementary material for: Protein–Solvent Interface Controls Proton-Coupled Reactivity in Cryptochrome 4a
Source: J Am Chem Soc. 2026 Jul 10;148(28):29641–8. doi: 10.1021/jacs.6c09345 (PMC13397564; doi:10.1021/jacs.6c09345)
Supplement: Supplementary file 2 [file ja6c09345_si_002.zip › Submission_Data/TYRO.psf]

PSF CMAP

      24 !NTITLE
 REMARKS original generated structure x-plor psf file
 REMARKS 3 patches were applied to the molecule.
 REMARKS topology topologies/top_all36_prot.rtf 
 REMARKS topology topologies/top_all36_na.rtf 
 REMARKS topology topologies/top_all36_cgenff.rtf 
 REMARKS topology topologies/top_all36_carb.rtf 
 REMARKS topology topologies/toppar_water_ions.str 
 REMARKS topology topologies/FADM_FAD_FADH_TRPP_TRPR.top 
 REMARKS topology topologies/TYRO.top 
 REMARKS segment PROT { first NTER; last CTER; auto angles dihedrals }
 REMARKS segment FAD { first NONE; last NONE; auto angles dihedrals }
 REMARKS segment WT0 { first NONE; last NONE; auto none  }
 REMARKS segment WT1 { first NONE; last NONE; auto none  }
 REMARKS segment WT2 { first NONE; last NONE; auto none  }
 REMARKS segment WT3 { first NONE; last NONE; auto none  }
 REMARKS segment WT4 { first NONE; last NONE; auto none  }
 REMARKS segment WT5 { first NONE; last NONE; auto none  }
 REMARKS segment WT6 { first NONE; last NONE; auto none  }
 REMARKS segment WT7 { first NONE; last NONE; auto none  }
 REMARKS segment WT8 { first NONE; last NONE; auto none  }
 REMARKS segment ION { first NONE; last NONE; auto none  }
 REMARKS patch CTER PROT:528  
 REMARKS patch NTER PROT:2  
 REMARKS patch GLUP PROT:103  

  263791 !NATOM
       1 PROT 2    MET  N    NH3   -0.300000       14.0070           0
       2 PROT 2    MET  HT1  HC     0.330000        1.0080           0
       3 PROT 2    MET  HT2  HC     0.330000        1.0080           0
       4 PROT 2    MET  HT3  HC     0.330000        1.0080           0
       5 PROT 2    MET  CA   CT1    0.210000       12.0110           0
       6 PROT 2    MET  HA   HB1    0.100000        1.0080           0
       7 PROT 2    MET  CB   CT2   -0.180000       12.0110           0
       8 PROT 2    MET  HB1  HA2    0.090000        1.0080           0
       9 PROT 2    MET  HB2  HA2    0.090000        1.0080           0
      10 PROT 2    MET  CG   CT2   -0.140000       12.0110           0
      11 PROT 2    MET  HG1  HA2    0.090000        1.0080           0
      12 PROT 2    MET  HG2  HA2    0.090000        1.0080           0
      13 PROT 2    MET  SD   S     -0.090000       32.0600           0
      14 PROT 2    MET  CE   CT3   -0.220000       12.0110           0
      15 PROT 2    MET  HE1  HA3    0.090000        1.0080           0
      16 PROT 2    MET  HE2  HA3    0.090000        1.0080           0
      17 PROT 2    MET  HE3  HA3    0.090000        1.0080           0
      18 PROT 2    MET  C    C      0.510000       12.0110           0
      19 PROT 2    MET  O    O     -0.510000       15.9990           0
      20 PROT 3    LEU  N    NH1   -0.470000       14.0070           0
      21 PROT 3    LEU  HN   H      0.310000        1.0080           0
      22 PROT 3    LEU  CA   CT1    0.070000       12.0110           0
      23 PROT 3    LEU  HA   HB1    0.090000        1.0080           0
      24 PROT 3    LEU  CB   CT2   -0.180000       12.0110           0
      25 PROT 3    LEU  HB1  HA2    0.090000        1.0080           0
      26 PROT 3    LEU  HB2  HA2    0.090000        1.0080           0
      27 PROT 3    LEU  CG   CT1   -0.090000       12.0110           0
      28 PROT 3    LEU  HG   HA1    0.090000        1.0080           0
      29 PROT 3    LEU  CD1  CT3   -0.270000       12.0110           0
      30 PROT 3    LEU  HD11 HA3    0.090000        1.0080           0
      31 PROT 3    LEU  HD12 HA3    0.090000        1.0080           0
      32 PROT 3    LEU  HD13 HA3    0.090000        1.0080           0
      33 PROT 3    LEU  CD2  CT3   -0.270000       12.0110           0
      34 PROT 3    LEU  HD21 HA3    0.090000        1.0080           0
      35 PROT 3    LEU  HD22 HA3    0.090000        1.0080           0
      36 PROT 3    LEU  HD23 HA3    0.090000        1.0080           0
      37 PROT 3    LEU  C    C      0.510000       12.0110           0
      38 PROT 3    LEU  O    O     -0.510000       15.9990           0
      39 PROT 4    HSD  N    NH1   -0.470000       14.0070           0
      40 PROT 4    HSD  HN   H      0.310000        1.0080           0
      41 PROT 4    HSD  CA   CT1    0.070000       12.0110           0
      42 PROT 4    HSD  HA   HB1    0.090000        1.0080           0
      43 PROT 4    HSD  CB   CT2   -0.090000       12.0110           0
      44 PROT 4    HSD  HB1  HA2    0.090000        1.0080           0
      45 PROT 4    HSD  HB2  HA2    0.090000        1.0080           0
      46 PROT 4    HSD  ND1  NR1   -0.360000       14.0070           0
      47 PROT 4    HSD  HD1  H      0.320000        1.0080           0
      48 PROT 4    HSD  CG   CPH1  -0.050000       12.0110           0
      49 PROT 4    HSD  CE1  CPH2   0.250000       12.0110           0
      50 PROT 4    HSD  HE1  HR1    0.130000        1.0080           0
      51 PROT 4    HSD  NE2  NR2   -0.700000       14.0070           0
      52 PROT 4    HSD  CD2  CPH1   0.220000       12.0110           0
      53 PROT 4    HSD  HD2  HR3    0.100000        1.0080           0
      54 PROT 4    HSD  C    C      0.510000       12.0110           0
      55 PROT 4    HSD  O    O     -0.510000       15.9990           0
      56 PROT 5    ARG  N    NH1   -0.470000       14.0070           0
      57 PROT 5    ARG  HN   H      0.310000        1.0080           0
      58 PROT 5    ARG  CA   CT1    0.070000       12.0110           0
      59 PROT 5    ARG  HA   HB1    0.090000        1.0080           0
      60 PROT 5    ARG  CB   CT2   -0.180000       12.0110           0
      61 PROT 5    ARG  HB1  HA2    0.090000        1.0080           0
      62 PROT 5    ARG  HB2  HA2    0.090000        1.0080           0
      63 PROT 5    ARG  CG   CT2   -0.180000       12.0110           0
      64 PROT 5    ARG  HG1  HA2    0.090000        1.0080           0
      65 PROT 5    ARG  HG2  HA2    0.090000        1.0080           0
      66 PROT 5    ARG  CD   CT2    0.200000       12.0110           0
      67 PROT 5    ARG  HD1  HA2    0.090000        1.0080           0
      68 PROT 5    ARG  HD2  HA2    0.090000        1.0080           0
      69 PROT 5    ARG  NE   NC2   -0.700000       14.0070           0
      70 PROT 5    ARG  HE   HC     0.440000        1.0080           0
      71 PROT 5    ARG  CZ   C      0.640000       12.0110           0
      72 PROT 5    ARG  NH1  NC2   -0.800000       14.0070           0
      73 PROT 5    ARG  HH11 HC     0.460000        1.0080           0
      74 PROT 5    ARG  HH12 HC     0.460000        1.0080           0
      75 PROT 5    ARG  NH2  NC2   -0.800000       14.0070           0
      76 PROT 5    ARG  HH21 HC     0.460000        1.0080           0
      77 PROT 5    ARG  HH22 HC     0.460000        1.0080           0
      78 PROT 5    ARG  C    C      0.510000       12.0110           0
      79 PROT 5    ARG  O    O     -0.510000       15.9990           0
      80 PROT 6    THR  N    NH1   -0.470000       14.0070           0
      81 PROT 6    THR  HN   H      0.310000        1.0080           0
      82 PROT 6    THR  CA   CT1    0.070000       12.0110           0
      83 PROT 6    THR  HA   HB1    0.090000        1.0080           0
      84 PROT 6    THR  CB   CT1    0.140000       12.0110           0
      85 PROT 6    THR  HB   HA1    0.090000        1.0080           0
      86 PROT 6    THR  OG1  OH1   -0.660000       15.9990           0
      87 PROT 6    THR  HG1  H      0.430000        1.0080           0
      88 PROT 6    THR  CG2  CT3   -0.270000       12.0110           0
      89 PROT 6    THR  HG21 HA3    0.090000        1.0080           0
      90 PROT 6    THR  HG22 HA3    0.090000        1.0080           0
      91 PROT 6    THR  HG23 HA3    0.090000        1.0080           0
      92 PROT 6    THR  C    C      0.510000       12.0110           0
      93 PROT 6    THR  O    O     -0.510000       15.9990           0
      94 PROT 7    ILE  N    NH1   -0.470000       14.0070           0
      95 PROT 7    ILE  HN   H      0.310000        1.0080           0
      96 PROT 7    ILE  CA   CT1    0.070000       12.0110           0
      97 PROT 7    ILE  HA   HB1    0.090000        1.0080           0
      98 PROT 7    ILE  CB   CT1   -0.090000       12.0110           0
      99 PROT 7    ILE  HB   HA1    0.090000        1.0080           0
     100 PROT 7    ILE  CG2  CT3   -0.270000       12.0110           0
     101 PROT 7    ILE  HG21 HA3    0.090000        1.0080           0
     102 PROT 7    ILE  HG22 HA3    0.090000        1.0080           0
     103 PROT 7    ILE  HG23 HA3    0.090000        1.0080           0
     104 PROT 7    ILE  CG1  CT2   -0.180000       12.0110           0
     105 PROT 7    ILE  HG11 HA2    0.090000        1.0080           0
     106 PROT 7    ILE  HG12 HA2    0.090000        1.0080           0
     107 PROT 7    ILE  CD   CT3   -0.270000       12.0110           0
     108 PROT 7    ILE  HD1  HA3    0.090000        1.0080           0
     109 PROT 7    ILE  HD2  HA3    0.090000        1.0080           0
     110 PROT 7    ILE  HD3  HA3    0.090000        1.0080           0
     111 PROT 7    ILE  C    C      0.510000       12.0110           0
     112 PROT 7    ILE  O    O     -0.510000       15.9990           0
     113 PROT 8    HSD  N    NH1   -0.470000       14.0070           0
     114 PROT 8    HSD  HN   H      0.310000        1.0080           0
     115 PROT 8    HSD  CA   CT1    0.070000       12.0110           0
     116 PROT 8    HSD  HA   HB1    0.090000        1.0080           0
     117 PROT 8    HSD  CB   CT2   -0.090000       12.0110           0
     118 PROT 8    HSD  HB1  HA2    0.090000        1.0080           0
     119 PROT 8    HSD  HB2  HA2    0.090000        1.0080           0
     120 PROT 8    HSD  ND1  NR1   -0.360000       14.0070           0
     121 PROT 8    HSD  HD1  H      0.320000        1.0080           0
     122 PROT 8    HSD  CG   CPH1  -0.050000       12.0110           0
     123 PROT 8    HSD  CE1  CPH2   0.250000       12.0110           0
     124 PROT 8    HSD  HE1  HR1    0.130000        1.0080           0
     125 PROT 8    HSD  NE2  NR2   -0.700000       14.0070           0
     126 PROT 8    HSD  CD2  CPH1   0.220000       12.0110           0
     127 PROT 8    HSD  HD2  HR3    0.100000        1.0080           0
     128 PROT 8    HSD  C    C      0.510000       12.0110           0
     129 PROT 8    HSD  O    O     -0.510000       15.9990           0
     130 PROT 9    LEU  N    NH1   -0.470000       14.0070           0
     131 PROT 9    LEU  HN   H      0.310000        1.0080           0
     132 PROT 9    LEU  CA   CT1    0.070000       12.0110           0
     133 PROT 9    LEU  HA   HB1    0.090000        1.0080           0
     134 PROT 9    LEU  CB   CT2   -0.180000       12.0110           0
     135 PROT 9    LEU  HB1  HA2    0.090000        1.0080           0
     136 PROT 9    LEU  HB2  HA2    0.090000        1.0080           0
     137 PROT 9    LEU  CG   CT1   -0.090000       12.0110           0
     138 PROT 9    LEU  HG   HA1    0.090000        1.0080           0
     139 PROT 9    LEU  CD1  CT3   -0.270000       12.0110           0
     140 PROT 9    LEU  HD11 HA3    0.090000        1.0080           0
     141 PROT 9    LEU  HD12 HA3    0.090000        1.0080           0
     142 PROT 9    LEU  HD13 HA3    0.090000        1.0080           0
     143 PROT 9    LEU  CD2  CT3   -0.270000       12.0110           0
     144 PROT 9    LEU  HD21 HA3    0.090000        1.0080           0
     145 PROT 9    LEU  HD22 HA3    0.090000        1.0080           0
     146 PROT 9    LEU  HD23 HA3    0.090000        1.0080           0
     147 PROT 9    LEU  C    C      0.510000       12.0110           0
     148 PROT 9    LEU  O    O     -0.510000       15.9990           0
     149 PROT 10   PHE  N    NH1   -0.470000       14.0070           0
     150 PROT 10   PHE  HN   H      0.310000        1.0080           0
     151 PROT 10   PHE  CA   CT1    0.070000       12.0110           0
     152 PROT 10   PHE  HA   HB1    0.090000        1.0080           0
     153 PROT 10   PHE  CB   CT2   -0.180000       12.0110           0
     154 PROT 10   PHE  HB1  HA2    0.090000        1.0080           0
     155 PROT 10   PHE  HB2  HA2    0.090000        1.0080           0
     156 PROT 10   PHE  CG   CA     0.000000       12.0110           0
     157 PROT 10   PHE  CD1  CA    -0.115000       12.0110           0
     158 PROT 10   PHE  HD1  HP     0.115000        1.0080           0
     159 PROT 10   PHE  CE1  CA    -0.115000       12.0110           0
     160 PROT 10   PHE  HE1  HP     0.115000        1.0080           0
     161 PROT 10   PHE  CZ   CA    -0.115000       12.0110           0
     162 PROT 10   PHE  HZ   HP     0.115000        1.0080           0
     163 PROT 10   PHE  CD2  CA    -0.115000       12.0110           0
     164 PROT 10   PHE  HD2  HP     0.115000        1.0080           0
     165 PROT 10   PHE  CE2  CA    -0.115000       12.0110           0
     166 PROT 10   PHE  HE2  HP     0.115000        1.0080           0
     167 PROT 10   PHE  C    C      0.510000       12.0110           0
     168 PROT 10   PHE  O    O     -0.510000       15.9990           0
     169 PROT 11   ARG  N    NH1   -0.470000       14.0070           0
     170 PROT 11   ARG  HN   H      0.310000        1.0080           0
     171 PROT 11   ARG  CA   CT1    0.070000       12.0110           0
     172 PROT 11   ARG  HA   HB1    0.090000        1.0080           0
     173 PROT 11   ARG  CB   CT2   -0.180000       12.0110           0
     174 PROT 11   ARG  HB1  HA2    0.090000        1.0080           0
     175 PROT 11   ARG  HB2  HA2    0.090000        1.0080           0
     176 PROT 11   ARG  CG   CT2   -0.180000       12.0110           0
     177 PROT 11   ARG  HG1  HA2    0.090000        1.0080           0
     178 PROT 11   ARG  HG2  HA2    0.090000        1.0080           0
     179 PROT 11   ARG  CD   CT2    0.200000       12.0110           0
     180 PROT 11   ARG  HD1  HA2    0.090000        1.0080           0
     181 PROT 11   ARG  HD2  HA2    0.090000        1.0080           0
     182 PROT 11   ARG  NE   NC2   -0.700000       14.0070           0
     183 PROT 11   ARG  HE   HC     0.440000        1.0080           0
     184 PROT 11   ARG  CZ   C      0.640000       12.0110           0
     185 PROT 11   ARG  NH1  NC2   -0.800000       14.0070           0
     186 PROT 11   ARG  HH11 HC     0.460000        1.0080           0
     187 PROT 11   ARG  HH12 HC     0.460000        1.0080           0
     188 PROT 11   ARG  NH2  NC2   -0.800000       14.0070           0
     189 PROT 11   ARG  HH21 HC     0.460000        1.0080           0
     190 PROT 11   ARG  HH22 HC     0.460000        1.0080           0
     191 PROT 11   ARG  C    C      0.510000       12.0110           0
     192 PROT 11   ARG  O    O     -0.510000       15.9990           0
     193 PROT 12   LYS  N    NH1   -0.470000       14.0070           0
     194 PROT 12   LYS  HN   H      0.310000        1.0080           0
     195 PROT 12   LYS  CA   CT1    0.070000       12.0110           0
     196 PROT 12   LYS  HA   HB1    0.090000        1.0080           0
     197 PROT 12   LYS  CB   CT2   -0.180000       12.0110           0
     198 PROT 12   LYS  HB1  HA2    0.090000        1.0080           0
     199 PROT 12   LYS  HB2  HA2    0.090000        1.0080           0
     200 PROT 12   LYS  CG   CT2   -0.180000       12.0110           0
     201 PROT 12   LYS  HG1  HA2    0.090000        1.0080           0
     202 PROT 12   LYS  HG2  HA2    0.090000        1.0080           0
     203 PROT 12   LYS  CD   CT2   -0.180000       12.0110           0
     204 PROT 12   LYS  HD1  HA2    0.090000        1.0080           0
     205 PROT 12   LYS  HD2  HA2    0.090000        1.0080           0
     206 PROT 12   LYS  CE   CT2    0.210000       12.0110           0
     207 PROT 12   LYS  HE1  HA2    0.050000        1.0080           0
     208 PROT 12   LYS  HE2  HA2    0.050000        1.0080           0
     209 PROT 12   LYS  NZ   NH3   -0.300000       14.0070           0
     210 PROT 12   LYS  HZ1  HC     0.330000        1.0080           0
     211 PROT 12   LYS  HZ2  HC     0.330000        1.0080           0
     212 PROT 12   LYS  HZ3  HC     0.330000        1.0080           0
     213 PROT 12   LYS  C    C      0.510000       12.0110           0
     214 PROT 12   LYS  O    O     -0.510000       15.9990           0
     215 PROT 13   GLU  N    NH1   -0.470000       14.0070           0
     216 PROT 13   GLU  HN   H      0.310000        1.0080           0
     217 PROT 13   GLU  CA   CT1    0.070000       12.0110           0
     218 PROT 13   GLU  HA   HB1    0.090000        1.0080           0
     219 PROT 13   GLU  CB   CT2A  -0.180000       12.0110           0
     220 PROT 13   GLU  HB1  HA2    0.090000        1.0080           0
     221 PROT 13   GLU  HB2  HA2    0.090000        1.0080           0
     222 PROT 13   GLU  CG   CT2   -0.280000       12.0110           0
     223 PROT 13   GLU  HG1  HA2    0.090000        1.0080           0
     224 PROT 13   GLU  HG2  HA2    0.090000        1.0080           0
     225 PROT 13   GLU  CD   CC     0.620000       12.0110           0
     226 PROT 13   GLU  OE1  OC    -0.760000       15.9990           0
     227 PROT 13   GLU  OE2  OC    -0.760000       15.9990           0
     228 PROT 13   GLU  C    C      0.510000       12.0110           0
     229 PROT 13   GLU  O    O     -0.510000       15.9990           0
     230 PROT 14   LEU  N    NH1   -0.470000       14.0070           0
     231 PROT 14   LEU  HN   H      0.310000        1.0080           0
     232 PROT 14   LEU  CA   CT1    0.070000       12.0110           0
     233 PROT 14   LEU  HA   HB1    0.090000        1.0080           0
     234 PROT 14   LEU  CB   CT2   -0.180000       12.0110           0
     235 PROT 14   LEU  HB1  HA2    0.090000        1.0080           0
     236 PROT 14   LEU  HB2  HA2    0.090000        1.0080           0
     237 PROT 14   LEU  CG   CT1   -0.090000       12.0110           0
     238 PROT 14   LEU  HG   HA1    0.090000        1.0080           0
     239 PROT 14   LEU  CD1  CT3   -0.270000       12.0110           0
     240 PROT 14   LEU  HD11 HA3    0.090000        1.0080           0
     241 PROT 14   LEU  HD12 HA3    0.090000        1.0080           0
     242 PROT 14   LEU  HD13 HA3    0.090000        1.0080           0
     243 PROT 14   LEU  CD2  CT3   -0.270000       12.0110           0
     244 PROT 14   LEU  HD21 HA3    0.090000        1.0080           0
     245 PROT 14   LEU  HD22 HA3    0.090000        1.0080           0
     246 PROT 14   LEU  HD23 HA3    0.090000        1.0080           0
     247 PROT 14   LEU  C    C      0.510000       12.0110           0
     248 PROT 14   LEU  O    O     -0.510000       15.9990           0
     249 PROT 15   ARG  N    NH1   -0.470000       14.0070           0
     250 PROT 15   ARG  HN   H      0.310000        1.0080           0
     251 PROT 15   ARG  CA   CT1    0.070000       12.0110           0
     252 PROT 15   ARG  HA   HB1    0.090000        1.0080           0
     253 PROT 15   ARG  CB   CT2   -0.180000       12.0110           0
     254 PROT 15   ARG  HB1  HA2    0.090000        1.0080           0
     255 PROT 15   ARG  HB2  HA2    0.090000        1.0080           0
     256 PROT 15   ARG  CG   CT2   -0.180000       12.0110           0
     257 PROT 15   ARG  HG1  HA2    0.090000        1.0080           0
     258 PROT 15   ARG  HG2  HA2    0.090000        1.0080           0
     259 PROT 15   ARG  CD   CT2    0.200000       12.0110           0
     260 PROT 15   ARG  HD1  HA2    0.090000        1.0080           0
     261 PROT 15   ARG  HD2  HA2    0.090000        1.0080           0
     262 PROT 15   ARG  NE   NC2   -0.700000       14.0070           0
     263 PROT 15   ARG  HE   HC     0.440000        1.0080           0
     264 PROT 15   ARG  CZ   C      0.640000       12.0110           0
     265 PROT 15   ARG  NH1  NC2   -0.800000       14.0070           0
     266 PROT 15   ARG  HH11 HC     0.460000        1.0080           0
     267 PROT 15   ARG  HH12 HC     0.460000        1.0080           0
     268 PROT 15   ARG  NH2  NC2   -0.800000       14.0070           0
     269 PROT 15   ARG  HH21 HC     0.460000        1.0080           0
     270 PROT 15   ARG  HH22 HC     0.460000        1.0080           0
     271 PROT 15   ARG  C    C      0.510000       12.0110           0
     272 PROT 15   ARG  O    O     -0.510000       15.9990           0
     273 PROT 16   LEU  N    NH1   -0.470000       14.0070           0
     274 PROT 16   LEU  HN   H      0.310000        1.0080           0
     275 PROT 16   LEU  CA   CT1    0.070000       12.0110           0
     276 PROT 16   LEU  HA   HB1    0.090000        1.0080           0
     277 PROT 16   LEU  CB   CT2   -0.180000       12.0110           0
     278 PROT 16   LEU  HB1  HA2    0.090000        1.0080           0
     279 PROT 16   LEU  HB2  HA2    0.090000        1.0080           0
     280 PROT 16   LEU  CG   CT1   -0.090000       12.0110           0
     281 PROT 16   LEU  HG   HA1    0.090000        1.0080           0
     282 PROT 16   LEU  CD1  CT3   -0.270000       12.0110           0
     283 PROT 16   LEU  HD11 HA3    0.090000        1.0080           0
     284 PROT 16   LEU  HD12 HA3    0.090000        1.0080           0
     285 PROT 16   LEU  HD13 HA3    0.090000        1.0080           0
     286 PROT 16   LEU  CD2  CT3   -0.270000       12.0110           0
     287 PROT 16   LEU  HD21 HA3    0.090000        1.0080           0
     288 PROT 16   LEU  HD22 HA3    0.090000        1.0080           0
     289 PROT 16   LEU  HD23 HA3    0.090000        1.0080           0
     290 PROT 16   LEU  C    C      0.510000       12.0110           0
     291 PROT 16   LEU  O    O     -0.510000       15.9990           0
     292 PROT 17   HSD  N    NH1   -0.470000       14.0070           0
     293 PROT 17   HSD  HN   H      0.310000        1.0080           0
     294 PROT 17   HSD  CA   CT1    0.070000       12.0110           0
     295 PROT 17   HSD  HA   HB1    0.090000        1.0080           0
     296 PROT 17   HSD  CB   CT2   -0.090000       12.0110           0
     297 PROT 17   HSD  HB1  HA2    0.090000        1.0080           0
     298 PROT 17   HSD  HB2  HA2    0.090000        1.0080           0
     299 PROT 17   HSD  ND1  NR1   -0.360000       14.0070           0
     300 PROT 17   HSD  HD1  H      0.320000        1.0080           0
     301 PROT 17   HSD  CG   CPH1  -0.050000       12.0110           0
     302 PROT 17   HSD  CE1  CPH2   0.250000       12.0110           0
     303 PROT 17   HSD  HE1  HR1    0.130000        1.0080           0
     304 PROT 17   HSD  NE2  NR2   -0.700000       14.0070           0
     305 PROT 17   HSD  CD2  CPH1   0.220000       12.0110           0
     306 PROT 17   HSD  HD2  HR3    0.100000        1.0080           0
     307 PROT 17   HSD  C    C      0.510000       12.0110           0
     308 PROT 17   HSD  O    O     -0.510000       15.9990           0
     309 PROT 18   ASP  N    NH1   -0.470000       14.0070           0
     310 PROT 18   ASP  HN   H      0.310000        1.0080           0
     311 PROT 18   ASP  CA   CT1    0.070000       12.0110           0
     312 PROT 18   ASP  HA   HB1    0.090000        1.0080           0
     313 PROT 18   ASP  CB   CT2A  -0.280000       12.0110           0
     314 PROT 18   ASP  HB1  HA2    0.090000        1.0080           0
     315 PROT 18   ASP  HB2  HA2    0.090000        1.0080           0
     316 PROT 18   ASP  CG   CC     0.620000       12.0110           0
     317 PROT 18   ASP  OD1  OC    -0.760000       15.9990           0
     318 PROT 18   ASP  OD2  OC    -0.760000       15.9990           0
     319 PROT 18   ASP  C    C      0.510000       12.0110           0
     320 PROT 18   ASP  O    O     -0.510000       15.9990           0
     321 PROT 19   ASN  N    NH1   -0.470000       14.0070           0
     322 PROT 19   ASN  HN   H      0.310000        1.0080           0
     323 PROT 19   ASN  CA   CT1    0.070000       12.0110           0
     324 PROT 19   ASN  HA   HB1    0.090000        1.0080           0
     325 PROT 19   ASN  CB   CT2   -0.180000       12.0110           0
     326 PROT 19   ASN  HB1  HA2    0.090000        1.0080           0
     327 PROT 19   ASN  HB2  HA2    0.090000        1.0080           0
     328 PROT 19   ASN  CG   CC     0.550000       12.0110           0
     329 PROT 19   ASN  OD1  O     -0.550000       15.9990           0
     330 PROT 19   ASN  ND2  NH2   -0.620000       14.0070           0
     331 PROT 19   ASN  HD21 H      0.320000        1.0080           0
     332 PROT 19   ASN  HD22 H      0.300000        1.0080           0
     333 PROT 19   ASN  C    C      0.510000       12.0110           0
     334 PROT 19   ASN  O    O     -0.510000       15.9990           0
     335 PROT 20   PRO  N    N     -0.290000       14.0070           0
     336 PROT 20   PRO  CD   CP3    0.000000       12.0110           0
     337 PROT 20   PRO  HD1  HA2    0.090000        1.0080           0
     338 PROT 20   PRO  HD2  HA2    0.090000        1.0080           0
     339 PROT 20   PRO  CA   CP1    0.020000       12.0110           0
     340 PROT 20   PRO  HA   HB1    0.090000        1.0080           0
     341 PROT 20   PRO  CB   CP2   -0.180000       12.0110           0
     342 PROT 20   PRO  HB1  HA2    0.090000        1.0080           0
     343 PROT 20   PRO  HB2  HA2    0.090000        1.0080           0
     344 PROT 20   PRO  CG   CP2   -0.180000       12.0110           0
     345 PROT 20   PRO  HG1  HA2    0.090000        1.0080           0
     346 PROT 20   PRO  HG2  HA2    0.090000        1.0080           0
     347 PROT 20   PRO  C    C      0.510000       12.0110           0
     348 PROT 20   PRO  O    O     -0.510000       15.9990           0
     349 PROT 21   VAL  N    NH1   -0.470000       14.0070           0
     350 PROT 21   VAL  HN   H      0.310000        1.0080           0
     351 PROT 21   VAL  CA   CT1    0.070000       12.0110           0
     352 PROT 21   VAL  HA   HB1    0.090000        1.0080           0
     353 PROT 21   VAL  CB   CT1   -0.090000       12.0110           0
     354 PROT 21   VAL  HB   HA1    0.090000        1.0080           0
     355 PROT 21   VAL  CG1  CT3   -0.270000       12.0110           0
     356 PROT 21   VAL  HG11 HA3    0.090000        1.0080           0
     357 PROT 21   VAL  HG12 HA3    0.090000        1.0080           0
     358 PROT 21   VAL  HG13 HA3    0.090000        1.0080           0
     359 PROT 21   VAL  CG2  CT3   -0.270000       12.0110           0
     360 PROT 21   VAL  HG21 HA3    0.090000        1.0080           0
     361 PROT 21   VAL  HG22 HA3    0.090000        1.0080           0
     362 PROT 21   VAL  HG23 HA3    0.090000        1.0080           0
     363 PROT 21   VAL  C    C      0.510000       12.0110           0
     364 PROT 21   VAL  O    O     -0.510000       15.9990           0
     365 PROT 22   LEU  N    NH1   -0.470000       14.0070           0
     366 PROT 22   LEU  HN   H      0.310000        1.0080           0
     367 PROT 22   LEU  CA   CT1    0.070000       12.0110           0
     368 PROT 22   LEU  HA   HB1    0.090000        1.0080           0
     369 PROT 22   LEU  CB   CT2   -0.180000       12.0110           0
     370 PROT 22   LEU  HB1  HA2    0.090000        1.0080           0
     371 PROT 22   LEU  HB2  HA2    0.090000        1.0080           0
     372 PROT 22   LEU  CG   CT1   -0.090000       12.0110           0
     373 PROT 22   LEU  HG   HA1    0.090000        1.0080           0
     374 PROT 22   LEU  CD1  CT3   -0.270000       12.0110           0
     375 PROT 22   LEU  HD11 HA3    0.090000        1.0080           0
     376 PROT 22   LEU  HD12 HA3    0.090000        1.0080           0
     377 PROT 22   LEU  HD13 HA3    0.090000        1.0080           0
     378 PROT 22   LEU  CD2  CT3   -0.270000       12.0110           0
     379 PROT 22   LEU  HD21 HA3    0.090000        1.0080           0
     380 PROT 22   LEU  HD22 HA3    0.090000        1.0080           0
     381 PROT 22   LEU  HD23 HA3    0.090000        1.0080           0
     382 PROT 22   LEU  C    C      0.510000       12.0110           0
     383 PROT 22   LEU  O    O     -0.510000       15.9990           0
     384 PROT 23   LEU  N    NH1   -0.470000       14.0070           0
     385 PROT 23   LEU  HN   H      0.310000        1.0080           0
     386 PROT 23   LEU  CA   CT1    0.070000       12.0110           0
     387 PROT 23   LEU  HA   HB1    0.090000        1.0080           0
     388 PROT 23   LEU  CB   CT2   -0.180000       12.0110           0
     389 PROT 23   LEU  HB1  HA2    0.090000        1.0080           0
     390 PROT 23   LEU  HB2  HA2    0.090000        1.0080           0
     391 PROT 23   LEU  CG   CT1   -0.090000       12.0110           0
     392 PROT 23   LEU  HG   HA1    0.090000        1.0080           0
     393 PROT 23   LEU  CD1  CT3   -0.270000       12.0110           0
     394 PROT 23   LEU  HD11 HA3    0.090000        1.0080           0
     395 PROT 23   LEU  HD12 HA3    0.090000        1.0080           0
     396 PROT 23   LEU  HD13 HA3    0.090000        1.0080           0
     397 PROT 23   LEU  CD2  CT3   -0.270000       12.0110           0
     398 PROT 23   LEU  HD21 HA3    0.090000        1.0080           0
     399 PROT 23   LEU  HD22 HA3    0.090000        1.0080           0
     400 PROT 23   LEU  HD23 HA3    0.090000        1.0080           0
     401 PROT 23   LEU  C    C      0.510000       12.0110           0
     402 PROT 23   LEU  O    O     -0.510000       15.9990           0
     403 PROT 24   ALA  N    NH1   -0.470000       14.0070           0
     404 PROT 24   ALA  HN   H      0.310000        1.0080           0
     405 PROT 24   ALA  CA   CT1    0.070000       12.0110           0
     406 PROT 24   ALA  HA   HB1    0.090000        1.0080           0
     407 PROT 24   ALA  CB   CT3   -0.270000       12.0110           0
     408 PROT 24   ALA  HB1  HA3    0.090000        1.0080           0
     409 PROT 24   ALA  HB2  HA3    0.090000        1.0080           0
     410 PROT 24   ALA  HB3  HA3    0.090000        1.0080           0
     411 PROT 24   ALA  C    C      0.510000       12.0110           0
     412 PROT 24   ALA  O    O     -0.510000       15.9990           0
     413 PROT 25   ALA  N    NH1   -0.470000       14.0070           0
     414 PROT 25   ALA  HN   H      0.310000        1.0080           0
     415 PROT 25   ALA  CA   CT1    0.070000       12.0110           0
     416 PROT 25   ALA  HA   HB1    0.090000        1.0080           0
     417 PROT 25   ALA  CB   CT3   -0.270000       12.0110           0
     418 PROT 25   ALA  HB1  HA3    0.090000        1.0080           0
     419 PROT 25   ALA  HB2  HA3    0.090000        1.0080           0
     420 PROT 25   ALA  HB3  HA3    0.090000        1.0080           0
     421 PROT 25   ALA  C    C      0.510000       12.0110           0
     422 PROT 25   ALA  O    O     -0.510000       15.9990           0
     423 PROT 26   LEU  N    NH1   -0.470000       14.0070           0
     424 PROT 26   LEU  HN   H      0.310000        1.0080           0
     425 PROT 26   LEU  CA   CT1    0.070000       12.0110           0
     426 PROT 26   LEU  HA   HB1    0.090000        1.0080           0
     427 PROT 26   LEU  CB   CT2   -0.180000       12.0110           0
     428 PROT 26   LEU  HB1  HA2    0.090000        1.0080           0
     429 PROT 26   LEU  HB2  HA2    0.090000        1.0080           0
     430 PROT 26   LEU  CG   CT1   -0.090000       12.0110           0
     431 PROT 26   LEU  HG   HA1    0.090000        1.0080           0
     432 PROT 26   LEU  CD1  CT3   -0.270000       12.0110           0
     433 PROT 26   LEU  HD11 HA3    0.090000        1.0080           0
     434 PROT 26   LEU  HD12 HA3    0.090000        1.0080           0
     435 PROT 26   LEU  HD13 HA3    0.090000        1.0080           0
     436 PROT 26   LEU  CD2  CT3   -0.270000       12.0110           0
     437 PROT 26   LEU  HD21 HA3    0.090000        1.0080           0
     438 PROT 26   LEU  HD22 HA3    0.090000        1.0080           0
     439 PROT 26   LEU  HD23 HA3    0.090000        1.0080           0
     440 PROT 26   LEU  C    C      0.510000       12.0110           0
     441 PROT 26   LEU  O    O     -0.510000       15.9990           0
     442 PROT 27   GLN  N    NH1   -0.470000       14.0070           0
     443 PROT 27   GLN  HN   H      0.310000        1.0080           0
     444 PROT 27   GLN  CA   CT1    0.070000       12.0110           0
     445 PROT 27   GLN  HA   HB1    0.090000        1.0080           0
     446 PROT 27   GLN  CB   CT2   -0.180000       12.0110           0
     447 PROT 27   GLN  HB1  HA2    0.090000        1.0080           0
     448 PROT 27   GLN  HB2  HA2    0.090000        1.0080           0
     449 PROT 27   GLN  CG   CT2   -0.180000       12.0110           0
     450 PROT 27   GLN  HG1  HA2    0.090000        1.0080           0
     451 PROT 27   GLN  HG2  HA2    0.090000        1.0080           0
     452 PROT 27   GLN  CD   CC     0.550000       12.0110           0
     453 PROT 27   GLN  OE1  O     -0.550000       15.9990           0
     454 PROT 27   GLN  NE2  NH2   -0.620000       14.0070           0
     455 PROT 27   GLN  HE21 H      0.320000        1.0080           0
     456 PROT 27   GLN  HE22 H      0.300000        1.0080           0
     457 PROT 27   GLN  C    C      0.510000       12.0110           0
     458 PROT 27   GLN  O    O     -0.510000       15.9990           0
     459 PROT 28   SER  N    NH1   -0.470000       14.0070           0
     460 PROT 28   SER  HN   H      0.310000        1.0080           0
     461 PROT 28   SER  CA   CT1    0.070000       12.0110           0
     462 PROT 28   SER  HA   HB1    0.090000        1.0080           0
     463 PROT 28   SER  CB   CT2    0.050000       12.0110           0
     464 PROT 28   SER  HB1  HA2    0.090000        1.0080           0
     465 PROT 28   SER  HB2  HA2    0.090000        1.0080           0
     466 PROT 28   SER  OG   OH1   -0.660000       15.9990           0
     467 PROT 28   SER  HG1  H      0.430000        1.0080           0
     468 PROT 28   SER  C    C      0.510000       12.0110           0
     469 PROT 28   SER  O    O     -0.510000       15.9990           0
     470 PROT 29   SER  N    NH1   -0.470000       14.0070           0
     471 PROT 29   SER  HN   H      0.310000        1.0080           0
     472 PROT 29   SER  CA   CT1    0.070000       12.0110           0
     473 PROT 29   SER  HA   HB1    0.090000        1.0080           0
     474 PROT 29   SER  CB   CT2    0.050000       12.0110           0
     475 PROT 29   SER  HB1  HA2    0.090000        1.0080           0
     476 PROT 29   SER  HB2  HA2    0.090000        1.0080           0
     477 PROT 29   SER  OG   OH1   -0.660000       15.9990           0
     478 PROT 29   SER  HG1  H      0.430000        1.0080           0
     479 PROT 29   SER  C    C      0.510000       12.0110           0
     480 PROT 29   SER  O    O     -0.510000       15.9990           0
     481 PROT 30   GLU  N    NH1   -0.470000       14.0070           0
     482 PROT 30   GLU  HN   H      0.310000        1.0080           0
     483 PROT 30   GLU  CA   CT1    0.070000       12.0110           0
     484 PROT 30   GLU  HA   HB1    0.090000        1.0080           0
     485 PROT 30   GLU  CB   CT2A  -0.180000       12.0110           0
     486 PROT 30   GLU  HB1  HA2    0.090000        1.0080           0
     487 PROT 30   GLU  HB2  HA2    0.090000        1.0080           0
     488 PROT 30   GLU  CG   CT2   -0.280000       12.0110           0
     489 PROT 30   GLU  HG1  HA2    0.090000        1.0080           0
     490 PROT 30   GLU  HG2  HA2    0.090000        1.0080           0
     491 PROT 30   GLU  CD   CC     0.620000       12.0110           0
     492 PROT 30   GLU  OE1  OC    -0.760000       15.9990           0
     493 PROT 30   GLU  OE2  OC    -0.760000       15.9990           0
     494 PROT 30   GLU  C    C      0.510000       12.0110           0
     495 PROT 30   GLU  O    O     -0.510000       15.9990           0
     496 PROT 31   ALA  N    NH1   -0.470000       14.0070           0
     497 PROT 31   ALA  HN   H      0.310000        1.0080           0
     498 PROT 31   ALA  CA   CT1    0.070000       12.0110           0
     499 PROT 31   ALA  HA   HB1    0.090000        1.0080           0
     500 PROT 31   ALA  CB   CT3   -0.270000       12.0110           0
     501 PROT 31   ALA  HB1  HA3    0.090000        1.0080           0
     502 PROT 31   ALA  HB2  HA3    0.090000        1.0080           0
     503 PROT 31   ALA  HB3  HA3    0.090000        1.0080           0
     504 PROT 31   ALA  C    C      0.510000       12.0110           0
     505 PROT 31   ALA  O    O     -0.510000       15.9990           0
     506 PROT 32   LEU  N    NH1   -0.470000       14.0070           0
     507 PROT 32   LEU  HN   H      0.310000        1.0080           0
     508 PROT 32   LEU  CA   CT1    0.070000       12.0110           0
     509 PROT 32   LEU  HA   HB1    0.090000        1.0080           0
     510 PROT 32   LEU  CB   CT2   -0.180000       12.0110           0
     511 PROT 32   LEU  HB1  HA2    0.090000        1.0080           0
     512 PROT 32   LEU  HB2  HA2    0.090000        1.0080           0
     513 PROT 32   LEU  CG   CT1   -0.090000       12.0110           0
     514 PROT 32   LEU  HG   HA1    0.090000        1.0080           0
     515 PROT 32   LEU  CD1  CT3   -0.270000       12.0110           0
     516 PROT 32   LEU  HD11 HA3    0.090000        1.0080           0
     517 PROT 32   LEU  HD12 HA3    0.090000        1.0080           0
     518 PROT 32   LEU  HD13 HA3    0.090000        1.0080           0
     519 PROT 32   LEU  CD2  CT3   -0.270000       12.0110           0
     520 PROT 32   LEU  HD21 HA3    0.090000        1.0080           0
     521 PROT 32   LEU  HD22 HA3    0.090000        1.0080           0
     522 PROT 32   LEU  HD23 HA3    0.090000        1.0080           0
     523 PROT 32   LEU  C    C      0.510000       12.0110           0
     524 PROT 32   LEU  O    O     -0.510000       15.9990           0
     525 PROT 33   TYR  N    NH1   -0.470000       14.0070           0
     526 PROT 33   TYR  HN   H      0.310000        1.0080           0
     527 PROT 33   TYR  CA   CT1    0.070000       12.0110           0
     528 PROT 33   TYR  HA   HB1    0.090000        1.0080           0
     529 PROT 33   TYR  CB   CT2   -0.180000       12.0110           0
     530 PROT 33   TYR  HB1  HA2    0.090000        1.0080           0
     531 PROT 33   TYR  HB2  HA2    0.090000        1.0080           0
     532 PROT 33   TYR  CG   CA     0.000000       12.0110           0
     533 PROT 33   TYR  CD1  CA    -0.115000       12.0110           0
     534 PROT 33   TYR  HD1  HP     0.115000        1.0080           0
     535 PROT 33   TYR  CE1  CA    -0.115000       12.0110           0
     536 PROT 33   TYR  HE1  HP     0.115000        1.0080           0
     537 PROT 33   TYR  CZ   CA     0.110000       12.0110           0
     538 PROT 33   TYR  OH   OH1   -0.540000       15.9990           0
     539 PROT 33   TYR  HH   H      0.430000        1.0080           0
     540 PROT 33   TYR  CD2  CA    -0.115000       12.0110           0
     541 PROT 33   TYR  HD2  HP     0.115000        1.0080           0
     542 PROT 33   TYR  CE2  CA    -0.115000       12.0110           0
     543 PROT 33   TYR  HE2  HP     0.115000        1.0080           0
     544 PROT 33   TYR  C    C      0.510000       12.0110           0
     545 PROT 33   TYR  O    O     -0.510000       15.9990           0
     546 PROT 34   PRO  N    N     -0.290000       14.0070           0
     547 PROT 34   PRO  CD   CP3    0.000000       12.0110           0
     548 PROT 34   PRO  HD1  HA2    0.090000        1.0080           0
     549 PROT 34   PRO  HD2  HA2    0.090000        1.0080           0
     550 PROT 34   PRO  CA   CP1    0.020000       12.0110           0
     551 PROT 34   PRO  HA   HB1    0.090000        1.0080           0
     552 PROT 34   PRO  CB   CP2   -0.180000       12.0110           0
     553 PROT 34   PRO  HB1  HA2    0.090000        1.0080           0
     554 PROT 34   PRO  HB2  HA2    0.090000        1.0080           0
     555 PROT 34   PRO  CG   CP2   -0.180000       12.0110           0
     556 PROT 34   PRO  HG1  HA2    0.090000        1.0080           0
     557 PROT 34   PRO  HG2  HA2    0.090000        1.0080           0
     558 PROT 34   PRO  C    C      0.510000       12.0110           0
     559 PROT 34   PRO  O    O     -0.510000       15.9990           0
     560 PROT 35   VAL  N    NH1   -0.470000       14.0070           0
     561 PROT 35   VAL  HN   H      0.310000        1.0080           0
     562 PROT 35   VAL  CA   CT1    0.070000       12.0110           0
     563 PROT 35   VAL  HA   HB1    0.090000        1.0080           0
     564 PROT 35   VAL  CB   CT1   -0.090000       12.0110           0
     565 PROT 35   VAL  HB   HA1    0.090000        1.0080           0
     566 PROT 35   VAL  CG1  CT3   -0.270000       12.0110           0
     567 PROT 35   VAL  HG11 HA3    0.090000        1.0080           0
     568 PROT 35   VAL  HG12 HA3    0.090000        1.0080           0
     569 PROT 35   VAL  HG13 HA3    0.090000        1.0080           0
     570 PROT 35   VAL  CG2  CT3   -0.270000       12.0110           0
     571 PROT 35   VAL  HG21 HA3    0.090000        1.0080           0
     572 PROT 35   VAL  HG22 HA3    0.090000        1.0080           0
     573 PROT 35   VAL  HG23 HA3    0.090000        1.0080           0
     574 PROT 35   VAL  C    C      0.510000       12.0110           0
     575 PROT 35   VAL  O    O     -0.510000       15.9990           0
     576 PROT 36   TYR  N    NH1   -0.470000       14.0070           0
     577 PROT 36   TYR  HN   H      0.310000        1.0080           0
     578 PROT 36   TYR  CA   CT1    0.070000       12.0110           0
     579 PROT 36   TYR  HA   HB1    0.090000        1.0080           0
     580 PROT 36   TYR  CB   CT2   -0.180000       12.0110           0
     581 PROT 36   TYR  HB1  HA2    0.090000        1.0080           0
     582 PROT 36   TYR  HB2  HA2    0.090000        1.0080           0
     583 PROT 36   TYR  CG   CA     0.000000       12.0110           0
     584 PROT 36   TYR  CD1  CA    -0.115000       12.0110           0
     585 PROT 36   TYR  HD1  HP     0.115000        1.0080           0
     586 PROT 36   TYR  CE1  CA    -0.115000       12.0110           0
     587 PROT 36   TYR  HE1  HP     0.115000        1.0080           0
     588 PROT 36   TYR  CZ   CA     0.110000       12.0110           0
     589 PROT 36   TYR  OH   OH1   -0.540000       15.9990           0
     590 PROT 36   TYR  HH   H      0.430000        1.0080           0
     591 PROT 36   TYR  CD2  CA    -0.115000       12.0110           0
     592 PROT 36   TYR  HD2  HP     0.115000        1.0080           0
     593 PROT 36   TYR  CE2  CA    -0.115000       12.0110           0
     594 PROT 36   TYR  HE2  HP     0.115000        1.0080           0
     595 PROT 36   TYR  C    C      0.510000       12.0110           0
     596 PROT 36   TYR  O    O     -0.510000       15.9990           0
     597 PROT 37   ILE  N    NH1   -0.470000       14.0070           0
     598 PROT 37   ILE  HN   H      0.310000        1.0080           0
     599 PROT 37   ILE  CA   CT1    0.070000       12.0110           0
     600 PROT 37   ILE  HA   HB1    0.090000        1.0080           0
     601 PROT 37   ILE  CB   CT1   -0.090000       12.0110           0
     602 PROT 37   ILE  HB   HA1    0.090000        1.0080           0
     603 PROT 37   ILE  CG2  CT3   -0.270000       12.0110           0
     604 PROT 37   ILE  HG21 HA3    0.090000        1.0080           0
     605 PROT 37   ILE  HG22 HA3    0.090000        1.0080           0
     606 PROT 37   ILE  HG23 HA3    0.090000        1.0080           0
     607 PROT 37   ILE  CG1  CT2   -0.180000       12.0110           0
     608 PROT 37   ILE  HG11 HA2    0.090000        1.0080           0
     609 PROT 37   ILE  HG12 HA2    0.090000        1.0080           0
     610 PROT 37   ILE  CD   CT3   -0.270000       12.0110           0
     611 PROT 37   ILE  HD1  HA3    0.090000        1.0080           0
     612 PROT 37   ILE  HD2  HA3    0.090000        1.0080           0
     613 PROT 37   ILE  HD3  HA3    0.090000        1.0080           0
     614 PROT 37   ILE  C    C      0.510000       12.0110           0
     615 PROT 37   ILE  O    O     -0.510000       15.9990           0
     616 PROT 38   LEU  N    NH1   -0.470000       14.0070           0
     617 PROT 38   LEU  HN   H      0.310000        1.0080           0
     618 PROT 38   LEU  CA   CT1    0.070000       12.0110           0
     619 PROT 38   LEU  HA   HB1    0.090000        1.0080           0
     620 PROT 38   LEU  CB   CT2   -0.180000       12.0110           0
     621 PROT 38   LEU  HB1  HA2    0.090000        1.0080           0
     622 PROT 38   LEU  HB2  HA2    0.090000        1.0080           0
     623 PROT 38   LEU  CG   CT1   -0.090000       12.0110           0
     624 PROT 38   LEU  HG   HA1    0.090000        1.0080           0
     625 PROT 38   LEU  CD1  CT3   -0.270000       12.0110           0
     626 PROT 38   LEU  HD11 HA3    0.090000        1.0080           0
     627 PROT 38   LEU  HD12 HA3    0.090000        1.0080           0
     628 PROT 38   LEU  HD13 HA3    0.090000        1.0080           0
     629 PROT 38   LEU  CD2  CT3   -0.270000       12.0110           0
     630 PROT 38   LEU  HD21 HA3    0.090000        1.0080           0
     631 PROT 38   LEU  HD22 HA3    0.090000        1.0080           0
     632 PROT 38   LEU  HD23 HA3    0.090000        1.0080           0
     633 PROT 38   LEU  C    C      0.510000       12.0110           0
     634 PROT 38   LEU  O    O     -0.510000       15.9990           0
     635 PROT 39   ASP  N    NH1   -0.470000       14.0070           0
     636 PROT 39   ASP  HN   H      0.310000        1.0080           0
     637 PROT 39   ASP  CA   CT1    0.070000       12.0110           0
     638 PROT 39   ASP  HA   HB1    0.090000        1.0080           0
     639 PROT 39   ASP  CB   CT2A  -0.280000       12.0110           0
     640 PROT 39   ASP  HB1  HA2    0.090000        1.0080           0
     641 PROT 39   ASP  HB2  HA2    0.090000        1.0080           0
     642 PROT 39   ASP  CG   CC     0.620000       12.0110           0
     643 PROT 39   ASP  OD1  OC    -0.760000       15.9990           0
     644 PROT 39   ASP  OD2  OC    -0.760000       15.9990           0
     645 PROT 39   ASP  C    C      0.510000       12.0110           0
     646 PROT 39   ASP  O    O     -0.510000       15.9990           0
     647 PROT 40   ARG  N    NH1   -0.470000       14.0070           0
     648 PROT 40   ARG  HN   H      0.310000        1.0080           0
     649 PROT 40   ARG  CA   CT1    0.070000       12.0110           0
     650 PROT 40   ARG  HA   HB1    0.090000        1.0080           0
     651 PROT 40   ARG  CB   CT2   -0.180000       12.0110           0
     652 PROT 40   ARG  HB1  HA2    0.090000        1.0080           0
     653 PROT 40   ARG  HB2  HA2    0.090000        1.0080           0
     654 PROT 40   ARG  CG   CT2   -0.180000       12.0110           0
     655 PROT 40   ARG  HG1  HA2    0.090000        1.0080           0
     656 PROT 40   ARG  HG2  HA2    0.090000        1.0080           0
     657 PROT 40   ARG  CD   CT2    0.200000       12.0110           0
     658 PROT 40   ARG  HD1  HA2    0.090000        1.0080           0
     659 PROT 40   ARG  HD2  HA2    0.090000        1.0080           0
     660 PROT 40   ARG  NE   NC2   -0.700000       14.0070           0
     661 PROT 40   ARG  HE   HC     0.440000        1.0080           0
     662 PROT 40   ARG  CZ   C      0.640000       12.0110           0
     663 PROT 40   ARG  NH1  NC2   -0.800000       14.0070           0
     664 PROT 40   ARG  HH11 HC     0.460000        1.0080           0
     665 PROT 40   ARG  HH12 HC     0.460000        1.0080           0
     666 PROT 40   ARG  NH2  NC2   -0.800000       14.0070           0
     667 PROT 40   ARG  HH21 HC     0.460000        1.0080           0
     668 PROT 40   ARG  HH22 HC     0.460000        1.0080           0
     669 PROT 40   ARG  C    C      0.510000       12.0110           0
     670 PROT 40   ARG  O    O     -0.510000       15.9990           0
     671 PROT 41   ALA  N    NH1   -0.470000       14.0070           0
     672 PROT 41   ALA  HN   H      0.310000        1.0080           0
     673 PROT 41   ALA  CA   CT1    0.070000       12.0110           0
     674 PROT 41   ALA  HA   HB1    0.090000        1.0080           0
     675 PROT 41   ALA  CB   CT3   -0.270000       12.0110           0
     676 PROT 41   ALA  HB1  HA3    0.090000        1.0080           0
     677 PROT 41   ALA  HB2  HA3    0.090000        1.0080           0
     678 PROT 41   ALA  HB3  HA3    0.090000        1.0080           0
     679 PROT 41   ALA  C    C      0.510000       12.0110           0
     680 PROT 41   ALA  O    O     -0.510000       15.9990           0
     681 PROT 42   PHE  N    NH1   -0.470000       14.0070           0
     682 PROT 42   PHE  HN   H      0.310000        1.0080           0
     683 PROT 42   PHE  CA   CT1    0.070000       12.0110           0
     684 PROT 42   PHE  HA   HB1    0.090000        1.0080           0
     685 PROT 42   PHE  CB   CT2   -0.180000       12.0110           0
     686 PROT 42   PHE  HB1  HA2    0.090000        1.0080           0
     687 PROT 42   PHE  HB2  HA2    0.090000        1.0080           0
     688 PROT 42   PHE  CG   CA     0.000000       12.0110           0
     689 PROT 42   PHE  CD1  CA    -0.115000       12.0110           0
     690 PROT 42   PHE  HD1  HP     0.115000        1.0080           0
     691 PROT 42   PHE  CE1  CA    -0.115000       12.0110           0
     692 PROT 42   PHE  HE1  HP     0.115000        1.0080           0
     693 PROT 42   PHE  CZ   CA    -0.115000       12.0110           0
     694 PROT 42   PHE  HZ   HP     0.115000        1.0080           0
     695 PROT 42   PHE  CD2  CA    -0.115000       12.0110           0
     696 PROT 42   PHE  HD2  HP     0.115000        1.0080           0
     697 PROT 42   PHE  CE2  CA    -0.115000       12.0110           0
     698 PROT 42   PHE  HE2  HP     0.115000        1.0080           0
     699 PROT 42   PHE  C    C      0.510000       12.0110           0
     700 PROT 42   PHE  O    O     -0.510000       15.9990           0
     701 PROT 43   LEU  N    NH1   -0.470000       14.0070           0
     702 PROT 43   LEU  HN   H      0.310000        1.0080           0
     703 PROT 43   LEU  CA   CT1    0.070000       12.0110           0
     704 PROT 43   LEU  HA   HB1    0.090000        1.0080           0
     705 PROT 43   LEU  CB   CT2   -0.180000       12.0110           0
     706 PROT 43   LEU  HB1  HA2    0.090000        1.0080           0
     707 PROT 43   LEU  HB2  HA2    0.090000        1.0080           0
     708 PROT 43   LEU  CG   CT1   -0.090000       12.0110           0
     709 PROT 43   LEU  HG   HA1    0.090000        1.0080           0
     710 PROT 43   LEU  CD1  CT3   -0.270000       12.0110           0
     711 PROT 43   LEU  HD11 HA3    0.090000        1.0080           0
     712 PROT 43   LEU  HD12 HA3    0.090000        1.0080           0
     713 PROT 43   LEU  HD13 HA3    0.090000        1.0080           0
     714 PROT 43   LEU  CD2  CT3   -0.270000       12.0110           0
     715 PROT 43   LEU  HD21 HA3    0.090000        1.0080           0
     716 PROT 43   LEU  HD22 HA3    0.090000        1.0080           0
     717 PROT 43   LEU  HD23 HA3    0.090000        1.0080           0
     718 PROT 43   LEU  C    C      0.510000       12.0110           0
     719 PROT 43   LEU  O    O     -0.510000       15.9990           0
     720 PROT 44   THR  N    NH1   -0.470000       14.0070           0
     721 PROT 44   THR  HN   H      0.310000        1.0080           0
     722 PROT 44   THR  CA   CT1    0.070000       12.0110           0
     723 PROT 44   THR  HA   HB1    0.090000        1.0080           0
     724 PROT 44   THR  CB   CT1    0.140000       12.0110           0
     725 PROT 44   THR  HB   HA1    0.090000        1.0080           0
     726 PROT 44   THR  OG1  OH1   -0.660000       15.9990           0
     727 PROT 44   THR  HG1  H      0.430000        1.0080           0
     728 PROT 44   THR  CG2  CT3   -0.270000       12.0110           0
     729 PROT 44   THR  HG21 HA3    0.090000        1.0080           0
     730 PROT 44   THR  HG22 HA3    0.090000        1.0080           0
     731 PROT 44   THR  HG23 HA3    0.090000        1.0080           0
     732 PROT 44   THR  C    C      0.510000       12.0110           0
     733 PROT 44   THR  O    O     -0.510000       15.9990           0
     734 PROT 45   SER  N    NH1   -0.470000       14.0070           0
     735 PROT 45   SER  HN   H      0.310000        1.0080           0
     736 PROT 45   SER  CA   CT1    0.070000       12.0110           0
     737 PROT 45   SER  HA   HB1    0.090000        1.0080           0
     738 PROT 45   SER  CB   CT2    0.050000       12.0110           0
     739 PROT 45   SER  HB1  HA2    0.090000        1.0080           0
     740 PROT 45   SER  HB2  HA2    0.090000        1.0080           0
     741 PROT 45   SER  OG   OH1   -0.660000       15.9990           0
     742 PROT 45   SER  HG1  H      0.430000        1.0080           0
     743 PROT 45   SER  C    C      0.510000       12.0110           0
     744 PROT 45   SER  O    O     -0.510000       15.9990           0
     745 PROT 46   SER  N    NH1   -0.470000       14.0070           0
     746 PROT 46   SER  HN   H      0.310000        1.0080           0
     747 PROT 46   SER  CA   CT1    0.070000       12.0110           0
     748 PROT 46   SER  HA   HB1    0.090000        1.0080           0
     749 PROT 46   SER  CB   CT2    0.050000       12.0110           0
     750 PROT 46   SER  HB1  HA2    0.090000        1.0080           0
     751 PROT 46   SER  HB2  HA2    0.090000        1.0080           0
     752 PROT 46   SER  OG   OH1   -0.660000       15.9990           0
     753 PROT 46   SER  HG1  H      0.430000        1.0080           0
     754 PROT 46   SER  C    C      0.510000       12.0110           0
     755 PROT 46   SER  O    O     -0.510000       15.9990           0
     756 PROT 47   MET  N    NH1   -0.470000       14.0070           0
     757 PROT 47   MET  HN   H      0.310000        1.0080           0
     758 PROT 47   MET  CA   CT1    0.070000       12.0110           0
     759 PROT 47   MET  HA   HB1    0.090000        1.0080           0
     760 PROT 47   MET  CB   CT2   -0.180000       12.0110           0
     761 PROT 47   MET  HB1  HA2    0.090000        1.0080           0
     762 PROT 47   MET  HB2  HA2    0.090000        1.0080           0
     763 PROT 47   MET  CG   CT2   -0.140000       12.0110           0
     764 PROT 47   MET  HG1  HA2    0.090000        1.0080           0
     765 PROT 47   MET  HG2  HA2    0.090000        1.0080           0
     766 PROT 47   MET  SD   S     -0.090000       32.0600           0
     767 PROT 47   MET  CE   CT3   -0.220000       12.0110           0
     768 PROT 47   MET  HE1  HA3    0.090000        1.0080           0
     769 PROT 47   MET  HE2  HA3    0.090000        1.0080           0
     770 PROT 47   MET  HE3  HA3    0.090000        1.0080           0
     771 PROT 47   MET  C    C      0.510000       12.0110           0
     772 PROT 47   MET  O    O     -0.510000       15.9990           0
     773 PROT 48   HSD  N    NH1   -0.470000       14.0070           0
     774 PROT 48   HSD  HN   H      0.310000        1.0080           0
     775 PROT 48   HSD  CA   CT1    0.070000       12.0110           0
     776 PROT 48   HSD  HA   HB1    0.090000        1.0080           0
     777 PROT 48   HSD  CB   CT2   -0.090000       12.0110           0
     778 PROT 48   HSD  HB1  HA2    0.090000        1.0080           0
     779 PROT 48   HSD  HB2  HA2    0.090000        1.0080           0
     780 PROT 48   HSD  ND1  NR1   -0.360000       14.0070           0
     781 PROT 48   HSD  HD1  H      0.320000        1.0080           0
     782 PROT 48   HSD  CG   CPH1  -0.050000       12.0110           0
     783 PROT 48   HSD  CE1  CPH2   0.250000       12.0110           0
     784 PROT 48   HSD  HE1  HR1    0.130000        1.0080           0
     785 PROT 48   HSD  NE2  NR2   -0.700000       14.0070           0
     786 PROT 48   HSD  CD2  CPH1   0.220000       12.0110           0
     787 PROT 48   HSD  HD2  HR3    0.100000        1.0080           0
     788 PROT 48   HSD  C    C      0.510000       12.0110           0
     789 PROT 48   HSD  O    O     -0.510000       15.9990           0
     790 PROT 49   ILE  N    NH1   -0.470000       14.0070           0
     791 PROT 49   ILE  HN   H      0.310000        1.0080           0
     792 PROT 49   ILE  CA   CT1    0.070000       12.0110           0
     793 PROT 49   ILE  HA   HB1    0.090000        1.0080           0
     794 PROT 49   ILE  CB   CT1   -0.090000       12.0110           0
     795 PROT 49   ILE  HB   HA1    0.090000        1.0080           0
     796 PROT 49   ILE  CG2  CT3   -0.270000       12.0110           0
     797 PROT 49   ILE  HG21 HA3    0.090000        1.0080           0
     798 PROT 49   ILE  HG22 HA3    0.090000        1.0080           0
     799 PROT 49   ILE  HG23 HA3    0.090000        1.0080           0
     800 PROT 49   ILE  CG1  CT2   -0.180000       12.0110           0
     801 PROT 49   ILE  HG11 HA2    0.090000        1.0080           0
     802 PROT 49   ILE  HG12 HA2    0.090000        1.0080           0
     803 PROT 49   ILE  CD   CT3   -0.270000       12.0110           0
     804 PROT 49   ILE  HD1  HA3    0.090000        1.0080           0
     805 PROT 49   ILE  HD2  HA3    0.090000        1.0080           0
     806 PROT 49   ILE  HD3  HA3    0.090000        1.0080           0
     807 PROT 49   ILE  C    C      0.510000       12.0110           0
     808 PROT 49   ILE  O    O     -0.510000       15.9990           0
     809 PROT 50   GLY  N    NH1   -0.470000       14.0070           0
     810 PROT 50   GLY  HN   H      0.310000        1.0080           0
     811 PROT 50   GLY  CA   CT2   -0.020000       12.0110           0
     812 PROT 50   GLY  HA1  HB2    0.090000        1.0080           0
     813 PROT 50   GLY  HA2  HB2    0.090000        1.0080           0
     814 PROT 50   GLY  C    C      0.510000       12.0110           0
     815 PROT 50   GLY  O    O     -0.510000       15.9990           0
     816 PROT 51   ALA  N    NH1   -0.470000       14.0070           0
     817 PROT 51   ALA  HN   H      0.310000        1.0080           0
     818 PROT 51   ALA  CA   CT1    0.070000       12.0110           0
     819 PROT 51   ALA  HA   HB1    0.090000        1.0080           0
     820 PROT 51   ALA  CB   CT3   -0.270000       12.0110           0
     821 PROT 51   ALA  HB1  HA3    0.090000        1.0080           0
     822 PROT 51   ALA  HB2  HA3    0.090000        1.0080           0
     823 PROT 51   ALA  HB3  HA3    0.090000        1.0080           0
     824 PROT 51   ALA  C    C      0.510000       12.0110           0
     825 PROT 51   ALA  O    O     -0.510000       15.9990           0
     826 PROT 52   LEU  N    NH1   -0.470000       14.0070           0
     827 PROT 52   LEU  HN   H      0.310000        1.0080           0
     828 PROT 52   LEU  CA   CT1    0.070000       12.0110           0
     829 PROT 52   LEU  HA   HB1    0.090000        1.0080           0
     830 PROT 52   LEU  CB   CT2   -0.180000       12.0110           0
     831 PROT 52   LEU  HB1  HA2    0.090000        1.0080           0
     832 PROT 52   LEU  HB2  HA2    0.090000        1.0080           0
     833 PROT 52   LEU  CG   CT1   -0.090000       12.0110           0
     834 PROT 52   LEU  HG   HA1    0.090000        1.0080           0
     835 PROT 52   LEU  CD1  CT3   -0.270000       12.0110           0
     836 PROT 52   LEU  HD11 HA3    0.090000        1.0080           0
     837 PROT 52   LEU  HD12 HA3    0.090000        1.0080           0
     838 PROT 52   LEU  HD13 HA3    0.090000        1.0080           0
     839 PROT 52   LEU  CD2  CT3   -0.270000       12.0110           0
     840 PROT 52   LEU  HD21 HA3    0.090000        1.0080           0
     841 PROT 52   LEU  HD22 HA3    0.090000        1.0080           0
     842 PROT 52   LEU  HD23 HA3    0.090000        1.0080           0
     843 PROT 52   LEU  C    C      0.510000       12.0110           0
     844 PROT 52   LEU  O    O     -0.510000       15.9990           0
     845 PROT 53   ARG  N    NH1   -0.470000       14.0070           0
     846 PROT 53   ARG  HN   H      0.310000        1.0080           0
     847 PROT 53   ARG  CA   CT1    0.070000       12.0110           0
     848 PROT 53   ARG  HA   HB1    0.090000        1.0080           0
     849 PROT 53   ARG  CB   CT2   -0.180000       12.0110           0
     850 PROT 53   ARG  HB1  HA2    0.090000        1.0080           0
     851 PROT 53   ARG  HB2  HA2    0.090000        1.0080           0
     852 PROT 53   ARG  CG   CT2   -0.180000       12.0110           0
     853 PROT 53   ARG  HG1  HA2    0.090000        1.0080           0
     854 PROT 53   ARG  HG2  HA2    0.090000        1.0080           0
     855 PROT 53   ARG  CD   CT2    0.200000       12.0110           0
     856 PROT 53   ARG  HD1  HA2    0.090000        1.0080           0
     857 PROT 53   ARG  HD2  HA2    0.090000        1.0080           0
     858 PROT 53   ARG  NE   NC2   -0.700000       14.0070           0
     859 PROT 53   ARG  HE   HC     0.440000        1.0080           0
     860 PROT 53   ARG  CZ   C      0.640000       12.0110           0
     861 PROT 53   ARG  NH1  NC2   -0.800000       14.0070           0
     862 PROT 53   ARG  HH11 HC     0.460000        1.0080           0
     863 PROT 53   ARG  HH12 HC     0.460000        1.0080           0
     864 PROT 53   ARG  NH2  NC2   -0.800000       14.0070           0
     865 PROT 53   ARG  HH21 HC     0.460000        1.0080           0
     866 PROT 53   ARG  HH22 HC     0.460000        1.0080           0
     867 PROT 53   ARG  C    C      0.510000       12.0110           0
     868 PROT 53   ARG  O    O     -0.510000       15.9990           0
     869 PROT 54   TRP  N    NH1   -0.470000       14.0070           0
     870 PROT 54   TRP  HN   H      0.310000        1.0080           0
     871 PROT 54   TRP  CA   CT1    0.070000       12.0110           0
     872 PROT 54   TRP  HA   HB1    0.090000        1.0080           0
     873 PROT 54   TRP  CB   CT2   -0.180000       12.0110           0
     874 PROT 54   TRP  HB1  HA2    0.090000        1.0080           0
     875 PROT 54   TRP  HB2  HA2    0.090000        1.0080           0
     876 PROT 54   TRP  CG   CY    -0.030000       12.0110           0
     877 PROT 54   TRP  CD1  CA    -0.150000       12.0110           0
     878 PROT 54   TRP  HD1  HP     0.220000        1.0080           0
     879 PROT 54   TRP  NE1  NY    -0.510000       14.0070           0
     880 PROT 54   TRP  HE1  H      0.370000        1.0080           0
     881 PROT 54   TRP  CE2  CPT    0.240000       12.0110           0
     882 PROT 54   TRP  CD2  CPT    0.110000       12.0110           0
     883 PROT 54   TRP  CE3  CAI   -0.250000       12.0110           0
     884 PROT 54   TRP  HE3  HP     0.170000        1.0080           0
     885 PROT 54   TRP  CZ3  CA    -0.200000       12.0110           0
     886 PROT 54   TRP  HZ3  HP     0.140000        1.0080           0
     887 PROT 54   TRP  CZ2  CAI   -0.270000       12.0110           0
     888 PROT 54   TRP  HZ2  HP     0.160000        1.0080           0
     889 PROT 54   TRP  CH2  CA    -0.140000       12.0110           0
     890 PROT 54   TRP  HH2  HP     0.140000        1.0080           0
     891 PROT 54   TRP  C    C      0.510000       12.0110           0
     892 PROT 54   TRP  O    O     -0.510000       15.9990           0
     893 PROT 55   HSD  N    NH1   -0.470000       14.0070           0
     894 PROT 55   HSD  HN   H      0.310000        1.0080           0
     895 PROT 55   HSD  CA   CT1    0.070000       12.0110           0
     896 PROT 55   HSD  HA   HB1    0.090000        1.0080           0
     897 PROT 55   HSD  CB   CT2   -0.090000       12.0110           0
     898 PROT 55   HSD  HB1  HA2    0.090000        1.0080           0
     899 PROT 55   HSD  HB2  HA2    0.090000        1.0080           0
     900 PROT 55   HSD  ND1  NR1   -0.360000       14.0070           0
     901 PROT 55   HSD  HD1  H      0.320000        1.0080           0
     902 PROT 55   HSD  CG   CPH1  -0.050000       12.0110           0
     903 PROT 55   HSD  CE1  CPH2   0.250000       12.0110           0
     904 PROT 55   HSD  HE1  HR1    0.130000        1.0080           0
     905 PROT 55   HSD  NE2  NR2   -0.700000       14.0070           0
     906 PROT 55   HSD  CD2  CPH1   0.220000       12.0110           0
     907 PROT 55   HSD  HD2  HR3    0.100000        1.0080           0
     908 PROT 55   HSD  C    C      0.510000       12.0110           0
     909 PROT 55   HSD  O    O     -0.510000       15.9990           0
     910 PROT 56   PHE  N    NH1   -0.470000       14.0070           0
     911 PROT 56   PHE  HN   H      0.310000        1.0080           0
     912 PROT 56   PHE  CA   CT1    0.070000       12.0110           0
     913 PROT 56   PHE  HA   HB1    0.090000        1.0080           0
     914 PROT 56   PHE  CB   CT2   -0.180000       12.0110           0
     915 PROT 56   PHE  HB1  HA2    0.090000        1.0080           0
     916 PROT 56   PHE  HB2  HA2    0.090000        1.0080           0
     917 PROT 56   PHE  CG   CA     0.000000       12.0110           0
     918 PROT 56   PHE  CD1  CA    -0.115000       12.0110           0
     919 PROT 56   PHE  HD1  HP     0.115000        1.0080           0
     920 PROT 56   PHE  CE1  CA    -0.115000       12.0110           0
     921 PROT 56   PHE  HE1  HP     0.115000        1.0080           0
     922 PROT 56   PHE  CZ   CA    -0.115000       12.0110           0
     923 PROT 56   PHE  HZ   HP     0.115000        1.0080           0
     924 PROT 56   PHE  CD2  CA    -0.115000       12.0110           0
     925 PROT 56   PHE  HD2  HP     0.115000        1.0080           0
     926 PROT 56   PHE  CE2  CA    -0.115000       12.0110           0
     927 PROT 56   PHE  HE2  HP     0.115000        1.0080           0
     928 PROT 56   PHE  C    C      0.510000       12.0110           0
     929 PROT 56   PHE  O    O     -0.510000       15.9990           0
     930 PROT 57   LEU  N    NH1   -0.470000       14.0070           0
     931 PROT 57   LEU  HN   H      0.310000        1.0080           0
     932 PROT 57   LEU  CA   CT1    0.070000       12.0110           0
     933 PROT 57   LEU  HA   HB1    0.090000        1.0080           0
     934 PROT 57   LEU  CB   CT2   -0.180000       12.0110           0
     935 PROT 57   LEU  HB1  HA2    0.090000        1.0080           0
     936 PROT 57   LEU  HB2  HA2    0.090000        1.0080           0
     937 PROT 57   LEU  CG   CT1   -0.090000       12.0110           0
     938 PROT 57   LEU  HG   HA1    0.090000        1.0080           0
     939 PROT 57   LEU  CD1  CT3   -0.270000       12.0110           0
     940 PROT 57   LEU  HD11 HA3    0.090000        1.0080           0
     941 PROT 57   LEU  HD12 HA3    0.090000        1.0080           0
     942 PROT 57   LEU  HD13 HA3    0.090000        1.0080           0
     943 PROT 57   LEU  CD2  CT3   -0.270000       12.0110           0
     944 PROT 57   LEU  HD21 HA3    0.090000        1.0080           0
     945 PROT 57   LEU  HD22 HA3    0.090000        1.0080           0
     946 PROT 57   LEU  HD23 HA3    0.090000        1.0080           0
     947 PROT 57   LEU  C    C      0.510000       12.0110           0
     948 PROT 57   LEU  O    O     -0.510000       15.9990           0
     949 PROT 58   LEU  N    NH1   -0.470000       14.0070           0
     950 PROT 58   LEU  HN   H      0.310000        1.0080           0
     951 PROT 58   LEU  CA   CT1    0.070000       12.0110           0
     952 PROT 58   LEU  HA   HB1    0.090000        1.0080           0
     953 PROT 58   LEU  CB   CT2   -0.180000       12.0110           0
     954 PROT 58   LEU  HB1  HA2    0.090000        1.0080           0
     955 PROT 58   LEU  HB2  HA2    0.090000        1.0080           0
     956 PROT 58   LEU  CG   CT1   -0.090000       12.0110           0
     957 PROT 58   LEU  HG   HA1    0.090000        1.0080           0
     958 PROT 58   LEU  CD1  CT3   -0.270000       12.0110           0
     959 PROT 58   LEU  HD11 HA3    0.090000        1.0080           0
     960 PROT 58   LEU  HD12 HA3    0.090000        1.0080           0
     961 PROT 58   LEU  HD13 HA3    0.090000        1.0080           0
     962 PROT 58   LEU  CD2  CT3   -0.270000       12.0110           0
     963 PROT 58   LEU  HD21 HA3    0.090000        1.0080           0
     964 PROT 58   LEU  HD22 HA3    0.090000        1.0080           0
     965 PROT 58   LEU  HD23 HA3    0.090000        1.0080           0
     966 PROT 58   LEU  C    C      0.510000       12.0110           0
     967 PROT 58   LEU  O    O     -0.510000       15.9990           0
     968 PROT 59   GLN  N    NH1   -0.470000       14.0070           0
     969 PROT 59   GLN  HN   H      0.310000        1.0080           0
     970 PROT 59   GLN  CA   CT1    0.070000       12.0110           0
     971 PROT 59   GLN  HA   HB1    0.090000        1.0080           0
     972 PROT 59   GLN  CB   CT2   -0.180000       12.0110           0
     973 PROT 59   GLN  HB1  HA2    0.090000        1.0080           0
     974 PROT 59   GLN  HB2  HA2    0.090000        1.0080           0
     975 PROT 59   GLN  CG   CT2   -0.180000       12.0110           0
     976 PROT 59   GLN  HG1  HA2    0.090000        1.0080           0
     977 PROT 59   GLN  HG2  HA2    0.090000        1.0080           0
     978 PROT 59   GLN  CD   CC     0.550000       12.0110           0
     979 PROT 59   GLN  OE1  O     -0.550000       15.9990           0
     980 PROT 59   GLN  NE2  NH2   -0.620000       14.0070           0
     981 PROT 59   GLN  HE21 H      0.320000        1.0080           0
     982 PROT 59   GLN  HE22 H      0.300000        1.0080           0
     983 PROT 59   GLN  C    C      0.510000       12.0110           0
     984 PROT 59   GLN  O    O     -0.510000       15.9990           0
     985 PROT 60   SER  N    NH1   -0.470000       14.0070           0
     986 PROT 60   SER  HN   H      0.310000        1.0080           0
     987 PROT 60   SER  CA   CT1    0.070000       12.0110           0
     988 PROT 60   SER  HA   HB1    0.090000        1.0080           0
     989 PROT 60   SER  CB   CT2    0.050000       12.0110           0
     990 PROT 60   SER  HB1  HA2    0.090000        1.0080           0
     991 PROT 60   SER  HB2  HA2    0.090000        1.0080           0
     992 PROT 60   SER  OG   OH1   -0.660000       15.9990           0
     993 PROT 60   SER  HG1  H      0.430000        1.0080           0
     994 PROT 60   SER  C    C      0.510000       12.0110           0
     995 PROT 60   SER  O    O     -0.510000       15.9990           0
     996 PROT 61   LEU  N    NH1   -0.470000       14.0070           0
     997 PROT 61   LEU  HN   H      0.310000        1.0080           0
     998 PROT 61   LEU  CA   CT1    0.070000       12.0110           0
     999 PROT 61   LEU  HA   HB1    0.090000        1.0080           0
    1000 PROT 61   LEU  CB   CT2   -0.180000       12.0110           0
    1001 PROT 61   LEU  HB1  HA2    0.090000        1.0080           0
    1002 PROT 61   LEU  HB2  HA2    0.090000        1.0080           0
    1003 PROT 61   LEU  CG   CT1   -0.090000       12.0110           0
    1004 PROT 61   LEU  HG   HA1    0.090000        1.0080           0
    1005 PROT 61   LEU  CD1  CT3   -0.270000       12.0110           0
    1006 PROT 61   LEU  HD11 HA3    0.090000        1.0080           0
    1007 PROT 61   LEU  HD12 HA3    0.090000        1.0080           0
    1008 PROT 61   LEU  HD13 HA3    0.090000        1.0080           0
    1009 PROT 61   LEU  CD2  CT3   -0.270000       12.0110           0
    1010 PROT 61   LEU  HD21 HA3    0.090000        1.0080           0
    1011 PROT 61   LEU  HD22 HA3    0.090000        1.0080           0
    1012 PROT 61   LEU  HD23 HA3    0.090000        1.0080           0
    1013 PROT 61   LEU  C    C      0.510000       12.0110           0
    1014 PROT 61   LEU  O    O     -0.510000       15.9990           0
    1015 PROT 62   GLU  N    NH1   -0.470000       14.0070           0
    1016 PROT 62   GLU  HN   H      0.310000        1.0080           0
    1017 PROT 62   GLU  CA   CT1    0.070000       12.0110           0
    1018 PROT 62   GLU  HA   HB1    0.090000        1.0080           0
    1019 PROT 62   GLU  CB   CT2A  -0.180000       12.0110           0
    1020 PROT 62   GLU  HB1  HA2    0.090000        1.0080           0
    1021 PROT 62   GLU  HB2  HA2    0.090000        1.0080           0
    1022 PROT 62   GLU  CG   CT2   -0.280000       12.0110           0
    1023 PROT 62   GLU  HG1  HA2    0.090000        1.0080           0
    1024 PROT 62   GLU  HG2  HA2    0.090000        1.0080           0
    1025 PROT 62   GLU  CD   CC     0.620000       12.0110           0
    1026 PROT 62   GLU  OE1  OC    -0.760000       15.9990           0
    1027 PROT 62   GLU  OE2  OC    -0.760000       15.9990           0
    1028 PROT 62   GLU  C    C      0.510000       12.0110           0
    1029 PROT 62   GLU  O    O     -0.510000       15.9990           0
    1030 PROT 63   ASP  N    NH1   -0.470000       14.0070           0
    1031 PROT 63   ASP  HN   H      0.310000        1.0080           0
    1032 PROT 63   ASP  CA   CT1    0.070000       12.0110           0
    1033 PROT 63   ASP  HA   HB1    0.090000        1.0080           0
    1034 PROT 63   ASP  CB   CT2A  -0.280000       12.0110           0
    1035 PROT 63   ASP  HB1  HA2    0.090000        1.0080           0
    1036 PROT 63   ASP  HB2  HA2    0.090000        1.0080           0
    1037 PROT 63   ASP  CG   CC     0.620000       12.0110           0
    1038 PROT 63   ASP  OD1  OC    -0.760000       15.9990           0
    1039 PROT 63   ASP  OD2  OC    -0.760000       15.9990           0
    1040 PROT 63   ASP  C    C      0.510000       12.0110           0
    1041 PROT 63   ASP  O    O     -0.510000       15.9990           0
    1042 PROT 64   LEU  N    NH1   -0.470000       14.0070           0
    1043 PROT 64   LEU  HN   H      0.310000        1.0080           0
    1044 PROT 64   LEU  CA   CT1    0.070000       12.0110           0
    1045 PROT 64   LEU  HA   HB1    0.090000        1.0080           0
    1046 PROT 64   LEU  CB   CT2   -0.180000       12.0110           0
    1047 PROT 64   LEU  HB1  HA2    0.090000        1.0080           0
    1048 PROT 64   LEU  HB2  HA2    0.090000        1.0080           0
    1049 PROT 64   LEU  CG   CT1   -0.090000       12.0110           0
    1050 PROT 64   LEU  HG   HA1    0.090000        1.0080           0
    1051 PROT 64   LEU  CD1  CT3   -0.270000       12.0110           0
    1052 PROT 64   LEU  HD11 HA3    0.090000        1.0080           0
    1053 PROT 64   LEU  HD12 HA3    0.090000        1.0080           0
    1054 PROT 64   LEU  HD13 HA3    0.090000        1.0080           0
    1055 PROT 64   LEU  CD2  CT3   -0.270000       12.0110           0
    1056 PROT 64   LEU  HD21 HA3    0.090000        1.0080           0
    1057 PROT 64   LEU  HD22 HA3    0.090000        1.0080           0
    1058 PROT 64   LEU  HD23 HA3    0.090000        1.0080           0
    1059 PROT 64   LEU  C    C      0.510000       12.0110           0
    1060 PROT 64   LEU  O    O     -0.510000       15.9990           0
    1061 PROT 65   HSD  N    NH1   -0.470000       14.0070           0
    1062 PROT 65   HSD  HN   H      0.310000        1.0080           0
    1063 PROT 65   HSD  CA   CT1    0.070000       12.0110           0
    1064 PROT 65   HSD  HA   HB1    0.090000        1.0080           0
    1065 PROT 65   HSD  CB   CT2   -0.090000       12.0110           0
    1066 PROT 65   HSD  HB1  HA2    0.090000        1.0080           0
    1067 PROT 65   HSD  HB2  HA2    0.090000        1.0080           0
    1068 PROT 65   HSD  ND1  NR1   -0.360000       14.0070           0
    1069 PROT 65   HSD  HD1  H      0.320000        1.0080           0
    1070 PROT 65   HSD  CG   CPH1  -0.050000       12.0110           0
    1071 PROT 65   HSD  CE1  CPH2   0.250000       12.0110           0
    1072 PROT 65   HSD  HE1  HR1    0.130000        1.0080           0
    1073 PROT 65   HSD  NE2  NR2   -0.700000       14.0070           0
    1074 PROT 65   HSD  CD2  CPH1   0.220000       12.0110           0
    1075 PROT 65   HSD  HD2  HR3    0.100000        1.0080           0
    1076 PROT 65   HSD  C    C      0.510000       12.0110           0
    1077 PROT 65   HSD  O    O     -0.510000       15.9990           0
    1078 PROT 66   LYS  N    NH1   -0.470000       14.0070           0
    1079 PROT 66   LYS  HN   H      0.310000        1.0080           0
    1080 PROT 66   LYS  CA   CT1    0.070000       12.0110           0
    1081 PROT 66   LYS  HA   HB1    0.090000        1.0080           0
    1082 PROT 66   LYS  CB   CT2   -0.180000       12.0110           0
    1083 PROT 66   LYS  HB1  HA2    0.090000        1.0080           0
    1084 PROT 66   LYS  HB2  HA2    0.090000        1.0080           0
    1085 PROT 66   LYS  CG   CT2   -0.180000       12.0110           0
    1086 PROT 66   LYS  HG1  HA2    0.090000        1.0080           0
    1087 PROT 66   LYS  HG2  HA2    0.090000        1.0080           0
    1088 PROT 66   LYS  CD   CT2   -0.180000       12.0110           0
    1089 PROT 66   LYS  HD1  HA2    0.090000        1.0080           0
    1090 PROT 66   LYS  HD2  HA2    0.090000        1.0080           0
    1091 PROT 66   LYS  CE   CT2    0.210000       12.0110           0
    1092 PROT 66   LYS  HE1  HA2    0.050000        1.0080           0
    1093 PROT 66   LYS  HE2  HA2    0.050000        1.0080           0
    1094 PROT 66   LYS  NZ   NH3   -0.300000       14.0070           0
    1095 PROT 66   LYS  HZ1  HC     0.330000        1.0080           0
    1096 PROT 66   LYS  HZ2  HC     0.330000        1.0080           0
    1097 PROT 66   LYS  HZ3  HC     0.330000        1.0080           0
    1098 PROT 66   LYS  C    C      0.510000       12.0110           0
    1099 PROT 66   LYS  O    O     -0.510000       15.9990           0
    1100 PROT 67   ASN  N    NH1   -0.470000       14.0070           0
    1101 PROT 67   ASN  HN   H      0.310000        1.0080           0
    1102 PROT 67   ASN  CA   CT1    0.070000       12.0110           0
    1103 PROT 67   ASN  HA   HB1    0.090000        1.0080           0
    1104 PROT 67   ASN  CB   CT2   -0.180000       12.0110           0
    1105 PROT 67   ASN  HB1  HA2    0.090000        1.0080           0
    1106 PROT 67   ASN  HB2  HA2    0.090000        1.0080           0
    1107 PROT 67   ASN  CG   CC     0.550000       12.0110           0
    1108 PROT 67   ASN  OD1  O     -0.550000       15.9990           0
    1109 PROT 67   ASN  ND2  NH2   -0.620000       14.0070           0
    1110 PROT 67   ASN  HD21 H      0.320000        1.0080           0
    1111 PROT 67   ASN  HD22 H      0.300000        1.0080           0
    1112 PROT 67   ASN  C    C      0.510000       12.0110           0
    1113 PROT 67   ASN  O    O     -0.510000       15.9990           0
    1114 PROT 68   LEU  N    NH1   -0.470000       14.0070           0
    1115 PROT 68   LEU  HN   H      0.310000        1.0080           0
    1116 PROT 68   LEU  CA   CT1    0.070000       12.0110           0
    1117 PROT 68   LEU  HA   HB1    0.090000        1.0080           0
    1118 PROT 68   LEU  CB   CT2   -0.180000       12.0110           0
    1119 PROT 68   LEU  HB1  HA2    0.090000        1.0080           0
    1120 PROT 68   LEU  HB2  HA2    0.090000        1.0080           0
    1121 PROT 68   LEU  CG   CT1   -0.090000       12.0110           0
    1122 PROT 68   LEU  HG   HA1    0.090000        1.0080           0
    1123 PROT 68   LEU  CD1  CT3   -0.270000       12.0110           0
    1124 PROT 68   LEU  HD11 HA3    0.090000        1.0080           0
    1125 PROT 68   LEU  HD12 HA3    0.090000        1.0080           0
    1126 PROT 68   LEU  HD13 HA3    0.090000        1.0080           0
    1127 PROT 68   LEU  CD2  CT3   -0.270000       12.0110           0
    1128 PROT 68   LEU  HD21 HA3    0.090000        1.0080           0
    1129 PROT 68   LEU  HD22 HA3    0.090000        1.0080           0
    1130 PROT 68   LEU  HD23 HA3    0.090000        1.0080           0
    1131 PROT 68   LEU  C    C      0.510000       12.0110           0
    1132 PROT 68   LEU  O    O     -0.510000       15.9990           0
    1133 PROT 69   CYS  N    NH1   -0.470000       14.0070           0
    1134 PROT 69   CYS  HN   H      0.310000        1.0080           0
    1135 PROT 69   CYS  CA   CT1    0.070000       12.0110           0
    1136 PROT 69   CYS  HA   HB1    0.090000        1.0080           0
    1137 PROT 69   CYS  CB   CT2   -0.110000       12.0110           0
    1138 PROT 69   CYS  HB1  HA2    0.090000        1.0080           0
    1139 PROT 69   CYS  HB2  HA2    0.090000        1.0080           0
    1140 PROT 69   CYS  SG   S     -0.230000       32.0600           0
    1141 PROT 69   CYS  HG1  HS     0.160000        1.0080           0
    1142 PROT 69   CYS  C    C      0.510000       12.0110           0
    1143 PROT 69   CYS  O    O     -0.510000       15.9990           0
    1144 PROT 70   GLN  N    NH1   -0.470000       14.0070           0
    1145 PROT 70   GLN  HN   H      0.310000        1.0080           0
    1146 PROT 70   GLN  CA   CT1    0.070000       12.0110           0
    1147 PROT 70   GLN  HA   HB1    0.090000        1.0080           0
    1148 PROT 70   GLN  CB   CT2   -0.180000       12.0110           0
    1149 PROT 70   GLN  HB1  HA2    0.090000        1.0080           0
    1150 PROT 70   GLN  HB2  HA2    0.090000        1.0080           0
    1151 PROT 70   GLN  CG   CT2   -0.180000       12.0110           0
    1152 PROT 70   GLN  HG1  HA2    0.090000        1.0080           0
    1153 PROT 70   GLN  HG2  HA2    0.090000        1.0080           0
    1154 PROT 70   GLN  CD   CC     0.550000       12.0110           0
    1155 PROT 70   GLN  OE1  O     -0.550000       15.9990           0
    1156 PROT 70   GLN  NE2  NH2   -0.620000       14.0070           0
    1157 PROT 70   GLN  HE21 H      0.320000        1.0080           0
    1158 PROT 70   GLN  HE22 H      0.300000        1.0080           0
    1159 PROT 70   GLN  C    C      0.510000       12.0110           0
    1160 PROT 70   GLN  O    O     -0.510000       15.9990           0
    1161 PROT 71   LEU  N    NH1   -0.470000       14.0070           0
    1162 PROT 71   LEU  HN   H      0.310000        1.0080           0
    1163 PROT 71   LEU  CA   CT1    0.070000       12.0110           0
    1164 PROT 71   LEU  HA   HB1    0.090000        1.0080           0
    1165 PROT 71   LEU  CB   CT2   -0.180000       12.0110           0
    1166 PROT 71   LEU  HB1  HA2    0.090000        1.0080           0
    1167 PROT 71   LEU  HB2  HA2    0.090000        1.0080           0
    1168 PROT 71   LEU  CG   CT1   -0.090000       12.0110           0
    1169 PROT 71   LEU  HG   HA1    0.090000        1.0080           0
    1170 PROT 71   LEU  CD1  CT3   -0.270000       12.0110           0
    1171 PROT 71   LEU  HD11 HA3    0.090000        1.0080           0
    1172 PROT 71   LEU  HD12 HA3    0.090000        1.0080           0
    1173 PROT 71   LEU  HD13 HA3    0.090000        1.0080           0
    1174 PROT 71   LEU  CD2  CT3   -0.270000       12.0110           0
    1175 PROT 71   LEU  HD21 HA3    0.090000        1.0080           0
    1176 PROT 71   LEU  HD22 HA3    0.090000        1.0080           0
    1177 PROT 71   LEU  HD23 HA3    0.090000        1.0080           0
    1178 PROT 71   LEU  C    C      0.510000       12.0110           0
    1179 PROT 71   LEU  O    O     -0.510000       15.9990           0
    1180 PROT 72   GLY  N    NH1   -0.470000       14.0070           0
    1181 PROT 72   GLY  HN   H      0.310000        1.0080           0
    1182 PROT 72   GLY  CA   CT2   -0.020000       12.0110           0
    1183 PROT 72   GLY  HA1  HB2    0.090000        1.0080           0
    1184 PROT 72   GLY  HA2  HB2    0.090000        1.0080           0
    1185 PROT 72   GLY  C    C      0.510000       12.0110           0
    1186 PROT 72   GLY  O    O     -0.510000       15.9990           0
    1187 PROT 73   SER  N    NH1   -0.470000       14.0070           0
    1188 PROT 73   SER  HN   H      0.310000        1.0080           0
    1189 PROT 73   SER  CA   CT1    0.070000       12.0110           0
    1190 PROT 73   SER  HA   HB1    0.090000        1.0080           0
    1191 PROT 73   SER  CB   CT2    0.050000       12.0110           0
    1192 PROT 73   SER  HB1  HA2    0.090000        1.0080           0
    1193 PROT 73   SER  HB2  HA2    0.090000        1.0080           0
    1194 PROT 73   SER  OG   OH1   -0.660000       15.9990           0
    1195 PROT 73   SER  HG1  H      0.430000        1.0080           0
    1196 PROT 73   SER  C    C      0.510000       12.0110           0
    1197 PROT 73   SER  O    O     -0.510000       15.9990           0
    1198 PROT 74   CYS  N    NH1   -0.470000       14.0070           0
    1199 PROT 74   CYS  HN   H      0.310000        1.0080           0
    1200 PROT 74   CYS  CA   CT1    0.070000       12.0110           0
    1201 PROT 74   CYS  HA   HB1    0.090000        1.0080           0
    1202 PROT 74   CYS  CB   CT2   -0.110000       12.0110           0
    1203 PROT 74   CYS  HB1  HA2    0.090000        1.0080           0
    1204 PROT 74   CYS  HB2  HA2    0.090000        1.0080           0
    1205 PROT 74   CYS  SG   S     -0.230000       32.0600           0
    1206 PROT 74   CYS  HG1  HS     0.160000        1.0080           0
    1207 PROT 74   CYS  C    C      0.510000       12.0110           0
    1208 PROT 74   CYS  O    O     -0.510000       15.9990           0
    1209 PROT 75   LEU  N    NH1   -0.470000       14.0070           0
    1210 PROT 75   LEU  HN   H      0.310000        1.0080           0
    1211 PROT 75   LEU  CA   CT1    0.070000       12.0110           0
    1212 PROT 75   LEU  HA   HB1    0.090000        1.0080           0
    1213 PROT 75   LEU  CB   CT2   -0.180000       12.0110           0
    1214 PROT 75   LEU  HB1  HA2    0.090000        1.0080           0
    1215 PROT 75   LEU  HB2  HA2    0.090000        1.0080           0
    1216 PROT 75   LEU  CG   CT1   -0.090000       12.0110           0
    1217 PROT 75   LEU  HG   HA1    0.090000        1.0080           0
    1218 PROT 75   LEU  CD1  CT3   -0.270000       12.0110           0
    1219 PROT 75   LEU  HD11 HA3    0.090000        1.0080           0
    1220 PROT 75   LEU  HD12 HA3    0.090000        1.0080           0
    1221 PROT 75   LEU  HD13 HA3    0.090000        1.0080           0
    1222 PROT 75   LEU  CD2  CT3   -0.270000       12.0110           0
    1223 PROT 75   LEU  HD21 HA3    0.090000        1.0080           0
    1224 PROT 75   LEU  HD22 HA3    0.090000        1.0080           0
    1225 PROT 75   LEU  HD23 HA3    0.090000        1.0080           0
    1226 PROT 75   LEU  C    C      0.510000       12.0110           0
    1227 PROT 75   LEU  O    O     -0.510000       15.9990           0
    1228 PROT 76   LEU  N    NH1   -0.470000       14.0070           0
    1229 PROT 76   LEU  HN   H      0.310000        1.0080           0
    1230 PROT 76   LEU  CA   CT1    0.070000       12.0110           0
    1231 PROT 76   LEU  HA   HB1    0.090000        1.0080           0
    1232 PROT 76   LEU  CB   CT2   -0.180000       12.0110           0
    1233 PROT 76   LEU  HB1  HA2    0.090000        1.0080           0
    1234 PROT 76   LEU  HB2  HA2    0.090000        1.0080           0
    1235 PROT 76   LEU  CG   CT1   -0.090000       12.0110           0
    1236 PROT 76   LEU  HG   HA1    0.090000        1.0080           0
    1237 PROT 76   LEU  CD1  CT3   -0.270000       12.0110           0
    1238 PROT 76   LEU  HD11 HA3    0.090000        1.0080           0
    1239 PROT 76   LEU  HD12 HA3    0.090000        1.0080           0
    1240 PROT 76   LEU  HD13 HA3    0.090000        1.0080           0
    1241 PROT 76   LEU  CD2  CT3   -0.270000       12.0110           0
    1242 PROT 76   LEU  HD21 HA3    0.090000        1.0080           0
    1243 PROT 76   LEU  HD22 HA3    0.090000        1.0080           0
    1244 PROT 76   LEU  HD23 HA3    0.090000        1.0080           0
    1245 PROT 76   LEU  C    C      0.510000       12.0110           0
    1246 PROT 76   LEU  O    O     -0.510000       15.9990           0
    1247 PROT 77   VAL  N    NH1   -0.470000       14.0070           0
    1248 PROT 77   VAL  HN   H      0.310000        1.0080           0
    1249 PROT 77   VAL  CA   CT1    0.070000       12.0110           0
    1250 PROT 77   VAL  HA   HB1    0.090000        1.0080           0
    1251 PROT 77   VAL  CB   CT1   -0.090000       12.0110           0
    1252 PROT 77   VAL  HB   HA1    0.090000        1.0080           0
    1253 PROT 77   VAL  CG1  CT3   -0.270000       12.0110           0
    1254 PROT 77   VAL  HG11 HA3    0.090000        1.0080           0
    1255 PROT 77   VAL  HG12 HA3    0.090000        1.0080           0
    1256 PROT 77   VAL  HG13 HA3    0.090000        1.0080           0
    1257 PROT 77   VAL  CG2  CT3   -0.270000       12.0110           0
    1258 PROT 77   VAL  HG21 HA3    0.090000        1.0080           0
    1259 PROT 77   VAL  HG22 HA3    0.090000        1.0080           0
    1260 PROT 77   VAL  HG23 HA3    0.090000        1.0080           0
    1261 PROT 77   VAL  C    C      0.510000       12.0110           0
    1262 PROT 77   VAL  O    O     -0.510000       15.9990           0
    1263 PROT 78   ILE  N    NH1   -0.470000       14.0070           0
    1264 PROT 78   ILE  HN   H      0.310000        1.0080           0
    1265 PROT 78   ILE  CA   CT1    0.070000       12.0110           0
    1266 PROT 78   ILE  HA   HB1    0.090000        1.0080           0
    1267 PROT 78   ILE  CB   CT1   -0.090000       12.0110           0
    1268 PROT 78   ILE  HB   HA1    0.090000        1.0080           0
    1269 PROT 78   ILE  CG2  CT3   -0.270000       12.0110           0
    1270 PROT 78   ILE  HG21 HA3    0.090000        1.0080           0
    1271 PROT 78   ILE  HG22 HA3    0.090000        1.0080           0
    1272 PROT 78   ILE  HG23 HA3    0.090000        1.0080           0
    1273 PROT 78   ILE  CG1  CT2   -0.180000       12.0110           0
    1274 PROT 78   ILE  HG11 HA2    0.090000        1.0080           0
    1275 PROT 78   ILE  HG12 HA2    0.090000        1.0080           0
    1276 PROT 78   ILE  CD   CT3   -0.270000       12.0110           0
    1277 PROT 78   ILE  HD1  HA3    0.090000        1.0080           0
    1278 PROT 78   ILE  HD2  HA3    0.090000        1.0080           0
    1279 PROT 78   ILE  HD3  HA3    0.090000        1.0080           0
    1280 PROT 78   ILE  C    C      0.510000       12.0110           0
    1281 PROT 78   ILE  O    O     -0.510000       15.9990           0
    1282 PROT 79   GLN  N    NH1   -0.470000       14.0070           0
    1283 PROT 79   GLN  HN   H      0.310000        1.0080           0
    1284 PROT 79   GLN  CA   CT1    0.070000       12.0110           0
    1285 PROT 79   GLN  HA   HB1    0.090000        1.0080           0
    1286 PROT 79   GLN  CB   CT2   -0.180000       12.0110           0
    1287 PROT 79   GLN  HB1  HA2    0.090000        1.0080           0
    1288 PROT 79   GLN  HB2  HA2    0.090000        1.0080           0
    1289 PROT 79   GLN  CG   CT2   -0.180000       12.0110           0
    1290 PROT 79   GLN  HG1  HA2    0.090000        1.0080           0
    1291 PROT 79   GLN  HG2  HA2    0.090000        1.0080           0
    1292 PROT 79   GLN  CD   CC     0.550000       12.0110           0
    1293 PROT 79   GLN  OE1  O     -0.550000       15.9990           0
    1294 PROT 79   GLN  NE2  NH2   -0.620000       14.0070           0
    1295 PROT 79   GLN  HE21 H      0.320000        1.0080           0
    1296 PROT 79   GLN  HE22 H      0.300000        1.0080           0
    1297 PROT 79   GLN  C    C      0.510000       12.0110           0
    1298 PROT 79   GLN  O    O     -0.510000       15.9990           0
    1299 PROT 80   GLY  N    NH1   -0.470000       14.0070           0
    1300 PROT 80   GLY  HN   H      0.310000        1.0080           0
    1301 PROT 80   GLY  CA   CT2   -0.020000       12.0110           0
    1302 PROT 80   GLY  HA1  HB2    0.090000        1.0080           0
    1303 PROT 80   GLY  HA2  HB2    0.090000        1.0080           0
    1304 PROT 80   GLY  C    C      0.510000       12.0110           0
    1305 PROT 80   GLY  O    O     -0.510000       15.9990           0
    1306 PROT 81   GLU  N    NH1   -0.470000       14.0070           0
    1307 PROT 81   GLU  HN   H      0.310000        1.0080           0
    1308 PROT 81   GLU  CA   CT1    0.070000       12.0110           0
    1309 PROT 81   GLU  HA   HB1    0.090000        1.0080           0
    1310 PROT 81   GLU  CB   CT2A  -0.180000       12.0110           0
    1311 PROT 81   GLU  HB1  HA2    0.090000        1.0080           0
    1312 PROT 81   GLU  HB2  HA2    0.090000        1.0080           0
    1313 PROT 81   GLU  CG   CT2   -0.280000       12.0110           0
    1314 PROT 81   GLU  HG1  HA2    0.090000        1.0080           0
    1315 PROT 81   GLU  HG2  HA2    0.090000        1.0080           0
    1316 PROT 81   GLU  CD   CC     0.620000       12.0110           0
    1317 PROT 81   GLU  OE1  OC    -0.760000       15.9990           0
    1318 PROT 81   GLU  OE2  OC    -0.760000       15.9990           0
    1319 PROT 81   GLU  C    C      0.510000       12.0110           0
    1320 PROT 81   GLU  O    O     -0.510000       15.9990           0
    1321 PROT 82   TYR  N    NH1   -0.470000       14.0070           0
    1322 PROT 82   TYR  HN   H      0.310000        1.0080           0
    1323 PROT 82   TYR  CA   CT1    0.070000       12.0110           0
    1324 PROT 82   TYR  HA   HB1    0.090000        1.0080           0
    1325 PROT 82   TYR  CB   CT2   -0.180000       12.0110           0
    1326 PROT 82   TYR  HB1  HA2    0.090000        1.0080           0
    1327 PROT 82   TYR  HB2  HA2    0.090000        1.0080           0
    1328 PROT 82   TYR  CG   CA     0.000000       12.0110           0
    1329 PROT 82   TYR  CD1  CA    -0.115000       12.0110           0
    1330 PROT 82   TYR  HD1  HP     0.115000        1.0080           0
    1331 PROT 82   TYR  CE1  CA    -0.115000       12.0110           0
    1332 PROT 82   TYR  HE1  HP     0.115000        1.0080           0
    1333 PROT 82   TYR  CZ   CA     0.110000       12.0110           0
    1334 PROT 82   TYR  OH   OH1   -0.540000       15.9990           0
    1335 PROT 82   TYR  HH   H      0.430000        1.0080           0
    1336 PROT 82   TYR  CD2  CA    -0.115000       12.0110           0
    1337 PROT 82   TYR  HD2  HP     0.115000        1.0080           0
    1338 PROT 82   TYR  CE2  CA    -0.115000       12.0110           0
    1339 PROT 82   TYR  HE2  HP     0.115000        1.0080           0
    1340 PROT 82   TYR  C    C      0.510000       12.0110           0
    1341 PROT 82   TYR  O    O     -0.510000       15.9990           0
    1342 PROT 83   GLU  N    NH1   -0.470000       14.0070           0
    1343 PROT 83   GLU  HN   H      0.310000        1.0080           0
    1344 PROT 83   GLU  CA   CT1    0.070000       12.0110           0
    1345 PROT 83   GLU  HA   HB1    0.090000        1.0080           0
    1346 PROT 83   GLU  CB   CT2A  -0.180000       12.0110           0
    1347 PROT 83   GLU  HB1  HA2    0.090000        1.0080           0
    1348 PROT 83   GLU  HB2  HA2    0.090000        1.0080           0
    1349 PROT 83   GLU  CG   CT2   -0.280000       12.0110           0
    1350 PROT 83   GLU  HG1  HA2    0.090000        1.0080           0
    1351 PROT 83   GLU  HG2  HA2    0.090000        1.0080           0
    1352 PROT 83   GLU  CD   CC     0.620000       12.0110           0
    1353 PROT 83   GLU  OE1  OC    -0.760000       15.9990           0
    1354 PROT 83   GLU  OE2  OC    -0.760000       15.9990           0
    1355 PROT 83   GLU  C    C      0.510000       12.0110           0
    1356 PROT 83   GLU  O    O     -0.510000       15.9990           0
    1357 PROT 84   THR  N    NH1   -0.470000       14.0070           0
    1358 PROT 84   THR  HN   H      0.310000        1.0080           0
    1359 PROT 84   THR  CA   CT1    0.070000       12.0110           0
    1360 PROT 84   THR  HA   HB1    0.090000        1.0080           0
    1361 PROT 84   THR  CB   CT1    0.140000       12.0110           0
    1362 PROT 84   THR  HB   HA1    0.090000        1.0080           0
    1363 PROT 84   THR  OG1  OH1   -0.660000       15.9990           0
    1364 PROT 84   THR  HG1  H      0.430000        1.0080           0
    1365 PROT 84   THR  CG2  CT3   -0.270000       12.0110           0
    1366 PROT 84   THR  HG21 HA3    0.090000        1.0080           0
    1367 PROT 84   THR  HG22 HA3    0.090000        1.0080           0
    1368 PROT 84   THR  HG23 HA3    0.090000        1.0080           0
    1369 PROT 84   THR  C    C      0.510000       12.0110           0
    1370 PROT 84   THR  O    O     -0.510000       15.9990           0
    1371 PROT 85   VAL  N    NH1   -0.470000       14.0070           0
    1372 PROT 85   VAL  HN   H      0.310000        1.0080           0
    1373 PROT 85   VAL  CA   CT1    0.070000       12.0110           0
    1374 PROT 85   VAL  HA   HB1    0.090000        1.0080           0
    1375 PROT 85   VAL  CB   CT1   -0.090000       12.0110           0
    1376 PROT 85   VAL  HB   HA1    0.090000        1.0080           0
    1377 PROT 85   VAL  CG1  CT3   -0.270000       12.0110           0
    1378 PROT 85   VAL  HG11 HA3    0.090000        1.0080           0
    1379 PROT 85   VAL  HG12 HA3    0.090000        1.0080           0
    1380 PROT 85   VAL  HG13 HA3    0.090000        1.0080           0
    1381 PROT 85   VAL  CG2  CT3   -0.270000       12.0110           0
    1382 PROT 85   VAL  HG21 HA3    0.090000        1.0080           0
    1383 PROT 85   VAL  HG22 HA3    0.090000        1.0080           0
    1384 PROT 85   VAL  HG23 HA3    0.090000        1.0080           0
    1385 PROT 85   VAL  C    C      0.510000       12.0110           0
    1386 PROT 85   VAL  O    O     -0.510000       15.9990           0
    1387 PROT 86   LEU  N    NH1   -0.470000       14.0070           0
    1388 PROT 86   LEU  HN   H      0.310000        1.0080           0
    1389 PROT 86   LEU  CA   CT1    0.070000       12.0110           0
    1390 PROT 86   LEU  HA   HB1    0.090000        1.0080           0
    1391 PROT 86   LEU  CB   CT2   -0.180000       12.0110           0
    1392 PROT 86   LEU  HB1  HA2    0.090000        1.0080           0
    1393 PROT 86   LEU  HB2  HA2    0.090000        1.0080           0
    1394 PROT 86   LEU  CG   CT1   -0.090000       12.0110           0
    1395 PROT 86   LEU  HG   HA1    0.090000        1.0080           0
    1396 PROT 86   LEU  CD1  CT3   -0.270000       12.0110           0
    1397 PROT 86   LEU  HD11 HA3    0.090000        1.0080           0
    1398 PROT 86   LEU  HD12 HA3    0.090000        1.0080           0
    1399 PROT 86   LEU  HD13 HA3    0.090000        1.0080           0
    1400 PROT 86   LEU  CD2  CT3   -0.270000       12.0110           0
    1401 PROT 86   LEU  HD21 HA3    0.090000        1.0080           0
    1402 PROT 86   LEU  HD22 HA3    0.090000        1.0080           0
    1403 PROT 86   LEU  HD23 HA3    0.090000        1.0080           0
    1404 PROT 86   LEU  C    C      0.510000       12.0110           0
    1405 PROT 86   LEU  O    O     -0.510000       15.9990           0
    1406 PROT 87   ARG  N    NH1   -0.470000       14.0070           0
    1407 PROT 87   ARG  HN   H      0.310000        1.0080           0
    1408 PROT 87   ARG  CA   CT1    0.070000       12.0110           0
    1409 PROT 87   ARG  HA   HB1    0.090000        1.0080           0
    1410 PROT 87   ARG  CB   CT2   -0.180000       12.0110           0
    1411 PROT 87   ARG  HB1  HA2    0.090000        1.0080           0
    1412 PROT 87   ARG  HB2  HA2    0.090000        1.0080           0
    1413 PROT 87   ARG  CG   CT2   -0.180000       12.0110           0
    1414 PROT 87   ARG  HG1  HA2    0.090000        1.0080           0
    1415 PROT 87   ARG  HG2  HA2    0.090000        1.0080           0
    1416 PROT 87   ARG  CD   CT2    0.200000       12.0110           0
    1417 PROT 87   ARG  HD1  HA2    0.090000        1.0080           0
    1418 PROT 87   ARG  HD2  HA2    0.090000        1.0080           0
    1419 PROT 87   ARG  NE   NC2   -0.700000       14.0070           0
    1420 PROT 87   ARG  HE   HC     0.440000        1.0080           0
    1421 PROT 87   ARG  CZ   C      0.640000       12.0110           0
    1422 PROT 87   ARG  NH1  NC2   -0.800000       14.0070           0
    1423 PROT 87   ARG  HH11 HC     0.460000        1.0080           0
    1424 PROT 87   ARG  HH12 HC     0.460000        1.0080           0
    1425 PROT 87   ARG  NH2  NC2   -0.800000       14.0070           0
    1426 PROT 87   ARG  HH21 HC     0.460000        1.0080           0
    1427 PROT 87   ARG  HH22 HC     0.460000        1.0080           0
    1428 PROT 87   ARG  C    C      0.510000       12.0110           0
    1429 PROT 87   ARG  O    O     -0.510000       15.9990           0
    1430 PROT 88   ASP  N    NH1   -0.470000       14.0070           0
    1431 PROT 88   ASP  HN   H      0.310000        1.0080           0
    1432 PROT 88   ASP  CA   CT1    0.070000       12.0110           0
    1433 PROT 88   ASP  HA   HB1    0.090000        1.0080           0
    1434 PROT 88   ASP  CB   CT2A  -0.280000       12.0110           0
    1435 PROT 88   ASP  HB1  HA2    0.090000        1.0080           0
    1436 PROT 88   ASP  HB2  HA2    0.090000        1.0080           0
    1437 PROT 88   ASP  CG   CC     0.620000       12.0110           0
    1438 PROT 88   ASP  OD1  OC    -0.760000       15.9990           0
    1439 PROT 88   ASP  OD2  OC    -0.760000       15.9990           0
    1440 PROT 88   ASP  C    C      0.510000       12.0110           0
    1441 PROT 88   ASP  O    O     -0.510000       15.9990           0
    1442 PROT 89   HSD  N    NH1   -0.470000       14.0070           0
    1443 PROT 89   HSD  HN   H      0.310000        1.0080           0
    1444 PROT 89   HSD  CA   CT1    0.070000       12.0110           0
    1445 PROT 89   HSD  HA   HB1    0.090000        1.0080           0
    1446 PROT 89   HSD  CB   CT2   -0.090000       12.0110           0
    1447 PROT 89   HSD  HB1  HA2    0.090000        1.0080           0
    1448 PROT 89   HSD  HB2  HA2    0.090000        1.0080           0
    1449 PROT 89   HSD  ND1  NR1   -0.360000       14.0070           0
    1450 PROT 89   HSD  HD1  H      0.320000        1.0080           0
    1451 PROT 89   HSD  CG   CPH1  -0.050000       12.0110           0
    1452 PROT 89   HSD  CE1  CPH2   0.250000       12.0110           0
    1453 PROT 89   HSD  HE1  HR1    0.130000        1.0080           0
    1454 PROT 89   HSD  NE2  NR2   -0.700000       14.0070           0
    1455 PROT 89   HSD  CD2  CPH1   0.220000       12.0110           0
    1456 PROT 89   HSD  HD2  HR3    0.100000        1.0080           0
    1457 PROT 89   HSD  C    C      0.510000       12.0110           0
    1458 PROT 89   HSD  O    O     -0.510000       15.9990           0
    1459 PROT 90   ILE  N    NH1   -0.470000       14.0070           0
    1460 PROT 90   ILE  HN   H      0.310000        1.0080           0
    1461 PROT 90   ILE  CA   CT1    0.070000       12.0110           0
    1462 PROT 90   ILE  HA   HB1    0.090000        1.0080           0
    1463 PROT 90   ILE  CB   CT1   -0.090000       12.0110           0
    1464 PROT 90   ILE  HB   HA1    0.090000        1.0080           0
    1465 PROT 90   ILE  CG2  CT3   -0.270000       12.0110           0
    1466 PROT 90   ILE  HG21 HA3    0.090000        1.0080           0
    1467 PROT 90   ILE  HG22 HA3    0.090000        1.0080           0
    1468 PROT 90   ILE  HG23 HA3    0.090000        1.0080           0
    1469 PROT 90   ILE  CG1  CT2   -0.180000       12.0110           0
    1470 PROT 90   ILE  HG11 HA2    0.090000        1.0080           0
    1471 PROT 90   ILE  HG12 HA2    0.090000        1.0080           0
    1472 PROT 90   ILE  CD   CT3   -0.270000       12.0110           0
    1473 PROT 90   ILE  HD1  HA3    0.090000        1.0080           0
    1474 PROT 90   ILE  HD2  HA3    0.090000        1.0080           0
    1475 PROT 90   ILE  HD3  HA3    0.090000        1.0080           0
    1476 PROT 90   ILE  C    C      0.510000       12.0110           0
    1477 PROT 90   ILE  O    O     -0.510000       15.9990           0
    1478 PROT 91   GLN  N    NH1   -0.470000       14.0070           0
    1479 PROT 91   GLN  HN   H      0.310000        1.0080           0
    1480 PROT 91   GLN  CA   CT1    0.070000       12.0110           0
    1481 PROT 91   GLN  HA   HB1    0.090000        1.0080           0
    1482 PROT 91   GLN  CB   CT2   -0.180000       12.0110           0
    1483 PROT 91   GLN  HB1  HA2    0.090000        1.0080           0
    1484 PROT 91   GLN  HB2  HA2    0.090000        1.0080           0
    1485 PROT 91   GLN  CG   CT2   -0.180000       12.0110           0
    1486 PROT 91   GLN  HG1  HA2    0.090000        1.0080           0
    1487 PROT 91   GLN  HG2  HA2    0.090000        1.0080           0
    1488 PROT 91   GLN  CD   CC     0.550000       12.0110           0
    1489 PROT 91   GLN  OE1  O     -0.550000       15.9990           0
    1490 PROT 91   GLN  NE2  NH2   -0.620000       14.0070           0
    1491 PROT 91   GLN  HE21 H      0.320000        1.0080           0
    1492 PROT 91   GLN  HE22 H      0.300000        1.0080           0
    1493 PROT 91   GLN  C    C      0.510000       12.0110           0
    1494 PROT 91   GLN  O    O     -0.510000       15.9990           0
    1495 PROT 92   LYS  N    NH1   -0.470000       14.0070           0
    1496 PROT 92   LYS  HN   H      0.310000        1.0080           0
    1497 PROT 92   LYS  CA   CT1    0.070000       12.0110           0
    1498 PROT 92   LYS  HA   HB1    0.090000        1.0080           0
    1499 PROT 92   LYS  CB   CT2   -0.180000       12.0110           0
    1500 PROT 92   LYS  HB1  HA2    0.090000        1.0080           0
    1501 PROT 92   LYS  HB2  HA2    0.090000        1.0080           0
    1502 PROT 92   LYS  CG   CT2   -0.180000       12.0110           0
    1503 PROT 92   LYS  HG1  HA2    0.090000        1.0080           0
    1504 PROT 92   LYS  HG2  HA2    0.090000        1.0080           0
    1505 PROT 92   LYS  CD   CT2   -0.180000       12.0110           0
    1506 PROT 92   LYS  HD1  HA2    0.090000        1.0080           0
    1507 PROT 92   LYS  HD2  HA2    0.090000        1.0080           0
    1508 PROT 92   LYS  CE   CT2    0.210000       12.0110           0
    1509 PROT 92   LYS  HE1  HA2    0.050000        1.0080           0
    1510 PROT 92   LYS  HE2  HA2    0.050000        1.0080           0
    1511 PROT 92   LYS  NZ   NH3   -0.300000       14.0070           0
    1512 PROT 92   LYS  HZ1  HC     0.330000        1.0080           0
    1513 PROT 92   LYS  HZ2  HC     0.330000        1.0080           0
    1514 PROT 92   LYS  HZ3  HC     0.330000        1.0080           0
    1515 PROT 92   LYS  C    C      0.510000       12.0110           0
    1516 PROT 92   LYS  O    O     -0.510000       15.9990           0
    1517 PROT 93   TRP  N    NH1   -0.470000       14.0070           0
    1518 PROT 93   TRP  HN   H      0.310000        1.0080           0
    1519 PROT 93   TRP  CA   CT1    0.070000       12.0110           0
    1520 PROT 93   TRP  HA   HB1    0.090000        1.0080           0
    1521 PROT 93   TRP  CB   CT2   -0.180000       12.0110           0
    1522 PROT 93   TRP  HB1  HA2    0.090000        1.0080           0
    1523 PROT 93   TRP  HB2  HA2    0.090000        1.0080           0
    1524 PROT 93   TRP  CG   CY    -0.030000       12.0110           0
    1525 PROT 93   TRP  CD1  CA    -0.150000       12.0110           0
    1526 PROT 93   TRP  HD1  HP     0.220000        1.0080           0
    1527 PROT 93   TRP  NE1  NY    -0.510000       14.0070           0
    1528 PROT 93   TRP  HE1  H      0.370000        1.0080           0
    1529 PROT 93   TRP  CE2  CPT    0.240000       12.0110           0
    1530 PROT 93   TRP  CD2  CPT    0.110000       12.0110           0
    1531 PROT 93   TRP  CE3  CAI   -0.250000       12.0110           0
    1532 PROT 93   TRP  HE3  HP     0.170000        1.0080           0
    1533 PROT 93   TRP  CZ3  CA    -0.200000       12.0110           0
    1534 PROT 93   TRP  HZ3  HP     0.140000        1.0080           0
    1535 PROT 93   TRP  CZ2  CAI   -0.270000       12.0110           0
    1536 PROT 93   TRP  HZ2  HP     0.160000        1.0080           0
    1537 PROT 93   TRP  CH2  CA    -0.140000       12.0110           0
    1538 PROT 93   TRP  HH2  HP     0.140000        1.0080           0
    1539 PROT 93   TRP  C    C      0.510000       12.0110           0
    1540 PROT 93   TRP  O    O     -0.510000       15.9990           0
    1541 PROT 94   SER  N    NH1   -0.470000       14.0070           0
    1542 PROT 94   SER  HN   H      0.310000        1.0080           0
    1543 PROT 94   SER  CA   CT1    0.070000       12.0110           0
    1544 PROT 94   SER  HA   HB1    0.090000        1.0080           0
    1545 PROT 94   SER  CB   CT2    0.050000       12.0110           0
    1546 PROT 94   SER  HB1  HA2    0.090000        1.0080           0
    1547 PROT 94   SER  HB2  HA2    0.090000        1.0080           0
    1548 PROT 94   SER  OG   OH1   -0.660000       15.9990           0
    1549 PROT 94   SER  HG1  H      0.430000        1.0080           0
    1550 PROT 94   SER  C    C      0.510000       12.0110           0
    1551 PROT 94   SER  O    O     -0.510000       15.9990           0
    1552 PROT 95   ILE  N    NH1   -0.470000       14.0070           0
    1553 PROT 95   ILE  HN   H      0.310000        1.0080           0
    1554 PROT 95   ILE  CA   CT1    0.070000       12.0110           0
    1555 PROT 95   ILE  HA   HB1    0.090000        1.0080           0
    1556 PROT 95   ILE  CB   CT1   -0.090000       12.0110           0
    1557 PROT 95   ILE  HB   HA1    0.090000        1.0080           0
    1558 PROT 95   ILE  CG2  CT3   -0.270000       12.0110           0
    1559 PROT 95   ILE  HG21 HA3    0.090000        1.0080           0
    1560 PROT 95   ILE  HG22 HA3    0.090000        1.0080           0
    1561 PROT 95   ILE  HG23 HA3    0.090000        1.0080           0
    1562 PROT 95   ILE  CG1  CT2   -0.180000       12.0110           0
    1563 PROT 95   ILE  HG11 HA2    0.090000        1.0080           0
    1564 PROT 95   ILE  HG12 HA2    0.090000        1.0080           0
    1565 PROT 95   ILE  CD   CT3   -0.270000       12.0110           0
    1566 PROT 95   ILE  HD1  HA3    0.090000        1.0080           0
    1567 PROT 95   ILE  HD2  HA3    0.090000        1.0080           0
    1568 PROT 95   ILE  HD3  HA3    0.090000        1.0080           0
    1569 PROT 95   ILE  C    C      0.510000       12.0110           0
    1570 PROT 95   ILE  O    O     -0.510000       15.9990           0
    1571 PROT 96   THR  N    NH1   -0.470000       14.0070           0
    1572 PROT 96   THR  HN   H      0.310000        1.0080           0
    1573 PROT 96   THR  CA   CT1    0.070000       12.0110           0
    1574 PROT 96   THR  HA   HB1    0.090000        1.0080           0
    1575 PROT 96   THR  CB   CT1    0.140000       12.0110           0
    1576 PROT 96   THR  HB   HA1    0.090000        1.0080           0
    1577 PROT 96   THR  OG1  OH1   -0.660000       15.9990           0
    1578 PROT 96   THR  HG1  H      0.430000        1.0080           0
    1579 PROT 96   THR  CG2  CT3   -0.270000       12.0110           0
    1580 PROT 96   THR  HG21 HA3    0.090000        1.0080           0
    1581 PROT 96   THR  HG22 HA3    0.090000        1.0080           0
    1582 PROT 96   THR  HG23 HA3    0.090000        1.0080           0
    1583 PROT 96   THR  C    C      0.510000       12.0110           0
    1584 PROT 96   THR  O    O     -0.510000       15.9990           0
    1585 PROT 97   GLN  N    NH1   -0.470000       14.0070           0
    1586 PROT 97   GLN  HN   H      0.310000        1.0080           0
    1587 PROT 97   GLN  CA   CT1    0.070000       12.0110           0
    1588 PROT 97   GLN  HA   HB1    0.090000        1.0080           0
    1589 PROT 97   GLN  CB   CT2   -0.180000       12.0110           0
    1590 PROT 97   GLN  HB1  HA2    0.090000        1.0080           0
    1591 PROT 97   GLN  HB2  HA2    0.090000        1.0080           0
    1592 PROT 97   GLN  CG   CT2   -0.180000       12.0110           0
    1593 PROT 97   GLN  HG1  HA2    0.090000        1.0080           0
    1594 PROT 97   GLN  HG2  HA2    0.090000        1.0080           0
    1595 PROT 97   GLN  CD   CC     0.550000       12.0110           0
    1596 PROT 97   GLN  OE1  O     -0.550000       15.9990           0
    1597 PROT 97   GLN  NE2  NH2   -0.620000       14.0070           0
    1598 PROT 97   GLN  HE21 H      0.320000        1.0080           0
    1599 PROT 97   GLN  HE22 H      0.300000        1.0080           0
    1600 PROT 97   GLN  C    C      0.510000       12.0110           0
    1601 PROT 97   GLN  O    O     -0.510000       15.9990           0
    1602 PROT 98   VAL  N    NH1   -0.470000       14.0070           0
    1603 PROT 98   VAL  HN   H      0.310000        1.0080           0
    1604 PROT 98   VAL  CA   CT1    0.070000       12.0110           0
    1605 PROT 98   VAL  HA   HB1    0.090000        1.0080           0
    1606 PROT 98   VAL  CB   CT1   -0.090000       12.0110           0
    1607 PROT 98   VAL  HB   HA1    0.090000        1.0080           0
    1608 PROT 98   VAL  CG1  CT3   -0.270000       12.0110           0
    1609 PROT 98   VAL  HG11 HA3    0.090000        1.0080           0
    1610 PROT 98   VAL  HG12 HA3    0.090000        1.0080           0
    1611 PROT 98   VAL  HG13 HA3    0.090000        1.0080           0
    1612 PROT 98   VAL  CG2  CT3   -0.270000       12.0110           0
    1613 PROT 98   VAL  HG21 HA3    0.090000        1.0080           0
    1614 PROT 98   VAL  HG22 HA3    0.090000        1.0080           0
    1615 PROT 98   VAL  HG23 HA3    0.090000        1.0080           0
    1616 PROT 98   VAL  C    C      0.510000       12.0110           0
    1617 PROT 98   VAL  O    O     -0.510000       15.9990           0
    1618 PROT 99   THR  N    NH1   -0.470000       14.0070           0
    1619 PROT 99   THR  HN   H      0.310000        1.0080           0
    1620 PROT 99   THR  CA   CT1    0.070000       12.0110           0
    1621 PROT 99   THR  HA   HB1    0.090000        1.0080           0
    1622 PROT 99   THR  CB   CT1    0.140000       12.0110           0
    1623 PROT 99   THR  HB   HA1    0.090000        1.0080           0
    1624 PROT 99   THR  OG1  OH1   -0.660000       15.9990           0
    1625 PROT 99   THR  HG1  H      0.430000        1.0080           0
    1626 PROT 99   THR  CG2  CT3   -0.270000       12.0110           0
    1627 PROT 99   THR  HG21 HA3    0.090000        1.0080           0
    1628 PROT 99   THR  HG22 HA3    0.090000        1.0080           0
    1629 PROT 99   THR  HG23 HA3    0.090000        1.0080           0
    1630 PROT 99   THR  C    C      0.510000       12.0110           0
    1631 PROT 99   THR  O    O     -0.510000       15.9990           0
    1632 PROT 100  LEU  N    NH1   -0.470000       14.0070           0
    1633 PROT 100  LEU  HN   H      0.310000        1.0080           0
    1634 PROT 100  LEU  CA   CT1    0.070000       12.0110           0
    1635 PROT 100  LEU  HA   HB1    0.090000        1.0080           0
    1636 PROT 100  LEU  CB   CT2   -0.180000       12.0110           0
    1637 PROT 100  LEU  HB1  HA2    0.090000        1.0080           0
    1638 PROT 100  LEU  HB2  HA2    0.090000        1.0080           0
    1639 PROT 100  LEU  CG   CT1   -0.090000       12.0110           0
    1640 PROT 100  LEU  HG   HA1    0.090000        1.0080           0
    1641 PROT 100  LEU  CD1  CT3   -0.270000       12.0110           0
    1642 PROT 100  LEU  HD11 HA3    0.090000        1.0080           0
    1643 PROT 100  LEU  HD12 HA3    0.090000        1.0080           0
    1644 PROT 100  LEU  HD13 HA3    0.090000        1.0080           0
    1645 PROT 100  LEU  CD2  CT3   -0.270000       12.0110           0
    1646 PROT 100  LEU  HD21 HA3    0.090000        1.0080           0
    1647 PROT 100  LEU  HD22 HA3    0.090000        1.0080           0
    1648 PROT 100  LEU  HD23 HA3    0.090000        1.0080           0
    1649 PROT 100  LEU  C    C      0.510000       12.0110           0
    1650 PROT 100  LEU  O    O     -0.510000       15.9990           0
    1651 PROT 101  ASP  N    NH1   -0.470000       14.0070           0
    1652 PROT 101  ASP  HN   H      0.310000        1.0080           0
    1653 PROT 101  ASP  CA   CT1    0.070000       12.0110           0
    1654 PROT 101  ASP  HA   HB1    0.090000        1.0080           0
    1655 PROT 101  ASP  CB   CT2A  -0.280000       12.0110           0
    1656 PROT 101  ASP  HB1  HA2    0.090000        1.0080           0
    1657 PROT 101  ASP  HB2  HA2    0.090000        1.0080           0
    1658 PROT 101  ASP  CG   CC     0.620000       12.0110           0
    1659 PROT 101  ASP  OD1  OC    -0.760000       15.9990           0
    1660 PROT 101  ASP  OD2  OC    -0.760000       15.9990           0
    1661 PROT 101  ASP  C    C      0.510000       12.0110           0
    1662 PROT 101  ASP  O    O     -0.510000       15.9990           0
    1663 PROT 102  ALA  N    NH1   -0.470000       14.0070           0
    1664 PROT 102  ALA  HN   H      0.310000        1.0080           0
    1665 PROT 102  ALA  CA   CT1    0.070000       12.0110           0
    1666 PROT 102  ALA  HA   HB1    0.090000        1.0080           0
    1667 PROT 102  ALA  CB   CT3   -0.270000       12.0110           0
    1668 PROT 102  ALA  HB1  HA3    0.090000        1.0080           0
    1669 PROT 102  ALA  HB2  HA3    0.090000        1.0080           0
    1670 PROT 102  ALA  HB3  HA3    0.090000        1.0080           0
    1671 PROT 102  ALA  C    C      0.510000       12.0110           0
    1672 PROT 102  ALA  O    O     -0.510000       15.9990           0
    1673 PROT 103  GLU  N    NH1   -0.470000       14.0070           0
    1674 PROT 103  GLU  HN   H      0.310000        1.0080           0
    1675 PROT 103  GLU  CA   CT1    0.070000       12.0110           0
    1676 PROT 103  GLU  HA   HB1    0.090000        1.0080           0
    1677 PROT 103  GLU  CB   CT2A  -0.180000       12.0110           0
    1678 PROT 103  GLU  HB1  HA2    0.090000        1.0080           0
    1679 PROT 103  GLU  HB2  HA2    0.090000        1.0080           0
    1680 PROT 103  GLU  CG   CT2   -0.210000       12.0110           0
    1681 PROT 103  GLU  HG1  HA2    0.090000        1.0080           0
    1682 PROT 103  GLU  HG2  HA2    0.090000        1.0080           0
    1683 PROT 103  GLU  CD   CD     0.750000       12.0110           0
    1684 PROT 103  GLU  OE1  OB    -0.550000       15.9990           0
    1685 PROT 103  GLU  OE2  OH1   -0.610000       15.9990           0
    1686 PROT 103  GLU  HE2  H      0.440000        1.0080           0
    1687 PROT 103  GLU  C    C      0.510000       12.0110           0
    1688 PROT 103  GLU  O    O     -0.510000       15.9990           0
    1689 PROT 104  MET  N    NH1   -0.470000       14.0070           0
    1690 PROT 104  MET  HN   H      0.310000        1.0080           0
    1691 PROT 104  MET  CA   CT1    0.070000       12.0110           0
    1692 PROT 104  MET  HA   HB1    0.090000        1.0080           0
    1693 PROT 104  MET  CB   CT2   -0.180000       12.0110           0
    1694 PROT 104  MET  HB1  HA2    0.090000        1.0080           0
    1695 PROT 104  MET  HB2  HA2    0.090000        1.0080           0
    1696 PROT 104  MET  CG   CT2   -0.140000       12.0110           0
    1697 PROT 104  MET  HG1  HA2    0.090000        1.0080           0
    1698 PROT 104  MET  HG2  HA2    0.090000        1.0080           0
    1699 PROT 104  MET  SD   S     -0.090000       32.0600           0
    1700 PROT 104  MET  CE   CT3   -0.220000       12.0110           0
    1701 PROT 104  MET  HE1  HA3    0.090000        1.0080           0
    1702 PROT 104  MET  HE2  HA3    0.090000        1.0080           0
    1703 PROT 104  MET  HE3  HA3    0.090000        1.0080           0
    1704 PROT 104  MET  C    C      0.510000       12.0110           0
    1705 PROT 104  MET  O    O     -0.510000       15.9990           0
    1706 PROT 105  GLU  N    NH1   -0.470000       14.0070           0
    1707 PROT 105  GLU  HN   H      0.310000        1.0080           0
    1708 PROT 105  GLU  CA   CT1    0.070000       12.0110           0
    1709 PROT 105  GLU  HA   HB1    0.090000        1.0080           0
    1710 PROT 105  GLU  CB   CT2A  -0.180000       12.0110           0
    1711 PROT 105  GLU  HB1  HA2    0.090000        1.0080           0
    1712 PROT 105  GLU  HB2  HA2    0.090000        1.0080           0
    1713 PROT 105  GLU  CG   CT2   -0.280000       12.0110           0
    1714 PROT 105  GLU  HG1  HA2    0.090000        1.0080           0
    1715 PROT 105  GLU  HG2  HA2    0.090000        1.0080           0
    1716 PROT 105  GLU  CD   CC     0.620000       12.0110           0
    1717 PROT 105  GLU  OE1  OC    -0.760000       15.9990           0
    1718 PROT 105  GLU  OE2  OC    -0.760000       15.9990           0
    1719 PROT 105  GLU  C    C      0.510000       12.0110           0
    1720 PROT 105  GLU  O    O     -0.510000       15.9990           0
    1721 PROT 106  PRO  N    N     -0.290000       14.0070           0
    1722 PROT 106  PRO  CD   CP3    0.000000       12.0110           0
    1723 PROT 106  PRO  HD1  HA2    0.090000        1.0080           0
    1724 PROT 106  PRO  HD2  HA2    0.090000        1.0080           0
    1725 PROT 106  PRO  CA   CP1    0.020000       12.0110           0
    1726 PROT 106  PRO  HA   HB1    0.090000        1.0080           0
    1727 PROT 106  PRO  CB   CP2   -0.180000       12.0110           0
    1728 PROT 106  PRO  HB1  HA2    0.090000        1.0080           0
    1729 PROT 106  PRO  HB2  HA2    0.090000        1.0080           0
    1730 PROT 106  PRO  CG   CP2   -0.180000       12.0110           0
    1731 PROT 106  PRO  HG1  HA2    0.090000        1.0080           0
    1732 PROT 106  PRO  HG2  HA2    0.090000        1.0080           0
    1733 PROT 106  PRO  C    C      0.510000       12.0110           0
    1734 PROT 106  PRO  O    O     -0.510000       15.9990           0
    1735 PROT 107  PHE  N    NH1   -0.470000       14.0070           0
    1736 PROT 107  PHE  HN   H      0.310000        1.0080           0
    1737 PROT 107  PHE  CA   CT1    0.070000       12.0110           0
    1738 PROT 107  PHE  HA   HB1    0.090000        1.0080           0
    1739 PROT 107  PHE  CB   CT2   -0.180000       12.0110           0
    1740 PROT 107  PHE  HB1  HA2    0.090000        1.0080           0
    1741 PROT 107  PHE  HB2  HA2    0.090000        1.0080           0
    1742 PROT 107  PHE  CG   CA     0.000000       12.0110           0
    1743 PROT 107  PHE  CD1  CA    -0.115000       12.0110           0
    1744 PROT 107  PHE  HD1  HP     0.115000        1.0080           0
    1745 PROT 107  PHE  CE1  CA    -0.115000       12.0110           0
    1746 PROT 107  PHE  HE1  HP     0.115000        1.0080           0
    1747 PROT 107  PHE  CZ   CA    -0.115000       12.0110           0
    1748 PROT 107  PHE  HZ   HP     0.115000        1.0080           0
    1749 PROT 107  PHE  CD2  CA    -0.115000       12.0110           0
    1750 PROT 107  PHE  HD2  HP     0.115000        1.0080           0
    1751 PROT 107  PHE  CE2  CA    -0.115000       12.0110           0
    1752 PROT 107  PHE  HE2  HP     0.115000        1.0080           0
    1753 PROT 107  PHE  C    C      0.510000       12.0110           0
    1754 PROT 107  PHE  O    O     -0.510000       15.9990           0
    1755 PROT 108  TYR  N    NH1   -0.470000       14.0070           0
    1756 PROT 108  TYR  HN   H      0.310000        1.0080           0
    1757 PROT 108  TYR  CA   CT1    0.070000       12.0110           0
    1758 PROT 108  TYR  HA   HB1    0.090000        1.0080           0
    1759 PROT 108  TYR  CB   CT2   -0.180000       12.0110           0
    1760 PROT 108  TYR  HB1  HA2    0.090000        1.0080           0
    1761 PROT 108  TYR  HB2  HA2    0.090000        1.0080           0
    1762 PROT 108  TYR  CG   CA     0.000000       12.0110           0
    1763 PROT 108  TYR  CD1  CA    -0.115000       12.0110           0
    1764 PROT 108  TYR  HD1  HP     0.115000        1.0080           0
    1765 PROT 108  TYR  CE1  CA    -0.115000       12.0110           0
    1766 PROT 108  TYR  HE1  HP     0.115000        1.0080           0
    1767 PROT 108  TYR  CZ   CA     0.110000       12.0110           0
    1768 PROT 108  TYR  OH   OH1   -0.540000       15.9990           0
    1769 PROT 108  TYR  HH   H      0.430000        1.0080           0
    1770 PROT 108  TYR  CD2  CA    -0.115000       12.0110           0
    1771 PROT 108  TYR  HD2  HP     0.115000        1.0080           0
    1772 PROT 108  TYR  CE2  CA    -0.115000       12.0110           0
    1773 PROT 108  TYR  HE2  HP     0.115000        1.0080           0
    1774 PROT 108  TYR  C    C      0.510000       12.0110           0
    1775 PROT 108  TYR  O    O     -0.510000       15.9990           0
    1776 PROT 109  LYS  N    NH1   -0.470000       14.0070           0
    1777 PROT 109  LYS  HN   H      0.310000        1.0080           0
    1778 PROT 109  LYS  CA   CT1    0.070000       12.0110           0
    1779 PROT 109  LYS  HA   HB1    0.090000        1.0080           0
    1780 PROT 109  LYS  CB   CT2   -0.180000       12.0110           0
    1781 PROT 109  LYS  HB1  HA2    0.090000        1.0080           0
    1782 PROT 109  LYS  HB2  HA2    0.090000        1.0080           0
    1783 PROT 109  LYS  CG   CT2   -0.180000       12.0110           0
    1784 PROT 109  LYS  HG1  HA2    0.090000        1.0080           0
    1785 PROT 109  LYS  HG2  HA2    0.090000        1.0080           0
    1786 PROT 109  LYS  CD   CT2   -0.180000       12.0110           0
    1787 PROT 109  LYS  HD1  HA2    0.090000        1.0080           0
    1788 PROT 109  LYS  HD2  HA2    0.090000        1.0080           0
    1789 PROT 109  LYS  CE   CT2    0.210000       12.0110           0
    1790 PROT 109  LYS  HE1  HA2    0.050000        1.0080           0
    1791 PROT 109  LYS  HE2  HA2    0.050000        1.0080           0
    1792 PROT 109  LYS  NZ   NH3   -0.300000       14.0070           0
    1793 PROT 109  LYS  HZ1  HC     0.330000        1.0080           0
    1794 PROT 109  LYS  HZ2  HC     0.330000        1.0080           0
    1795 PROT 109  LYS  HZ3  HC     0.330000        1.0080           0
    1796 PROT 109  LYS  C    C      0.510000       12.0110           0
    1797 PROT 109  LYS  O    O     -0.510000       15.9990           0
    1798 PROT 110  GLU  N    NH1   -0.470000       14.0070           0
    1799 PROT 110  GLU  HN   H      0.310000        1.0080           0
    1800 PROT 110  GLU  CA   CT1    0.070000       12.0110           0
    1801 PROT 110  GLU  HA   HB1    0.090000        1.0080           0
    1802 PROT 110  GLU  CB   CT2A  -0.180000       12.0110           0
    1803 PROT 110  GLU  HB1  HA2    0.090000        1.0080           0
    1804 PROT 110  GLU  HB2  HA2    0.090000        1.0080           0
    1805 PROT 110  GLU  CG   CT2   -0.280000       12.0110           0
    1806 PROT 110  GLU  HG1  HA2    0.090000        1.0080           0
    1807 PROT 110  GLU  HG2  HA2    0.090000        1.0080           0
    1808 PROT 110  GLU  CD   CC     0.620000       12.0110           0
    1809 PROT 110  GLU  OE1  OC    -0.760000       15.9990           0
    1810 PROT 110  GLU  OE2  OC    -0.760000       15.9990           0
    1811 PROT 110  GLU  C    C      0.510000       12.0110           0
    1812 PROT 110  GLU  O    O     -0.510000       15.9990           0
    1813 PROT 111  MET  N    NH1   -0.470000       14.0070           0
    1814 PROT 111  MET  HN   H      0.310000        1.0080           0
    1815 PROT 111  MET  CA   CT1    0.070000       12.0110           0
    1816 PROT 111  MET  HA   HB1    0.090000        1.0080           0
    1817 PROT 111  MET  CB   CT2   -0.180000       12.0110           0
    1818 PROT 111  MET  HB1  HA2    0.090000        1.0080           0
    1819 PROT 111  MET  HB2  HA2    0.090000        1.0080           0
    1820 PROT 111  MET  CG   CT2   -0.140000       12.0110           0
    1821 PROT 111  MET  HG1  HA2    0.090000        1.0080           0
    1822 PROT 111  MET  HG2  HA2    0.090000        1.0080           0
    1823 PROT 111  MET  SD   S     -0.090000       32.0600           0
    1824 PROT 111  MET  CE   CT3   -0.220000       12.0110           0
    1825 PROT 111  MET  HE1  HA3    0.090000        1.0080           0
    1826 PROT 111  MET  HE2  HA3    0.090000        1.0080           0
    1827 PROT 111  MET  HE3  HA3    0.090000        1.0080           0
    1828 PROT 111  MET  C    C      0.510000       12.0110           0
    1829 PROT 111  MET  O    O     -0.510000       15.9990           0
    1830 PROT 112  GLU  N    NH1   -0.470000       14.0070           0
    1831 PROT 112  GLU  HN   H      0.310000        1.0080           0
    1832 PROT 112  GLU  CA   CT1    0.070000       12.0110           0
    1833 PROT 112  GLU  HA   HB1    0.090000        1.0080           0
    1834 PROT 112  GLU  CB   CT2A  -0.180000       12.0110           0
    1835 PROT 112  GLU  HB1  HA2    0.090000        1.0080           0
    1836 PROT 112  GLU  HB2  HA2    0.090000        1.0080           0
    1837 PROT 112  GLU  CG   CT2   -0.280000       12.0110           0
    1838 PROT 112  GLU  HG1  HA2    0.090000        1.0080           0
    1839 PROT 112  GLU  HG2  HA2    0.090000        1.0080           0
    1840 PROT 112  GLU  CD   CC     0.620000       12.0110           0
    1841 PROT 112  GLU  OE1  OC    -0.760000       15.9990           0
    1842 PROT 112  GLU  OE2  OC    -0.760000       15.9990           0
    1843 PROT 112  GLU  C    C      0.510000       12.0110           0
    1844 PROT 112  GLU  O    O     -0.510000       15.9990           0
    1845 PROT 113  ALA  N    NH1   -0.470000       14.0070           0
    1846 PROT 113  ALA  HN   H      0.310000        1.0080           0
    1847 PROT 113  ALA  CA   CT1    0.070000       12.0110           0
    1848 PROT 113  ALA  HA   HB1    0.090000        1.0080           0
    1849 PROT 113  ALA  CB   CT3   -0.270000       12.0110           0
    1850 PROT 113  ALA  HB1  HA3    0.090000        1.0080           0
    1851 PROT 113  ALA  HB2  HA3    0.090000        1.0080           0
    1852 PROT 113  ALA  HB3  HA3    0.090000        1.0080           0
    1853 PROT 113  ALA  C    C      0.510000       12.0110           0
    1854 PROT 113  ALA  O    O     -0.510000       15.9990           0
    1855 PROT 114  ASN  N    NH1   -0.470000       14.0070           0
    1856 PROT 114  ASN  HN   H      0.310000        1.0080           0
    1857 PROT 114  ASN  CA   CT1    0.070000       12.0110           0
    1858 PROT 114  ASN  HA   HB1    0.090000        1.0080           0
    1859 PROT 114  ASN  CB   CT2   -0.180000       12.0110           0
    1860 PROT 114  ASN  HB1  HA2    0.090000        1.0080           0
    1861 PROT 114  ASN  HB2  HA2    0.090000        1.0080           0
    1862 PROT 114  ASN  CG   CC     0.550000       12.0110           0
    1863 PROT 114  ASN  OD1  O     -0.550000       15.9990           0
    1864 PROT 114  ASN  ND2  NH2   -0.620000       14.0070           0
    1865 PROT 114  ASN  HD21 H      0.320000        1.0080           0
    1866 PROT 114  ASN  HD22 H      0.300000        1.0080           0
    1867 PROT 114  ASN  C    C      0.510000       12.0110           0
    1868 PROT 114  ASN  O    O     -0.510000       15.9990           0
    1869 PROT 115  ILE  N    NH1   -0.470000       14.0070           0
    1870 PROT 115  ILE  HN   H      0.310000        1.0080           0
    1871 PROT 115  ILE  CA   CT1    0.070000       12.0110           0
    1872 PROT 115  ILE  HA   HB1    0.090000        1.0080           0
    1873 PROT 115  ILE  CB   CT1   -0.090000       12.0110           0
    1874 PROT 115  ILE  HB   HA1    0.090000        1.0080           0
    1875 PROT 115  ILE  CG2  CT3   -0.270000       12.0110           0
    1876 PROT 115  ILE  HG21 HA3    0.090000        1.0080           0
    1877 PROT 115  ILE  HG22 HA3    0.090000        1.0080           0
    1878 PROT 115  ILE  HG23 HA3    0.090000        1.0080           0
    1879 PROT 115  ILE  CG1  CT2   -0.180000       12.0110           0
    1880 PROT 115  ILE  HG11 HA2    0.090000        1.0080           0
    1881 PROT 115  ILE  HG12 HA2    0.090000        1.0080           0
    1882 PROT 115  ILE  CD   CT3   -0.270000       12.0110           0
    1883 PROT 115  ILE  HD1  HA3    0.090000        1.0080           0
    1884 PROT 115  ILE  HD2  HA3    0.090000        1.0080           0
    1885 PROT 115  ILE  HD3  HA3    0.090000        1.0080           0
    1886 PROT 115  ILE  C    C      0.510000       12.0110           0
    1887 PROT 115  ILE  O    O     -0.510000       15.9990           0
    1888 PROT 116  GLN  N    NH1   -0.470000       14.0070           0
    1889 PROT 116  GLN  HN   H      0.310000        1.0080           0
    1890 PROT 116  GLN  CA   CT1    0.070000       12.0110           0
    1891 PROT 116  GLN  HA   HB1    0.090000        1.0080           0
    1892 PROT 116  GLN  CB   CT2   -0.180000       12.0110           0
    1893 PROT 116  GLN  HB1  HA2    0.090000        1.0080           0
    1894 PROT 116  GLN  HB2  HA2    0.090000        1.0080           0
    1895 PROT 116  GLN  CG   CT2   -0.180000       12.0110           0
    1896 PROT 116  GLN  HG1  HA2    0.090000        1.0080           0
    1897 PROT 116  GLN  HG2  HA2    0.090000        1.0080           0
    1898 PROT 116  GLN  CD   CC     0.550000       12.0110           0
    1899 PROT 116  GLN  OE1  O     -0.550000       15.9990           0
    1900 PROT 116  GLN  NE2  NH2   -0.620000       14.0070           0
    1901 PROT 116  GLN  HE21 H      0.320000        1.0080           0
    1902 PROT 116  GLN  HE22 H      0.300000        1.0080           0
    1903 PROT 116  GLN  C    C      0.510000       12.0110           0
    1904 PROT 116  GLN  O    O     -0.510000       15.9990           0
    1905 PROT 117  CYS  N    NH1   -0.470000       14.0070           0
    1906 PROT 117  CYS  HN   H      0.310000        1.0080           0
    1907 PROT 117  CYS  CA   CT1    0.070000       12.0110           0
    1908 PROT 117  CYS  HA   HB1    0.090000        1.0080           0
    1909 PROT 117  CYS  CB   CT2   -0.110000       12.0110           0
    1910 PROT 117  CYS  HB1  HA2    0.090000        1.0080           0
    1911 PROT 117  CYS  HB2  HA2    0.090000        1.0080           0
    1912 PROT 117  CYS  SG   S     -0.230000       32.0600           0
    1913 PROT 117  CYS  HG1  HS     0.160000        1.0080           0
    1914 PROT 117  CYS  C    C      0.510000       12.0110           0
    1915 PROT 117  CYS  O    O     -0.510000       15.9990           0
    1916 PROT 118  LEU  N    NH1   -0.470000       14.0070           0
    1917 PROT 118  LEU  HN   H      0.310000        1.0080           0
    1918 PROT 118  LEU  CA   CT1    0.070000       12.0110           0
    1919 PROT 118  LEU  HA   HB1    0.090000        1.0080           0
    1920 PROT 118  LEU  CB   CT2   -0.180000       12.0110           0
    1921 PROT 118  LEU  HB1  HA2    0.090000        1.0080           0
    1922 PROT 118  LEU  HB2  HA2    0.090000        1.0080           0
    1923 PROT 118  LEU  CG   CT1   -0.090000       12.0110           0
    1924 PROT 118  LEU  HG   HA1    0.090000        1.0080           0
    1925 PROT 118  LEU  CD1  CT3   -0.270000       12.0110           0
    1926 PROT 118  LEU  HD11 HA3    0.090000        1.0080           0
    1927 PROT 118  LEU  HD12 HA3    0.090000        1.0080           0
    1928 PROT 118  LEU  HD13 HA3    0.090000        1.0080           0
    1929 PROT 118  LEU  CD2  CT3   -0.270000       12.0110           0
    1930 PROT 118  LEU  HD21 HA3    0.090000        1.0080           0
    1931 PROT 118  LEU  HD22 HA3    0.090000        1.0080           0
    1932 PROT 118  LEU  HD23 HA3    0.090000        1.0080           0
    1933 PROT 118  LEU  C    C      0.510000       12.0110           0
    1934 PROT 118  LEU  O    O     -0.510000       15.9990           0
    1935 PROT 119  GLY  N    NH1   -0.470000       14.0070           0
    1936 PROT 119  GLY  HN   H      0.310000        1.0080           0
    1937 PROT 119  GLY  CA   CT2   -0.020000       12.0110           0
    1938 PROT 119  GLY  HA1  HB2    0.090000        1.0080           0
    1939 PROT 119  GLY  HA2  HB2    0.090000        1.0080           0
    1940 PROT 119  GLY  C    C      0.510000       12.0110           0
    1941 PROT 119  GLY  O    O     -0.510000       15.9990           0
    1942 PROT 120  ALA  N    NH1   -0.470000       14.0070           0
    1943 PROT 120  ALA  HN   H      0.310000        1.0080           0
    1944 PROT 120  ALA  CA   CT1    0.070000       12.0110           0
    1945 PROT 120  ALA  HA   HB1    0.090000        1.0080           0
    1946 PROT 120  ALA  CB   CT3   -0.270000       12.0110           0
    1947 PROT 120  ALA  HB1  HA3    0.090000        1.0080           0
    1948 PROT 120  ALA  HB2  HA3    0.090000        1.0080           0
    1949 PROT 120  ALA  HB3  HA3    0.090000        1.0080           0
    1950 PROT 120  ALA  C    C      0.510000       12.0110           0
    1951 PROT 120  ALA  O    O     -0.510000       15.9990           0
    1952 PROT 121  GLU  N    NH1   -0.470000       14.0070           0
    1953 PROT 121  GLU  HN   H      0.310000        1.0080           0
    1954 PROT 121  GLU  CA   CT1    0.070000       12.0110           0
    1955 PROT 121  GLU  HA   HB1    0.090000        1.0080           0
    1956 PROT 121  GLU  CB   CT2A  -0.180000       12.0110           0
    1957 PROT 121  GLU  HB1  HA2    0.090000        1.0080           0
    1958 PROT 121  GLU  HB2  HA2    0.090000        1.0080           0
    1959 PROT 121  GLU  CG   CT2   -0.280000       12.0110           0
    1960 PROT 121  GLU  HG1  HA2    0.090000        1.0080           0
    1961 PROT 121  GLU  HG2  HA2    0.090000        1.0080           0
    1962 PROT 121  GLU  CD   CC     0.620000       12.0110           0
    1963 PROT 121  GLU  OE1  OC    -0.760000       15.9990           0
    1964 PROT 121  GLU  OE2  OC    -0.760000       15.9990           0
    1965 PROT 121  GLU  C    C      0.510000       12.0110           0
    1966 PROT 121  GLU  O    O     -0.510000       15.9990           0
    1967 PROT 122  LEU  N    NH1   -0.470000       14.0070           0
    1968 PROT 122  LEU  HN   H      0.310000        1.0080           0
    1969 PROT 122  LEU  CA   CT1    0.070000       12.0110           0
    1970 PROT 122  LEU  HA   HB1    0.090000        1.0080           0
    1971 PROT 122  LEU  CB   CT2   -0.180000       12.0110           0
    1972 PROT 122  LEU  HB1  HA2    0.090000        1.0080           0
    1973 PROT 122  LEU  HB2  HA2    0.090000        1.0080           0
    1974 PROT 122  LEU  CG   CT1   -0.090000       12.0110           0
    1975 PROT 122  LEU  HG   HA1    0.090000        1.0080           0
    1976 PROT 122  LEU  CD1  CT3   -0.270000       12.0110           0
    1977 PROT 122  LEU  HD11 HA3    0.090000        1.0080           0
    1978 PROT 122  LEU  HD12 HA3    0.090000        1.0080           0
    1979 PROT 122  LEU  HD13 HA3    0.090000        1.0080           0
    1980 PROT 122  LEU  CD2  CT3   -0.270000       12.0110           0
    1981 PROT 122  LEU  HD21 HA3    0.090000        1.0080           0
    1982 PROT 122  LEU  HD22 HA3    0.090000        1.0080           0
    1983 PROT 122  LEU  HD23 HA3    0.090000        1.0080           0
    1984 PROT 122  LEU  C    C      0.510000       12.0110           0
    1985 PROT 122  LEU  O    O     -0.510000       15.9990           0
    1986 PROT 123  GLY  N    NH1   -0.470000       14.0070           0
    1987 PROT 123  GLY  HN   H      0.310000        1.0080           0
    1988 PROT 123  GLY  CA   CT2   -0.020000       12.0110           0
    1989 PROT 123  GLY  HA1  HB2    0.090000        1.0080           0
    1990 PROT 123  GLY  HA2  HB2    0.090000        1.0080           0
    1991 PROT 123  GLY  C    C      0.510000       12.0110           0
    1992 PROT 123  GLY  O    O     -0.510000       15.9990           0
    1993 PROT 124  PHE  N    NH1   -0.470000       14.0070           0
    1994 PROT 124  PHE  HN   H      0.310000        1.0080           0
    1995 PROT 124  PHE  CA   CT1    0.070000       12.0110           0
    1996 PROT 124  PHE  HA   HB1    0.090000        1.0080           0
    1997 PROT 124  PHE  CB   CT2   -0.180000       12.0110           0
    1998 PROT 124  PHE  HB1  HA2    0.090000        1.0080           0
    1999 PROT 124  PHE  HB2  HA2    0.090000        1.0080           0
    2000 PROT 124  PHE  CG   CA     0.000000       12.0110           0
    2001 PROT 124  PHE  CD1  CA    -0.115000       12.0110           0
    2002 PROT 124  PHE  HD1  HP     0.115000        1.0080           0
    2003 PROT 124  PHE  CE1  CA    -0.115000       12.0110           0
    2004 PROT 124  PHE  HE1  HP     0.115000        1.0080           0
    2005 PROT 124  PHE  CZ   CA    -0.115000       12.0110           0
    2006 PROT 124  PHE  HZ   HP     0.115000        1.0080           0
    2007 PROT 124  PHE  CD2  CA    -0.115000       12.0110           0
    2008 PROT 124  PHE  HD2  HP     0.115000        1.0080           0
    2009 PROT 124  PHE  CE2  CA    -0.115000       12.0110           0
    2010 PROT 124  PHE  HE2  HP     0.115000        1.0080           0
    2011 PROT 124  PHE  C    C      0.510000       12.0110           0
    2012 PROT 124  PHE  O    O     -0.510000       15.9990           0
    2013 PROT 125  GLU  N    NH1   -0.470000       14.0070           0
    2014 PROT 125  GLU  HN   H      0.310000        1.0080           0
    2015 PROT 125  GLU  CA   CT1    0.070000       12.0110           0
    2016 PROT 125  GLU  HA   HB1    0.090000        1.0080           0
    2017 PROT 125  GLU  CB   CT2A  -0.180000       12.0110           0
    2018 PROT 125  GLU  HB1  HA2    0.090000        1.0080           0
    2019 PROT 125  GLU  HB2  HA2    0.090000        1.0080           0
    2020 PROT 125  GLU  CG   CT2   -0.280000       12.0110           0
    2021 PROT 125  GLU  HG1  HA2    0.090000        1.0080           0
    2022 PROT 125  GLU  HG2  HA2    0.090000        1.0080           0
    2023 PROT 125  GLU  CD   CC     0.620000       12.0110           0
    2024 PROT 125  GLU  OE1  OC    -0.760000       15.9990           0
    2025 PROT 125  GLU  OE2  OC    -0.760000       15.9990           0
    2026 PROT 125  GLU  C    C      0.510000       12.0110           0
    2027 PROT 125  GLU  O    O     -0.510000       15.9990           0
    2028 PROT 126  VAL  N    NH1   -0.470000       14.0070           0
    2029 PROT 126  VAL  HN   H      0.310000        1.0080           0
    2030 PROT 126  VAL  CA   CT1    0.070000       12.0110           0
    2031 PROT 126  VAL  HA   HB1    0.090000        1.0080           0
    2032 PROT 126  VAL  CB   CT1   -0.090000       12.0110           0
    2033 PROT 126  VAL  HB   HA1    0.090000        1.0080           0
    2034 PROT 126  VAL  CG1  CT3   -0.270000       12.0110           0
    2035 PROT 126  VAL  HG11 HA3    0.090000        1.0080           0
    2036 PROT 126  VAL  HG12 HA3    0.090000        1.0080           0
    2037 PROT 126  VAL  HG13 HA3    0.090000        1.0080           0
    2038 PROT 126  VAL  CG2  CT3   -0.270000       12.0110           0
    2039 PROT 126  VAL  HG21 HA3    0.090000        1.0080           0
    2040 PROT 126  VAL  HG22 HA3    0.090000        1.0080           0
    2041 PROT 126  VAL  HG23 HA3    0.090000        1.0080           0
    2042 PROT 126  VAL  C    C      0.510000       12.0110           0
    2043 PROT 126  VAL  O    O     -0.510000       15.9990           0
    2044 PROT 127  LEU  N    NH1   -0.470000       14.0070           0
    2045 PROT 127  LEU  HN   H      0.310000        1.0080           0
    2046 PROT 127  LEU  CA   CT1    0.070000       12.0110           0
    2047 PROT 127  LEU  HA   HB1    0.090000        1.0080           0
    2048 PROT 127  LEU  CB   CT2   -0.180000       12.0110           0
    2049 PROT 127  LEU  HB1  HA2    0.090000        1.0080           0
    2050 PROT 127  LEU  HB2  HA2    0.090000        1.0080           0
    2051 PROT 127  LEU  CG   CT1   -0.090000       12.0110           0
    2052 PROT 127  LEU  HG   HA1    0.090000        1.0080           0
    2053 PROT 127  LEU  CD1  CT3   -0.270000       12.0110           0
    2054 PROT 127  LEU  HD11 HA3    0.090000        1.0080           0
    2055 PROT 127  LEU  HD12 HA3    0.090000        1.0080           0
    2056 PROT 127  LEU  HD13 HA3    0.090000        1.0080           0
    2057 PROT 127  LEU  CD2  CT3   -0.270000       12.0110           0
    2058 PROT 127  LEU  HD21 HA3    0.090000        1.0080           0
    2059 PROT 127  LEU  HD22 HA3    0.090000        1.0080           0
    2060 PROT 127  LEU  HD23 HA3    0.090000        1.0080           0
    2061 PROT 127  LEU  C    C      0.510000       12.0110           0
    2062 PROT 127  LEU  O    O     -0.510000       15.9990           0
    2063 PROT 128  SER  N    NH1   -0.470000       14.0070           0
    2064 PROT 128  SER  HN   H      0.310000        1.0080           0
    2065 PROT 128  SER  CA   CT1    0.070000       12.0110           0
    2066 PROT 128  SER  HA   HB1    0.090000        1.0080           0
    2067 PROT 128  SER  CB   CT2    0.050000       12.0110           0
    2068 PROT 128  SER  HB1  HA2    0.090000        1.0080           0
    2069 PROT 128  SER  HB2  HA2    0.090000        1.0080           0
    2070 PROT 128  SER  OG   OH1   -0.660000       15.9990           0
    2071 PROT 128  SER  HG1  H      0.430000        1.0080           0
    2072 PROT 128  SER  C    C      0.510000       12.0110           0
    2073 PROT 128  SER  O    O     -0.510000       15.9990           0
    2074 PROT 129  LEU  N    NH1   -0.470000       14.0070           0
    2075 PROT 129  LEU  HN   H      0.310000        1.0080           0
    2076 PROT 129  LEU  CA   CT1    0.070000       12.0110           0
    2077 PROT 129  LEU  HA   HB1    0.090000        1.0080           0
    2078 PROT 129  LEU  CB   CT2   -0.180000       12.0110           0
    2079 PROT 129  LEU  HB1  HA2    0.090000        1.0080           0
    2080 PROT 129  LEU  HB2  HA2    0.090000        1.0080           0
    2081 PROT 129  LEU  CG   CT1   -0.090000       12.0110           0
    2082 PROT 129  LEU  HG   HA1    0.090000        1.0080           0
    2083 PROT 129  LEU  CD1  CT3   -0.270000       12.0110           0
    2084 PROT 129  LEU  HD11 HA3    0.090000        1.0080           0
    2085 PROT 129  LEU  HD12 HA3    0.090000        1.0080           0
    2086 PROT 129  LEU  HD13 HA3    0.090000        1.0080           0
    2087 PROT 129  LEU  CD2  CT3   -0.270000       12.0110           0
    2088 PROT 129  LEU  HD21 HA3    0.090000        1.0080           0
    2089 PROT 129  LEU  HD22 HA3    0.090000        1.0080           0
    2090 PROT 129  LEU  HD23 HA3    0.090000        1.0080           0
    2091 PROT 129  LEU  C    C      0.510000       12.0110           0
    2092 PROT 129  LEU  O    O     -0.510000       15.9990           0
    2093 PROT 130  GLY  N    NH1   -0.470000       14.0070           0
    2094 PROT 130  GLY  HN   H      0.310000        1.0080           0
    2095 PROT 130  GLY  CA   CT2   -0.020000       12.0110           0
    2096 PROT 130  GLY  HA1  HB2    0.090000        1.0080           0
    2097 PROT 130  GLY  HA2  HB2    0.090000        1.0080           0
    2098 PROT 130  GLY  C    C      0.510000       12.0110           0
    2099 PROT 130  GLY  O    O     -0.510000       15.9990           0
    2100 PROT 131  SER  N    NH1   -0.470000       14.0070           0
    2101 PROT 131  SER  HN   H      0.310000        1.0080           0
    2102 PROT 131  SER  CA   CT1    0.070000       12.0110           0
    2103 PROT 131  SER  HA   HB1    0.090000        1.0080           0
    2104 PROT 131  SER  CB   CT2    0.050000       12.0110           0
    2105 PROT 131  SER  HB1  HA2    0.090000        1.0080           0
    2106 PROT 131  SER  HB2  HA2    0.090000        1.0080           0
    2107 PROT 131  SER  OG   OH1   -0.660000       15.9990           0
    2108 PROT 131  SER  HG1  H      0.430000        1.0080           0
    2109 PROT 131  SER  C    C      0.510000       12.0110           0
    2110 PROT 131  SER  O    O     -0.510000       15.9990           0
    2111 PROT 132  HSD  N    NH1   -0.470000       14.0070           0
    2112 PROT 132  HSD  HN   H      0.310000        1.0080           0
    2113 PROT 132  HSD  CA   CT1    0.070000       12.0110           0
    2114 PROT 132  HSD  HA   HB1    0.090000        1.0080           0
    2115 PROT 132  HSD  CB   CT2   -0.090000       12.0110           0
    2116 PROT 132  HSD  HB1  HA2    0.090000        1.0080           0
    2117 PROT 132  HSD  HB2  HA2    0.090000        1.0080           0
    2118 PROT 132  HSD  ND1  NR1   -0.360000       14.0070           0
    2119 PROT 132  HSD  HD1  H      0.320000        1.0080           0
    2120 PROT 132  HSD  CG   CPH1  -0.050000       12.0110           0
    2121 PROT 132  HSD  CE1  CPH2   0.250000       12.0110           0
    2122 PROT 132  HSD  HE1  HR1    0.130000        1.0080           0
    2123 PROT 132  HSD  NE2  NR2   -0.700000       14.0070           0
    2124 PROT 132  HSD  CD2  CPH1   0.220000       12.0110           0
    2125 PROT 132  HSD  HD2  HR3    0.100000        1.0080           0
    2126 PROT 132  HSD  C    C      0.510000       12.0110           0
    2127 PROT 132  HSD  O    O     -0.510000       15.9990           0
    2128 PROT 133  SER  N    NH1   -0.470000       14.0070           0
    2129 PROT 133  SER  HN   H      0.310000        1.0080           0
    2130 PROT 133  SER  CA   CT1    0.070000       12.0110           0
    2131 PROT 133  SER  HA   HB1    0.090000        1.0080           0
    2132 PROT 133  SER  CB   CT2    0.050000       12.0110           0
    2133 PROT 133  SER  HB1  HA2    0.090000        1.0080           0
    2134 PROT 133  SER  HB2  HA2    0.090000        1.0080           0
    2135 PROT 133  SER  OG   OH1   -0.660000       15.9990           0
    2136 PROT 133  SER  HG1  H      0.430000        1.0080           0
    2137 PROT 133  SER  C    C      0.510000       12.0110           0
    2138 PROT 133  SER  O    O     -0.510000       15.9990           0
    2139 PROT 134  LEU  N    NH1   -0.470000       14.0070           0
    2140 PROT 134  LEU  HN   H      0.310000        1.0080           0
    2141 PROT 134  LEU  CA   CT1    0.070000       12.0110           0
    2142 PROT 134  LEU  HA   HB1    0.090000        1.0080           0
    2143 PROT 134  LEU  CB   CT2   -0.180000       12.0110           0
    2144 PROT 134  LEU  HB1  HA2    0.090000        1.0080           0
    2145 PROT 134  LEU  HB2  HA2    0.090000        1.0080           0
    2146 PROT 134  LEU  CG   CT1   -0.090000       12.0110           0
    2147 PROT 134  LEU  HG   HA1    0.090000        1.0080           0
    2148 PROT 134  LEU  CD1  CT3   -0.270000       12.0110           0
    2149 PROT 134  LEU  HD11 HA3    0.090000        1.0080           0
    2150 PROT 134  LEU  HD12 HA3    0.090000        1.0080           0
    2151 PROT 134  LEU  HD13 HA3    0.090000        1.0080           0
    2152 PROT 134  LEU  CD2  CT3   -0.270000       12.0110           0
    2153 PROT 134  LEU  HD21 HA3    0.090000        1.0080           0
    2154 PROT 134  LEU  HD22 HA3    0.090000        1.0080           0
    2155 PROT 134  LEU  HD23 HA3    0.090000        1.0080           0
    2156 PROT 134  LEU  C    C      0.510000       12.0110           0
    2157 PROT 134  LEU  O    O     -0.510000       15.9990           0
    2158 PROT 135  TYR  N    NH1   -0.470000       14.0070           0
    2159 PROT 135  TYR  HN   H      0.310000        1.0080           0
    2160 PROT 135  TYR  CA   CT1    0.070000       12.0110           0
    2161 PROT 135  TYR  HA   HB1    0.090000        1.0080           0
    2162 PROT 135  TYR  CB   CT2   -0.180000       12.0110           0
    2163 PROT 135  TYR  HB1  HA2    0.090000        1.0080           0
    2164 PROT 135  TYR  HB2  HA2    0.090000        1.0080           0
    2165 PROT 135  TYR  CG   CA     0.000000       12.0110           0
    2166 PROT 135  TYR  CD1  CA    -0.115000       12.0110           0
    2167 PROT 135  TYR  HD1  HP     0.115000        1.0080           0
    2168 PROT 135  TYR  CE1  CA    -0.115000       12.0110           0
    2169 PROT 135  TYR  HE1  HP     0.115000        1.0080           0
    2170 PROT 135  TYR  CZ   CA     0.110000       12.0110           0
    2171 PROT 135  TYR  OH   OH1   -0.540000       15.9990           0
    2172 PROT 135  TYR  HH   H      0.430000        1.0080           0
    2173 PROT 135  TYR  CD2  CA    -0.115000       12.0110           0
    2174 PROT 135  TYR  HD2  HP     0.115000        1.0080           0
    2175 PROT 135  TYR  CE2  CA    -0.115000       12.0110           0
    2176 PROT 135  TYR  HE2  HP     0.115000        1.0080           0
    2177 PROT 135  TYR  C    C      0.510000       12.0110           0
    2178 PROT 135  TYR  O    O     -0.510000       15.9990           0
    2179 PROT 136  ASP  N    NH1   -0.470000       14.0070           0
    2180 PROT 136  ASP  HN   H      0.310000        1.0080           0
    2181 PROT 136  ASP  CA   CT1    0.070000       12.0110           0
    2182 PROT 136  ASP  HA   HB1    0.090000        1.0080           0
    2183 PROT 136  ASP  CB   CT2A  -0.280000       12.0110           0
    2184 PROT 136  ASP  HB1  HA2    0.090000        1.0080           0
    2185 PROT 136  ASP  HB2  HA2    0.090000        1.0080           0
    2186 PROT 136  ASP  CG   CC     0.620000       12.0110           0
    2187 PROT 136  ASP  OD1  OC    -0.760000       15.9990           0
    2188 PROT 136  ASP  OD2  OC    -0.760000       15.9990           0
    2189 PROT 136  ASP  C    C      0.510000       12.0110           0
    2190 PROT 136  ASP  O    O     -0.510000       15.9990           0
    2191 PROT 137  THR  N    NH1   -0.470000       14.0070           0
    2192 PROT 137  THR  HN   H      0.310000        1.0080           0
    2193 PROT 137  THR  CA   CT1    0.070000       12.0110           0
    2194 PROT 137  THR  HA   HB1    0.090000        1.0080           0
    2195 PROT 137  THR  CB   CT1    0.140000       12.0110           0
    2196 PROT 137  THR  HB   HA1    0.090000        1.0080           0
    2197 PROT 137  THR  OG1  OH1   -0.660000       15.9990           0
    2198 PROT 137  THR  HG1  H      0.430000        1.0080           0
    2199 PROT 137  THR  CG2  CT3   -0.270000       12.0110           0
    2200 PROT 137  THR  HG21 HA3    0.090000        1.0080           0
    2201 PROT 137  THR  HG22 HA3    0.090000        1.0080           0
    2202 PROT 137  THR  HG23 HA3    0.090000        1.0080           0
    2203 PROT 137  THR  C    C      0.510000       12.0110           0
    2204 PROT 137  THR  O    O     -0.510000       15.9990           0
    2205 PROT 138  GLN  N    NH1   -0.470000       14.0070           0
    2206 PROT 138  GLN  HN   H      0.310000        1.0080           0
    2207 PROT 138  GLN  CA   CT1    0.070000       12.0110           0
    2208 PROT 138  GLN  HA   HB1    0.090000        1.0080           0
    2209 PROT 138  GLN  CB   CT2   -0.180000       12.0110           0
    2210 PROT 138  GLN  HB1  HA2    0.090000        1.0080           0
    2211 PROT 138  GLN  HB2  HA2    0.090000        1.0080           0
    2212 PROT 138  GLN  CG   CT2   -0.180000       12.0110           0
    2213 PROT 138  GLN  HG1  HA2    0.090000        1.0080           0
    2214 PROT 138  GLN  HG2  HA2    0.090000        1.0080           0
    2215 PROT 138  GLN  CD   CC     0.550000       12.0110           0
    2216 PROT 138  GLN  OE1  O     -0.550000       15.9990           0
    2217 PROT 138  GLN  NE2  NH2   -0.620000       14.0070           0
    2218 PROT 138  GLN  HE21 H      0.320000        1.0080           0
    2219 PROT 138  GLN  HE22 H      0.300000        1.0080           0
    2220 PROT 138  GLN  C    C      0.510000       12.0110           0
    2221 PROT 138  GLN  O    O     -0.510000       15.9990           0
    2222 PROT 139  ARG  N    NH1   -0.470000       14.0070           0
    2223 PROT 139  ARG  HN   H      0.310000        1.0080           0
    2224 PROT 139  ARG  CA   CT1    0.070000       12.0110           0
    2225 PROT 139  ARG  HA   HB1    0.090000        1.0080           0
    2226 PROT 139  ARG  CB   CT2   -0.180000       12.0110           0
    2227 PROT 139  ARG  HB1  HA2    0.090000        1.0080           0
    2228 PROT 139  ARG  HB2  HA2    0.090000        1.0080           0
    2229 PROT 139  ARG  CG   CT2   -0.180000       12.0110           0
    2230 PROT 139  ARG  HG1  HA2    0.090000        1.0080           0
    2231 PROT 139  ARG  HG2  HA2    0.090000        1.0080           0
    2232 PROT 139  ARG  CD   CT2    0.200000       12.0110           0
    2233 PROT 139  ARG  HD1  HA2    0.090000        1.0080           0
    2234 PROT 139  ARG  HD2  HA2    0.090000        1.0080           0
    2235 PROT 139  ARG  NE   NC2   -0.700000       14.0070           0
    2236 PROT 139  ARG  HE   HC     0.440000        1.0080           0
    2237 PROT 139  ARG  CZ   C      0.640000       12.0110           0
    2238 PROT 139  ARG  NH1  NC2   -0.800000       14.0070           0
    2239 PROT 139  ARG  HH11 HC     0.460000        1.0080           0
    2240 PROT 139  ARG  HH12 HC     0.460000        1.0080           0
    2241 PROT 139  ARG  NH2  NC2   -0.800000       14.0070           0
    2242 PROT 139  ARG  HH21 HC     0.460000        1.0080           0
    2243 PROT 139  ARG  HH22 HC     0.460000        1.0080           0
    2244 PROT 139  ARG  C    C      0.510000       12.0110           0
    2245 PROT 139  ARG  O    O     -0.510000       15.9990           0
    2246 PROT 140  ILE  N    NH1   -0.470000       14.0070           0
    2247 PROT 140  ILE  HN   H      0.310000        1.0080           0
    2248 PROT 140  ILE  CA   CT1    0.070000       12.0110           0
    2249 PROT 140  ILE  HA   HB1    0.090000        1.0080           0
    2250 PROT 140  ILE  CB   CT1   -0.090000       12.0110           0
    2251 PROT 140  ILE  HB   HA1    0.090000        1.0080           0
    2252 PROT 140  ILE  CG2  CT3   -0.270000       12.0110           0
    2253 PROT 140  ILE  HG21 HA3    0.090000        1.0080           0
    2254 PROT 140  ILE  HG22 HA3    0.090000        1.0080           0
    2255 PROT 140  ILE  HG23 HA3    0.090000        1.0080           0
    2256 PROT 140  ILE  CG1  CT2   -0.180000       12.0110           0
    2257 PROT 140  ILE  HG11 HA2    0.090000        1.0080           0
    2258 PROT 140  ILE  HG12 HA2    0.090000        1.0080           0
    2259 PROT 140  ILE  CD   CT3   -0.270000       12.0110           0
    2260 PROT 140  ILE  HD1  HA3    0.090000        1.0080           0
    2261 PROT 140  ILE  HD2  HA3    0.090000        1.0080           0
    2262 PROT 140  ILE  HD3  HA3    0.090000        1.0080           0
    2263 PROT 140  ILE  C    C      0.510000       12.0110           0
    2264 PROT 140  ILE  O    O     -0.510000       15.9990           0
    2265 PROT 141  LEU  N    NH1   -0.470000       14.0070           0
    2266 PROT 141  LEU  HN   H      0.310000        1.0080           0
    2267 PROT 141  LEU  CA   CT1    0.070000       12.0110           0
    2268 PROT 141  LEU  HA   HB1    0.090000        1.0080           0
    2269 PROT 141  LEU  CB   CT2   -0.180000       12.0110           0
    2270 PROT 141  LEU  HB1  HA2    0.090000        1.0080           0
    2271 PROT 141  LEU  HB2  HA2    0.090000        1.0080           0
    2272 PROT 141  LEU  CG   CT1   -0.090000       12.0110           0
    2273 PROT 141  LEU  HG   HA1    0.090000        1.0080           0
    2274 PROT 141  LEU  CD1  CT3   -0.270000       12.0110           0
    2275 PROT 141  LEU  HD11 HA3    0.090000        1.0080           0
    2276 PROT 141  LEU  HD12 HA3    0.090000        1.0080           0
    2277 PROT 141  LEU  HD13 HA3    0.090000        1.0080           0
    2278 PROT 141  LEU  CD2  CT3   -0.270000       12.0110           0
    2279 PROT 141  LEU  HD21 HA3    0.090000        1.0080           0
    2280 PROT 141  LEU  HD22 HA3    0.090000        1.0080           0
    2281 PROT 141  LEU  HD23 HA3    0.090000        1.0080           0
    2282 PROT 141  LEU  C    C      0.510000       12.0110           0
    2283 PROT 141  LEU  O    O     -0.510000       15.9990           0
    2284 PROT 142  ASP  N    NH1   -0.470000       14.0070           0
    2285 PROT 142  ASP  HN   H      0.310000        1.0080           0
    2286 PROT 142  ASP  CA   CT1    0.070000       12.0110           0
    2287 PROT 142  ASP  HA   HB1    0.090000        1.0080           0
    2288 PROT 142  ASP  CB   CT2A  -0.280000       12.0110           0
    2289 PROT 142  ASP  HB1  HA2    0.090000        1.0080           0
    2290 PROT 142  ASP  HB2  HA2    0.090000        1.0080           0
    2291 PROT 142  ASP  CG   CC     0.620000       12.0110           0
    2292 PROT 142  ASP  OD1  OC    -0.760000       15.9990           0
    2293 PROT 142  ASP  OD2  OC    -0.760000       15.9990           0
    2294 PROT 142  ASP  C    C      0.510000       12.0110           0
    2295 PROT 142  ASP  O    O     -0.510000       15.9990           0
    2296 PROT 143  ILE  N    NH1   -0.470000       14.0070           0
    2297 PROT 143  ILE  HN   H      0.310000        1.0080           0
    2298 PROT 143  ILE  CA   CT1    0.070000       12.0110           0
    2299 PROT 143  ILE  HA   HB1    0.090000        1.0080           0
    2300 PROT 143  ILE  CB   CT1   -0.090000       12.0110           0
    2301 PROT 143  ILE  HB   HA1    0.090000        1.0080           0
    2302 PROT 143  ILE  CG2  CT3   -0.270000       12.0110           0
    2303 PROT 143  ILE  HG21 HA3    0.090000        1.0080           0
    2304 PROT 143  ILE  HG22 HA3    0.090000        1.0080           0
    2305 PROT 143  ILE  HG23 HA3    0.090000        1.0080           0
    2306 PROT 143  ILE  CG1  CT2   -0.180000       12.0110           0
    2307 PROT 143  ILE  HG11 HA2    0.090000        1.0080           0
    2308 PROT 143  ILE  HG12 HA2    0.090000        1.0080           0
    2309 PROT 143  ILE  CD   CT3   -0.270000       12.0110           0
    2310 PROT 143  ILE  HD1  HA3    0.090000        1.0080           0
    2311 PROT 143  ILE  HD2  HA3    0.090000        1.0080           0
    2312 PROT 143  ILE  HD3  HA3    0.090000        1.0080           0
    2313 PROT 143  ILE  C    C      0.510000       12.0110           0
    2314 PROT 143  ILE  O    O     -0.510000       15.9990           0
    2315 PROT 144  ASN  N    NH1   -0.470000       14.0070           0
    2316 PROT 144  ASN  HN   H      0.310000        1.0080           0
    2317 PROT 144  ASN  CA   CT1    0.070000       12.0110           0
    2318 PROT 144  ASN  HA   HB1    0.090000        1.0080           0
    2319 PROT 144  ASN  CB   CT2   -0.180000       12.0110           0
    2320 PROT 144  ASN  HB1  HA2    0.090000        1.0080           0
    2321 PROT 144  ASN  HB2  HA2    0.090000        1.0080           0
    2322 PROT 144  ASN  CG   CC     0.550000       12.0110           0
    2323 PROT 144  ASN  OD1  O     -0.550000       15.9990           0
    2324 PROT 144  ASN  ND2  NH2   -0.620000       14.0070           0
    2325 PROT 144  ASN  HD21 H      0.320000        1.0080           0
    2326 PROT 144  ASN  HD22 H      0.300000        1.0080           0
    2327 PROT 144  ASN  C    C      0.510000       12.0110           0
    2328 PROT 144  ASN  O    O     -0.510000       15.9990           0
    2329 PROT 145  GLY  N    NH1   -0.470000       14.0070           0
    2330 PROT 145  GLY  HN   H      0.310000        1.0080           0
    2331 PROT 145  GLY  CA   CT2   -0.020000       12.0110           0
    2332 PROT 145  GLY  HA1  HB2    0.090000        1.0080           0
    2333 PROT 145  GLY  HA2  HB2    0.090000        1.0080           0
    2334 PROT 145  GLY  C    C      0.510000       12.0110           0
    2335 PROT 145  GLY  O    O     -0.510000       15.9990           0
    2336 PROT 146  GLY  N    NH1   -0.470000       14.0070           0
    2337 PROT 146  GLY  HN   H      0.310000        1.0080           0
    2338 PROT 146  GLY  CA   CT2   -0.020000       12.0110           0
    2339 PROT 146  GLY  HA1  HB2    0.090000        1.0080           0
    2340 PROT 146  GLY  HA2  HB2    0.090000        1.0080           0
    2341 PROT 146  GLY  C    C      0.510000       12.0110           0
    2342 PROT 146  GLY  O    O     -0.510000       15.9990           0
    2343 PROT 147  SER  N    NH1   -0.470000       14.0070           0
    2344 PROT 147  SER  HN   H      0.310000        1.0080           0
    2345 PROT 147  SER  CA   CT1    0.070000       12.0110           0
    2346 PROT 147  SER  HA   HB1    0.090000        1.0080           0
    2347 PROT 147  SER  CB   CT2    0.050000       12.0110           0
    2348 PROT 147  SER  HB1  HA2    0.090000        1.0080           0
    2349 PROT 147  SER  HB2  HA2    0.090000        1.0080           0
    2350 PROT 147  SER  OG   OH1   -0.660000       15.9990           0
    2351 PROT 147  SER  HG1  H      0.430000        1.0080           0
    2352 PROT 147  SER  C    C      0.510000       12.0110           0
    2353 PROT 147  SER  O    O     -0.510000       15.9990           0
    2354 PROT 148  PRO  N    N     -0.290000       14.0070           0
    2355 PROT 148  PRO  CD   CP3    0.000000       12.0110           0
    2356 PROT 148  PRO  HD1  HA2    0.090000        1.0080           0
    2357 PROT 148  PRO  HD2  HA2    0.090000        1.0080           0
    2358 PROT 148  PRO  CA   CP1    0.020000       12.0110           0
    2359 PROT 148  PRO  HA   HB1    0.090000        1.0080           0
    2360 PROT 148  PRO  CB   CP2   -0.180000       12.0110           0
    2361 PROT 148  PRO  HB1  HA2    0.090000        1.0080           0
    2362 PROT 148  PRO  HB2  HA2    0.090000        1.0080           0
    2363 PROT 148  PRO  CG   CP2   -0.180000       12.0110           0
    2364 PROT 148  PRO  HG1  HA2    0.090000        1.0080           0
    2365 PROT 148  PRO  HG2  HA2    0.090000        1.0080           0
    2366 PROT 148  PRO  C    C      0.510000       12.0110           0
    2367 PROT 148  PRO  O    O     -0.510000       15.9990           0
    2368 PROT 149  PRO  N    N     -0.290000       14.0070           0
    2369 PROT 149  PRO  CD   CP3    0.000000       12.0110           0
    2370 PROT 149  PRO  HD1  HA2    0.090000        1.0080           0
    2371 PROT 149  PRO  HD2  HA2    0.090000        1.0080           0
    2372 PROT 149  PRO  CA   CP1    0.020000       12.0110           0
    2373 PROT 149  PRO  HA   HB1    0.090000        1.0080           0
    2374 PROT 149  PRO  CB   CP2   -0.180000       12.0110           0
    2375 PROT 149  PRO  HB1  HA2    0.090000        1.0080           0
    2376 PROT 149  PRO  HB2  HA2    0.090000        1.0080           0
    2377 PROT 149  PRO  CG   CP2   -0.180000       12.0110           0
    2378 PROT 149  PRO  HG1  HA2    0.090000        1.0080           0
    2379 PROT 149  PRO  HG2  HA2    0.090000        1.0080           0
    2380 PROT 149  PRO  C    C      0.510000       12.0110           0
    2381 PROT 149  PRO  O    O     -0.510000       15.9990           0
    2382 PROT 150  LEU  N    NH1   -0.470000       14.0070           0
    2383 PROT 150  LEU  HN   H      0.310000        1.0080           0
    2384 PROT 150  LEU  CA   CT1    0.070000       12.0110           0
    2385 PROT 150  LEU  HA   HB1    0.090000        1.0080           0
    2386 PROT 150  LEU  CB   CT2   -0.180000       12.0110           0
    2387 PROT 150  LEU  HB1  HA2    0.090000        1.0080           0
    2388 PROT 150  LEU  HB2  HA2    0.090000        1.0080           0
    2389 PROT 150  LEU  CG   CT1   -0.090000       12.0110           0
    2390 PROT 150  LEU  HG   HA1    0.090000        1.0080           0
    2391 PROT 150  LEU  CD1  CT3   -0.270000       12.0110           0
    2392 PROT 150  LEU  HD11 HA3    0.090000        1.0080           0
    2393 PROT 150  LEU  HD12 HA3    0.090000        1.0080           0
    2394 PROT 150  LEU  HD13 HA3    0.090000        1.0080           0
    2395 PROT 150  LEU  CD2  CT3   -0.270000       12.0110           0
    2396 PROT 150  LEU  HD21 HA3    0.090000        1.0080           0
    2397 PROT 150  LEU  HD22 HA3    0.090000        1.0080           0
    2398 PROT 150  LEU  HD23 HA3    0.090000        1.0080           0
    2399 PROT 150  LEU  C    C      0.510000       12.0110           0
    2400 PROT 150  LEU  O    O     -0.510000       15.9990           0
    2401 PROT 151  THR  N    NH1   -0.470000       14.0070           0
    2402 PROT 151  THR  HN   H      0.310000        1.0080           0
    2403 PROT 151  THR  CA   CT1    0.070000       12.0110           0
    2404 PROT 151  THR  HA   HB1    0.090000        1.0080           0
    2405 PROT 151  THR  CB   CT1    0.140000       12.0110           0
    2406 PROT 151  THR  HB   HA1    0.090000        1.0080           0
    2407 PROT 151  THR  OG1  OH1   -0.660000       15.9990           0
    2408 PROT 151  THR  HG1  H      0.430000        1.0080           0
    2409 PROT 151  THR  CG2  CT3   -0.270000       12.0110           0
    2410 PROT 151  THR  HG21 HA3    0.090000        1.0080           0
    2411 PROT 151  THR  HG22 HA3    0.090000        1.0080           0
    2412 PROT 151  THR  HG23 HA3    0.090000        1.0080           0
    2413 PROT 151  THR  C    C      0.510000       12.0110           0
    2414 PROT 151  THR  O    O     -0.510000       15.9990           0
    2415 PROT 152  TYR  N    NH1   -0.470000       14.0070           0
    2416 PROT 152  TYR  HN   H      0.310000        1.0080           0
    2417 PROT 152  TYR  CA   CT1    0.070000       12.0110           0
    2418 PROT 152  TYR  HA   HB1    0.090000        1.0080           0
    2419 PROT 152  TYR  CB   CT2   -0.180000       12.0110           0
    2420 PROT 152  TYR  HB1  HA2    0.090000        1.0080           0
    2421 PROT 152  TYR  HB2  HA2    0.090000        1.0080           0
    2422 PROT 152  TYR  CG   CA     0.000000       12.0110           0
    2423 PROT 152  TYR  CD1  CA    -0.115000       12.0110           0
    2424 PROT 152  TYR  HD1  HP     0.115000        1.0080           0
    2425 PROT 152  TYR  CE1  CA    -0.115000       12.0110           0
    2426 PROT 152  TYR  HE1  HP     0.115000        1.0080           0
    2427 PROT 152  TYR  CZ   CA     0.110000       12.0110           0
    2428 PROT 152  TYR  OH   OH1   -0.540000       15.9990           0
    2429 PROT 152  TYR  HH   H      0.430000        1.0080           0
    2430 PROT 152  TYR  CD2  CA    -0.115000       12.0110           0
    2431 PROT 152  TYR  HD2  HP     0.115000        1.0080           0
    2432 PROT 152  TYR  CE2  CA    -0.115000       12.0110           0
    2433 PROT 152  TYR  HE2  HP     0.115000        1.0080           0
    2434 PROT 152  TYR  C    C      0.510000       12.0110           0
    2435 PROT 152  TYR  O    O     -0.510000       15.9990           0
    2436 PROT 153  LYS  N    NH1   -0.470000       14.0070           0
    2437 PROT 153  LYS  HN   H      0.310000        1.0080           0
    2438 PROT 153  LYS  CA   CT1    0.070000       12.0110           0
    2439 PROT 153  LYS  HA   HB1    0.090000        1.0080           0
    2440 PROT 153  LYS  CB   CT2   -0.180000       12.0110           0
    2441 PROT 153  LYS  HB1  HA2    0.090000        1.0080           0
    2442 PROT 153  LYS  HB2  HA2    0.090000        1.0080           0
    2443 PROT 153  LYS  CG   CT2   -0.180000       12.0110           0
    2444 PROT 153  LYS  HG1  HA2    0.090000        1.0080           0
    2445 PROT 153  LYS  HG2  HA2    0.090000        1.0080           0
    2446 PROT 153  LYS  CD   CT2   -0.180000       12.0110           0
    2447 PROT 153  LYS  HD1  HA2    0.090000        1.0080           0
    2448 PROT 153  LYS  HD2  HA2    0.090000        1.0080           0
    2449 PROT 153  LYS  CE   CT2    0.210000       12.0110           0
    2450 PROT 153  LYS  HE1  HA2    0.050000        1.0080           0
    2451 PROT 153  LYS  HE2  HA2    0.050000        1.0080           0
    2452 PROT 153  LYS  NZ   NH3   -0.300000       14.0070           0
    2453 PROT 153  LYS  HZ1  HC     0.330000        1.0080           0
    2454 PROT 153  LYS  HZ2  HC     0.330000        1.0080           0
    2455 PROT 153  LYS  HZ3  HC     0.330000        1.0080           0
    2456 PROT 153  LYS  C    C      0.510000       12.0110           0
    2457 PROT 153  LYS  O    O     -0.510000       15.9990           0
    2458 PROT 154  ARG  N    NH1   -0.470000       14.0070           0
    2459 PROT 154  ARG  HN   H      0.310000        1.0080           0
    2460 PROT 154  ARG  CA   CT1    0.070000       12.0110           0
    2461 PROT 154  ARG  HA   HB1    0.090000        1.0080           0
    2462 PROT 154  ARG  CB   CT2   -0.180000       12.0110           0
    2463 PROT 154  ARG  HB1  HA2    0.090000        1.0080           0
    2464 PROT 154  ARG  HB2  HA2    0.090000        1.0080           0
    2465 PROT 154  ARG  CG   CT2   -0.180000       12.0110           0
    2466 PROT 154  ARG  HG1  HA2    0.090000        1.0080           0
    2467 PROT 154  ARG  HG2  HA2    0.090000        1.0080           0
    2468 PROT 154  ARG  CD   CT2    0.200000       12.0110           0
    2469 PROT 154  ARG  HD1  HA2    0.090000        1.0080           0
    2470 PROT 154  ARG  HD2  HA2    0.090000        1.0080           0
    2471 PROT 154  ARG  NE   NC2   -0.700000       14.0070           0
    2472 PROT 154  ARG  HE   HC     0.440000        1.0080           0
    2473 PROT 154  ARG  CZ   C      0.640000       12.0110           0
    2474 PROT 154  ARG  NH1  NC2   -0.800000       14.0070           0
    2475 PROT 154  ARG  HH11 HC     0.460000        1.0080           0
    2476 PROT 154  ARG  HH12 HC     0.460000        1.0080           0
    2477 PROT 154  ARG  NH2  NC2   -0.800000       14.0070           0
    2478 PROT 154  ARG  HH21 HC     0.460000        1.0080           0
    2479 PROT 154  ARG  HH22 HC     0.460000        1.0080           0
    2480 PROT 154  ARG  C    C      0.510000       12.0110           0
    2481 PROT 154  ARG  O    O     -0.510000       15.9990           0
    2482 PROT 155  PHE  N    NH1   -0.470000       14.0070           0
    2483 PROT 155  PHE  HN   H      0.310000        1.0080           0
    2484 PROT 155  PHE  CA   CT1    0.070000       12.0110           0
    2485 PROT 155  PHE  HA   HB1    0.090000        1.0080           0
    2486 PROT 155  PHE  CB   CT2   -0.180000       12.0110           0
    2487 PROT 155  PHE  HB1  HA2    0.090000        1.0080           0
    2488 PROT 155  PHE  HB2  HA2    0.090000        1.0080           0
    2489 PROT 155  PHE  CG   CA     0.000000       12.0110           0
    2490 PROT 155  PHE  CD1  CA    -0.115000       12.0110           0
    2491 PROT 155  PHE  HD1  HP     0.115000        1.0080           0
    2492 PROT 155  PHE  CE1  CA    -0.115000       12.0110           0
    2493 PROT 155  PHE  HE1  HP     0.115000        1.0080           0
    2494 PROT 155  PHE  CZ   CA    -0.115000       12.0110           0
    2495 PROT 155  PHE  HZ   HP     0.115000        1.0080           0
    2496 PROT 155  PHE  CD2  CA    -0.115000       12.0110           0
    2497 PROT 155  PHE  HD2  HP     0.115000        1.0080           0
    2498 PROT 155  PHE  CE2  CA    -0.115000       12.0110           0
    2499 PROT 155  PHE  HE2  HP     0.115000        1.0080           0
    2500 PROT 155  PHE  C    C      0.510000       12.0110           0
    2501 PROT 155  PHE  O    O     -0.510000       15.9990           0
    2502 PROT 156  LEU  N    NH1   -0.470000       14.0070           0
    2503 PROT 156  LEU  HN   H      0.310000        1.0080           0
    2504 PROT 156  LEU  CA   CT1    0.070000       12.0110           0
    2505 PROT 156  LEU  HA   HB1    0.090000        1.0080           0
    2506 PROT 156  LEU  CB   CT2   -0.180000       12.0110           0
    2507 PROT 156  LEU  HB1  HA2    0.090000        1.0080           0
    2508 PROT 156  LEU  HB2  HA2    0.090000        1.0080           0
    2509 PROT 156  LEU  CG   CT1   -0.090000       12.0110           0
    2510 PROT 156  LEU  HG   HA1    0.090000        1.0080           0
    2511 PROT 156  LEU  CD1  CT3   -0.270000       12.0110           0
    2512 PROT 156  LEU  HD11 HA3    0.090000        1.0080           0
    2513 PROT 156  LEU  HD12 HA3    0.090000        1.0080           0
    2514 PROT 156  LEU  HD13 HA3    0.090000        1.0080           0
    2515 PROT 156  LEU  CD2  CT3   -0.270000       12.0110           0
    2516 PROT 156  LEU  HD21 HA3    0.090000        1.0080           0
    2517 PROT 156  LEU  HD22 HA3    0.090000        1.0080           0
    2518 PROT 156  LEU  HD23 HA3    0.090000        1.0080           0
    2519 PROT 156  LEU  C    C      0.510000       12.0110           0
    2520 PROT 156  LEU  O    O     -0.510000       15.9990           0
    2521 PROT 157  HSD  N    NH1   -0.470000       14.0070           0
    2522 PROT 157  HSD  HN   H      0.310000        1.0080           0
    2523 PROT 157  HSD  CA   CT1    0.070000       12.0110           0
    2524 PROT 157  HSD  HA   HB1    0.090000        1.0080           0
    2525 PROT 157  HSD  CB   CT2   -0.090000       12.0110           0
    2526 PROT 157  HSD  HB1  HA2    0.090000        1.0080           0
    2527 PROT 157  HSD  HB2  HA2    0.090000        1.0080           0
    2528 PROT 157  HSD  ND1  NR1   -0.360000       14.0070           0
    2529 PROT 157  HSD  HD1  H      0.320000        1.0080           0
    2530 PROT 157  HSD  CG   CPH1  -0.050000       12.0110           0
    2531 PROT 157  HSD  CE1  CPH2   0.250000       12.0110           0
    2532 PROT 157  HSD  HE1  HR1    0.130000        1.0080           0
    2533 PROT 157  HSD  NE2  NR2   -0.700000       14.0070           0
    2534 PROT 157  HSD  CD2  CPH1   0.220000       12.0110           0
    2535 PROT 157  HSD  HD2  HR3    0.100000        1.0080           0
    2536 PROT 157  HSD  C    C      0.510000       12.0110           0
    2537 PROT 157  HSD  O    O     -0.510000       15.9990           0
    2538 PROT 158  ILE  N    NH1   -0.470000       14.0070           0
    2539 PROT 158  ILE  HN   H      0.310000        1.0080           0
    2540 PROT 158  ILE  CA   CT1    0.070000       12.0110           0
    2541 PROT 158  ILE  HA   HB1    0.090000        1.0080           0
    2542 PROT 158  ILE  CB   CT1   -0.090000       12.0110           0
    2543 PROT 158  ILE  HB   HA1    0.090000        1.0080           0
    2544 PROT 158  ILE  CG2  CT3   -0.270000       12.0110           0
    2545 PROT 158  ILE  HG21 HA3    0.090000        1.0080           0
    2546 PROT 158  ILE  HG22 HA3    0.090000        1.0080           0
    2547 PROT 158  ILE  HG23 HA3    0.090000        1.0080           0
    2548 PROT 158  ILE  CG1  CT2   -0.180000       12.0110           0
    2549 PROT 158  ILE  HG11 HA2    0.090000        1.0080           0
    2550 PROT 158  ILE  HG12 HA2    0.090000        1.0080           0
    2551 PROT 158  ILE  CD   CT3   -0.270000       12.0110           0
    2552 PROT 158  ILE  HD1  HA3    0.090000        1.0080           0
    2553 PROT 158  ILE  HD2  HA3    0.090000        1.0080           0
    2554 PROT 158  ILE  HD3  HA3    0.090000        1.0080           0
    2555 PROT 158  ILE  C    C      0.510000       12.0110           0
    2556 PROT 158  ILE  O    O     -0.510000       15.9990           0
    2557 PROT 159  LEU  N    NH1   -0.470000       14.0070           0
    2558 PROT 159  LEU  HN   H      0.310000        1.0080           0
    2559 PROT 159  LEU  CA   CT1    0.070000       12.0110           0
    2560 PROT 159  LEU  HA   HB1    0.090000        1.0080           0
    2561 PROT 159  LEU  CB   CT2   -0.180000       12.0110           0
    2562 PROT 159  LEU  HB1  HA2    0.090000        1.0080           0
    2563 PROT 159  LEU  HB2  HA2    0.090000        1.0080           0
    2564 PROT 159  LEU  CG   CT1   -0.090000       12.0110           0
    2565 PROT 159  LEU  HG   HA1    0.090000        1.0080           0
    2566 PROT 159  LEU  CD1  CT3   -0.270000       12.0110           0
    2567 PROT 159  LEU  HD11 HA3    0.090000        1.0080           0
    2568 PROT 159  LEU  HD12 HA3    0.090000        1.0080           0
    2569 PROT 159  LEU  HD13 HA3    0.090000        1.0080           0
    2570 PROT 159  LEU  CD2  CT3   -0.270000       12.0110           0
    2571 PROT 159  LEU  HD21 HA3    0.090000        1.0080           0
    2572 PROT 159  LEU  HD22 HA3    0.090000        1.0080           0
    2573 PROT 159  LEU  HD23 HA3    0.090000        1.0080           0
    2574 PROT 159  LEU  C    C      0.510000       12.0110           0
    2575 PROT 159  LEU  O    O     -0.510000       15.9990           0
    2576 PROT 160  SER  N    NH1   -0.470000       14.0070           0
    2577 PROT 160  SER  HN   H      0.310000        1.0080           0
    2578 PROT 160  SER  CA   CT1    0.070000       12.0110           0
    2579 PROT 160  SER  HA   HB1    0.090000        1.0080           0
    2580 PROT 160  SER  CB   CT2    0.050000       12.0110           0
    2581 PROT 160  SER  HB1  HA2    0.090000        1.0080           0
    2582 PROT 160  SER  HB2  HA2    0.090000        1.0080           0
    2583 PROT 160  SER  OG   OH1   -0.660000       15.9990           0
    2584 PROT 160  SER  HG1  H      0.430000        1.0080           0
    2585 PROT 160  SER  C    C      0.510000       12.0110           0
    2586 PROT 160  SER  O    O     -0.510000       15.9990           0
    2587 PROT 161  LEU  N    NH1   -0.470000       14.0070           0
    2588 PROT 161  LEU  HN   H      0.310000        1.0080           0
    2589 PROT 161  LEU  CA   CT1    0.070000       12.0110           0
    2590 PROT 161  LEU  HA   HB1    0.090000        1.0080           0
    2591 PROT 161  LEU  CB   CT2   -0.180000       12.0110           0
    2592 PROT 161  LEU  HB1  HA2    0.090000        1.0080           0
    2593 PROT 161  LEU  HB2  HA2    0.090000        1.0080           0
    2594 PROT 161  LEU  CG   CT1   -0.090000       12.0110           0
    2595 PROT 161  LEU  HG   HA1    0.090000        1.0080           0
    2596 PROT 161  LEU  CD1  CT3   -0.270000       12.0110           0
    2597 PROT 161  LEU  HD11 HA3    0.090000        1.0080           0
    2598 PROT 161  LEU  HD12 HA3    0.090000        1.0080           0
    2599 PROT 161  LEU  HD13 HA3    0.090000        1.0080           0
    2600 PROT 161  LEU  CD2  CT3   -0.270000       12.0110           0
    2601 PROT 161  LEU  HD21 HA3    0.090000        1.0080           0
    2602 PROT 161  LEU  HD22 HA3    0.090000        1.0080           0
    2603 PROT 161  LEU  HD23 HA3    0.090000        1.0080           0
    2604 PROT 161  LEU  C    C      0.510000       12.0110           0
    2605 PROT 161  LEU  O    O     -0.510000       15.9990           0
    2606 PROT 162  LEU  N    NH1   -0.470000       14.0070           0
    2607 PROT 162  LEU  HN   H      0.310000        1.0080           0
    2608 PROT 162  LEU  CA   CT1    0.070000       12.0110           0
    2609 PROT 162  LEU  HA   HB1    0.090000        1.0080           0
    2610 PROT 162  LEU  CB   CT2   -0.180000       12.0110           0
    2611 PROT 162  LEU  HB1  HA2    0.090000        1.0080           0
    2612 PROT 162  LEU  HB2  HA2    0.090000        1.0080           0
    2613 PROT 162  LEU  CG   CT1   -0.090000       12.0110           0
    2614 PROT 162  LEU  HG   HA1    0.090000        1.0080           0
    2615 PROT 162  LEU  CD1  CT3   -0.270000       12.0110           0
    2616 PROT 162  LEU  HD11 HA3    0.090000        1.0080           0
    2617 PROT 162  LEU  HD12 HA3    0.090000        1.0080           0
    2618 PROT 162  LEU  HD13 HA3    0.090000        1.0080           0
    2619 PROT 162  LEU  CD2  CT3   -0.270000       12.0110           0
    2620 PROT 162  LEU  HD21 HA3    0.090000        1.0080           0
    2621 PROT 162  LEU  HD22 HA3    0.090000        1.0080           0
    2622 PROT 162  LEU  HD23 HA3    0.090000        1.0080           0
    2623 PROT 162  LEU  C    C      0.510000       12.0110           0
    2624 PROT 162  LEU  O    O     -0.510000       15.9990           0
    2625 PROT 163  GLY  N    NH1   -0.470000       14.0070           0
    2626 PROT 163  GLY  HN   H      0.310000        1.0080           0
    2627 PROT 163  GLY  CA   CT2   -0.020000       12.0110           0
    2628 PROT 163  GLY  HA1  HB2    0.090000        1.0080           0
    2629 PROT 163  GLY  HA2  HB2    0.090000        1.0080           0
    2630 PROT 163  GLY  C    C      0.510000       12.0110           0
    2631 PROT 163  GLY  O    O     -0.510000       15.9990           0
    2632 PROT 164  ASP  N    NH1   -0.470000       14.0070           0
    2633 PROT 164  ASP  HN   H      0.310000        1.0080           0
    2634 PROT 164  ASP  CA   CT1    0.070000       12.0110           0
    2635 PROT 164  ASP  HA   HB1    0.090000        1.0080           0
    2636 PROT 164  ASP  CB   CT2A  -0.280000       12.0110           0
    2637 PROT 164  ASP  HB1  HA2    0.090000        1.0080           0
    2638 PROT 164  ASP  HB2  HA2    0.090000        1.0080           0
    2639 PROT 164  ASP  CG   CC     0.620000       12.0110           0
    2640 PROT 164  ASP  OD1  OC    -0.760000       15.9990           0
    2641 PROT 164  ASP  OD2  OC    -0.760000       15.9990           0
    2642 PROT 164  ASP  C    C      0.510000       12.0110           0
    2643 PROT 164  ASP  O    O     -0.510000       15.9990           0
    2644 PROT 165  PRO  N    N     -0.290000       14.0070           0
    2645 PROT 165  PRO  CD   CP3    0.000000       12.0110           0
    2646 PROT 165  PRO  HD1  HA2    0.090000        1.0080           0
    2647 PROT 165  PRO  HD2  HA2    0.090000        1.0080           0
    2648 PROT 165  PRO  CA   CP1    0.020000       12.0110           0
    2649 PROT 165  PRO  HA   HB1    0.090000        1.0080           0
    2650 PROT 165  PRO  CB   CP2   -0.180000       12.0110           0
    2651 PROT 165  PRO  HB1  HA2    0.090000        1.0080           0
    2652 PROT 165  PRO  HB2  HA2    0.090000        1.0080           0
    2653 PROT 165  PRO  CG   CP2   -0.180000       12.0110           0
    2654 PROT 165  PRO  HG1  HA2    0.090000        1.0080           0
    2655 PROT 165  PRO  HG2  HA2    0.090000        1.0080           0
    2656 PROT 165  PRO  C    C      0.510000       12.0110           0
    2657 PROT 165  PRO  O    O     -0.510000       15.9990           0
    2658 PROT 166  GLU  N    NH1   -0.470000       14.0070           0
    2659 PROT 166  GLU  HN   H      0.310000        1.0080           0
    2660 PROT 166  GLU  CA   CT1    0.070000       12.0110           0
    2661 PROT 166  GLU  HA   HB1    0.090000        1.0080           0
    2662 PROT 166  GLU  CB   CT2A  -0.180000       12.0110           0
    2663 PROT 166  GLU  HB1  HA2    0.090000        1.0080           0
    2664 PROT 166  GLU  HB2  HA2    0.090000        1.0080           0
    2665 PROT 166  GLU  CG   CT2   -0.280000       12.0110           0
    2666 PROT 166  GLU  HG1  HA2    0.090000        1.0080           0
    2667 PROT 166  GLU  HG2  HA2    0.090000        1.0080           0
    2668 PROT 166  GLU  CD   CC     0.620000       12.0110           0
    2669 PROT 166  GLU  OE1  OC    -0.760000       15.9990           0
    2670 PROT 166  GLU  OE2  OC    -0.760000       15.9990           0
    2671 PROT 166  GLU  C    C      0.510000       12.0110           0
    2672 PROT 166  GLU  O    O     -0.510000       15.9990           0
    2673 PROT 167  VAL  N    NH1   -0.470000       14.0070           0
    2674 PROT 167  VAL  HN   H      0.310000        1.0080           0
    2675 PROT 167  VAL  CA   CT1    0.070000       12.0110           0
    2676 PROT 167  VAL  HA   HB1    0.090000        1.0080           0
    2677 PROT 167  VAL  CB   CT1   -0.090000       12.0110           0
    2678 PROT 167  VAL  HB   HA1    0.090000        1.0080           0
    2679 PROT 167  VAL  CG1  CT3   -0.270000       12.0110           0
    2680 PROT 167  VAL  HG11 HA3    0.090000        1.0080           0
    2681 PROT 167  VAL  HG12 HA3    0.090000        1.0080           0
    2682 PROT 167  VAL  HG13 HA3    0.090000        1.0080           0
    2683 PROT 167  VAL  CG2  CT3   -0.270000       12.0110           0
    2684 PROT 167  VAL  HG21 HA3    0.090000        1.0080           0
    2685 PROT 167  VAL  HG22 HA3    0.090000        1.0080           0
    2686 PROT 167  VAL  HG23 HA3    0.090000        1.0080           0
    2687 PROT 167  VAL  C    C      0.510000       12.0110           0
    2688 PROT 167  VAL  O    O     -0.510000       15.9990           0
    2689 PROT 168  PRO  N    N     -0.290000       14.0070           0
    2690 PROT 168  PRO  CD   CP3    0.000000       12.0110           0
    2691 PROT 168  PRO  HD1  HA2    0.090000        1.0080           0
    2692 PROT 168  PRO  HD2  HA2    0.090000        1.0080           0
    2693 PROT 168  PRO  CA   CP1    0.020000       12.0110           0
    2694 PROT 168  PRO  HA   HB1    0.090000        1.0080           0
    2695 PROT 168  PRO  CB   CP2   -0.180000       12.0110           0
    2696 PROT 168  PRO  HB1  HA2    0.090000        1.0080           0
    2697 PROT 168  PRO  HB2  HA2    0.090000        1.0080           0
    2698 PROT 168  PRO  CG   CP2   -0.180000       12.0110           0
    2699 PROT 168  PRO  HG1  HA2    0.090000        1.0080           0
    2700 PROT 168  PRO  HG2  HA2    0.090000        1.0080           0
    2701 PROT 168  PRO  C    C      0.510000       12.0110           0
    2702 PROT 168  PRO  O    O     -0.510000       15.9990           0
    2703 PROT 169  VAL  N    NH1   -0.470000       14.0070           0
    2704 PROT 169  VAL  HN   H      0.310000        1.0080           0
    2705 PROT 169  VAL  CA   CT1    0.070000       12.0110           0
    2706 PROT 169  VAL  HA   HB1    0.090000        1.0080           0
    2707 PROT 169  VAL  CB   CT1   -0.090000       12.0110           0
    2708 PROT 169  VAL  HB   HA1    0.090000        1.0080           0
    2709 PROT 169  VAL  CG1  CT3   -0.270000       12.0110           0
    2710 PROT 169  VAL  HG11 HA3    0.090000        1.0080           0
    2711 PROT 169  VAL  HG12 HA3    0.090000        1.0080           0
    2712 PROT 169  VAL  HG13 HA3    0.090000        1.0080           0
    2713 PROT 169  VAL  CG2  CT3   -0.270000       12.0110           0
    2714 PROT 169  VAL  HG21 HA3    0.090000        1.0080           0
    2715 PROT 169  VAL  HG22 HA3    0.090000        1.0080           0
    2716 PROT 169  VAL  HG23 HA3    0.090000        1.0080           0
    2717 PROT 169  VAL  C    C      0.510000       12.0110           0
    2718 PROT 169  VAL  O    O     -0.510000       15.9990           0
    2719 PROT 170  ARG  N    NH1   -0.470000       14.0070           0
    2720 PROT 170  ARG  HN   H      0.310000        1.0080           0
    2721 PROT 170  ARG  CA   CT1    0.070000       12.0110           0
    2722 PROT 170  ARG  HA   HB1    0.090000        1.0080           0
    2723 PROT 170  ARG  CB   CT2   -0.180000       12.0110           0
    2724 PROT 170  ARG  HB1  HA2    0.090000        1.0080           0
    2725 PROT 170  ARG  HB2  HA2    0.090000        1.0080           0
    2726 PROT 170  ARG  CG   CT2   -0.180000       12.0110           0
    2727 PROT 170  ARG  HG1  HA2    0.090000        1.0080           0
    2728 PROT 170  ARG  HG2  HA2    0.090000        1.0080           0
    2729 PROT 170  ARG  CD   CT2    0.200000       12.0110           0
    2730 PROT 170  ARG  HD1  HA2    0.090000        1.0080           0
    2731 PROT 170  ARG  HD2  HA2    0.090000        1.0080           0
    2732 PROT 170  ARG  NE   NC2   -0.700000       14.0070           0
    2733 PROT 170  ARG  HE   HC     0.440000        1.0080           0
    2734 PROT 170  ARG  CZ   C      0.640000       12.0110           0
    2735 PROT 170  ARG  NH1  NC2   -0.800000       14.0070           0
    2736 PROT 170  ARG  HH11 HC     0.460000        1.0080           0
    2737 PROT 170  ARG  HH12 HC     0.460000        1.0080           0
    2738 PROT 170  ARG  NH2  NC2   -0.800000       14.0070           0
    2739 PROT 170  ARG  HH21 HC     0.460000        1.0080           0
    2740 PROT 170  ARG  HH22 HC     0.460000        1.0080           0
    2741 PROT 170  ARG  C    C      0.510000       12.0110           0
    2742 PROT 170  ARG  O    O     -0.510000       15.9990           0
    2743 PROT 171  ASN  N    NH1   -0.470000       14.0070           0
    2744 PROT 171  ASN  HN   H      0.310000        1.0080           0
    2745 PROT 171  ASN  CA   CT1    0.070000       12.0110           0
    2746 PROT 171  ASN  HA   HB1    0.090000        1.0080           0
    2747 PROT 171  ASN  CB   CT2   -0.180000       12.0110           0
    2748 PROT 171  ASN  HB1  HA2    0.090000        1.0080           0
    2749 PROT 171  ASN  HB2  HA2    0.090000        1.0080           0
    2750 PROT 171  ASN  CG   CC     0.550000       12.0110           0
    2751 PROT 171  ASN  OD1  O     -0.550000       15.9990           0
    2752 PROT 171  ASN  ND2  NH2   -0.620000       14.0070           0
    2753 PROT 171  ASN  HD21 H      0.320000        1.0080           0
    2754 PROT 171  ASN  HD22 H      0.300000        1.0080           0
    2755 PROT 171  ASN  C    C      0.510000       12.0110           0
    2756 PROT 171  ASN  O    O     -0.510000       15.9990           0
    2757 PROT 172  LEU  N    NH1   -0.470000       14.0070           0
    2758 PROT 172  LEU  HN   H      0.310000        1.0080           0
    2759 PROT 172  LEU  CA   CT1    0.070000       12.0110           0
    2760 PROT 172  LEU  HA   HB1    0.090000        1.0080           0
    2761 PROT 172  LEU  CB   CT2   -0.180000       12.0110           0
    2762 PROT 172  LEU  HB1  HA2    0.090000        1.0080           0
    2763 PROT 172  LEU  HB2  HA2    0.090000        1.0080           0
    2764 PROT 172  LEU  CG   CT1   -0.090000       12.0110           0
    2765 PROT 172  LEU  HG   HA1    0.090000        1.0080           0
    2766 PROT 172  LEU  CD1  CT3   -0.270000       12.0110           0
    2767 PROT 172  LEU  HD11 HA3    0.090000        1.0080           0
    2768 PROT 172  LEU  HD12 HA3    0.090000        1.0080           0
    2769 PROT 172  LEU  HD13 HA3    0.090000        1.0080           0
    2770 PROT 172  LEU  CD2  CT3   -0.270000       12.0110           0
    2771 PROT 172  LEU  HD21 HA3    0.090000        1.0080           0
    2772 PROT 172  LEU  HD22 HA3    0.090000        1.0080           0
    2773 PROT 172  LEU  HD23 HA3    0.090000        1.0080           0
    2774 PROT 172  LEU  C    C      0.510000       12.0110           0
    2775 PROT 172  LEU  O    O     -0.510000       15.9990           0
    2776 PROT 173  THR  N    NH1   -0.470000       14.0070           0
    2777 PROT 173  THR  HN   H      0.310000        1.0080           0
    2778 PROT 173  THR  CA   CT1    0.070000       12.0110           0
    2779 PROT 173  THR  HA   HB1    0.090000        1.0080           0
    2780 PROT 173  THR  CB   CT1    0.140000       12.0110           0
    2781 PROT 173  THR  HB   HA1    0.090000        1.0080           0
    2782 PROT 173  THR  OG1  OH1   -0.660000       15.9990           0
    2783 PROT 173  THR  HG1  H      0.430000        1.0080           0
    2784 PROT 173  THR  CG2  CT3   -0.270000       12.0110           0
    2785 PROT 173  THR  HG21 HA3    0.090000        1.0080           0
    2786 PROT 173  THR  HG22 HA3    0.090000        1.0080           0
    2787 PROT 173  THR  HG23 HA3    0.090000        1.0080           0
    2788 PROT 173  THR  C    C      0.510000       12.0110           0
    2789 PROT 173  THR  O    O     -0.510000       15.9990           0
    2790 PROT 174  ALA  N    NH1   -0.470000       14.0070           0
    2791 PROT 174  ALA  HN   H      0.310000        1.0080           0
    2792 PROT 174  ALA  CA   CT1    0.070000       12.0110           0
    2793 PROT 174  ALA  HA   HB1    0.090000        1.0080           0
    2794 PROT 174  ALA  CB   CT3   -0.270000       12.0110           0
    2795 PROT 174  ALA  HB1  HA3    0.090000        1.0080           0
    2796 PROT 174  ALA  HB2  HA3    0.090000        1.0080           0
    2797 PROT 174  ALA  HB3  HA3    0.090000        1.0080           0
    2798 PROT 174  ALA  C    C      0.510000       12.0110           0
    2799 PROT 174  ALA  O    O     -0.510000       15.9990           0
    2800 PROT 175  GLU  N    NH1   -0.470000       14.0070           0
    2801 PROT 175  GLU  HN   H      0.310000        1.0080           0
    2802 PROT 175  GLU  CA   CT1    0.070000       12.0110           0
    2803 PROT 175  GLU  HA   HB1    0.090000        1.0080           0
    2804 PROT 175  GLU  CB   CT2A  -0.180000       12.0110           0
    2805 PROT 175  GLU  HB1  HA2    0.090000        1.0080           0
    2806 PROT 175  GLU  HB2  HA2    0.090000        1.0080           0
    2807 PROT 175  GLU  CG   CT2   -0.280000       12.0110           0
    2808 PROT 175  GLU  HG1  HA2    0.090000        1.0080           0
    2809 PROT 175  GLU  HG2  HA2    0.090000        1.0080           0
    2810 PROT 175  GLU  CD   CC     0.620000       12.0110           0
    2811 PROT 175  GLU  OE1  OC    -0.760000       15.9990           0
    2812 PROT 175  GLU  OE2  OC    -0.760000       15.9990           0
    2813 PROT 175  GLU  C    C      0.510000       12.0110           0
    2814 PROT 175  GLU  O    O     -0.510000       15.9990           0
    2815 PROT 176  ASP  N    NH1   -0.470000       14.0070           0
    2816 PROT 176  ASP  HN   H      0.310000        1.0080           0
    2817 PROT 176  ASP  CA   CT1    0.070000       12.0110           0
    2818 PROT 176  ASP  HA   HB1    0.090000        1.0080           0
    2819 PROT 176  ASP  CB   CT2A  -0.280000       12.0110           0
    2820 PROT 176  ASP  HB1  HA2    0.090000        1.0080           0
    2821 PROT 176  ASP  HB2  HA2    0.090000        1.0080           0
    2822 PROT 176  ASP  CG   CC     0.620000       12.0110           0
    2823 PROT 176  ASP  OD1  OC    -0.760000       15.9990           0
    2824 PROT 176  ASP  OD2  OC    -0.760000       15.9990           0
    2825 PROT 176  ASP  C    C      0.510000       12.0110           0
    2826 PROT 176  ASP  O    O     -0.510000       15.9990           0
    2827 PROT 177  PHE  N    NH1   -0.470000       14.0070           0
    2828 PROT 177  PHE  HN   H      0.310000        1.0080           0
    2829 PROT 177  PHE  CA   CT1    0.070000       12.0110           0
    2830 PROT 177  PHE  HA   HB1    0.090000        1.0080           0
    2831 PROT 177  PHE  CB   CT2   -0.180000       12.0110           0
    2832 PROT 177  PHE  HB1  HA2    0.090000        1.0080           0
    2833 PROT 177  PHE  HB2  HA2    0.090000        1.0080           0
    2834 PROT 177  PHE  CG   CA     0.000000       12.0110           0
    2835 PROT 177  PHE  CD1  CA    -0.115000       12.0110           0
    2836 PROT 177  PHE  HD1  HP     0.115000        1.0080           0
    2837 PROT 177  PHE  CE1  CA    -0.115000       12.0110           0
    2838 PROT 177  PHE  HE1  HP     0.115000        1.0080           0
    2839 PROT 177  PHE  CZ   CA    -0.115000       12.0110           0
    2840 PROT 177  PHE  HZ   HP     0.115000        1.0080           0
    2841 PROT 177  PHE  CD2  CA    -0.115000       12.0110           0
    2842 PROT 177  PHE  HD2  HP     0.115000        1.0080           0
    2843 PROT 177  PHE  CE2  CA    -0.115000       12.0110           0
    2844 PROT 177  PHE  HE2  HP     0.115000        1.0080           0
    2845 PROT 177  PHE  C    C      0.510000       12.0110           0
    2846 PROT 177  PHE  O    O     -0.510000       15.9990           0
    2847 PROT 178  GLN  N    NH1   -0.470000       14.0070           0
    2848 PROT 178  GLN  HN   H      0.310000        1.0080           0
    2849 PROT 178  GLN  CA   CT1    0.070000       12.0110           0
    2850 PROT 178  GLN  HA   HB1    0.090000        1.0080           0
    2851 PROT 178  GLN  CB   CT2   -0.180000       12.0110           0
    2852 PROT 178  GLN  HB1  HA2    0.090000        1.0080           0
    2853 PROT 178  GLN  HB2  HA2    0.090000        1.0080           0
    2854 PROT 178  GLN  CG   CT2   -0.180000       12.0110           0
    2855 PROT 178  GLN  HG1  HA2    0.090000        1.0080           0
    2856 PROT 178  GLN  HG2  HA2    0.090000        1.0080           0
    2857 PROT 178  GLN  CD   CC     0.550000       12.0110           0
    2858 PROT 178  GLN  OE1  O     -0.550000       15.9990           0
    2859 PROT 178  GLN  NE2  NH2   -0.620000       14.0070           0
    2860 PROT 178  GLN  HE21 H      0.320000        1.0080           0
    2861 PROT 178  GLN  HE22 H      0.300000        1.0080           0
    2862 PROT 178  GLN  C    C      0.510000       12.0110           0
    2863 PROT 178  GLN  O    O     -0.510000       15.9990           0
    2864 PROT 179  ARG  N    NH1   -0.470000       14.0070           0
    2865 PROT 179  ARG  HN   H      0.310000        1.0080           0
    2866 PROT 179  ARG  CA   CT1    0.070000       12.0110           0
    2867 PROT 179  ARG  HA   HB1    0.090000        1.0080           0
    2868 PROT 179  ARG  CB   CT2   -0.180000       12.0110           0
    2869 PROT 179  ARG  HB1  HA2    0.090000        1.0080           0
    2870 PROT 179  ARG  HB2  HA2    0.090000        1.0080           0
    2871 PROT 179  ARG  CG   CT2   -0.180000       12.0110           0
    2872 PROT 179  ARG  HG1  HA2    0.090000        1.0080           0
    2873 PROT 179  ARG  HG2  HA2    0.090000        1.0080           0
    2874 PROT 179  ARG  CD   CT2    0.200000       12.0110           0
    2875 PROT 179  ARG  HD1  HA2    0.090000        1.0080           0
    2876 PROT 179  ARG  HD2  HA2    0.090000        1.0080           0
    2877 PROT 179  ARG  NE   NC2   -0.700000       14.0070           0
    2878 PROT 179  ARG  HE   HC     0.440000        1.0080           0
    2879 PROT 179  ARG  CZ   C      0.640000       12.0110           0
    2880 PROT 179  ARG  NH1  NC2   -0.800000       14.0070           0
    2881 PROT 179  ARG  HH11 HC     0.460000        1.0080           0
    2882 PROT 179  ARG  HH12 HC     0.460000        1.0080           0
    2883 PROT 179  ARG  NH2  NC2   -0.800000       14.0070           0
    2884 PROT 179  ARG  HH21 HC     0.460000        1.0080           0
    2885 PROT 179  ARG  HH22 HC     0.460000        1.0080           0
    2886 PROT 179  ARG  C    C      0.510000       12.0110           0
    2887 PROT 179  ARG  O    O     -0.510000       15.9990           0
    2888 PROT 180  CYS  N    NH1   -0.470000       14.0070           0
    2889 PROT 180  CYS  HN   H      0.310000        1.0080           0
    2890 PROT 180  CYS  CA   CT1    0.070000       12.0110           0
    2891 PROT 180  CYS  HA   HB1    0.090000        1.0080           0
    2892 PROT 180  CYS  CB   CT2   -0.110000       12.0110           0
    2893 PROT 180  CYS  HB1  HA2    0.090000        1.0080           0
    2894 PROT 180  CYS  HB2  HA2    0.090000        1.0080           0
    2895 PROT 180  CYS  SG   S     -0.230000       32.0600           0
    2896 PROT 180  CYS  HG1  HS     0.160000        1.0080           0
    2897 PROT 180  CYS  C    C      0.510000       12.0110           0
    2898 PROT 180  CYS  O    O     -0.510000       15.9990           0
    2899 PROT 181  SER  N    NH1   -0.470000       14.0070           0
    2900 PROT 181  SER  HN   H      0.310000        1.0080           0
    2901 PROT 181  SER  CA   CT1    0.070000       12.0110           0
    2902 PROT 181  SER  HA   HB1    0.090000        1.0080           0
    2903 PROT 181  SER  CB   CT2    0.050000       12.0110           0
    2904 PROT 181  SER  HB1  HA2    0.090000        1.0080           0
    2905 PROT 181  SER  HB2  HA2    0.090000        1.0080           0
    2906 PROT 181  SER  OG   OH1   -0.660000       15.9990           0
    2907 PROT 181  SER  HG1  H      0.430000        1.0080           0
    2908 PROT 181  SER  C    C      0.510000       12.0110           0
    2909 PROT 181  SER  O    O     -0.510000       15.9990           0
    2910 PROT 182  ALA  N    NH1   -0.470000       14.0070           0
    2911 PROT 182  ALA  HN   H      0.310000        1.0080           0
    2912 PROT 182  ALA  CA   CT1    0.070000       12.0110           0
    2913 PROT 182  ALA  HA   HB1    0.090000        1.0080           0
    2914 PROT 182  ALA  CB   CT3   -0.270000       12.0110           0
    2915 PROT 182  ALA  HB1  HA3    0.090000        1.0080           0
    2916 PROT 182  ALA  HB2  HA3    0.090000        1.0080           0
    2917 PROT 182  ALA  HB3  HA3    0.090000        1.0080           0
    2918 PROT 182  ALA  C    C      0.510000       12.0110           0
    2919 PROT 182  ALA  O    O     -0.510000       15.9990           0
    2920 PROT 183  PRO  N    N     -0.290000       14.0070           0
    2921 PROT 183  PRO  CD   CP3    0.000000       12.0110           0
    2922 PROT 183  PRO  HD1  HA2    0.090000        1.0080           0
    2923 PROT 183  PRO  HD2  HA2    0.090000        1.0080           0
    2924 PROT 183  PRO  CA   CP1    0.020000       12.0110           0
    2925 PROT 183  PRO  HA   HB1    0.090000        1.0080           0
    2926 PROT 183  PRO  CB   CP2   -0.180000       12.0110           0
    2927 PROT 183  PRO  HB1  HA2    0.090000        1.0080           0
    2928 PROT 183  PRO  HB2  HA2    0.090000        1.0080           0
    2929 PROT 183  PRO  CG   CP2   -0.180000       12.0110           0
    2930 PROT 183  PRO  HG1  HA2    0.090000        1.0080           0
    2931 PROT 183  PRO  HG2  HA2    0.090000        1.0080           0
    2932 PROT 183  PRO  C    C      0.510000       12.0110           0
    2933 PROT 183  PRO  O    O     -0.510000       15.9990           0
    2934 PROT 184  ASP  N    NH1   -0.470000       14.0070           0
    2935 PROT 184  ASP  HN   H      0.310000        1.0080           0
    2936 PROT 184  ASP  CA   CT1    0.070000       12.0110           0
    2937 PROT 184  ASP  HA   HB1    0.090000        1.0080           0
    2938 PROT 184  ASP  CB   CT2A  -0.280000       12.0110           0
    2939 PROT 184  ASP  HB1  HA2    0.090000        1.0080           0
    2940 PROT 184  ASP  HB2  HA2    0.090000        1.0080           0
    2941 PROT 184  ASP  CG   CC     0.620000       12.0110           0
    2942 PROT 184  ASP  OD1  OC    -0.760000       15.9990           0
    2943 PROT 184  ASP  OD2  OC    -0.760000       15.9990           0
    2944 PROT 184  ASP  C    C      0.510000       12.0110           0
    2945 PROT 184  ASP  O    O     -0.510000       15.9990           0
    2946 PROT 185  PRO  N    N     -0.290000       14.0070           0
    2947 PROT 185  PRO  CD   CP3    0.000000       12.0110           0
    2948 PROT 185  PRO  HD1  HA2    0.090000        1.0080           0
    2949 PROT 185  PRO  HD2  HA2    0.090000        1.0080           0
    2950 PROT 185  PRO  CA   CP1    0.020000       12.0110           0
    2951 PROT 185  PRO  HA   HB1    0.090000        1.0080           0
    2952 PROT 185  PRO  CB   CP2   -0.180000       12.0110           0
    2953 PROT 185  PRO  HB1  HA2    0.090000        1.0080           0
    2954 PROT 185  PRO  HB2  HA2    0.090000        1.0080           0
    2955 PROT 185  PRO  CG   CP2   -0.180000       12.0110           0
    2956 PROT 185  PRO  HG1  HA2    0.090000        1.0080           0
    2957 PROT 185  PRO  HG2  HA2    0.090000        1.0080           0
    2958 PROT 185  PRO  C    C      0.510000       12.0110           0
    2959 PROT 185  PRO  O    O     -0.510000       15.9990           0
    2960 PROT 186  ASP  N    NH1   -0.470000       14.0070           0
    2961 PROT 186  ASP  HN   H      0.310000        1.0080           0
    2962 PROT 186  ASP  CA   CT1    0.070000       12.0110           0
    2963 PROT 186  ASP  HA   HB1    0.090000        1.0080           0
    2964 PROT 186  ASP  CB   CT2A  -0.280000       12.0110           0
    2965 PROT 186  ASP  HB1  HA2    0.090000        1.0080           0
    2966 PROT 186  ASP  HB2  HA2    0.090000        1.0080           0
    2967 PROT 186  ASP  CG   CC     0.620000       12.0110           0
    2968 PROT 186  ASP  OD1  OC    -0.760000       15.9990           0
    2969 PROT 186  ASP  OD2  OC    -0.760000       15.9990           0
    2970 PROT 186  ASP  C    C      0.510000       12.0110           0
    2971 PROT 186  ASP  O    O     -0.510000       15.9990           0
    2972 PROT 187  LEU  N    NH1   -0.470000       14.0070           0
    2973 PROT 187  LEU  HN   H      0.310000        1.0080           0
    2974 PROT 187  LEU  CA   CT1    0.070000       12.0110           0
    2975 PROT 187  LEU  HA   HB1    0.090000        1.0080           0
    2976 PROT 187  LEU  CB   CT2   -0.180000       12.0110           0
    2977 PROT 187  LEU  HB1  HA2    0.090000        1.0080           0
    2978 PROT 187  LEU  HB2  HA2    0.090000        1.0080           0
    2979 PROT 187  LEU  CG   CT1   -0.090000       12.0110           0
    2980 PROT 187  LEU  HG   HA1    0.090000        1.0080           0
    2981 PROT 187  LEU  CD1  CT3   -0.270000       12.0110           0
    2982 PROT 187  LEU  HD11 HA3    0.090000        1.0080           0
    2983 PROT 187  LEU  HD12 HA3    0.090000        1.0080           0
    2984 PROT 187  LEU  HD13 HA3    0.090000        1.0080           0
    2985 PROT 187  LEU  CD2  CT3   -0.270000       12.0110           0
    2986 PROT 187  LEU  HD21 HA3    0.090000        1.0080           0
    2987 PROT 187  LEU  HD22 HA3    0.090000        1.0080           0
    2988 PROT 187  LEU  HD23 HA3    0.090000        1.0080           0
    2989 PROT 187  LEU  C    C      0.510000       12.0110           0
    2990 PROT 187  LEU  O    O     -0.510000       15.9990           0
    2991 PROT 188  ALA  N    NH1   -0.470000       14.0070           0
    2992 PROT 188  ALA  HN   H      0.310000        1.0080           0
    2993 PROT 188  ALA  CA   CT1    0.070000       12.0110           0
    2994 PROT 188  ALA  HA   HB1    0.090000        1.0080           0
    2995 PROT 188  ALA  CB   CT3   -0.270000       12.0110           0
    2996 PROT 188  ALA  HB1  HA3    0.090000        1.0080           0
    2997 PROT 188  ALA  HB2  HA3    0.090000        1.0080           0
    2998 PROT 188  ALA  HB3  HA3    0.090000        1.0080           0
    2999 PROT 188  ALA  C    C      0.510000       12.0110           0
    3000 PROT 188  ALA  O    O     -0.510000       15.9990           0
    3001 PROT 189  GLU  N    NH1   -0.470000       14.0070           0
    3002 PROT 189  GLU  HN   H      0.310000        1.0080           0
    3003 PROT 189  GLU  CA   CT1    0.070000       12.0110           0
    3004 PROT 189  GLU  HA   HB1    0.090000        1.0080           0
    3005 PROT 189  GLU  CB   CT2A  -0.180000       12.0110           0
    3006 PROT 189  GLU  HB1  HA2    0.090000        1.0080           0
    3007 PROT 189  GLU  HB2  HA2    0.090000        1.0080           0
    3008 PROT 189  GLU  CG   CT2   -0.280000       12.0110           0
    3009 PROT 189  GLU  HG1  HA2    0.090000        1.0080           0
    3010 PROT 189  GLU  HG2  HA2    0.090000        1.0080           0
    3011 PROT 189  GLU  CD   CC     0.620000       12.0110           0
    3012 PROT 189  GLU  OE1  OC    -0.760000       15.9990           0
    3013 PROT 189  GLU  OE2  OC    -0.760000       15.9990           0
    3014 PROT 189  GLU  C    C      0.510000       12.0110           0
    3015 PROT 189  GLU  O    O     -0.510000       15.9990           0
    3016 PROT 190  CYS  N    NH1   -0.470000       14.0070           0
    3017 PROT 190  CYS  HN   H      0.310000        1.0080           0
    3018 PROT 190  CYS  CA   CT1    0.070000       12.0110           0
    3019 PROT 190  CYS  HA   HB1    0.090000        1.0080           0
    3020 PROT 190  CYS  CB   CT2   -0.110000       12.0110           0
    3021 PROT 190  CYS  HB1  HA2    0.090000        1.0080           0
    3022 PROT 190  CYS  HB2  HA2    0.090000        1.0080           0
    3023 PROT 190  CYS  SG   S     -0.230000       32.0600           0
    3024 PROT 190  CYS  HG1  HS     0.160000        1.0080           0
    3025 PROT 190  CYS  C    C      0.510000       12.0110           0
    3026 PROT 190  CYS  O    O     -0.510000       15.9990           0
    3027 PROT 191  TYR  N    NH1   -0.470000       14.0070           0
    3028 PROT 191  TYR  HN   H      0.310000        1.0080           0
    3029 PROT 191  TYR  CA   CT1    0.070000       12.0110           0
    3030 PROT 191  TYR  HA   HB1    0.090000        1.0080           0
    3031 PROT 191  TYR  CB   CT2   -0.180000       12.0110           0
    3032 PROT 191  TYR  HB1  HA2    0.090000        1.0080           0
    3033 PROT 191  TYR  HB2  HA2    0.090000        1.0080           0
    3034 PROT 191  TYR  CG   CA     0.000000       12.0110           0
    3035 PROT 191  TYR  CD1  CA    -0.115000       12.0110           0
    3036 PROT 191  TYR  HD1  HP     0.115000        1.0080           0
    3037 PROT 191  TYR  CE1  CA    -0.115000       12.0110           0
    3038 PROT 191  TYR  HE1  HP     0.115000        1.0080           0
    3039 PROT 191  TYR  CZ   CA     0.110000       12.0110           0
    3040 PROT 191  TYR  OH   OH1   -0.540000       15.9990           0
    3041 PROT 191  TYR  HH   H      0.430000        1.0080           0
    3042 PROT 191  TYR  CD2  CA    -0.115000       12.0110           0
    3043 PROT 191  TYR  HD2  HP     0.115000        1.0080           0
    3044 PROT 191  TYR  CE2  CA    -0.115000       12.0110           0
    3045 PROT 191  TYR  HE2  HP     0.115000        1.0080           0
    3046 PROT 191  TYR  C    C      0.510000       12.0110           0
    3047 PROT 191  TYR  O    O     -0.510000       15.9990           0
    3048 PROT 192  ARG  N    NH1   -0.470000       14.0070           0
    3049 PROT 192  ARG  HN   H      0.310000        1.0080           0
    3050 PROT 192  ARG  CA   CT1    0.070000       12.0110           0
    3051 PROT 192  ARG  HA   HB1    0.090000        1.0080           0
    3052 PROT 192  ARG  CB   CT2   -0.180000       12.0110           0
    3053 PROT 192  ARG  HB1  HA2    0.090000        1.0080           0
    3054 PROT 192  ARG  HB2  HA2    0.090000        1.0080           0
    3055 PROT 192  ARG  CG   CT2   -0.180000       12.0110           0
    3056 PROT 192  ARG  HG1  HA2    0.090000        1.0080           0
    3057 PROT 192  ARG  HG2  HA2    0.090000        1.0080           0
    3058 PROT 192  ARG  CD   CT2    0.200000       12.0110           0
    3059 PROT 192  ARG  HD1  HA2    0.090000        1.0080           0
    3060 PROT 192  ARG  HD2  HA2    0.090000        1.0080           0
    3061 PROT 192  ARG  NE   NC2   -0.700000       14.0070           0
    3062 PROT 192  ARG  HE   HC     0.440000        1.0080           0
    3063 PROT 192  ARG  CZ   C      0.640000       12.0110           0
    3064 PROT 192  ARG  NH1  NC2   -0.800000       14.0070           0
    3065 PROT 192  ARG  HH11 HC     0.460000        1.0080           0
    3066 PROT 192  ARG  HH12 HC     0.460000        1.0080           0
    3067 PROT 192  ARG  NH2  NC2   -0.800000       14.0070           0
    3068 PROT 192  ARG  HH21 HC     0.460000        1.0080           0
    3069 PROT 192  ARG  HH22 HC     0.460000        1.0080           0
    3070 PROT 192  ARG  C    C      0.510000       12.0110           0
    3071 PROT 192  ARG  O    O     -0.510000       15.9990           0
    3072 PROT 193  VAL  N    NH1   -0.470000       14.0070           0
    3073 PROT 193  VAL  HN   H      0.310000        1.0080           0
    3074 PROT 193  VAL  CA   CT1    0.070000       12.0110           0
    3075 PROT 193  VAL  HA   HB1    0.090000        1.0080           0
    3076 PROT 193  VAL  CB   CT1   -0.090000       12.0110           0
    3077 PROT 193  VAL  HB   HA1    0.090000        1.0080           0
    3078 PROT 193  VAL  CG1  CT3   -0.270000       12.0110           0
    3079 PROT 193  VAL  HG11 HA3    0.090000        1.0080           0
    3080 PROT 193  VAL  HG12 HA3    0.090000        1.0080           0
    3081 PROT 193  VAL  HG13 HA3    0.090000        1.0080           0
    3082 PROT 193  VAL  CG2  CT3   -0.270000       12.0110           0
    3083 PROT 193  VAL  HG21 HA3    0.090000        1.0080           0
    3084 PROT 193  VAL  HG22 HA3    0.090000        1.0080           0
    3085 PROT 193  VAL  HG23 HA3    0.090000        1.0080           0
    3086 PROT 193  VAL  C    C      0.510000       12.0110           0
    3087 PROT 193  VAL  O    O     -0.510000       15.9990           0
    3088 PROT 194  PRO  N    N     -0.290000       14.0070           0
    3089 PROT 194  PRO  CD   CP3    0.000000       12.0110           0
    3090 PROT 194  PRO  HD1  HA2    0.090000        1.0080           0
    3091 PROT 194  PRO  HD2  HA2    0.090000        1.0080           0
    3092 PROT 194  PRO  CA   CP1    0.020000       12.0110           0
    3093 PROT 194  PRO  HA   HB1    0.090000        1.0080           0
    3094 PROT 194  PRO  CB   CP2   -0.180000       12.0110           0
    3095 PROT 194  PRO  HB1  HA2    0.090000        1.0080           0
    3096 PROT 194  PRO  HB2  HA2    0.090000        1.0080           0
    3097 PROT 194  PRO  CG   CP2   -0.180000       12.0110           0
    3098 PROT 194  PRO  HG1  HA2    0.090000        1.0080           0
    3099 PROT 194  PRO  HG2  HA2    0.090000        1.0080           0
    3100 PROT 194  PRO  C    C      0.510000       12.0110           0
    3101 PROT 194  PRO  O    O     -0.510000       15.9990           0
    3102 PROT 195  LEU  N    NH1   -0.470000       14.0070           0
    3103 PROT 195  LEU  HN   H      0.310000        1.0080           0
    3104 PROT 195  LEU  CA   CT1    0.070000       12.0110           0
    3105 PROT 195  LEU  HA   HB1    0.090000        1.0080           0
    3106 PROT 195  LEU  CB   CT2   -0.180000       12.0110           0
    3107 PROT 195  LEU  HB1  HA2    0.090000        1.0080           0
    3108 PROT 195  LEU  HB2  HA2    0.090000        1.0080           0
    3109 PROT 195  LEU  CG   CT1   -0.090000       12.0110           0
    3110 PROT 195  LEU  HG   HA1    0.090000        1.0080           0
    3111 PROT 195  LEU  CD1  CT3   -0.270000       12.0110           0
    3112 PROT 195  LEU  HD11 HA3    0.090000        1.0080           0
    3113 PROT 195  LEU  HD12 HA3    0.090000        1.0080           0
    3114 PROT 195  LEU  HD13 HA3    0.090000        1.0080           0
    3115 PROT 195  LEU  CD2  CT3   -0.270000       12.0110           0
    3116 PROT 195  LEU  HD21 HA3    0.090000        1.0080           0
    3117 PROT 195  LEU  HD22 HA3    0.090000        1.0080           0
    3118 PROT 195  LEU  HD23 HA3    0.090000        1.0080           0
    3119 PROT 195  LEU  C    C      0.510000       12.0110           0
    3120 PROT 195  LEU  O    O     -0.510000       15.9990           0
    3121 PROT 196  PRO  N    N     -0.290000       14.0070           0
    3122 PROT 196  PRO  CD   CP3    0.000000       12.0110           0
    3123 PROT 196  PRO  HD1  HA2    0.090000        1.0080           0
    3124 PROT 196  PRO  HD2  HA2    0.090000        1.0080           0
    3125 PROT 196  PRO  CA   CP1    0.020000       12.0110           0
    3126 PROT 196  PRO  HA   HB1    0.090000        1.0080           0
    3127 PROT 196  PRO  CB   CP2   -0.180000       12.0110           0
    3128 PROT 196  PRO  HB1  HA2    0.090000        1.0080           0
    3129 PROT 196  PRO  HB2  HA2    0.090000        1.0080           0
    3130 PROT 196  PRO  CG   CP2   -0.180000       12.0110           0
    3131 PROT 196  PRO  HG1  HA2    0.090000        1.0080           0
    3132 PROT 196  PRO  HG2  HA2    0.090000        1.0080           0
    3133 PROT 196  PRO  C    C      0.510000       12.0110           0
    3134 PROT 196  PRO  O    O     -0.510000       15.9990           0
    3135 PROT 197  VAL  N    NH1   -0.470000       14.0070           0
    3136 PROT 197  VAL  HN   H      0.310000        1.0080           0
    3137 PROT 197  VAL  CA   CT1    0.070000       12.0110           0
    3138 PROT 197  VAL  HA   HB1    0.090000        1.0080           0
    3139 PROT 197  VAL  CB   CT1   -0.090000       12.0110           0
    3140 PROT 197  VAL  HB   HA1    0.090000        1.0080           0
    3141 PROT 197  VAL  CG1  CT3   -0.270000       12.0110           0
    3142 PROT 197  VAL  HG11 HA3    0.090000        1.0080           0
    3143 PROT 197  VAL  HG12 HA3    0.090000        1.0080           0
    3144 PROT 197  VAL  HG13 HA3    0.090000        1.0080           0
    3145 PROT 197  VAL  CG2  CT3   -0.270000       12.0110           0
    3146 PROT 197  VAL  HG21 HA3    0.090000        1.0080           0
    3147 PROT 197  VAL  HG22 HA3    0.090000        1.0080           0
    3148 PROT 197  VAL  HG23 HA3    0.090000        1.0080           0
    3149 PROT 197  VAL  C    C      0.510000       12.0110           0
    3150 PROT 197  VAL  O    O     -0.510000       15.9990           0
    3151 PROT 198  ASP  N    NH1   -0.470000       14.0070           0
    3152 PROT 198  ASP  HN   H      0.310000        1.0080           0
    3153 PROT 198  ASP  CA   CT1    0.070000       12.0110           0
    3154 PROT 198  ASP  HA   HB1    0.090000        1.0080           0
    3155 PROT 198  ASP  CB   CT2A  -0.280000       12.0110           0
    3156 PROT 198  ASP  HB1  HA2    0.090000        1.0080           0
    3157 PROT 198  ASP  HB2  HA2    0.090000        1.0080           0
    3158 PROT 198  ASP  CG   CC     0.620000       12.0110           0
    3159 PROT 198  ASP  OD1  OC    -0.760000       15.9990           0
    3160 PROT 198  ASP  OD2  OC    -0.760000       15.9990           0
    3161 PROT 198  ASP  C    C      0.510000       12.0110           0
    3162 PROT 198  ASP  O    O     -0.510000       15.9990           0
    3163 PROT 199  LEU  N    NH1   -0.470000       14.0070           0
    3164 PROT 199  LEU  HN   H      0.310000        1.0080           0
    3165 PROT 199  LEU  CA   CT1    0.070000       12.0110           0
    3166 PROT 199  LEU  HA   HB1    0.090000        1.0080           0
    3167 PROT 199  LEU  CB   CT2   -0.180000       12.0110           0
    3168 PROT 199  LEU  HB1  HA2    0.090000        1.0080           0
    3169 PROT 199  LEU  HB2  HA2    0.090000        1.0080           0
    3170 PROT 199  LEU  CG   CT1   -0.090000       12.0110           0
    3171 PROT 199  LEU  HG   HA1    0.090000        1.0080           0
    3172 PROT 199  LEU  CD1  CT3   -0.270000       12.0110           0
    3173 PROT 199  LEU  HD11 HA3    0.090000        1.0080           0
    3174 PROT 199  LEU  HD12 HA3    0.090000        1.0080           0
    3175 PROT 199  LEU  HD13 HA3    0.090000        1.0080           0
    3176 PROT 199  LEU  CD2  CT3   -0.270000       12.0110           0
    3177 PROT 199  LEU  HD21 HA3    0.090000        1.0080           0
    3178 PROT 199  LEU  HD22 HA3    0.090000        1.0080           0
    3179 PROT 199  LEU  HD23 HA3    0.090000        1.0080           0
    3180 PROT 199  LEU  C    C      0.510000       12.0110           0
    3181 PROT 199  LEU  O    O     -0.510000       15.9990           0
    3182 PROT 200  LYS  N    NH1   -0.470000       14.0070           0
    3183 PROT 200  LYS  HN   H      0.310000        1.0080           0
    3184 PROT 200  LYS  CA   CT1    0.070000       12.0110           0
    3185 PROT 200  LYS  HA   HB1    0.090000        1.0080           0
    3186 PROT 200  LYS  CB   CT2   -0.180000       12.0110           0
    3187 PROT 200  LYS  HB1  HA2    0.090000        1.0080           0
    3188 PROT 200  LYS  HB2  HA2    0.090000        1.0080           0
    3189 PROT 200  LYS  CG   CT2   -0.180000       12.0110           0
    3190 PROT 200  LYS  HG1  HA2    0.090000        1.0080           0
    3191 PROT 200  LYS  HG2  HA2    0.090000        1.0080           0
    3192 PROT 200  LYS  CD   CT2   -0.180000       12.0110           0
    3193 PROT 200  LYS  HD1  HA2    0.090000        1.0080           0
    3194 PROT 200  LYS  HD2  HA2    0.090000        1.0080           0
    3195 PROT 200  LYS  CE   CT2    0.210000       12.0110           0
    3196 PROT 200  LYS  HE1  HA2    0.050000        1.0080           0
    3197 PROT 200  LYS  HE2  HA2    0.050000        1.0080           0
    3198 PROT 200  LYS  NZ   NH3   -0.300000       14.0070           0
    3199 PROT 200  LYS  HZ1  HC     0.330000        1.0080           0
    3200 PROT 200  LYS  HZ2  HC     0.330000        1.0080           0
    3201 PROT 200  LYS  HZ3  HC     0.330000        1.0080           0
    3202 PROT 200  LYS  C    C      0.510000       12.0110           0
    3203 PROT 200  LYS  O    O     -0.510000       15.9990           0
    3204 PROT 201  ILE  N    NH1   -0.470000       14.0070           0
    3205 PROT 201  ILE  HN   H      0.310000        1.0080           0
    3206 PROT 201  ILE  CA   CT1    0.070000       12.0110           0
    3207 PROT 201  ILE  HA   HB1    0.090000        1.0080           0
    3208 PROT 201  ILE  CB   CT1   -0.090000       12.0110           0
    3209 PROT 201  ILE  HB   HA1    0.090000        1.0080           0
    3210 PROT 201  ILE  CG2  CT3   -0.270000       12.0110           0
    3211 PROT 201  ILE  HG21 HA3    0.090000        1.0080           0
    3212 PROT 201  ILE  HG22 HA3    0.090000        1.0080           0
    3213 PROT 201  ILE  HG23 HA3    0.090000        1.0080           0
    3214 PROT 201  ILE  CG1  CT2   -0.180000       12.0110           0
    3215 PROT 201  ILE  HG11 HA2    0.090000        1.0080           0
    3216 PROT 201  ILE  HG12 HA2    0.090000        1.0080           0
    3217 PROT 201  ILE  CD   CT3   -0.270000       12.0110           0
    3218 PROT 201  ILE  HD1  HA3    0.090000        1.0080           0
    3219 PROT 201  ILE  HD2  HA3    0.090000        1.0080           0
    3220 PROT 201  ILE  HD3  HA3    0.090000        1.0080           0
    3221 PROT 201  ILE  C    C      0.510000       12.0110           0
    3222 PROT 201  ILE  O    O     -0.510000       15.9990           0
    3223 PROT 202  SER  N    NH1   -0.470000       14.0070           0
    3224 PROT 202  SER  HN   H      0.310000        1.0080           0
    3225 PROT 202  SER  CA   CT1    0.070000       12.0110           0
    3226 PROT 202  SER  HA   HB1    0.090000        1.0080           0
    3227 PROT 202  SER  CB   CT2    0.050000       12.0110           0
    3228 PROT 202  SER  HB1  HA2    0.090000        1.0080           0
    3229 PROT 202  SER  HB2  HA2    0.090000        1.0080           0
    3230 PROT 202  SER  OG   OH1   -0.660000       15.9990           0
    3231 PROT 202  SER  HG1  H      0.430000        1.0080           0
    3232 PROT 202  SER  C    C      0.510000       12.0110           0
    3233 PROT 202  SER  O    O     -0.510000       15.9990           0
    3234 PROT 203  PRO  N    N     -0.290000       14.0070           0
    3235 PROT 203  PRO  CD   CP3    0.000000       12.0110           0
    3236 PROT 203  PRO  HD1  HA2    0.090000        1.0080           0
    3237 PROT 203  PRO  HD2  HA2    0.090000        1.0080           0
    3238 PROT 203  PRO  CA   CP1    0.020000       12.0110           0
    3239 PROT 203  PRO  HA   HB1    0.090000        1.0080           0
    3240 PROT 203  PRO  CB   CP2   -0.180000       12.0110           0
    3241 PROT 203  PRO  HB1  HA2    0.090000        1.0080           0
    3242 PROT 203  PRO  HB2  HA2    0.090000        1.0080           0
    3243 PROT 203  PRO  CG   CP2   -0.180000       12.0110           0
    3244 PROT 203  PRO  HG1  HA2    0.090000        1.0080           0
    3245 PROT 203  PRO  HG2  HA2    0.090000        1.0080           0
    3246 PROT 203  PRO  C    C      0.510000       12.0110           0
    3247 PROT 203  PRO  O    O     -0.510000       15.9990           0
    3248 PROT 204  GLU  N    NH1   -0.470000       14.0070           0
    3249 PROT 204  GLU  HN   H      0.310000        1.0080           0
    3250 PROT 204  GLU  CA   CT1    0.070000       12.0110           0
    3251 PROT 204  GLU  HA   HB1    0.090000        1.0080           0
    3252 PROT 204  GLU  CB   CT2A  -0.180000       12.0110           0
    3253 PROT 204  GLU  HB1  HA2    0.090000        1.0080           0
    3254 PROT 204  GLU  HB2  HA2    0.090000        1.0080           0
    3255 PROT 204  GLU  CG   CT2   -0.280000       12.0110           0
    3256 PROT 204  GLU  HG1  HA2    0.090000        1.0080           0
    3257 PROT 204  GLU  HG2  HA2    0.090000        1.0080           0
    3258 PROT 204  GLU  CD   CC     0.620000       12.0110           0
    3259 PROT 204  GLU  OE1  OC    -0.760000       15.9990           0
    3260 PROT 204  GLU  OE2  OC    -0.760000       15.9990           0
    3261 PROT 204  GLU  C    C      0.510000       12.0110           0
    3262 PROT 204  GLU  O    O     -0.510000       15.9990           0
    3263 PROT 205  ASN  N    NH1   -0.470000       14.0070           0
    3264 PROT 205  ASN  HN   H      0.310000        1.0080           0
    3265 PROT 205  ASN  CA   CT1    0.070000       12.0110           0
    3266 PROT 205  ASN  HA   HB1    0.090000        1.0080           0
    3267 PROT 205  ASN  CB   CT2   -0.180000       12.0110           0
    3268 PROT 205  ASN  HB1  HA2    0.090000        1.0080           0
    3269 PROT 205  ASN  HB2  HA2    0.090000        1.0080           0
    3270 PROT 205  ASN  CG   CC     0.550000       12.0110           0
    3271 PROT 205  ASN  OD1  O     -0.550000       15.9990           0
    3272 PROT 205  ASN  ND2  NH2   -0.620000       14.0070           0
    3273 PROT 205  ASN  HD21 H      0.320000        1.0080           0
    3274 PROT 205  ASN  HD22 H      0.300000        1.0080           0
    3275 PROT 205  ASN  C    C      0.510000       12.0110           0
    3276 PROT 205  ASN  O    O     -0.510000       15.9990           0
    3277 PROT 206  LEU  N    NH1   -0.470000       14.0070           0
    3278 PROT 206  LEU  HN   H      0.310000        1.0080           0
    3279 PROT 206  LEU  CA   CT1    0.070000       12.0110           0
    3280 PROT 206  LEU  HA   HB1    0.090000        1.0080           0
    3281 PROT 206  LEU  CB   CT2   -0.180000       12.0110           0
    3282 PROT 206  LEU  HB1  HA2    0.090000        1.0080           0
    3283 PROT 206  LEU  HB2  HA2    0.090000        1.0080           0
    3284 PROT 206  LEU  CG   CT1   -0.090000       12.0110           0
    3285 PROT 206  LEU  HG   HA1    0.090000        1.0080           0
    3286 PROT 206  LEU  CD1  CT3   -0.270000       12.0110           0
    3287 PROT 206  LEU  HD11 HA3    0.090000        1.0080           0
    3288 PROT 206  LEU  HD12 HA3    0.090000        1.0080           0
    3289 PROT 206  LEU  HD13 HA3    0.090000        1.0080           0
    3290 PROT 206  LEU  CD2  CT3   -0.270000       12.0110           0
    3291 PROT 206  LEU  HD21 HA3    0.090000        1.0080           0
    3292 PROT 206  LEU  HD22 HA3    0.090000        1.0080           0
    3293 PROT 206  LEU  HD23 HA3    0.090000        1.0080           0
    3294 PROT 206  LEU  C    C      0.510000       12.0110           0
    3295 PROT 206  LEU  O    O     -0.510000       15.9990           0
    3296 PROT 207  SER  N    NH1   -0.470000       14.0070           0
    3297 PROT 207  SER  HN   H      0.310000        1.0080           0
    3298 PROT 207  SER  CA   CT1    0.070000       12.0110           0
    3299 PROT 207  SER  HA   HB1    0.090000        1.0080           0
    3300 PROT 207  SER  CB   CT2    0.050000       12.0110           0
    3301 PROT 207  SER  HB1  HA2    0.090000        1.0080           0
    3302 PROT 207  SER  HB2  HA2    0.090000        1.0080           0
    3303 PROT 207  SER  OG   OH1   -0.660000       15.9990           0
    3304 PROT 207  SER  HG1  H      0.430000        1.0080           0
    3305 PROT 207  SER  C    C      0.510000       12.0110           0
    3306 PROT 207  SER  O    O     -0.510000       15.9990           0
    3307 PROT 208  PRO  N    N     -0.290000       14.0070           0
    3308 PROT 208  PRO  CD   CP3    0.000000       12.0110           0
    3309 PROT 208  PRO  HD1  HA2    0.090000        1.0080           0
    3310 PROT 208  PRO  HD2  HA2    0.090000        1.0080           0
    3311 PROT 208  PRO  CA   CP1    0.020000       12.0110           0
    3312 PROT 208  PRO  HA   HB1    0.090000        1.0080           0
    3313 PROT 208  PRO  CB   CP2   -0.180000       12.0110           0
    3314 PROT 208  PRO  HB1  HA2    0.090000        1.0080           0
    3315 PROT 208  PRO  HB2  HA2    0.090000        1.0080           0
    3316 PROT 208  PRO  CG   CP2   -0.180000       12.0110           0
    3317 PROT 208  PRO  HG1  HA2    0.090000        1.0080           0
    3318 PROT 208  PRO  HG2  HA2    0.090000        1.0080           0
    3319 PROT 208  PRO  C    C      0.510000       12.0110           0
    3320 PROT 208  PRO  O    O     -0.510000       15.9990           0
    3321 PROT 209  TRP  N    NH1   -0.470000       14.0070           0
    3322 PROT 209  TRP  HN   H      0.310000        1.0080           0
    3323 PROT 209  TRP  CA   CT1    0.070000       12.0110           0
    3324 PROT 209  TRP  HA   HB1    0.090000        1.0080           0
    3325 PROT 209  TRP  CB   CT2   -0.180000       12.0110           0
    3326 PROT 209  TRP  HB1  HA2    0.090000        1.0080           0
    3327 PROT 209  TRP  HB2  HA2    0.090000        1.0080           0
    3328 PROT 209  TRP  CG   CY    -0.030000       12.0110           0
    3329 PROT 209  TRP  CD1  CA    -0.150000       12.0110           0
    3330 PROT 209  TRP  HD1  HP     0.220000        1.0080           0
    3331 PROT 209  TRP  NE1  NY    -0.510000       14.0070           0
    3332 PROT 209  TRP  HE1  H      0.370000        1.0080           0
    3333 PROT 209  TRP  CE2  CPT    0.240000       12.0110           0
    3334 PROT 209  TRP  CD2  CPT    0.110000       12.0110           0
    3335 PROT 209  TRP  CE3  CAI   -0.250000       12.0110           0
    3336 PROT 209  TRP  HE3  HP     0.170000        1.0080           0
    3337 PROT 209  TRP  CZ3  CA    -0.200000       12.0110           0
    3338 PROT 209  TRP  HZ3  HP     0.140000        1.0080           0
    3339 PROT 209  TRP  CZ2  CAI   -0.270000       12.0110           0
    3340 PROT 209  TRP  HZ2  HP     0.160000        1.0080           0
    3341 PROT 209  TRP  CH2  CA    -0.140000       12.0110           0
    3342 PROT 209  TRP  HH2  HP     0.140000        1.0080           0
    3343 PROT 209  TRP  C    C      0.510000       12.0110           0
    3344 PROT 209  TRP  O    O     -0.510000       15.9990           0
    3345 PROT 210  ARG  N    NH1   -0.470000       14.0070           0
    3346 PROT 210  ARG  HN   H      0.310000        1.0080           0
    3347 PROT 210  ARG  CA   CT1    0.070000       12.0110           0
    3348 PROT 210  ARG  HA   HB1    0.090000        1.0080           0
    3349 PROT 210  ARG  CB   CT2   -0.180000       12.0110           0
    3350 PROT 210  ARG  HB1  HA2    0.090000        1.0080           0
    3351 PROT 210  ARG  HB2  HA2    0.090000        1.0080           0
    3352 PROT 210  ARG  CG   CT2   -0.180000       12.0110           0
    3353 PROT 210  ARG  HG1  HA2    0.090000        1.0080           0
    3354 PROT 210  ARG  HG2  HA2    0.090000        1.0080           0
    3355 PROT 210  ARG  CD   CT2    0.200000       12.0110           0
    3356 PROT 210  ARG  HD1  HA2    0.090000        1.0080           0
    3357 PROT 210  ARG  HD2  HA2    0.090000        1.0080           0
    3358 PROT 210  ARG  NE   NC2   -0.700000       14.0070           0
    3359 PROT 210  ARG  HE   HC     0.440000        1.0080           0
    3360 PROT 210  ARG  CZ   C      0.640000       12.0110           0
    3361 PROT 210  ARG  NH1  NC2   -0.800000       14.0070           0
    3362 PROT 210  ARG  HH11 HC     0.460000        1.0080           0
    3363 PROT 210  ARG  HH12 HC     0.460000        1.0080           0
    3364 PROT 210  ARG  NH2  NC2   -0.800000       14.0070           0
    3365 PROT 210  ARG  HH21 HC     0.460000        1.0080           0
    3366 PROT 210  ARG  HH22 HC     0.460000        1.0080           0
    3367 PROT 210  ARG  C    C      0.510000       12.0110           0
    3368 PROT 210  ARG  O    O     -0.510000       15.9990           0
    3369 PROT 211  GLY  N    NH1   -0.470000       14.0070           0
    3370 PROT 211  GLY  HN   H      0.310000        1.0080           0
    3371 PROT 211  GLY  CA   CT2   -0.020000       12.0110           0
    3372 PROT 211  GLY  HA1  HB2    0.090000        1.0080           0
    3373 PROT 211  GLY  HA2  HB2    0.090000        1.0080           0
    3374 PROT 211  GLY  C    C      0.510000       12.0110           0
    3375 PROT 211  GLY  O    O     -0.510000       15.9990           0
    3376 PROT 212  GLY  N    NH1   -0.470000       14.0070           0
    3377 PROT 212  GLY  HN   H      0.310000        1.0080           0
    3378 PROT 212  GLY  CA   CT2   -0.020000       12.0110           0
    3379 PROT 212  GLY  HA1  HB2    0.090000        1.0080           0
    3380 PROT 212  GLY  HA2  HB2    0.090000        1.0080           0
    3381 PROT 212  GLY  C    C      0.510000       12.0110           0
    3382 PROT 212  GLY  O    O     -0.510000       15.9990           0
    3383 PROT 213  GLU  N    NH1   -0.470000       14.0070           0
    3384 PROT 213  GLU  HN   H      0.310000        1.0080           0
    3385 PROT 213  GLU  CA   CT1    0.070000       12.0110           0
    3386 PROT 213  GLU  HA   HB1    0.090000        1.0080           0
    3387 PROT 213  GLU  CB   CT2A  -0.180000       12.0110           0
    3388 PROT 213  GLU  HB1  HA2    0.090000        1.0080           0
    3389 PROT 213  GLU  HB2  HA2    0.090000        1.0080           0
    3390 PROT 213  GLU  CG   CT2   -0.280000       12.0110           0
    3391 PROT 213  GLU  HG1  HA2    0.090000        1.0080           0
    3392 PROT 213  GLU  HG2  HA2    0.090000        1.0080           0
    3393 PROT 213  GLU  CD   CC     0.620000       12.0110           0
    3394 PROT 213  GLU  OE1  OC    -0.760000       15.9990           0
    3395 PROT 213  GLU  OE2  OC    -0.760000       15.9990           0
    3396 PROT 213  GLU  C    C      0.510000       12.0110           0
    3397 PROT 213  GLU  O    O     -0.510000       15.9990           0
    3398 PROT 214  THR  N    NH1   -0.470000       14.0070           0
    3399 PROT 214  THR  HN   H      0.310000        1.0080           0
    3400 PROT 214  THR  CA   CT1    0.070000       12.0110           0
    3401 PROT 214  THR  HA   HB1    0.090000        1.0080           0
    3402 PROT 214  THR  CB   CT1    0.140000       12.0110           0
    3403 PROT 214  THR  HB   HA1    0.090000        1.0080           0
    3404 PROT 214  THR  OG1  OH1   -0.660000       15.9990           0
    3405 PROT 214  THR  HG1  H      0.430000        1.0080           0
    3406 PROT 214  THR  CG2  CT3   -0.270000       12.0110           0
    3407 PROT 214  THR  HG21 HA3    0.090000        1.0080           0
    3408 PROT 214  THR  HG22 HA3    0.090000        1.0080           0
    3409 PROT 214  THR  HG23 HA3    0.090000        1.0080           0
    3410 PROT 214  THR  C    C      0.510000       12.0110           0
    3411 PROT 214  THR  O    O     -0.510000       15.9990           0
    3412 PROT 215  GLU  N    NH1   -0.470000       14.0070           0
    3413 PROT 215  GLU  HN   H      0.310000        1.0080           0
    3414 PROT 215  GLU  CA   CT1    0.070000       12.0110           0
    3415 PROT 215  GLU  HA   HB1    0.090000        1.0080           0
    3416 PROT 215  GLU  CB   CT2A  -0.180000       12.0110           0
    3417 PROT 215  GLU  HB1  HA2    0.090000        1.0080           0
    3418 PROT 215  GLU  HB2  HA2    0.090000        1.0080           0
    3419 PROT 215  GLU  CG   CT2   -0.280000       12.0110           0
    3420 PROT 215  GLU  HG1  HA2    0.090000        1.0080           0
    3421 PROT 215  GLU  HG2  HA2    0.090000        1.0080           0
    3422 PROT 215  GLU  CD   CC     0.620000       12.0110           0
    3423 PROT 215  GLU  OE1  OC    -0.760000       15.9990           0
    3424 PROT 215  GLU  OE2  OC    -0.760000       15.9990           0
    3425 PROT 215  GLU  C    C      0.510000       12.0110           0
    3426 PROT 215  GLU  O    O     -0.510000       15.9990           0
    3427 PROT 216  GLY  N    NH1   -0.470000       14.0070           0
    3428 PROT 216  GLY  HN   H      0.310000        1.0080           0
    3429 PROT 216  GLY  CA   CT2   -0.020000       12.0110           0
    3430 PROT 216  GLY  HA1  HB2    0.090000        1.0080           0
    3431 PROT 216  GLY  HA2  HB2    0.090000        1.0080           0
    3432 PROT 216  GLY  C    C      0.510000       12.0110           0
    3433 PROT 216  GLY  O    O     -0.510000       15.9990           0
    3434 PROT 217  LEU  N    NH1   -0.470000       14.0070           0
    3435 PROT 217  LEU  HN   H      0.310000        1.0080           0
    3436 PROT 217  LEU  CA   CT1    0.070000       12.0110           0
    3437 PROT 217  LEU  HA   HB1    0.090000        1.0080           0
    3438 PROT 217  LEU  CB   CT2   -0.180000       12.0110           0
    3439 PROT 217  LEU  HB1  HA2    0.090000        1.0080           0
    3440 PROT 217  LEU  HB2  HA2    0.090000        1.0080           0
    3441 PROT 217  LEU  CG   CT1   -0.090000       12.0110           0
    3442 PROT 217  LEU  HG   HA1    0.090000        1.0080           0
    3443 PROT 217  LEU  CD1  CT3   -0.270000       12.0110           0
    3444 PROT 217  LEU  HD11 HA3    0.090000        1.0080           0
    3445 PROT 217  LEU  HD12 HA3    0.090000        1.0080           0
    3446 PROT 217  LEU  HD13 HA3    0.090000        1.0080           0
    3447 PROT 217  LEU  CD2  CT3   -0.270000       12.0110           0
    3448 PROT 217  LEU  HD21 HA3    0.090000        1.0080           0
    3449 PROT 217  LEU  HD22 HA3    0.090000        1.0080           0
    3450 PROT 217  LEU  HD23 HA3    0.090000        1.0080           0
    3451 PROT 217  LEU  C    C      0.510000       12.0110           0
    3452 PROT 217  LEU  O    O     -0.510000       15.9990           0
    3453 PROT 218  GLN  N    NH1   -0.470000       14.0070           0
    3454 PROT 218  GLN  HN   H      0.310000        1.0080           0
    3455 PROT 218  GLN  CA   CT1    0.070000       12.0110           0
    3456 PROT 218  GLN  HA   HB1    0.090000        1.0080           0
    3457 PROT 218  GLN  CB   CT2   -0.180000       12.0110           0
    3458 PROT 218  GLN  HB1  HA2    0.090000        1.0080           0
    3459 PROT 218  GLN  HB2  HA2    0.090000        1.0080           0
    3460 PROT 218  GLN  CG   CT2   -0.180000       12.0110           0
    3461 PROT 218  GLN  HG1  HA2    0.090000        1.0080           0
    3462 PROT 218  GLN  HG2  HA2    0.090000        1.0080           0
    3463 PROT 218  GLN  CD   CC     0.550000       12.0110           0
    3464 PROT 218  GLN  OE1  O     -0.550000       15.9990           0
    3465 PROT 218  GLN  NE2  NH2   -0.620000       14.0070           0
    3466 PROT 218  GLN  HE21 H      0.320000        1.0080           0
    3467 PROT 218  GLN  HE22 H      0.300000        1.0080           0
    3468 PROT 218  GLN  C    C      0.510000       12.0110           0
    3469 PROT 218  GLN  O    O     -0.510000       15.9990           0
    3470 PROT 219  ARG  N    NH1   -0.470000       14.0070           0
    3471 PROT 219  ARG  HN   H      0.310000        1.0080           0
    3472 PROT 219  ARG  CA   CT1    0.070000       12.0110           0
    3473 PROT 219  ARG  HA   HB1    0.090000        1.0080           0
    3474 PROT 219  ARG  CB   CT2   -0.180000       12.0110           0
    3475 PROT 219  ARG  HB1  HA2    0.090000        1.0080           0
    3476 PROT 219  ARG  HB2  HA2    0.090000        1.0080           0
    3477 PROT 219  ARG  CG   CT2   -0.180000       12.0110           0
    3478 PROT 219  ARG  HG1  HA2    0.090000        1.0080           0
    3479 PROT 219  ARG  HG2  HA2    0.090000        1.0080           0
    3480 PROT 219  ARG  CD   CT2    0.200000       12.0110           0
    3481 PROT 219  ARG  HD1  HA2    0.090000        1.0080           0
    3482 PROT 219  ARG  HD2  HA2    0.090000        1.0080           0
    3483 PROT 219  ARG  NE   NC2   -0.700000       14.0070           0
    3484 PROT 219  ARG  HE   HC     0.440000        1.0080           0
    3485 PROT 219  ARG  CZ   C      0.640000       12.0110           0
    3486 PROT 219  ARG  NH1  NC2   -0.800000       14.0070           0
    3487 PROT 219  ARG  HH11 HC     0.460000        1.0080           0
    3488 PROT 219  ARG  HH12 HC     0.460000        1.0080           0
    3489 PROT 219  ARG  NH2  NC2   -0.800000       14.0070           0
    3490 PROT 219  ARG  HH21 HC     0.460000        1.0080           0
    3491 PROT 219  ARG  HH22 HC     0.460000        1.0080           0
    3492 PROT 219  ARG  C    C      0.510000       12.0110           0
    3493 PROT 219  ARG  O    O     -0.510000       15.9990           0
    3494 PROT 220  LEU  N    NH1   -0.470000       14.0070           0
    3495 PROT 220  LEU  HN   H      0.310000        1.0080           0
    3496 PROT 220  LEU  CA   CT1    0.070000       12.0110           0
    3497 PROT 220  LEU  HA   HB1    0.090000        1.0080           0
    3498 PROT 220  LEU  CB   CT2   -0.180000       12.0110           0
    3499 PROT 220  LEU  HB1  HA2    0.090000        1.0080           0
    3500 PROT 220  LEU  HB2  HA2    0.090000        1.0080           0
    3501 PROT 220  LEU  CG   CT1   -0.090000       12.0110           0
    3502 PROT 220  LEU  HG   HA1    0.090000        1.0080           0
    3503 PROT 220  LEU  CD1  CT3   -0.270000       12.0110           0
    3504 PROT 220  LEU  HD11 HA3    0.090000        1.0080           0
    3505 PROT 220  LEU  HD12 HA3    0.090000        1.0080           0
    3506 PROT 220  LEU  HD13 HA3    0.090000        1.0080           0
    3507 PROT 220  LEU  CD2  CT3   -0.270000       12.0110           0
    3508 PROT 220  LEU  HD21 HA3    0.090000        1.0080           0
    3509 PROT 220  LEU  HD22 HA3    0.090000        1.0080           0
    3510 PROT 220  LEU  HD23 HA3    0.090000        1.0080           0
    3511 PROT 220  LEU  C    C      0.510000       12.0110           0
    3512 PROT 220  LEU  O    O     -0.510000       15.9990           0
    3513 PROT 221  GLU  N    NH1   -0.470000       14.0070           0
    3514 PROT 221  GLU  HN   H      0.310000        1.0080           0
    3515 PROT 221  GLU  CA   CT1    0.070000       12.0110           0
    3516 PROT 221  GLU  HA   HB1    0.090000        1.0080           0
    3517 PROT 221  GLU  CB   CT2A  -0.180000       12.0110           0
    3518 PROT 221  GLU  HB1  HA2    0.090000        1.0080           0
    3519 PROT 221  GLU  HB2  HA2    0.090000        1.0080           0
    3520 PROT 221  GLU  CG   CT2   -0.280000       12.0110           0
    3521 PROT 221  GLU  HG1  HA2    0.090000        1.0080           0
    3522 PROT 221  GLU  HG2  HA2    0.090000        1.0080           0
    3523 PROT 221  GLU  CD   CC     0.620000       12.0110           0
    3524 PROT 221  GLU  OE1  OC    -0.760000       15.9990           0
    3525 PROT 221  GLU  OE2  OC    -0.760000       15.9990           0
    3526 PROT 221  GLU  C    C      0.510000       12.0110           0
    3527 PROT 221  GLU  O    O     -0.510000       15.9990           0
    3528 PROT 222  GLN  N    NH1   -0.470000       14.0070           0
    3529 PROT 222  GLN  HN   H      0.310000        1.0080           0
    3530 PROT 222  GLN  CA   CT1    0.070000       12.0110           0
    3531 PROT 222  GLN  HA   HB1    0.090000        1.0080           0
    3532 PROT 222  GLN  CB   CT2   -0.180000       12.0110           0
    3533 PROT 222  GLN  HB1  HA2    0.090000        1.0080           0
    3534 PROT 222  GLN  HB2  HA2    0.090000        1.0080           0
    3535 PROT 222  GLN  CG   CT2   -0.180000       12.0110           0
    3536 PROT 222  GLN  HG1  HA2    0.090000        1.0080           0
    3537 PROT 222  GLN  HG2  HA2    0.090000        1.0080           0
    3538 PROT 222  GLN  CD   CC     0.550000       12.0110           0
    3539 PROT 222  GLN  OE1  O     -0.550000       15.9990           0
    3540 PROT 222  GLN  NE2  NH2   -0.620000       14.0070           0
    3541 PROT 222  GLN  HE21 H      0.320000        1.0080           0
    3542 PROT 222  GLN  HE22 H      0.300000        1.0080           0
    3543 PROT 222  GLN  C    C      0.510000       12.0110           0
    3544 PROT 222  GLN  O    O     -0.510000       15.9990           0
    3545 PROT 223  HSD  N    NH1   -0.470000       14.0070           0
    3546 PROT 223  HSD  HN   H      0.310000        1.0080           0
    3547 PROT 223  HSD  CA   CT1    0.070000       12.0110           0
    3548 PROT 223  HSD  HA   HB1    0.090000        1.0080           0
    3549 PROT 223  HSD  CB   CT2   -0.090000       12.0110           0
    3550 PROT 223  HSD  HB1  HA2    0.090000        1.0080           0
    3551 PROT 223  HSD  HB2  HA2    0.090000        1.0080           0
    3552 PROT 223  HSD  ND1  NR1   -0.360000       14.0070           0
    3553 PROT 223  HSD  HD1  H      0.320000        1.0080           0
    3554 PROT 223  HSD  CG   CPH1  -0.050000       12.0110           0
    3555 PROT 223  HSD  CE1  CPH2   0.250000       12.0110           0
    3556 PROT 223  HSD  HE1  HR1    0.130000        1.0080           0
    3557 PROT 223  HSD  NE2  NR2   -0.700000       14.0070           0
    3558 PROT 223  HSD  CD2  CPH1   0.220000       12.0110           0
    3559 PROT 223  HSD  HD2  HR3    0.100000        1.0080           0
    3560 PROT 223  HSD  C    C      0.510000       12.0110           0
    3561 PROT 223  HSD  O    O     -0.510000       15.9990           0
    3562 PROT 224  LEU  N    NH1   -0.470000       14.0070           0
    3563 PROT 224  LEU  HN   H      0.310000        1.0080           0
    3564 PROT 224  LEU  CA   CT1    0.070000       12.0110           0
    3565 PROT 224  LEU  HA   HB1    0.090000        1.0080           0
    3566 PROT 224  LEU  CB   CT2   -0.180000       12.0110           0
    3567 PROT 224  LEU  HB1  HA2    0.090000        1.0080           0
    3568 PROT 224  LEU  HB2  HA2    0.090000        1.0080           0
    3569 PROT 224  LEU  CG   CT1   -0.090000       12.0110           0
    3570 PROT 224  LEU  HG   HA1    0.090000        1.0080           0
    3571 PROT 224  LEU  CD1  CT3   -0.270000       12.0110           0
    3572 PROT 224  LEU  HD11 HA3    0.090000        1.0080           0
    3573 PROT 224  LEU  HD12 HA3    0.090000        1.0080           0
    3574 PROT 224  LEU  HD13 HA3    0.090000        1.0080           0
    3575 PROT 224  LEU  CD2  CT3   -0.270000       12.0110           0
    3576 PROT 224  LEU  HD21 HA3    0.090000        1.0080           0
    3577 PROT 224  LEU  HD22 HA3    0.090000        1.0080           0
    3578 PROT 224  LEU  HD23 HA3    0.090000        1.0080           0
    3579 PROT 224  LEU  C    C      0.510000       12.0110           0
    3580 PROT 224  LEU  O    O     -0.510000       15.9990           0
    3581 PROT 225  THR  N    NH1   -0.470000       14.0070           0
    3582 PROT 225  THR  HN   H      0.310000        1.0080           0
    3583 PROT 225  THR  CA   CT1    0.070000       12.0110           0
    3584 PROT 225  THR  HA   HB1    0.090000        1.0080           0
    3585 PROT 225  THR  CB   CT1    0.140000       12.0110           0
    3586 PROT 225  THR  HB   HA1    0.090000        1.0080           0
    3587 PROT 225  THR  OG1  OH1   -0.660000       15.9990           0
    3588 PROT 225  THR  HG1  H      0.430000        1.0080           0
    3589 PROT 225  THR  CG2  CT3   -0.270000       12.0110           0
    3590 PROT 225  THR  HG21 HA3    0.090000        1.0080           0
    3591 PROT 225  THR  HG22 HA3    0.090000        1.0080           0
    3592 PROT 225  THR  HG23 HA3    0.090000        1.0080           0
    3593 PROT 225  THR  C    C      0.510000       12.0110           0
    3594 PROT 225  THR  O    O     -0.510000       15.9990           0
    3595 PROT 226  ASP  N    NH1   -0.470000       14.0070           0
    3596 PROT 226  ASP  HN   H      0.310000        1.0080           0
    3597 PROT 226  ASP  CA   CT1    0.070000       12.0110           0
    3598 PROT 226  ASP  HA   HB1    0.090000        1.0080           0
    3599 PROT 226  ASP  CB   CT2A  -0.280000       12.0110           0
    3600 PROT 226  ASP  HB1  HA2    0.090000        1.0080           0
    3601 PROT 226  ASP  HB2  HA2    0.090000        1.0080           0
    3602 PROT 226  ASP  CG   CC     0.620000       12.0110           0
    3603 PROT 226  ASP  OD1  OC    -0.760000       15.9990           0
    3604 PROT 226  ASP  OD2  OC    -0.760000       15.9990           0
    3605 PROT 226  ASP  C    C      0.510000       12.0110           0
    3606 PROT 226  ASP  O    O     -0.510000       15.9990           0
    3607 PROT 227  GLN  N    NH1   -0.470000       14.0070           0
    3608 PROT 227  GLN  HN   H      0.310000        1.0080           0
    3609 PROT 227  GLN  CA   CT1    0.070000       12.0110           0
    3610 PROT 227  GLN  HA   HB1    0.090000        1.0080           0
    3611 PROT 227  GLN  CB   CT2   -0.180000       12.0110           0
    3612 PROT 227  GLN  HB1  HA2    0.090000        1.0080           0
    3613 PROT 227  GLN  HB2  HA2    0.090000        1.0080           0
    3614 PROT 227  GLN  CG   CT2   -0.180000       12.0110           0
    3615 PROT 227  GLN  HG1  HA2    0.090000        1.0080           0
    3616 PROT 227  GLN  HG2  HA2    0.090000        1.0080           0
    3617 PROT 227  GLN  CD   CC     0.550000       12.0110           0
    3618 PROT 227  GLN  OE1  O     -0.550000       15.9990           0
    3619 PROT 227  GLN  NE2  NH2   -0.620000       14.0070           0
    3620 PROT 227  GLN  HE21 H      0.320000        1.0080           0
    3621 PROT 227  GLN  HE22 H      0.300000        1.0080           0
    3622 PROT 227  GLN  C    C      0.510000       12.0110           0
    3623 PROT 227  GLN  O    O     -0.510000       15.9990           0
    3624 PROT 228  GLY  N    NH1   -0.470000       14.0070           0
    3625 PROT 228  GLY  HN   H      0.310000        1.0080           0
    3626 PROT 228  GLY  CA   CT2   -0.020000       12.0110           0
    3627 PROT 228  GLY  HA1  HB2    0.090000        1.0080           0
    3628 PROT 228  GLY  HA2  HB2    0.090000        1.0080           0
    3629 PROT 228  GLY  C    C      0.510000       12.0110           0
    3630 PROT 228  GLY  O    O     -0.510000       15.9990           0
    3631 PROT 229  TRP  N    NH1   -0.470000       14.0070           0
    3632 PROT 229  TRP  HN   H      0.310000        1.0080           0
    3633 PROT 229  TRP  CA   CT1    0.070000       12.0110           0
    3634 PROT 229  TRP  HA   HB1    0.090000        1.0080           0
    3635 PROT 229  TRP  CB   CT2   -0.180000       12.0110           0
    3636 PROT 229  TRP  HB1  HA2    0.090000        1.0080           0
    3637 PROT 229  TRP  HB2  HA2    0.090000        1.0080           0
    3638 PROT 229  TRP  CG   CY    -0.030000       12.0110           0
    3639 PROT 229  TRP  CD1  CA    -0.150000       12.0110           0
    3640 PROT 229  TRP  HD1  HP     0.220000        1.0080           0
    3641 PROT 229  TRP  NE1  NY    -0.510000       14.0070           0
    3642 PROT 229  TRP  HE1  H      0.370000        1.0080           0
    3643 PROT 229  TRP  CE2  CPT    0.240000       12.0110           0
    3644 PROT 229  TRP  CD2  CPT    0.110000       12.0110           0
    3645 PROT 229  TRP  CE3  CAI   -0.250000       12.0110           0
    3646 PROT 229  TRP  HE3  HP     0.170000        1.0080           0
    3647 PROT 229  TRP  CZ3  CA    -0.200000       12.0110           0
    3648 PROT 229  TRP  HZ3  HP     0.140000        1.0080           0
    3649 PROT 229  TRP  CZ2  CAI   -0.270000       12.0110           0
    3650 PROT 229  TRP  HZ2  HP     0.160000        1.0080           0
    3651 PROT 229  TRP  CH2  CA    -0.140000       12.0110           0
    3652 PROT 229  TRP  HH2  HP     0.140000        1.0080           0
    3653 PROT 229  TRP  C    C      0.510000       12.0110           0
    3654 PROT 229  TRP  O    O     -0.510000       15.9990           0
    3655 PROT 230  VAL  N    NH1   -0.470000       14.0070           0
    3656 PROT 230  VAL  HN   H      0.310000        1.0080           0
    3657 PROT 230  VAL  CA   CT1    0.070000       12.0110           0
    3658 PROT 230  VAL  HA   HB1    0.090000        1.0080           0
    3659 PROT 230  VAL  CB   CT1   -0.090000       12.0110           0
    3660 PROT 230  VAL  HB   HA1    0.090000        1.0080           0
    3661 PROT 230  VAL  CG1  CT3   -0.270000       12.0110           0
    3662 PROT 230  VAL  HG11 HA3    0.090000        1.0080           0
    3663 PROT 230  VAL  HG12 HA3    0.090000        1.0080           0
    3664 PROT 230  VAL  HG13 HA3    0.090000        1.0080           0
    3665 PROT 230  VAL  CG2  CT3   -0.270000       12.0110           0
    3666 PROT 230  VAL  HG21 HA3    0.090000        1.0080           0
    3667 PROT 230  VAL  HG22 HA3    0.090000        1.0080           0
    3668 PROT 230  VAL  HG23 HA3    0.090000        1.0080           0
    3669 PROT 230  VAL  C    C      0.510000       12.0110           0
    3670 PROT 230  VAL  O    O     -0.510000       15.9990           0
    3671 PROT 231  ALA  N    NH1   -0.470000       14.0070           0
    3672 PROT 231  ALA  HN   H      0.310000        1.0080           0
    3673 PROT 231  ALA  CA   CT1    0.070000       12.0110           0
    3674 PROT 231  ALA  HA   HB1    0.090000        1.0080           0
    3675 PROT 231  ALA  CB   CT3   -0.270000       12.0110           0
    3676 PROT 231  ALA  HB1  HA3    0.090000        1.0080           0
    3677 PROT 231  ALA  HB2  HA3    0.090000        1.0080           0
    3678 PROT 231  ALA  HB3  HA3    0.090000        1.0080           0
    3679 PROT 231  ALA  C    C      0.510000       12.0110           0
    3680 PROT 231  ALA  O    O     -0.510000       15.9990           0
    3681 PROT 232  SER  N    NH1   -0.470000       14.0070           0
    3682 PROT 232  SER  HN   H      0.310000        1.0080           0
    3683 PROT 232  SER  CA   CT1    0.070000       12.0110           0
    3684 PROT 232  SER  HA   HB1    0.090000        1.0080           0
    3685 PROT 232  SER  CB   CT2    0.050000       12.0110           0
    3686 PROT 232  SER  HB1  HA2    0.090000        1.0080           0
    3687 PROT 232  SER  HB2  HA2    0.090000        1.0080           0
    3688 PROT 232  SER  OG   OH1   -0.660000       15.9990           0
    3689 PROT 232  SER  HG1  H      0.430000        1.0080           0
    3690 PROT 232  SER  C    C      0.510000       12.0110           0
    3691 PROT 232  SER  O    O     -0.510000       15.9990           0
    3692 PROT 233  PHE  N    NH1   -0.470000       14.0070           0
    3693 PROT 233  PHE  HN   H      0.310000        1.0080           0
    3694 PROT 233  PHE  CA   CT1    0.070000       12.0110           0
    3695 PROT 233  PHE  HA   HB1    0.090000        1.0080           0
    3696 PROT 233  PHE  CB   CT2   -0.180000       12.0110           0
    3697 PROT 233  PHE  HB1  HA2    0.090000        1.0080           0
    3698 PROT 233  PHE  HB2  HA2    0.090000        1.0080           0
    3699 PROT 233  PHE  CG   CA     0.000000       12.0110           0
    3700 PROT 233  PHE  CD1  CA    -0.115000       12.0110           0
    3701 PROT 233  PHE  HD1  HP     0.115000        1.0080           0
    3702 PROT 233  PHE  CE1  CA    -0.115000       12.0110           0
    3703 PROT 233  PHE  HE1  HP     0.115000        1.0080           0
    3704 PROT 233  PHE  CZ   CA    -0.115000       12.0110           0
    3705 PROT 233  PHE  HZ   HP     0.115000        1.0080           0
    3706 PROT 233  PHE  CD2  CA    -0.115000       12.0110           0
    3707 PROT 233  PHE  HD2  HP     0.115000        1.0080           0
    3708 PROT 233  PHE  CE2  CA    -0.115000       12.0110           0
    3709 PROT 233  PHE  HE2  HP     0.115000        1.0080           0
    3710 PROT 233  PHE  C    C      0.510000       12.0110           0
    3711 PROT 233  PHE  O    O     -0.510000       15.9990           0
    3712 PROT 234  THR  N    NH1   -0.470000       14.0070           0
    3713 PROT 234  THR  HN   H      0.310000        1.0080           0
    3714 PROT 234  THR  CA   CT1    0.070000       12.0110           0
    3715 PROT 234  THR  HA   HB1    0.090000        1.0080           0
    3716 PROT 234  THR  CB   CT1    0.140000       12.0110           0
    3717 PROT 234  THR  HB   HA1    0.090000        1.0080           0
    3718 PROT 234  THR  OG1  OH1   -0.660000       15.9990           0
    3719 PROT 234  THR  HG1  H      0.430000        1.0080           0
    3720 PROT 234  THR  CG2  CT3   -0.270000       12.0110           0
    3721 PROT 234  THR  HG21 HA3    0.090000        1.0080           0
    3722 PROT 234  THR  HG22 HA3    0.090000        1.0080           0
    3723 PROT 234  THR  HG23 HA3    0.090000        1.0080           0
    3724 PROT 234  THR  C    C      0.510000       12.0110           0
    3725 PROT 234  THR  O    O     -0.510000       15.9990           0
    3726 PROT 235  LYS  N    NH1   -0.470000       14.0070           0
    3727 PROT 235  LYS  HN   H      0.310000        1.0080           0
    3728 PROT 235  LYS  CA   CT1    0.070000       12.0110           0
    3729 PROT 235  LYS  HA   HB1    0.090000        1.0080           0
    3730 PROT 235  LYS  CB   CT2   -0.180000       12.0110           0
    3731 PROT 235  LYS  HB1  HA2    0.090000        1.0080           0
    3732 PROT 235  LYS  HB2  HA2    0.090000        1.0080           0
    3733 PROT 235  LYS  CG   CT2   -0.180000       12.0110           0
    3734 PROT 235  LYS  HG1  HA2    0.090000        1.0080           0
    3735 PROT 235  LYS  HG2  HA2    0.090000        1.0080           0
    3736 PROT 235  LYS  CD   CT2   -0.180000       12.0110           0
    3737 PROT 235  LYS  HD1  HA2    0.090000        1.0080           0
    3738 PROT 235  LYS  HD2  HA2    0.090000        1.0080           0
    3739 PROT 235  LYS  CE   CT2    0.210000       12.0110           0
    3740 PROT 235  LYS  HE1  HA2    0.050000        1.0080           0
    3741 PROT 235  LYS  HE2  HA2    0.050000        1.0080           0
    3742 PROT 235  LYS  NZ   NH3   -0.300000       14.0070           0
    3743 PROT 235  LYS  HZ1  HC     0.330000        1.0080           0
    3744 PROT 235  LYS  HZ2  HC     0.330000        1.0080           0
    3745 PROT 235  LYS  HZ3  HC     0.330000        1.0080           0
    3746 PROT 235  LYS  C    C      0.510000       12.0110           0
    3747 PROT 235  LYS  O    O     -0.510000       15.9990           0
    3748 PROT 236  PRO  N    N     -0.290000       14.0070           0
    3749 PROT 236  PRO  CD   CP3    0.000000       12.0110           0
    3750 PROT 236  PRO  HD1  HA2    0.090000        1.0080           0
    3751 PROT 236  PRO  HD2  HA2    0.090000        1.0080           0
    3752 PROT 236  PRO  CA   CP1    0.020000       12.0110           0
    3753 PROT 236  PRO  HA   HB1    0.090000        1.0080           0
    3754 PROT 236  PRO  CB   CP2   -0.180000       12.0110           0
    3755 PROT 236  PRO  HB1  HA2    0.090000        1.0080           0
    3756 PROT 236  PRO  HB2  HA2    0.090000        1.0080           0
    3757 PROT 236  PRO  CG   CP2   -0.180000       12.0110           0
    3758 PROT 236  PRO  HG1  HA2    0.090000        1.0080           0
    3759 PROT 236  PRO  HG2  HA2    0.090000        1.0080           0
    3760 PROT 236  PRO  C    C      0.510000       12.0110           0
    3761 PROT 236  PRO  O    O     -0.510000       15.9990           0
    3762 PROT 237  ARG  N    NH1   -0.470000       14.0070           0
    3763 PROT 237  ARG  HN   H      0.310000        1.0080           0
    3764 PROT 237  ARG  CA   CT1    0.070000       12.0110           0
    3765 PROT 237  ARG  HA   HB1    0.090000        1.0080           0
    3766 PROT 237  ARG  CB   CT2   -0.180000       12.0110           0
    3767 PROT 237  ARG  HB1  HA2    0.090000        1.0080           0
    3768 PROT 237  ARG  HB2  HA2    0.090000        1.0080           0
    3769 PROT 237  ARG  CG   CT2   -0.180000       12.0110           0
    3770 PROT 237  ARG  HG1  HA2    0.090000        1.0080           0
    3771 PROT 237  ARG  HG2  HA2    0.090000        1.0080           0
    3772 PROT 237  ARG  CD   CT2    0.200000       12.0110           0
    3773 PROT 237  ARG  HD1  HA2    0.090000        1.0080           0
    3774 PROT 237  ARG  HD2  HA2    0.090000        1.0080           0
    3775 PROT 237  ARG  NE   NC2   -0.700000       14.0070           0
    3776 PROT 237  ARG  HE   HC     0.440000        1.0080           0
    3777 PROT 237  ARG  CZ   C      0.640000       12.0110           0
    3778 PROT 237  ARG  NH1  NC2   -0.800000       14.0070           0
    3779 PROT 237  ARG  HH11 HC     0.460000        1.0080           0
    3780 PROT 237  ARG  HH12 HC     0.460000        1.0080           0
    3781 PROT 237  ARG  NH2  NC2   -0.800000       14.0070           0
    3782 PROT 237  ARG  HH21 HC     0.460000        1.0080           0
    3783 PROT 237  ARG  HH22 HC     0.460000        1.0080           0
    3784 PROT 237  ARG  C    C      0.510000       12.0110           0
    3785 PROT 237  ARG  O    O     -0.510000       15.9990           0
    3786 PROT 238  THR  N    NH1   -0.470000       14.0070           0
    3787 PROT 238  THR  HN   H      0.310000        1.0080           0
    3788 PROT 238  THR  CA   CT1    0.070000       12.0110           0
    3789 PROT 238  THR  HA   HB1    0.090000        1.0080           0
    3790 PROT 238  THR  CB   CT1    0.140000       12.0110           0
    3791 PROT 238  THR  HB   HA1    0.090000        1.0080           0
    3792 PROT 238  THR  OG1  OH1   -0.660000       15.9990           0
    3793 PROT 238  THR  HG1  H      0.430000        1.0080           0
    3794 PROT 238  THR  CG2  CT3   -0.270000       12.0110           0
    3795 PROT 238  THR  HG21 HA3    0.090000        1.0080           0
    3796 PROT 238  THR  HG22 HA3    0.090000        1.0080           0
    3797 PROT 238  THR  HG23 HA3    0.090000        1.0080           0
    3798 PROT 238  THR  C    C      0.510000       12.0110           0
    3799 PROT 238  THR  O    O     -0.510000       15.9990           0
    3800 PROT 239  ILE  N    NH1   -0.470000       14.0070           0
    3801 PROT 239  ILE  HN   H      0.310000        1.0080           0
    3802 PROT 239  ILE  CA   CT1    0.070000       12.0110           0
    3803 PROT 239  ILE  HA   HB1    0.090000        1.0080           0
    3804 PROT 239  ILE  CB   CT1   -0.090000       12.0110           0
    3805 PROT 239  ILE  HB   HA1    0.090000        1.0080           0
    3806 PROT 239  ILE  CG2  CT3   -0.270000       12.0110           0
    3807 PROT 239  ILE  HG21 HA3    0.090000        1.0080           0
    3808 PROT 239  ILE  HG22 HA3    0.090000        1.0080           0
    3809 PROT 239  ILE  HG23 HA3    0.090000        1.0080           0
    3810 PROT 239  ILE  CG1  CT2   -0.180000       12.0110           0
    3811 PROT 239  ILE  HG11 HA2    0.090000        1.0080           0
    3812 PROT 239  ILE  HG12 HA2    0.090000        1.0080           0
    3813 PROT 239  ILE  CD   CT3   -0.270000       12.0110           0
    3814 PROT 239  ILE  HD1  HA3    0.090000        1.0080           0
    3815 PROT 239  ILE  HD2  HA3    0.090000        1.0080           0
    3816 PROT 239  ILE  HD3  HA3    0.090000        1.0080           0
    3817 PROT 239  ILE  C    C      0.510000       12.0110           0
    3818 PROT 239  ILE  O    O     -0.510000       15.9990           0
    3819 PROT 240  PRO  N    N     -0.290000       14.0070           0
    3820 PROT 240  PRO  CD   CP3    0.000000       12.0110           0
    3821 PROT 240  PRO  HD1  HA2    0.090000        1.0080           0
    3822 PROT 240  PRO  HD2  HA2    0.090000        1.0080           0
    3823 PROT 240  PRO  CA   CP1    0.020000       12.0110           0
    3824 PROT 240  PRO  HA   HB1    0.090000        1.0080           0
    3825 PROT 240  PRO  CB   CP2   -0.180000       12.0110           0
    3826 PROT 240  PRO  HB1  HA2    0.090000        1.0080           0
    3827 PROT 240  PRO  HB2  HA2    0.090000        1.0080           0
    3828 PROT 240  PRO  CG   CP2   -0.180000       12.0110           0
    3829 PROT 240  PRO  HG1  HA2    0.090000        1.0080           0
    3830 PROT 240  PRO  HG2  HA2    0.090000        1.0080           0
    3831 PROT 240  PRO  C    C      0.510000       12.0110           0
    3832 PROT 240  PRO  O    O     -0.510000       15.9990           0
    3833 PROT 241  ASN  N    NH1   -0.470000       14.0070           0
    3834 PROT 241  ASN  HN   H      0.310000        1.0080           0
    3835 PROT 241  ASN  CA   CT1    0.070000       12.0110           0
    3836 PROT 241  ASN  HA   HB1    0.090000        1.0080           0
    3837 PROT 241  ASN  CB   CT2   -0.180000       12.0110           0
    3838 PROT 241  ASN  HB1  HA2    0.090000        1.0080           0
    3839 PROT 241  ASN  HB2  HA2    0.090000        1.0080           0
    3840 PROT 241  ASN  CG   CC     0.550000       12.0110           0
    3841 PROT 241  ASN  OD1  O     -0.550000       15.9990           0
    3842 PROT 241  ASN  ND2  NH2   -0.620000       14.0070           0
    3843 PROT 241  ASN  HD21 H      0.320000        1.0080           0
    3844 PROT 241  ASN  HD22 H      0.300000        1.0080           0
    3845 PROT 241  ASN  C    C      0.510000       12.0110           0
    3846 PROT 241  ASN  O    O     -0.510000       15.9990           0
    3847 PROT 242  SER  N    NH1   -0.470000       14.0070           0
    3848 PROT 242  SER  HN   H      0.310000        1.0080           0
    3849 PROT 242  SER  CA   CT1    0.070000       12.0110           0
    3850 PROT 242  SER  HA   HB1    0.090000        1.0080           0
    3851 PROT 242  SER  CB   CT2    0.050000       12.0110           0
    3852 PROT 242  SER  HB1  HA2    0.090000        1.0080           0
    3853 PROT 242  SER  HB2  HA2    0.090000        1.0080           0
    3854 PROT 242  SER  OG   OH1   -0.660000       15.9990           0
    3855 PROT 242  SER  HG1  H      0.430000        1.0080           0
    3856 PROT 242  SER  C    C      0.510000       12.0110           0
    3857 PROT 242  SER  O    O     -0.510000       15.9990           0
    3858 PROT 243  LEU  N    NH1   -0.470000       14.0070           0
    3859 PROT 243  LEU  HN   H      0.310000        1.0080           0
    3860 PROT 243  LEU  CA   CT1    0.070000       12.0110           0
    3861 PROT 243  LEU  HA   HB1    0.090000        1.0080           0
    3862 PROT 243  LEU  CB   CT2   -0.180000       12.0110           0
    3863 PROT 243  LEU  HB1  HA2    0.090000        1.0080           0
    3864 PROT 243  LEU  HB2  HA2    0.090000        1.0080           0
    3865 PROT 243  LEU  CG   CT1   -0.090000       12.0110           0
    3866 PROT 243  LEU  HG   HA1    0.090000        1.0080           0
    3867 PROT 243  LEU  CD1  CT3   -0.270000       12.0110           0
    3868 PROT 243  LEU  HD11 HA3    0.090000        1.0080           0
    3869 PROT 243  LEU  HD12 HA3    0.090000        1.0080           0
    3870 PROT 243  LEU  HD13 HA3    0.090000        1.0080           0
    3871 PROT 243  LEU  CD2  CT3   -0.270000       12.0110           0
    3872 PROT 243  LEU  HD21 HA3    0.090000        1.0080           0
    3873 PROT 243  LEU  HD22 HA3    0.090000        1.0080           0
    3874 PROT 243  LEU  HD23 HA3    0.090000        1.0080           0
    3875 PROT 243  LEU  C    C      0.510000       12.0110           0
    3876 PROT 243  LEU  O    O     -0.510000       15.9990           0
    3877 PROT 244  LEU  N    NH1   -0.470000       14.0070           0
    3878 PROT 244  LEU  HN   H      0.310000        1.0080           0
    3879 PROT 244  LEU  CA   CT1    0.070000       12.0110           0
    3880 PROT 244  LEU  HA   HB1    0.090000        1.0080           0
    3881 PROT 244  LEU  CB   CT2   -0.180000       12.0110           0
    3882 PROT 244  LEU  HB1  HA2    0.090000        1.0080           0
    3883 PROT 244  LEU  HB2  HA2    0.090000        1.0080           0
    3884 PROT 244  LEU  CG   CT1   -0.090000       12.0110           0
    3885 PROT 244  LEU  HG   HA1    0.090000        1.0080           0
    3886 PROT 244  LEU  CD1  CT3   -0.270000       12.0110           0
    3887 PROT 244  LEU  HD11 HA3    0.090000        1.0080           0
    3888 PROT 244  LEU  HD12 HA3    0.090000        1.0080           0
    3889 PROT 244  LEU  HD13 HA3    0.090000        1.0080           0
    3890 PROT 244  LEU  CD2  CT3   -0.270000       12.0110           0
    3891 PROT 244  LEU  HD21 HA3    0.090000        1.0080           0
    3892 PROT 244  LEU  HD22 HA3    0.090000        1.0080           0
    3893 PROT 244  LEU  HD23 HA3    0.090000        1.0080           0
    3894 PROT 244  LEU  C    C      0.510000       12.0110           0
    3895 PROT 244  LEU  O    O     -0.510000       15.9990           0
    3896 PROT 245  PRO  N    N     -0.290000       14.0070           0
    3897 PROT 245  PRO  CD   CP3    0.000000       12.0110           0
    3898 PROT 245  PRO  HD1  HA2    0.090000        1.0080           0
    3899 PROT 245  PRO  HD2  HA2    0.090000        1.0080           0
    3900 PROT 245  PRO  CA   CP1    0.020000       12.0110           0
    3901 PROT 245  PRO  HA   HB1    0.090000        1.0080           0
    3902 PROT 245  PRO  CB   CP2   -0.180000       12.0110           0
    3903 PROT 245  PRO  HB1  HA2    0.090000        1.0080           0
    3904 PROT 245  PRO  HB2  HA2    0.090000        1.0080           0
    3905 PROT 245  PRO  CG   CP2   -0.180000       12.0110           0
    3906 PROT 245  PRO  HG1  HA2    0.090000        1.0080           0
    3907 PROT 245  PRO  HG2  HA2    0.090000        1.0080           0
    3908 PROT 245  PRO  C    C      0.510000       12.0110           0
    3909 PROT 245  PRO  O    O     -0.510000       15.9990           0
    3910 PROT 246  SER  N    NH1   -0.470000       14.0070           0
    3911 PROT 246  SER  HN   H      0.310000        1.0080           0
    3912 PROT 246  SER  CA   CT1    0.070000       12.0110           0
    3913 PROT 246  SER  HA   HB1    0.090000        1.0080           0
    3914 PROT 246  SER  CB   CT2    0.050000       12.0110           0
    3915 PROT 246  SER  HB1  HA2    0.090000        1.0080           0
    3916 PROT 246  SER  HB2  HA2    0.090000        1.0080           0
    3917 PROT 246  SER  OG   OH1   -0.660000       15.9990           0
    3918 PROT 246  SER  HG1  H      0.430000        1.0080           0
    3919 PROT 246  SER  C    C      0.510000       12.0110           0
    3920 PROT 246  SER  O    O     -0.510000       15.9990           0
    3921 PROT 247  THR  N    NH1   -0.470000       14.0070           0
    3922 PROT 247  THR  HN   H      0.310000        1.0080           0
    3923 PROT 247  THR  CA   CT1    0.070000       12.0110           0
    3924 PROT 247  THR  HA   HB1    0.090000        1.0080           0
    3925 PROT 247  THR  CB   CT1    0.140000       12.0110           0
    3926 PROT 247  THR  HB   HA1    0.090000        1.0080           0
    3927 PROT 247  THR  OG1  OH1   -0.660000       15.9990           0
    3928 PROT 247  THR  HG1  H      0.430000        1.0080           0
    3929 PROT 247  THR  CG2  CT3   -0.270000       12.0110           0
    3930 PROT 247  THR  HG21 HA3    0.090000        1.0080           0
    3931 PROT 247  THR  HG22 HA3    0.090000        1.0080           0
    3932 PROT 247  THR  HG23 HA3    0.090000        1.0080           0
    3933 PROT 247  THR  C    C      0.510000       12.0110           0
    3934 PROT 247  THR  O    O     -0.510000       15.9990           0
    3935 PROT 248  THR  N    NH1   -0.470000       14.0070           0
    3936 PROT 248  THR  HN   H      0.310000        1.0080           0
    3937 PROT 248  THR  CA   CT1    0.070000       12.0110           0
    3938 PROT 248  THR  HA   HB1    0.090000        1.0080           0
    3939 PROT 248  THR  CB   CT1    0.140000       12.0110           0
    3940 PROT 248  THR  HB   HA1    0.090000        1.0080           0
    3941 PROT 248  THR  OG1  OH1   -0.660000       15.9990           0
    3942 PROT 248  THR  HG1  H      0.430000        1.0080           0
    3943 PROT 248  THR  CG2  CT3   -0.270000       12.0110           0
    3944 PROT 248  THR  HG21 HA3    0.090000        1.0080           0
    3945 PROT 248  THR  HG22 HA3    0.090000        1.0080           0
    3946 PROT 248  THR  HG23 HA3    0.090000        1.0080           0
    3947 PROT 248  THR  C    C      0.510000       12.0110           0
    3948 PROT 248  THR  O    O     -0.510000       15.9990           0
    3949 PROT 249  GLY  N    NH1   -0.470000       14.0070           0
    3950 PROT 249  GLY  HN   H      0.310000        1.0080           0
    3951 PROT 249  GLY  CA   CT2   -0.020000       12.0110           0
    3952 PROT 249  GLY  HA1  HB2    0.090000        1.0080           0
    3953 PROT 249  GLY  HA2  HB2    0.090000        1.0080           0
    3954 PROT 249  GLY  C    C      0.510000       12.0110           0
    3955 PROT 249  GLY  O    O     -0.510000       15.9990           0
    3956 PROT 250  LEU  N    NH1   -0.470000       14.0070           0
    3957 PROT 250  LEU  HN   H      0.310000        1.0080           0
    3958 PROT 250  LEU  CA   CT1    0.070000       12.0110           0
    3959 PROT 250  LEU  HA   HB1    0.090000        1.0080           0
    3960 PROT 250  LEU  CB   CT2   -0.180000       12.0110           0
    3961 PROT 250  LEU  HB1  HA2    0.090000        1.0080           0
    3962 PROT 250  LEU  HB2  HA2    0.090000        1.0080           0
    3963 PROT 250  LEU  CG   CT1   -0.090000       12.0110           0
    3964 PROT 250  LEU  HG   HA1    0.090000        1.0080           0
    3965 PROT 250  LEU  CD1  CT3   -0.270000       12.0110           0
    3966 PROT 250  LEU  HD11 HA3    0.090000        1.0080           0
    3967 PROT 250  LEU  HD12 HA3    0.090000        1.0080           0
    3968 PROT 250  LEU  HD13 HA3    0.090000        1.0080           0
    3969 PROT 250  LEU  CD2  CT3   -0.270000       12.0110           0
    3970 PROT 250  LEU  HD21 HA3    0.090000        1.0080           0
    3971 PROT 250  LEU  HD22 HA3    0.090000        1.0080           0
    3972 PROT 250  LEU  HD23 HA3    0.090000        1.0080           0
    3973 PROT 250  LEU  C    C      0.510000       12.0110           0
    3974 PROT 250  LEU  O    O     -0.510000       15.9990           0
    3975 PROT 251  SER  N    NH1   -0.470000       14.0070           0
    3976 PROT 251  SER  HN   H      0.310000        1.0080           0
    3977 PROT 251  SER  CA   CT1    0.070000       12.0110           0
    3978 PROT 251  SER  HA   HB1    0.090000        1.0080           0
    3979 PROT 251  SER  CB   CT2    0.050000       12.0110           0
    3980 PROT 251  SER  HB1  HA2    0.090000        1.0080           0
    3981 PROT 251  SER  HB2  HA2    0.090000        1.0080           0
    3982 PROT 251  SER  OG   OH1   -0.660000       15.9990           0
    3983 PROT 251  SER  HG1  H      0.430000        1.0080           0
    3984 PROT 251  SER  C    C      0.510000       12.0110           0
    3985 PROT 251  SER  O    O     -0.510000       15.9990           0
    3986 PROT 252  PRO  N    N     -0.290000       14.0070           0
    3987 PROT 252  PRO  CD   CP3    0.000000       12.0110           0
    3988 PROT 252  PRO  HD1  HA2    0.090000        1.0080           0
    3989 PROT 252  PRO  HD2  HA2    0.090000        1.0080           0
    3990 PROT 252  PRO  CA   CP1    0.020000       12.0110           0
    3991 PROT 252  PRO  HA   HB1    0.090000        1.0080           0
    3992 PROT 252  PRO  CB   CP2   -0.180000       12.0110           0
    3993 PROT 252  PRO  HB1  HA2    0.090000        1.0080           0
    3994 PROT 252  PRO  HB2  HA2    0.090000        1.0080           0
    3995 PROT 252  PRO  CG   CP2   -0.180000       12.0110           0
    3996 PROT 252  PRO  HG1  HA2    0.090000        1.0080           0
    3997 PROT 252  PRO  HG2  HA2    0.090000        1.0080           0
    3998 PROT 252  PRO  C    C      0.510000       12.0110           0
    3999 PROT 252  PRO  O    O     -0.510000       15.9990           0
    4000 PROT 253  TYR  N    NH1   -0.470000       14.0070           0
    4001 PROT 253  TYR  HN   H      0.310000        1.0080           0
    4002 PROT 253  TYR  CA   CT1    0.070000       12.0110           0
    4003 PROT 253  TYR  HA   HB1    0.090000        1.0080           0
    4004 PROT 253  TYR  CB   CT2   -0.180000       12.0110           0
    4005 PROT 253  TYR  HB1  HA2    0.090000        1.0080           0
    4006 PROT 253  TYR  HB2  HA2    0.090000        1.0080           0
    4007 PROT 253  TYR  CG   CA     0.000000       12.0110           0
    4008 PROT 253  TYR  CD1  CA    -0.115000       12.0110           0
    4009 PROT 253  TYR  HD1  HP     0.115000        1.0080           0
    4010 PROT 253  TYR  CE1  CA    -0.115000       12.0110           0
    4011 PROT 253  TYR  HE1  HP     0.115000        1.0080           0
    4012 PROT 253  TYR  CZ   CA     0.110000       12.0110           0
    4013 PROT 253  TYR  OH   OH1   -0.540000       15.9990           0
    4014 PROT 253  TYR  HH   H      0.430000        1.0080           0
    4015 PROT 253  TYR  CD2  CA    -0.115000       12.0110           0
    4016 PROT 253  TYR  HD2  HP     0.115000        1.0080           0
    4017 PROT 253  TYR  CE2  CA    -0.115000       12.0110           0
    4018 PROT 253  TYR  HE2  HP     0.115000        1.0080           0
    4019 PROT 253  TYR  C    C      0.510000       12.0110           0
    4020 PROT 253  TYR  O    O     -0.510000       15.9990           0
    4021 PROT 254  PHE  N    NH1   -0.470000       14.0070           0
    4022 PROT 254  PHE  HN   H      0.310000        1.0080           0
    4023 PROT 254  PHE  CA   CT1    0.070000       12.0110           0
    4024 PROT 254  PHE  HA   HB1    0.090000        1.0080           0
    4025 PROT 254  PHE  CB   CT2   -0.180000       12.0110           0
    4026 PROT 254  PHE  HB1  HA2    0.090000        1.0080           0
    4027 PROT 254  PHE  HB2  HA2    0.090000        1.0080           0
    4028 PROT 254  PHE  CG   CA     0.000000       12.0110           0
    4029 PROT 254  PHE  CD1  CA    -0.115000       12.0110           0
    4030 PROT 254  PHE  HD1  HP     0.115000        1.0080           0
    4031 PROT 254  PHE  CE1  CA    -0.115000       12.0110           0
    4032 PROT 254  PHE  HE1  HP     0.115000        1.0080           0
    4033 PROT 254  PHE  CZ   CA    -0.115000       12.0110           0
    4034 PROT 254  PHE  HZ   HP     0.115000        1.0080           0
    4035 PROT 254  PHE  CD2  CA    -0.115000       12.0110           0
    4036 PROT 254  PHE  HD2  HP     0.115000        1.0080           0
    4037 PROT 254  PHE  CE2  CA    -0.115000       12.0110           0
    4038 PROT 254  PHE  HE2  HP     0.115000        1.0080           0
    4039 PROT 254  PHE  C    C      0.510000       12.0110           0
    4040 PROT 254  PHE  O    O     -0.510000       15.9990           0
    4041 PROT 255  SER  N    NH1   -0.470000       14.0070           0
    4042 PROT 255  SER  HN   H      0.310000        1.0080           0
    4043 PROT 255  SER  CA   CT1    0.070000       12.0110           0
    4044 PROT 255  SER  HA   HB1    0.090000        1.0080           0
    4045 PROT 255  SER  CB   CT2    0.050000       12.0110           0
    4046 PROT 255  SER  HB1  HA2    0.090000        1.0080           0
    4047 PROT 255  SER  HB2  HA2    0.090000        1.0080           0
    4048 PROT 255  SER  OG   OH1   -0.660000       15.9990           0
    4049 PROT 255  SER  HG1  H      0.430000        1.0080           0
    4050 PROT 255  SER  C    C      0.510000       12.0110           0
    4051 PROT 255  SER  O    O     -0.510000       15.9990           0
    4052 PROT 256  MET  N    NH1   -0.470000       14.0070           0
    4053 PROT 256  MET  HN   H      0.310000        1.0080           0
    4054 PROT 256  MET  CA   CT1    0.070000       12.0110           0
    4055 PROT 256  MET  HA   HB1    0.090000        1.0080           0
    4056 PROT 256  MET  CB   CT2   -0.180000       12.0110           0
    4057 PROT 256  MET  HB1  HA2    0.090000        1.0080           0
    4058 PROT 256  MET  HB2  HA2    0.090000        1.0080           0
    4059 PROT 256  MET  CG   CT2   -0.140000       12.0110           0
    4060 PROT 256  MET  HG1  HA2    0.090000        1.0080           0
    4061 PROT 256  MET  HG2  HA2    0.090000        1.0080           0
    4062 PROT 256  MET  SD   S     -0.090000       32.0600           0
    4063 PROT 256  MET  CE   CT3   -0.220000       12.0110           0
    4064 PROT 256  MET  HE1  HA3    0.090000        1.0080           0
    4065 PROT 256  MET  HE2  HA3    0.090000        1.0080           0
    4066 PROT 256  MET  HE3  HA3    0.090000        1.0080           0
    4067 PROT 256  MET  C    C      0.510000       12.0110           0
    4068 PROT 256  MET  O    O     -0.510000       15.9990           0
    4069 PROT 257  GLY  N    NH1   -0.470000       14.0070           0
    4070 PROT 257  GLY  HN   H      0.310000        1.0080           0
    4071 PROT 257  GLY  CA   CT2   -0.020000       12.0110           0
    4072 PROT 257  GLY  HA1  HB2    0.090000        1.0080           0
    4073 PROT 257  GLY  HA2  HB2    0.090000        1.0080           0
    4074 PROT 257  GLY  C    C      0.510000       12.0110           0
    4075 PROT 257  GLY  O    O     -0.510000       15.9990           0
    4076 PROT 258  CYS  N    NH1   -0.470000       14.0070           0
    4077 PROT 258  CYS  HN   H      0.310000        1.0080           0
    4078 PROT 258  CYS  CA   CT1    0.070000       12.0110           0
    4079 PROT 258  CYS  HA   HB1    0.090000        1.0080           0
    4080 PROT 258  CYS  CB   CT2   -0.110000       12.0110           0
    4081 PROT 258  CYS  HB1  HA2    0.090000        1.0080           0
    4082 PROT 258  CYS  HB2  HA2    0.090000        1.0080           0
    4083 PROT 258  CYS  SG   S     -0.230000       32.0600           0
    4084 PROT 258  CYS  HG1  HS     0.160000        1.0080           0
    4085 PROT 258  CYS  C    C      0.510000       12.0110           0
    4086 PROT 258  CYS  O    O     -0.510000       15.9990           0
    4087 PROT 259  LEU  N    NH1   -0.470000       14.0070           0
    4088 PROT 259  LEU  HN   H      0.310000        1.0080           0
    4089 PROT 259  LEU  CA   CT1    0.070000       12.0110           0
    4090 PROT 259  LEU  HA   HB1    0.090000        1.0080           0
    4091 PROT 259  LEU  CB   CT2   -0.180000       12.0110           0
    4092 PROT 259  LEU  HB1  HA2    0.090000        1.0080           0
    4093 PROT 259  LEU  HB2  HA2    0.090000        1.0080           0
    4094 PROT 259  LEU  CG   CT1   -0.090000       12.0110           0
    4095 PROT 259  LEU  HG   HA1    0.090000        1.0080           0
    4096 PROT 259  LEU  CD1  CT3   -0.270000       12.0110           0
    4097 PROT 259  LEU  HD11 HA3    0.090000        1.0080           0
    4098 PROT 259  LEU  HD12 HA3    0.090000        1.0080           0
    4099 PROT 259  LEU  HD13 HA3    0.090000        1.0080           0
    4100 PROT 259  LEU  CD2  CT3   -0.270000       12.0110           0
    4101 PROT 259  LEU  HD21 HA3    0.090000        1.0080           0
    4102 PROT 259  LEU  HD22 HA3    0.090000        1.0080           0
    4103 PROT 259  LEU  HD23 HA3    0.090000        1.0080           0
    4104 PROT 259  LEU  C    C      0.510000       12.0110           0
    4105 PROT 259  LEU  O    O     -0.510000       15.9990           0
    4106 PROT 260  SER  N    NH1   -0.470000       14.0070           0
    4107 PROT 260  SER  HN   H      0.310000        1.0080           0
    4108 PROT 260  SER  CA   CT1    0.070000       12.0110           0
    4109 PROT 260  SER  HA   HB1    0.090000        1.0080           0
    4110 PROT 260  SER  CB   CT2    0.050000       12.0110           0
    4111 PROT 260  SER  HB1  HA2    0.090000        1.0080           0
    4112 PROT 260  SER  HB2  HA2    0.090000        1.0080           0
    4113 PROT 260  SER  OG   OH1   -0.660000       15.9990           0
    4114 PROT 260  SER  HG1  H      0.430000        1.0080           0
    4115 PROT 260  SER  C    C      0.510000       12.0110           0
    4116 PROT 260  SER  O    O     -0.510000       15.9990           0
    4117 PROT 261  VAL  N    NH1   -0.470000       14.0070           0
    4118 PROT 261  VAL  HN   H      0.310000        1.0080           0
    4119 PROT 261  VAL  CA   CT1    0.070000       12.0110           0
    4120 PROT 261  VAL  HA   HB1    0.090000        1.0080           0
    4121 PROT 261  VAL  CB   CT1   -0.090000       12.0110           0
    4122 PROT 261  VAL  HB   HA1    0.090000        1.0080           0
    4123 PROT 261  VAL  CG1  CT3   -0.270000       12.0110           0
    4124 PROT 261  VAL  HG11 HA3    0.090000        1.0080           0
    4125 PROT 261  VAL  HG12 HA3    0.090000        1.0080           0
    4126 PROT 261  VAL  HG13 HA3    0.090000        1.0080           0
    4127 PROT 261  VAL  CG2  CT3   -0.270000       12.0110           0
    4128 PROT 261  VAL  HG21 HA3    0.090000        1.0080           0
    4129 PROT 261  VAL  HG22 HA3    0.090000        1.0080           0
    4130 PROT 261  VAL  HG23 HA3    0.090000        1.0080           0
    4131 PROT 261  VAL  C    C      0.510000       12.0110           0
    4132 PROT 261  VAL  O    O     -0.510000       15.9990           0
    4133 PROT 262  ARG  N    NH1   -0.470000       14.0070           0
    4134 PROT 262  ARG  HN   H      0.310000        1.0080           0
    4135 PROT 262  ARG  CA   CT1    0.070000       12.0110           0
    4136 PROT 262  ARG  HA   HB1    0.090000        1.0080           0
    4137 PROT 262  ARG  CB   CT2   -0.180000       12.0110           0
    4138 PROT 262  ARG  HB1  HA2    0.090000        1.0080           0
    4139 PROT 262  ARG  HB2  HA2    0.090000        1.0080           0
    4140 PROT 262  ARG  CG   CT2   -0.180000       12.0110           0
    4141 PROT 262  ARG  HG1  HA2    0.090000        1.0080           0
    4142 PROT 262  ARG  HG2  HA2    0.090000        1.0080           0
    4143 PROT 262  ARG  CD   CT2    0.200000       12.0110           0
    4144 PROT 262  ARG  HD1  HA2    0.090000        1.0080           0
    4145 PROT 262  ARG  HD2  HA2    0.090000        1.0080           0
    4146 PROT 262  ARG  NE   NC2   -0.700000       14.0070           0
    4147 PROT 262  ARG  HE   HC     0.440000        1.0080           0
    4148 PROT 262  ARG  CZ   C      0.640000       12.0110           0
    4149 PROT 262  ARG  NH1  NC2   -0.800000       14.0070           0
    4150 PROT 262  ARG  HH11 HC     0.460000        1.0080           0
    4151 PROT 262  ARG  HH12 HC     0.460000        1.0080           0
    4152 PROT 262  ARG  NH2  NC2   -0.800000       14.0070           0
    4153 PROT 262  ARG  HH21 HC     0.460000        1.0080           0
    4154 PROT 262  ARG  HH22 HC     0.460000        1.0080           0
    4155 PROT 262  ARG  C    C      0.510000       12.0110           0
    4156 PROT 262  ARG  O    O     -0.510000       15.9990           0
    4157 PROT 263  THR  N    NH1   -0.470000       14.0070           0
    4158 PROT 263  THR  HN   H      0.310000        1.0080           0
    4159 PROT 263  THR  CA   CT1    0.070000       12.0110           0
    4160 PROT 263  THR  HA   HB1    0.090000        1.0080           0
    4161 PROT 263  THR  CB   CT1    0.140000       12.0110           0
    4162 PROT 263  THR  HB   HA1    0.090000        1.0080           0
    4163 PROT 263  THR  OG1  OH1   -0.660000       15.9990           0
    4164 PROT 263  THR  HG1  H      0.430000        1.0080           0
    4165 PROT 263  THR  CG2  CT3   -0.270000       12.0110           0
    4166 PROT 263  THR  HG21 HA3    0.090000        1.0080           0
    4167 PROT 263  THR  HG22 HA3    0.090000        1.0080           0
    4168 PROT 263  THR  HG23 HA3    0.090000        1.0080           0
    4169 PROT 263  THR  C    C      0.510000       12.0110           0
    4170 PROT 263  THR  O    O     -0.510000       15.9990           0
    4171 PROT 264  PHE  N    NH1   -0.470000       14.0070           0
    4172 PROT 264  PHE  HN   H      0.310000        1.0080           0
    4173 PROT 264  PHE  CA   CT1    0.070000       12.0110           0
    4174 PROT 264  PHE  HA   HB1    0.090000        1.0080           0
    4175 PROT 264  PHE  CB   CT2   -0.180000       12.0110           0
    4176 PROT 264  PHE  HB1  HA2    0.090000        1.0080           0
    4177 PROT 264  PHE  HB2  HA2    0.090000        1.0080           0
    4178 PROT 264  PHE  CG   CA     0.000000       12.0110           0
    4179 PROT 264  PHE  CD1  CA    -0.115000       12.0110           0
    4180 PROT 264  PHE  HD1  HP     0.115000        1.0080           0
    4181 PROT 264  PHE  CE1  CA    -0.115000       12.0110           0
    4182 PROT 264  PHE  HE1  HP     0.115000        1.0080           0
    4183 PROT 264  PHE  CZ   CA    -0.115000       12.0110           0
    4184 PROT 264  PHE  HZ   HP     0.115000        1.0080           0
    4185 PROT 264  PHE  CD2  CA    -0.115000       12.0110           0
    4186 PROT 264  PHE  HD2  HP     0.115000        1.0080           0
    4187 PROT 264  PHE  CE2  CA    -0.115000       12.0110           0
    4188 PROT 264  PHE  HE2  HP     0.115000        1.0080           0
    4189 PROT 264  PHE  C    C      0.510000       12.0110           0
    4190 PROT 264  PHE  O    O     -0.510000       15.9990           0
    4191 PROT 265  PHE  N    NH1   -0.470000       14.0070           0
    4192 PROT 265  PHE  HN   H      0.310000        1.0080           0
    4193 PROT 265  PHE  CA   CT1    0.070000       12.0110           0
    4194 PROT 265  PHE  HA   HB1    0.090000        1.0080           0
    4195 PROT 265  PHE  CB   CT2   -0.180000       12.0110           0
    4196 PROT 265  PHE  HB1  HA2    0.090000        1.0080           0
    4197 PROT 265  PHE  HB2  HA2    0.090000        1.0080           0
    4198 PROT 265  PHE  CG   CA     0.000000       12.0110           0
    4199 PROT 265  PHE  CD1  CA    -0.115000       12.0110           0
    4200 PROT 265  PHE  HD1  HP     0.115000        1.0080           0
    4201 PROT 265  PHE  CE1  CA    -0.115000       12.0110           0
    4202 PROT 265  PHE  HE1  HP     0.115000        1.0080           0
    4203 PROT 265  PHE  CZ   CA    -0.115000       12.0110           0
    4204 PROT 265  PHE  HZ   HP     0.115000        1.0080           0
    4205 PROT 265  PHE  CD2  CA    -0.115000       12.0110           0
    4206 PROT 265  PHE  HD2  HP     0.115000        1.0080           0
    4207 PROT 265  PHE  CE2  CA    -0.115000       12.0110           0
    4208 PROT 265  PHE  HE2  HP     0.115000        1.0080           0
    4209 PROT 265  PHE  C    C      0.510000       12.0110           0
    4210 PROT 265  PHE  O    O     -0.510000       15.9990           0
    4211 PROT 266  TYR  N    NH1   -0.470000       14.0070           0
    4212 PROT 266  TYR  HN   H      0.310000        1.0080           0
    4213 PROT 266  TYR  CA   CT1    0.070000       12.0110           0
    4214 PROT 266  TYR  HA   HB1    0.090000        1.0080           0
    4215 PROT 266  TYR  CB   CT2   -0.180000       12.0110           0
    4216 PROT 266  TYR  HB1  HA2    0.090000        1.0080           0
    4217 PROT 266  TYR  HB2  HA2    0.090000        1.0080           0
    4218 PROT 266  TYR  CG   CA     0.000000       12.0110           0
    4219 PROT 266  TYR  CD1  CA    -0.115000       12.0110           0
    4220 PROT 266  TYR  HD1  HP     0.115000        1.0080           0
    4221 PROT 266  TYR  CE1  CA    -0.115000       12.0110           0
    4222 PROT 266  TYR  HE1  HP     0.115000        1.0080           0
    4223 PROT 266  TYR  CZ   CA     0.110000       12.0110           0
    4224 PROT 266  TYR  OH   OH1   -0.540000       15.9990           0
    4225 PROT 266  TYR  HH   H      0.430000        1.0080           0
    4226 PROT 266  TYR  CD2  CA    -0.115000       12.0110           0
    4227 PROT 266  TYR  HD2  HP     0.115000        1.0080           0
    4228 PROT 266  TYR  CE2  CA    -0.115000       12.0110           0
    4229 PROT 266  TYR  HE2  HP     0.115000        1.0080           0
    4230 PROT 266  TYR  C    C      0.510000       12.0110           0
    4231 PROT 266  TYR  O    O     -0.510000       15.9990           0
    4232 PROT 267  ARG  N    NH1   -0.470000       14.0070           0
    4233 PROT 267  ARG  HN   H      0.310000        1.0080           0
    4234 PROT 267  ARG  CA   CT1    0.070000       12.0110           0
    4235 PROT 267  ARG  HA   HB1    0.090000        1.0080           0
    4236 PROT 267  ARG  CB   CT2   -0.180000       12.0110           0
    4237 PROT 267  ARG  HB1  HA2    0.090000        1.0080           0
    4238 PROT 267  ARG  HB2  HA2    0.090000        1.0080           0
    4239 PROT 267  ARG  CG   CT2   -0.180000       12.0110           0
    4240 PROT 267  ARG  HG1  HA2    0.090000        1.0080           0
    4241 PROT 267  ARG  HG2  HA2    0.090000        1.0080           0
    4242 PROT 267  ARG  CD   CT2    0.200000       12.0110           0
    4243 PROT 267  ARG  HD1  HA2    0.090000        1.0080           0
    4244 PROT 267  ARG  HD2  HA2    0.090000        1.0080           0
    4245 PROT 267  ARG  NE   NC2   -0.700000       14.0070           0
    4246 PROT 267  ARG  HE   HC     0.440000        1.0080           0
    4247 PROT 267  ARG  CZ   C      0.640000       12.0110           0
    4248 PROT 267  ARG  NH1  NC2   -0.800000       14.0070           0
    4249 PROT 267  ARG  HH11 HC     0.460000        1.0080           0
    4250 PROT 267  ARG  HH12 HC     0.460000        1.0080           0
    4251 PROT 267  ARG  NH2  NC2   -0.800000       14.0070           0
    4252 PROT 267  ARG  HH21 HC     0.460000        1.0080           0
    4253 PROT 267  ARG  HH22 HC     0.460000        1.0080           0
    4254 PROT 267  ARG  C    C      0.510000       12.0110           0
    4255 PROT 267  ARG  O    O     -0.510000       15.9990           0
    4256 PROT 268  LEU  N    NH1   -0.470000       14.0070           0
    4257 PROT 268  LEU  HN   H      0.310000        1.0080           0
    4258 PROT 268  LEU  CA   CT1    0.070000       12.0110           0
    4259 PROT 268  LEU  HA   HB1    0.090000        1.0080           0
    4260 PROT 268  LEU  CB   CT2   -0.180000       12.0110           0
    4261 PROT 268  LEU  HB1  HA2    0.090000        1.0080           0
    4262 PROT 268  LEU  HB2  HA2    0.090000        1.0080           0
    4263 PROT 268  LEU  CG   CT1   -0.090000       12.0110           0
    4264 PROT 268  LEU  HG   HA1    0.090000        1.0080           0
    4265 PROT 268  LEU  CD1  CT3   -0.270000       12.0110           0
    4266 PROT 268  LEU  HD11 HA3    0.090000        1.0080           0
    4267 PROT 268  LEU  HD12 HA3    0.090000        1.0080           0
    4268 PROT 268  LEU  HD13 HA3    0.090000        1.0080           0
    4269 PROT 268  LEU  CD2  CT3   -0.270000       12.0110           0
    4270 PROT 268  LEU  HD21 HA3    0.090000        1.0080           0
    4271 PROT 268  LEU  HD22 HA3    0.090000        1.0080           0
    4272 PROT 268  LEU  HD23 HA3    0.090000        1.0080           0
    4273 PROT 268  LEU  C    C      0.510000       12.0110           0
    4274 PROT 268  LEU  O    O     -0.510000       15.9990           0
    4275 PROT 269  SER  N    NH1   -0.470000       14.0070           0
    4276 PROT 269  SER  HN   H      0.310000        1.0080           0
    4277 PROT 269  SER  CA   CT1    0.070000       12.0110           0
    4278 PROT 269  SER  HA   HB1    0.090000        1.0080           0
    4279 PROT 269  SER  CB   CT2    0.050000       12.0110           0
    4280 PROT 269  SER  HB1  HA2    0.090000        1.0080           0
    4281 PROT 269  SER  HB2  HA2    0.090000        1.0080           0
    4282 PROT 269  SER  OG   OH1   -0.660000       15.9990           0
    4283 PROT 269  SER  HG1  H      0.430000        1.0080           0
    4284 PROT 269  SER  C    C      0.510000       12.0110           0
    4285 PROT 269  SER  O    O     -0.510000       15.9990           0
    4286 PROT 270  ASN  N    NH1   -0.470000       14.0070           0
    4287 PROT 270  ASN  HN   H      0.310000        1.0080           0
    4288 PROT 270  ASN  CA   CT1    0.070000       12.0110           0
    4289 PROT 270  ASN  HA   HB1    0.090000        1.0080           0
    4290 PROT 270  ASN  CB   CT2   -0.180000       12.0110           0
    4291 PROT 270  ASN  HB1  HA2    0.090000        1.0080           0
    4292 PROT 270  ASN  HB2  HA2    0.090000        1.0080           0
    4293 PROT 270  ASN  CG   CC     0.550000       12.0110           0
    4294 PROT 270  ASN  OD1  O     -0.550000       15.9990           0
    4295 PROT 270  ASN  ND2  NH2   -0.620000       14.0070           0
    4296 PROT 270  ASN  HD21 H      0.320000        1.0080           0
    4297 PROT 270  ASN  HD22 H      0.300000        1.0080           0
    4298 PROT 270  ASN  C    C      0.510000       12.0110           0
    4299 PROT 270  ASN  O    O     -0.510000       15.9990           0
    4300 PROT 271  ILE  N    NH1   -0.470000       14.0070           0
    4301 PROT 271  ILE  HN   H      0.310000        1.0080           0
    4302 PROT 271  ILE  CA   CT1    0.070000       12.0110           0
    4303 PROT 271  ILE  HA   HB1    0.090000        1.0080           0
    4304 PROT 271  ILE  CB   CT1   -0.090000       12.0110           0
    4305 PROT 271  ILE  HB   HA1    0.090000        1.0080           0
    4306 PROT 271  ILE  CG2  CT3   -0.270000       12.0110           0
    4307 PROT 271  ILE  HG21 HA3    0.090000        1.0080           0
    4308 PROT 271  ILE  HG22 HA3    0.090000        1.0080           0
    4309 PROT 271  ILE  HG23 HA3    0.090000        1.0080           0
    4310 PROT 271  ILE  CG1  CT2   -0.180000       12.0110           0
    4311 PROT 271  ILE  HG11 HA2    0.090000        1.0080           0
    4312 PROT 271  ILE  HG12 HA2    0.090000        1.0080           0
    4313 PROT 271  ILE  CD   CT3   -0.270000       12.0110           0
    4314 PROT 271  ILE  HD1  HA3    0.090000        1.0080           0
    4315 PROT 271  ILE  HD2  HA3    0.090000        1.0080           0
    4316 PROT 271  ILE  HD3  HA3    0.090000        1.0080           0
    4317 PROT 271  ILE  C    C      0.510000       12.0110           0
    4318 PROT 271  ILE  O    O     -0.510000       15.9990           0
    4319 PROT 272  TYR  N    NH1   -0.470000       14.0070           0
    4320 PROT 272  TYR  HN   H      0.310000        1.0080           0
    4321 PROT 272  TYR  CA   CT1    0.070000       12.0110           0
    4322 PROT 272  TYR  HA   HB1    0.090000        1.0080           0
    4323 PROT 272  TYR  CB   CT2   -0.180000       12.0110           0
    4324 PROT 272  TYR  HB1  HA2    0.090000        1.0080           0
    4325 PROT 272  TYR  HB2  HA2    0.090000        1.0080           0
    4326 PROT 272  TYR  CG   CA     0.000000       12.0110           0
    4327 PROT 272  TYR  CD1  CA    -0.115000       12.0110           0
    4328 PROT 272  TYR  HD1  HP     0.115000        1.0080           0
    4329 PROT 272  TYR  CE1  CA    -0.115000       12.0110           0
    4330 PROT 272  TYR  HE1  HP     0.115000        1.0080           0
    4331 PROT 272  TYR  CZ   CA     0.110000       12.0110           0
    4332 PROT 272  TYR  OH   OH1   -0.540000       15.9990           0
    4333 PROT 272  TYR  HH   H      0.430000        1.0080           0
    4334 PROT 272  TYR  CD2  CA    -0.115000       12.0110           0
    4335 PROT 272  TYR  HD2  HP     0.115000        1.0080           0
    4336 PROT 272  TYR  CE2  CA    -0.115000       12.0110           0
    4337 PROT 272  TYR  HE2  HP     0.115000        1.0080           0
    4338 PROT 272  TYR  C    C      0.510000       12.0110           0
    4339 PROT 272  TYR  O    O     -0.510000       15.9990           0
    4340 PROT 273  ALA  N    NH1   -0.470000       14.0070           0
    4341 PROT 273  ALA  HN   H      0.310000        1.0080           0
    4342 PROT 273  ALA  CA   CT1    0.070000       12.0110           0
    4343 PROT 273  ALA  HA   HB1    0.090000        1.0080           0
    4344 PROT 273  ALA  CB   CT3   -0.270000       12.0110           0
    4345 PROT 273  ALA  HB1  HA3    0.090000        1.0080           0
    4346 PROT 273  ALA  HB2  HA3    0.090000        1.0080           0
    4347 PROT 273  ALA  HB3  HA3    0.090000        1.0080           0
    4348 PROT 273  ALA  C    C      0.510000       12.0110           0
    4349 PROT 273  ALA  O    O     -0.510000       15.9990           0
    4350 PROT 274  GLN  N    NH1   -0.470000       14.0070           0
    4351 PROT 274  GLN  HN   H      0.310000        1.0080           0
    4352 PROT 274  GLN  CA   CT1    0.070000       12.0110           0
    4353 PROT 274  GLN  HA   HB1    0.090000        1.0080           0
    4354 PROT 274  GLN  CB   CT2   -0.180000       12.0110           0
    4355 PROT 274  GLN  HB1  HA2    0.090000        1.0080           0
    4356 PROT 274  GLN  HB2  HA2    0.090000        1.0080           0
    4357 PROT 274  GLN  CG   CT2   -0.180000       12.0110           0
    4358 PROT 274  GLN  HG1  HA2    0.090000        1.0080           0
    4359 PROT 274  GLN  HG2  HA2    0.090000        1.0080           0
    4360 PROT 274  GLN  CD   CC     0.550000       12.0110           0
    4361 PROT 274  GLN  OE1  O     -0.550000       15.9990           0
    4362 PROT 274  GLN  NE2  NH2   -0.620000       14.0070           0
    4363 PROT 274  GLN  HE21 H      0.320000        1.0080           0
    4364 PROT 274  GLN  HE22 H      0.300000        1.0080           0
    4365 PROT 274  GLN  C    C      0.510000       12.0110           0
    4366 PROT 274  GLN  O    O     -0.510000       15.9990           0
    4367 PROT 275  ALA  N    NH1   -0.470000       14.0070           0
    4368 PROT 275  ALA  HN   H      0.310000        1.0080           0
    4369 PROT 275  ALA  CA   CT1    0.070000       12.0110           0
    4370 PROT 275  ALA  HA   HB1    0.090000        1.0080           0
    4371 PROT 275  ALA  CB   CT3   -0.270000       12.0110           0
    4372 PROT 275  ALA  HB1  HA3    0.090000        1.0080           0
    4373 PROT 275  ALA  HB2  HA3    0.090000        1.0080           0
    4374 PROT 275  ALA  HB3  HA3    0.090000        1.0080           0
    4375 PROT 275  ALA  C    C      0.510000       12.0110           0
    4376 PROT 275  ALA  O    O     -0.510000       15.9990           0
    4377 PROT 276  LYS  N    NH1   -0.470000       14.0070           0
    4378 PROT 276  LYS  HN   H      0.310000        1.0080           0
    4379 PROT 276  LYS  CA   CT1    0.070000       12.0110           0
    4380 PROT 276  LYS  HA   HB1    0.090000        1.0080           0
    4381 PROT 276  LYS  CB   CT2   -0.180000       12.0110           0
    4382 PROT 276  LYS  HB1  HA2    0.090000        1.0080           0
    4383 PROT 276  LYS  HB2  HA2    0.090000        1.0080           0
    4384 PROT 276  LYS  CG   CT2   -0.180000       12.0110           0
    4385 PROT 276  LYS  HG1  HA2    0.090000        1.0080           0
    4386 PROT 276  LYS  HG2  HA2    0.090000        1.0080           0
    4387 PROT 276  LYS  CD   CT2   -0.180000       12.0110           0
    4388 PROT 276  LYS  HD1  HA2    0.090000        1.0080           0
    4389 PROT 276  LYS  HD2  HA2    0.090000        1.0080           0
    4390 PROT 276  LYS  CE   CT2    0.210000       12.0110           0
    4391 PROT 276  LYS  HE1  HA2    0.050000        1.0080           0
    4392 PROT 276  LYS  HE2  HA2    0.050000        1.0080           0
    4393 PROT 276  LYS  NZ   NH3   -0.300000       14.0070           0
    4394 PROT 276  LYS  HZ1  HC     0.330000        1.0080           0
    4395 PROT 276  LYS  HZ2  HC     0.330000        1.0080           0
    4396 PROT 276  LYS  HZ3  HC     0.330000        1.0080           0
    4397 PROT 276  LYS  C    C      0.510000       12.0110           0
    4398 PROT 276  LYS  O    O     -0.510000       15.9990           0
    4399 PROT 277  HSD  N    NH1   -0.470000       14.0070           0
    4400 PROT 277  HSD  HN   H      0.310000        1.0080           0
    4401 PROT 277  HSD  CA   CT1    0.070000       12.0110           0
    4402 PROT 277  HSD  HA   HB1    0.090000        1.0080           0
    4403 PROT 277  HSD  CB   CT2   -0.090000       12.0110           0
    4404 PROT 277  HSD  HB1  HA2    0.090000        1.0080           0
    4405 PROT 277  HSD  HB2  HA2    0.090000        1.0080           0
    4406 PROT 277  HSD  ND1  NR1   -0.360000       14.0070           0
    4407 PROT 277  HSD  HD1  H      0.320000        1.0080           0
    4408 PROT 277  HSD  CG   CPH1  -0.050000       12.0110           0
    4409 PROT 277  HSD  CE1  CPH2   0.250000       12.0110           0
    4410 PROT 277  HSD  HE1  HR1    0.130000        1.0080           0
    4411 PROT 277  HSD  NE2  NR2   -0.700000       14.0070           0
    4412 PROT 277  HSD  CD2  CPH1   0.220000       12.0110           0
    4413 PROT 277  HSD  HD2  HR3    0.100000        1.0080           0
    4414 PROT 277  HSD  C    C      0.510000       12.0110           0
    4415 PROT 277  HSD  O    O     -0.510000       15.9990           0
    4416 PROT 278  HSD  N    NH1   -0.470000       14.0070           0
    4417 PROT 278  HSD  HN   H      0.310000        1.0080           0
    4418 PROT 278  HSD  CA   CT1    0.070000       12.0110           0
    4419 PROT 278  HSD  HA   HB1    0.090000        1.0080           0
    4420 PROT 278  HSD  CB   CT2   -0.090000       12.0110           0
    4421 PROT 278  HSD  HB1  HA2    0.090000        1.0080           0
    4422 PROT 278  HSD  HB2  HA2    0.090000        1.0080           0
    4423 PROT 278  HSD  ND1  NR1   -0.360000       14.0070           0
    4424 PROT 278  HSD  HD1  H      0.320000        1.0080           0
    4425 PROT 278  HSD  CG   CPH1  -0.050000       12.0110           0
    4426 PROT 278  HSD  CE1  CPH2   0.250000       12.0110           0
    4427 PROT 278  HSD  HE1  HR1    0.130000        1.0080           0
    4428 PROT 278  HSD  NE2  NR2   -0.700000       14.0070           0
    4429 PROT 278  HSD  CD2  CPH1   0.220000       12.0110           0
    4430 PROT 278  HSD  HD2  HR3    0.100000        1.0080           0
    4431 PROT 278  HSD  C    C      0.510000       12.0110           0
    4432 PROT 278  HSD  O    O     -0.510000       15.9990           0
    4433 PROT 279  SER  N    NH1   -0.470000       14.0070           0
    4434 PROT 279  SER  HN   H      0.310000        1.0080           0
    4435 PROT 279  SER  CA   CT1    0.070000       12.0110           0
    4436 PROT 279  SER  HA   HB1    0.090000        1.0080           0
    4437 PROT 279  SER  CB   CT2    0.050000       12.0110           0
    4438 PROT 279  SER  HB1  HA2    0.090000        1.0080           0
    4439 PROT 279  SER  HB2  HA2    0.090000        1.0080           0
    4440 PROT 279  SER  OG   OH1   -0.660000       15.9990           0
    4441 PROT 279  SER  HG1  H      0.430000        1.0080           0
    4442 PROT 279  SER  C    C      0.510000       12.0110           0
    4443 PROT 279  SER  O    O     -0.510000       15.9990           0
    4444 PROT 280  LEU  N    NH1   -0.470000       14.0070           0
    4445 PROT 280  LEU  HN   H      0.310000        1.0080           0
    4446 PROT 280  LEU  CA   CT1    0.070000       12.0110           0
    4447 PROT 280  LEU  HA   HB1    0.090000        1.0080           0
    4448 PROT 280  LEU  CB   CT2   -0.180000       12.0110           0
    4449 PROT 280  LEU  HB1  HA2    0.090000        1.0080           0
    4450 PROT 280  LEU  HB2  HA2    0.090000        1.0080           0
    4451 PROT 280  LEU  CG   CT1   -0.090000       12.0110           0
    4452 PROT 280  LEU  HG   HA1    0.090000        1.0080           0
    4453 PROT 280  LEU  CD1  CT3   -0.270000       12.0110           0
    4454 PROT 280  LEU  HD11 HA3    0.090000        1.0080           0
    4455 PROT 280  LEU  HD12 HA3    0.090000        1.0080           0
    4456 PROT 280  LEU  HD13 HA3    0.090000        1.0080           0
    4457 PROT 280  LEU  CD2  CT3   -0.270000       12.0110           0
    4458 PROT 280  LEU  HD21 HA3    0.090000        1.0080           0
    4459 PROT 280  LEU  HD22 HA3    0.090000        1.0080           0
    4460 PROT 280  LEU  HD23 HA3    0.090000        1.0080           0
    4461 PROT 280  LEU  C    C      0.510000       12.0110           0
    4462 PROT 280  LEU  O    O     -0.510000       15.9990           0
    4463 PROT 281  PRO  N    N     -0.290000       14.0070           0
    4464 PROT 281  PRO  CD   CP3    0.000000       12.0110           0
    4465 PROT 281  PRO  HD1  HA2    0.090000        1.0080           0
    4466 PROT 281  PRO  HD2  HA2    0.090000        1.0080           0
    4467 PROT 281  PRO  CA   CP1    0.020000       12.0110           0
    4468 PROT 281  PRO  HA   HB1    0.090000        1.0080           0
    4469 PROT 281  PRO  CB   CP2   -0.180000       12.0110           0
    4470 PROT 281  PRO  HB1  HA2    0.090000        1.0080           0
    4471 PROT 281  PRO  HB2  HA2    0.090000        1.0080           0
    4472 PROT 281  PRO  CG   CP2   -0.180000       12.0110           0
    4473 PROT 281  PRO  HG1  HA2    0.090000        1.0080           0
    4474 PROT 281  PRO  HG2  HA2    0.090000        1.0080           0
    4475 PROT 281  PRO  C    C      0.510000       12.0110           0
    4476 PROT 281  PRO  O    O     -0.510000       15.9990           0
    4477 PROT 282  PRO  N    N     -0.290000       14.0070           0
    4478 PROT 282  PRO  CD   CP3    0.000000       12.0110           0
    4479 PROT 282  PRO  HD1  HA2    0.090000        1.0080           0
    4480 PROT 282  PRO  HD2  HA2    0.090000        1.0080           0
    4481 PROT 282  PRO  CA   CP1    0.020000       12.0110           0
    4482 PROT 282  PRO  HA   HB1    0.090000        1.0080           0
    4483 PROT 282  PRO  CB   CP2   -0.180000       12.0110           0
    4484 PROT 282  PRO  HB1  HA2    0.090000        1.0080           0
    4485 PROT 282  PRO  HB2  HA2    0.090000        1.0080           0
    4486 PROT 282  PRO  CG   CP2   -0.180000       12.0110           0
    4487 PROT 282  PRO  HG1  HA2    0.090000        1.0080           0
    4488 PROT 282  PRO  HG2  HA2    0.090000        1.0080           0
    4489 PROT 282  PRO  C    C      0.510000       12.0110           0
    4490 PROT 282  PRO  O    O     -0.510000       15.9990           0
    4491 PROT 283  VAL  N    NH1   -0.470000       14.0070           0
    4492 PROT 283  VAL  HN   H      0.310000        1.0080           0
    4493 PROT 283  VAL  CA   CT1    0.070000       12.0110           0
    4494 PROT 283  VAL  HA   HB1    0.090000        1.0080           0
    4495 PROT 283  VAL  CB   CT1   -0.090000       12.0110           0
    4496 PROT 283  VAL  HB   HA1    0.090000        1.0080           0
    4497 PROT 283  VAL  CG1  CT3   -0.270000       12.0110           0
    4498 PROT 283  VAL  HG11 HA3    0.090000        1.0080           0
    4499 PROT 283  VAL  HG12 HA3    0.090000        1.0080           0
    4500 PROT 283  VAL  HG13 HA3    0.090000        1.0080           0
    4501 PROT 283  VAL  CG2  CT3   -0.270000       12.0110           0
    4502 PROT 283  VAL  HG21 HA3    0.090000        1.0080           0
    4503 PROT 283  VAL  HG22 HA3    0.090000        1.0080           0
    4504 PROT 283  VAL  HG23 HA3    0.090000        1.0080           0
    4505 PROT 283  VAL  C    C      0.510000       12.0110           0
    4506 PROT 283  VAL  O    O     -0.510000       15.9990           0
    4507 PROT 284  SER  N    NH1   -0.470000       14.0070           0
    4508 PROT 284  SER  HN   H      0.310000        1.0080           0
    4509 PROT 284  SER  CA   CT1    0.070000       12.0110           0
    4510 PROT 284  SER  HA   HB1    0.090000        1.0080           0
    4511 PROT 284  SER  CB   CT2    0.050000       12.0110           0
    4512 PROT 284  SER  HB1  HA2    0.090000        1.0080           0
    4513 PROT 284  SER  HB2  HA2    0.090000        1.0080           0
    4514 PROT 284  SER  OG   OH1   -0.660000       15.9990           0
    4515 PROT 284  SER  HG1  H      0.430000        1.0080           0
    4516 PROT 284  SER  C    C      0.510000       12.0110           0
    4517 PROT 284  SER  O    O     -0.510000       15.9990           0
    4518 PROT 285  LEU  N    NH1   -0.470000       14.0070           0
    4519 PROT 285  LEU  HN   H      0.310000        1.0080           0
    4520 PROT 285  LEU  CA   CT1    0.070000       12.0110           0
    4521 PROT 285  LEU  HA   HB1    0.090000        1.0080           0
    4522 PROT 285  LEU  CB   CT2   -0.180000       12.0110           0
    4523 PROT 285  LEU  HB1  HA2    0.090000        1.0080           0
    4524 PROT 285  LEU  HB2  HA2    0.090000        1.0080           0
    4525 PROT 285  LEU  CG   CT1   -0.090000       12.0110           0
    4526 PROT 285  LEU  HG   HA1    0.090000        1.0080           0
    4527 PROT 285  LEU  CD1  CT3   -0.270000       12.0110           0
    4528 PROT 285  LEU  HD11 HA3    0.090000        1.0080           0
    4529 PROT 285  LEU  HD12 HA3    0.090000        1.0080           0
    4530 PROT 285  LEU  HD13 HA3    0.090000        1.0080           0
    4531 PROT 285  LEU  CD2  CT3   -0.270000       12.0110           0
    4532 PROT 285  LEU  HD21 HA3    0.090000        1.0080           0
    4533 PROT 285  LEU  HD22 HA3    0.090000        1.0080           0
    4534 PROT 285  LEU  HD23 HA3    0.090000        1.0080           0
    4535 PROT 285  LEU  C    C      0.510000       12.0110           0
    4536 PROT 285  LEU  O    O     -0.510000       15.9990           0
    4537 PROT 286  GLN  N    NH1   -0.470000       14.0070           0
    4538 PROT 286  GLN  HN   H      0.310000        1.0080           0
    4539 PROT 286  GLN  CA   CT1    0.070000       12.0110           0
    4540 PROT 286  GLN  HA   HB1    0.090000        1.0080           0
    4541 PROT 286  GLN  CB   CT2   -0.180000       12.0110           0
    4542 PROT 286  GLN  HB1  HA2    0.090000        1.0080           0
    4543 PROT 286  GLN  HB2  HA2    0.090000        1.0080           0
    4544 PROT 286  GLN  CG   CT2   -0.180000       12.0110           0
    4545 PROT 286  GLN  HG1  HA2    0.090000        1.0080           0
    4546 PROT 286  GLN  HG2  HA2    0.090000        1.0080           0
    4547 PROT 286  GLN  CD   CC     0.550000       12.0110           0
    4548 PROT 286  GLN  OE1  O     -0.550000       15.9990           0
    4549 PROT 286  GLN  NE2  NH2   -0.620000       14.0070           0
    4550 PROT 286  GLN  HE21 H      0.320000        1.0080           0
    4551 PROT 286  GLN  HE22 H      0.300000        1.0080           0
    4552 PROT 286  GLN  C    C      0.510000       12.0110           0
    4553 PROT 286  GLN  O    O     -0.510000       15.9990           0
    4554 PROT 287  GLY  N    NH1   -0.470000       14.0070           0
    4555 PROT 287  GLY  HN   H      0.310000        1.0080           0
    4556 PROT 287  GLY  CA   CT2   -0.020000       12.0110           0
    4557 PROT 287  GLY  HA1  HB2    0.090000        1.0080           0
    4558 PROT 287  GLY  HA2  HB2    0.090000        1.0080           0
    4559 PROT 287  GLY  C    C      0.510000       12.0110           0
    4560 PROT 287  GLY  O    O     -0.510000       15.9990           0
    4561 PROT 288  GLN  N    NH1   -0.470000       14.0070           0
    4562 PROT 288  GLN  HN   H      0.310000        1.0080           0
    4563 PROT 288  GLN  CA   CT1    0.070000       12.0110           0
    4564 PROT 288  GLN  HA   HB1    0.090000        1.0080           0
    4565 PROT 288  GLN  CB   CT2   -0.180000       12.0110           0
    4566 PROT 288  GLN  HB1  HA2    0.090000        1.0080           0
    4567 PROT 288  GLN  HB2  HA2    0.090000        1.0080           0
    4568 PROT 288  GLN  CG   CT2   -0.180000       12.0110           0
    4569 PROT 288  GLN  HG1  HA2    0.090000        1.0080           0
    4570 PROT 288  GLN  HG2  HA2    0.090000        1.0080           0
    4571 PROT 288  GLN  CD   CC     0.550000       12.0110           0
    4572 PROT 288  GLN  OE1  O     -0.550000       15.9990           0
    4573 PROT 288  GLN  NE2  NH2   -0.620000       14.0070           0
    4574 PROT 288  GLN  HE21 H      0.320000        1.0080           0
    4575 PROT 288  GLN  HE22 H      0.300000        1.0080           0
    4576 PROT 288  GLN  C    C      0.510000       12.0110           0
    4577 PROT 288  GLN  O    O     -0.510000       15.9990           0
    4578 PROT 289  LEU  N    NH1   -0.470000       14.0070           0
    4579 PROT 289  LEU  HN   H      0.310000        1.0080           0
    4580 PROT 289  LEU  CA   CT1    0.070000       12.0110           0
    4581 PROT 289  LEU  HA   HB1    0.090000        1.0080           0
    4582 PROT 289  LEU  CB   CT2   -0.180000       12.0110           0
    4583 PROT 289  LEU  HB1  HA2    0.090000        1.0080           0
    4584 PROT 289  LEU  HB2  HA2    0.090000        1.0080           0
    4585 PROT 289  LEU  CG   CT1   -0.090000       12.0110           0
    4586 PROT 289  LEU  HG   HA1    0.090000        1.0080           0
    4587 PROT 289  LEU  CD1  CT3   -0.270000       12.0110           0
    4588 PROT 289  LEU  HD11 HA3    0.090000        1.0080           0
    4589 PROT 289  LEU  HD12 HA3    0.090000        1.0080           0
    4590 PROT 289  LEU  HD13 HA3    0.090000        1.0080           0
    4591 PROT 289  LEU  CD2  CT3   -0.270000       12.0110           0
    4592 PROT 289  LEU  HD21 HA3    0.090000        1.0080           0
    4593 PROT 289  LEU  HD22 HA3    0.090000        1.0080           0
    4594 PROT 289  LEU  HD23 HA3    0.090000        1.0080           0
    4595 PROT 289  LEU  C    C      0.510000       12.0110           0
    4596 PROT 289  LEU  O    O     -0.510000       15.9990           0
    4597 PROT 290  LEU  N    NH1   -0.470000       14.0070           0
    4598 PROT 290  LEU  HN   H      0.310000        1.0080           0
    4599 PROT 290  LEU  CA   CT1    0.070000       12.0110           0
    4600 PROT 290  LEU  HA   HB1    0.090000        1.0080           0
    4601 PROT 290  LEU  CB   CT2   -0.180000       12.0110           0
    4602 PROT 290  LEU  HB1  HA2    0.090000        1.0080           0
    4603 PROT 290  LEU  HB2  HA2    0.090000        1.0080           0
    4604 PROT 290  LEU  CG   CT1   -0.090000       12.0110           0
    4605 PROT 290  LEU  HG   HA1    0.090000        1.0080           0
    4606 PROT 290  LEU  CD1  CT3   -0.270000       12.0110           0
    4607 PROT 290  LEU  HD11 HA3    0.090000        1.0080           0
    4608 PROT 290  LEU  HD12 HA3    0.090000        1.0080           0
    4609 PROT 290  LEU  HD13 HA3    0.090000        1.0080           0
    4610 PROT 290  LEU  CD2  CT3   -0.270000       12.0110           0
    4611 PROT 290  LEU  HD21 HA3    0.090000        1.0080           0
    4612 PROT 290  LEU  HD22 HA3    0.090000        1.0080           0
    4613 PROT 290  LEU  HD23 HA3    0.090000        1.0080           0
    4614 PROT 290  LEU  C    C      0.510000       12.0110           0
    4615 PROT 290  LEU  O    O     -0.510000       15.9990           0
    4616 PROT 291  TRP  N    NH1   -0.470000       14.0070           0
    4617 PROT 291  TRP  HN   H      0.310000        1.0080           0
    4618 PROT 291  TRP  CA   CT1    0.070000       12.0110           0
    4619 PROT 291  TRP  HA   HB1    0.090000        1.0080           0
    4620 PROT 291  TRP  CB   CT2   -0.180000       12.0110           0
    4621 PROT 291  TRP  HB1  HA2    0.090000        1.0080           0
    4622 PROT 291  TRP  HB2  HA2    0.090000        1.0080           0
    4623 PROT 291  TRP  CG   CY    -0.030000       12.0110           0
    4624 PROT 291  TRP  CD1  CA    -0.150000       12.0110           0
    4625 PROT 291  TRP  HD1  HP     0.220000        1.0080           0
    4626 PROT 291  TRP  NE1  NY    -0.510000       14.0070           0
    4627 PROT 291  TRP  HE1  H      0.370000        1.0080           0
    4628 PROT 291  TRP  CE2  CPT    0.240000       12.0110           0
    4629 PROT 291  TRP  CD2  CPT    0.110000       12.0110           0
    4630 PROT 291  TRP  CE3  CAI   -0.250000       12.0110           0
    4631 PROT 291  TRP  HE3  HP     0.170000        1.0080           0
    4632 PROT 291  TRP  CZ3  CA    -0.200000       12.0110           0
    4633 PROT 291  TRP  HZ3  HP     0.140000        1.0080           0
    4634 PROT 291  TRP  CZ2  CAI   -0.270000       12.0110           0
    4635 PROT 291  TRP  HZ2  HP     0.160000        1.0080           0
    4636 PROT 291  TRP  CH2  CA    -0.140000       12.0110           0
    4637 PROT 291  TRP  HH2  HP     0.140000        1.0080           0
    4638 PROT 291  TRP  C    C      0.510000       12.0110           0
    4639 PROT 291  TRP  O    O     -0.510000       15.9990           0
    4640 PROT 292  ARG  N    NH1   -0.470000       14.0070           0
    4641 PROT 292  ARG  HN   H      0.310000        1.0080           0
    4642 PROT 292  ARG  CA   CT1    0.070000       12.0110           0
    4643 PROT 292  ARG  HA   HB1    0.090000        1.0080           0
    4644 PROT 292  ARG  CB   CT2   -0.180000       12.0110           0
    4645 PROT 292  ARG  HB1  HA2    0.090000        1.0080           0
    4646 PROT 292  ARG  HB2  HA2    0.090000        1.0080           0
    4647 PROT 292  ARG  CG   CT2   -0.180000       12.0110           0
    4648 PROT 292  ARG  HG1  HA2    0.090000        1.0080           0
    4649 PROT 292  ARG  HG2  HA2    0.090000        1.0080           0
    4650 PROT 292  ARG  CD   CT2    0.200000       12.0110           0
    4651 PROT 292  ARG  HD1  HA2    0.090000        1.0080           0
    4652 PROT 292  ARG  HD2  HA2    0.090000        1.0080           0
    4653 PROT 292  ARG  NE   NC2   -0.700000       14.0070           0
    4654 PROT 292  ARG  HE   HC     0.440000        1.0080           0
    4655 PROT 292  ARG  CZ   C      0.640000       12.0110           0
    4656 PROT 292  ARG  NH1  NC2   -0.800000       14.0070           0
    4657 PROT 292  ARG  HH11 HC     0.460000        1.0080           0
    4658 PROT 292  ARG  HH12 HC     0.460000        1.0080           0
    4659 PROT 292  ARG  NH2  NC2   -0.800000       14.0070           0
    4660 PROT 292  ARG  HH21 HC     0.460000        1.0080           0
    4661 PROT 292  ARG  HH22 HC     0.460000        1.0080           0
    4662 PROT 292  ARG  C    C      0.510000       12.0110           0
    4663 PROT 292  ARG  O    O     -0.510000       15.9990           0
    4664 PROT 293  GLU  N    NH1   -0.470000       14.0070           0
    4665 PROT 293  GLU  HN   H      0.310000        1.0080           0
    4666 PROT 293  GLU  CA   CT1    0.070000       12.0110           0
    4667 PROT 293  GLU  HA   HB1    0.090000        1.0080           0
    4668 PROT 293  GLU  CB   CT2A  -0.180000       12.0110           0
    4669 PROT 293  GLU  HB1  HA2    0.090000        1.0080           0
    4670 PROT 293  GLU  HB2  HA2    0.090000        1.0080           0
    4671 PROT 293  GLU  CG   CT2   -0.280000       12.0110           0
    4672 PROT 293  GLU  HG1  HA2    0.090000        1.0080           0
    4673 PROT 293  GLU  HG2  HA2    0.090000        1.0080           0
    4674 PROT 293  GLU  CD   CC     0.620000       12.0110           0
    4675 PROT 293  GLU  OE1  OC    -0.760000       15.9990           0
    4676 PROT 293  GLU  OE2  OC    -0.760000       15.9990           0
    4677 PROT 293  GLU  C    C      0.510000       12.0110           0
    4678 PROT 293  GLU  O    O     -0.510000       15.9990           0
    4679 PROT 294  PHE  N    NH1   -0.470000       14.0070           0
    4680 PROT 294  PHE  HN   H      0.310000        1.0080           0
    4681 PROT 294  PHE  CA   CT1    0.070000       12.0110           0
    4682 PROT 294  PHE  HA   HB1    0.090000        1.0080           0
    4683 PROT 294  PHE  CB   CT2   -0.180000       12.0110           0
    4684 PROT 294  PHE  HB1  HA2    0.090000        1.0080           0
    4685 PROT 294  PHE  HB2  HA2    0.090000        1.0080           0
    4686 PROT 294  PHE  CG   CA     0.000000       12.0110           0
    4687 PROT 294  PHE  CD1  CA    -0.115000       12.0110           0
    4688 PROT 294  PHE  HD1  HP     0.115000        1.0080           0
    4689 PROT 294  PHE  CE1  CA    -0.115000       12.0110           0
    4690 PROT 294  PHE  HE1  HP     0.115000        1.0080           0
    4691 PROT 294  PHE  CZ   CA    -0.115000       12.0110           0
    4692 PROT 294  PHE  HZ   HP     0.115000        1.0080           0
    4693 PROT 294  PHE  CD2  CA    -0.115000       12.0110           0
    4694 PROT 294  PHE  HD2  HP     0.115000        1.0080           0
    4695 PROT 294  PHE  CE2  CA    -0.115000       12.0110           0
    4696 PROT 294  PHE  HE2  HP     0.115000        1.0080           0
    4697 PROT 294  PHE  C    C      0.510000       12.0110           0
    4698 PROT 294  PHE  O    O     -0.510000       15.9990           0
    4699 PROT 295  PHE  N    NH1   -0.470000       14.0070           0
    4700 PROT 295  PHE  HN   H      0.310000        1.0080           0
    4701 PROT 295  PHE  CA   CT1    0.070000       12.0110           0
    4702 PROT 295  PHE  HA   HB1    0.090000        1.0080           0
    4703 PROT 295  PHE  CB   CT2   -0.180000       12.0110           0
    4704 PROT 295  PHE  HB1  HA2    0.090000        1.0080           0
    4705 PROT 295  PHE  HB2  HA2    0.090000        1.0080           0
    4706 PROT 295  PHE  CG   CA     0.000000       12.0110           0
    4707 PROT 295  PHE  CD1  CA    -0.115000       12.0110           0
    4708 PROT 295  PHE  HD1  HP     0.115000        1.0080           0
    4709 PROT 295  PHE  CE1  CA    -0.115000       12.0110           0
    4710 PROT 295  PHE  HE1  HP     0.115000        1.0080           0
    4711 PROT 295  PHE  CZ   CA    -0.115000       12.0110           0
    4712 PROT 295  PHE  HZ   HP     0.115000        1.0080           0
    4713 PROT 295  PHE  CD2  CA    -0.115000       12.0110           0
    4714 PROT 295  PHE  HD2  HP     0.115000        1.0080           0
    4715 PROT 295  PHE  CE2  CA    -0.115000       12.0110           0
    4716 PROT 295  PHE  HE2  HP     0.115000        1.0080           0
    4717 PROT 295  PHE  C    C      0.510000       12.0110           0
    4718 PROT 295  PHE  O    O     -0.510000       15.9990           0
    4719 PROT 296  TYR  N    NH1   -0.470000       14.0070           0
    4720 PROT 296  TYR  HN   H      0.310000        1.0080           0
    4721 PROT 296  TYR  CA   CT1    0.070000       12.0110           0
    4722 PROT 296  TYR  HA   HB1    0.090000        1.0080           0
    4723 PROT 296  TYR  CB   CT2   -0.180000       12.0110           0
    4724 PROT 296  TYR  HB1  HA2    0.090000        1.0080           0
    4725 PROT 296  TYR  HB2  HA2    0.090000        1.0080           0
    4726 PROT 296  TYR  CG   CA     0.000000       12.0110           0
    4727 PROT 296  TYR  CD1  CA    -0.115000       12.0110           0
    4728 PROT 296  TYR  HD1  HP     0.115000        1.0080           0
    4729 PROT 296  TYR  CE1  CA    -0.115000       12.0110           0
    4730 PROT 296  TYR  HE1  HP     0.115000        1.0080           0
    4731 PROT 296  TYR  CZ   CA     0.110000       12.0110           0
    4732 PROT 296  TYR  OH   OH1   -0.540000       15.9990           0
    4733 PROT 296  TYR  HH   H      0.430000        1.0080           0
    4734 PROT 296  TYR  CD2  CA    -0.115000       12.0110           0
    4735 PROT 296  TYR  HD2  HP     0.115000        1.0080           0
    4736 PROT 296  TYR  CE2  CA    -0.115000       12.0110           0
    4737 PROT 296  TYR  HE2  HP     0.115000        1.0080           0
    4738 PROT 296  TYR  C    C      0.510000       12.0110           0
    4739 PROT 296  TYR  O    O     -0.510000       15.9990           0
    4740 PROT 297  THR  N    NH1   -0.470000       14.0070           0
    4741 PROT 297  THR  HN   H      0.310000        1.0080           0
    4742 PROT 297  THR  CA   CT1    0.070000       12.0110           0
    4743 PROT 297  THR  HA   HB1    0.090000        1.0080           0
    4744 PROT 297  THR  CB   CT1    0.140000       12.0110           0
    4745 PROT 297  THR  HB   HA1    0.090000        1.0080           0
    4746 PROT 297  THR  OG1  OH1   -0.660000       15.9990           0
    4747 PROT 297  THR  HG1  H      0.430000        1.0080           0
    4748 PROT 297  THR  CG2  CT3   -0.270000       12.0110           0
    4749 PROT 297  THR  HG21 HA3    0.090000        1.0080           0
    4750 PROT 297  THR  HG22 HA3    0.090000        1.0080           0
    4751 PROT 297  THR  HG23 HA3    0.090000        1.0080           0
    4752 PROT 297  THR  C    C      0.510000       12.0110           0
    4753 PROT 297  THR  O    O     -0.510000       15.9990           0
    4754 PROT 298  VAL  N    NH1   -0.470000       14.0070           0
    4755 PROT 298  VAL  HN   H      0.310000        1.0080           0
    4756 PROT 298  VAL  CA   CT1    0.070000       12.0110           0
    4757 PROT 298  VAL  HA   HB1    0.090000        1.0080           0
    4758 PROT 298  VAL  CB   CT1   -0.090000       12.0110           0
    4759 PROT 298  VAL  HB   HA1    0.090000        1.0080           0
    4760 PROT 298  VAL  CG1  CT3   -0.270000       12.0110           0
    4761 PROT 298  VAL  HG11 HA3    0.090000        1.0080           0
    4762 PROT 298  VAL  HG12 HA3    0.090000        1.0080           0
    4763 PROT 298  VAL  HG13 HA3    0.090000        1.0080           0
    4764 PROT 298  VAL  CG2  CT3   -0.270000       12.0110           0
    4765 PROT 298  VAL  HG21 HA3    0.090000        1.0080           0
    4766 PROT 298  VAL  HG22 HA3    0.090000        1.0080           0
    4767 PROT 298  VAL  HG23 HA3    0.090000        1.0080           0
    4768 PROT 298  VAL  C    C      0.510000       12.0110           0
    4769 PROT 298  VAL  O    O     -0.510000       15.9990           0
    4770 PROT 299  ALA  N    NH1   -0.470000       14.0070           0
    4771 PROT 299  ALA  HN   H      0.310000        1.0080           0
    4772 PROT 299  ALA  CA   CT1    0.070000       12.0110           0
    4773 PROT 299  ALA  HA   HB1    0.090000        1.0080           0
    4774 PROT 299  ALA  CB   CT3   -0.270000       12.0110           0
    4775 PROT 299  ALA  HB1  HA3    0.090000        1.0080           0
    4776 PROT 299  ALA  HB2  HA3    0.090000        1.0080           0
    4777 PROT 299  ALA  HB3  HA3    0.090000        1.0080           0
    4778 PROT 299  ALA  C    C      0.510000       12.0110           0
    4779 PROT 299  ALA  O    O     -0.510000       15.9990           0
    4780 PROT 300  SER  N    NH1   -0.470000       14.0070           0
    4781 PROT 300  SER  HN   H      0.310000        1.0080           0
    4782 PROT 300  SER  CA   CT1    0.070000       12.0110           0
    4783 PROT 300  SER  HA   HB1    0.090000        1.0080           0
    4784 PROT 300  SER  CB   CT2    0.050000       12.0110           0
    4785 PROT 300  SER  HB1  HA2    0.090000        1.0080           0
    4786 PROT 300  SER  HB2  HA2    0.090000        1.0080           0
    4787 PROT 300  SER  OG   OH1   -0.660000       15.9990           0
    4788 PROT 300  SER  HG1  H      0.430000        1.0080           0
    4789 PROT 300  SER  C    C      0.510000       12.0110           0
    4790 PROT 300  SER  O    O     -0.510000       15.9990           0
    4791 PROT 301  ALA  N    NH1   -0.470000       14.0070           0
    4792 PROT 301  ALA  HN   H      0.310000        1.0080           0
    4793 PROT 301  ALA  CA   CT1    0.070000       12.0110           0
    4794 PROT 301  ALA  HA   HB1    0.090000        1.0080           0
    4795 PROT 301  ALA  CB   CT3   -0.270000       12.0110           0
    4796 PROT 301  ALA  HB1  HA3    0.090000        1.0080           0
    4797 PROT 301  ALA  HB2  HA3    0.090000        1.0080           0
    4798 PROT 301  ALA  HB3  HA3    0.090000        1.0080           0
    4799 PROT 301  ALA  C    C      0.510000       12.0110           0
    4800 PROT 301  ALA  O    O     -0.510000       15.9990           0
    4801 PROT 302  THR  N    NH1   -0.470000       14.0070           0
    4802 PROT 302  THR  HN   H      0.310000        1.0080           0
    4803 PROT 302  THR  CA   CT1    0.070000       12.0110           0
    4804 PROT 302  THR  HA   HB1    0.090000        1.0080           0
    4805 PROT 302  THR  CB   CT1    0.140000       12.0110           0
    4806 PROT 302  THR  HB   HA1    0.090000        1.0080           0
    4807 PROT 302  THR  OG1  OH1   -0.660000       15.9990           0
    4808 PROT 302  THR  HG1  H      0.430000        1.0080           0
    4809 PROT 302  THR  CG2  CT3   -0.270000       12.0110           0
    4810 PROT 302  THR  HG21 HA3    0.090000        1.0080           0
    4811 PROT 302  THR  HG22 HA3    0.090000        1.0080           0
    4812 PROT 302  THR  HG23 HA3    0.090000        1.0080           0
    4813 PROT 302  THR  C    C      0.510000       12.0110           0
    4814 PROT 302  THR  O    O     -0.510000       15.9990           0
    4815 PROT 303  PRO  N    N     -0.290000       14.0070           0
    4816 PROT 303  PRO  CD   CP3    0.000000       12.0110           0
    4817 PROT 303  PRO  HD1  HA2    0.090000        1.0080           0
    4818 PROT 303  PRO  HD2  HA2    0.090000        1.0080           0
    4819 PROT 303  PRO  CA   CP1    0.020000       12.0110           0
    4820 PROT 303  PRO  HA   HB1    0.090000        1.0080           0
    4821 PROT 303  PRO  CB   CP2   -0.180000       12.0110           0
    4822 PROT 303  PRO  HB1  HA2    0.090000        1.0080           0
    4823 PROT 303  PRO  HB2  HA2    0.090000        1.0080           0
    4824 PROT 303  PRO  CG   CP2   -0.180000       12.0110           0
    4825 PROT 303  PRO  HG1  HA2    0.090000        1.0080           0
    4826 PROT 303  PRO  HG2  HA2    0.090000        1.0080           0
    4827 PROT 303  PRO  C    C      0.510000       12.0110           0
    4828 PROT 303  PRO  O    O     -0.510000       15.9990           0
    4829 PROT 304  ASN  N    NH1   -0.470000       14.0070           0
    4830 PROT 304  ASN  HN   H      0.310000        1.0080           0
    4831 PROT 304  ASN  CA   CT1    0.070000       12.0110           0
    4832 PROT 304  ASN  HA   HB1    0.090000        1.0080           0
    4833 PROT 304  ASN  CB   CT2   -0.180000       12.0110           0
    4834 PROT 304  ASN  HB1  HA2    0.090000        1.0080           0
    4835 PROT 304  ASN  HB2  HA2    0.090000        1.0080           0
    4836 PROT 304  ASN  CG   CC     0.550000       12.0110           0
    4837 PROT 304  ASN  OD1  O     -0.550000       15.9990           0
    4838 PROT 304  ASN  ND2  NH2   -0.620000       14.0070           0
    4839 PROT 304  ASN  HD21 H      0.320000        1.0080           0
    4840 PROT 304  ASN  HD22 H      0.300000        1.0080           0
    4841 PROT 304  ASN  C    C      0.510000       12.0110           0
    4842 PROT 304  ASN  O    O     -0.510000       15.9990           0
    4843 PROT 305  PHE  N    NH1   -0.470000       14.0070           0
    4844 PROT 305  PHE  HN   H      0.310000        1.0080           0
    4845 PROT 305  PHE  CA   CT1    0.070000       12.0110           0
    4846 PROT 305  PHE  HA   HB1    0.090000        1.0080           0
    4847 PROT 305  PHE  CB   CT2   -0.180000       12.0110           0
    4848 PROT 305  PHE  HB1  HA2    0.090000        1.0080           0
    4849 PROT 305  PHE  HB2  HA2    0.090000        1.0080           0
    4850 PROT 305  PHE  CG   CA     0.000000       12.0110           0
    4851 PROT 305  PHE  CD1  CA    -0.115000       12.0110           0
    4852 PROT 305  PHE  HD1  HP     0.115000        1.0080           0
    4853 PROT 305  PHE  CE1  CA    -0.115000       12.0110           0
    4854 PROT 305  PHE  HE1  HP     0.115000        1.0080           0
    4855 PROT 305  PHE  CZ   CA    -0.115000       12.0110           0
    4856 PROT 305  PHE  HZ   HP     0.115000        1.0080           0
    4857 PROT 305  PHE  CD2  CA    -0.115000       12.0110           0
    4858 PROT 305  PHE  HD2  HP     0.115000        1.0080           0
    4859 PROT 305  PHE  CE2  CA    -0.115000       12.0110           0
    4860 PROT 305  PHE  HE2  HP     0.115000        1.0080           0
    4861 PROT 305  PHE  C    C      0.510000       12.0110           0
    4862 PROT 305  PHE  O    O     -0.510000       15.9990           0
    4863 PROT 306  THR  N    NH1   -0.470000       14.0070           0
    4864 PROT 306  THR  HN   H      0.310000        1.0080           0
    4865 PROT 306  THR  CA   CT1    0.070000       12.0110           0
    4866 PROT 306  THR  HA   HB1    0.090000        1.0080           0
    4867 PROT 306  THR  CB   CT1    0.140000       12.0110           0
    4868 PROT 306  THR  HB   HA1    0.090000        1.0080           0
    4869 PROT 306  THR  OG1  OH1   -0.660000       15.9990           0
    4870 PROT 306  THR  HG1  H      0.430000        1.0080           0
    4871 PROT 306  THR  CG2  CT3   -0.270000       12.0110           0
    4872 PROT 306  THR  HG21 HA3    0.090000        1.0080           0
    4873 PROT 306  THR  HG22 HA3    0.090000        1.0080           0
    4874 PROT 306  THR  HG23 HA3    0.090000        1.0080           0
    4875 PROT 306  THR  C    C      0.510000       12.0110           0
    4876 PROT 306  THR  O    O     -0.510000       15.9990           0
    4877 PROT 307  GLN  N    NH1   -0.470000       14.0070           0
    4878 PROT 307  GLN  HN   H      0.310000        1.0080           0
    4879 PROT 307  GLN  CA   CT1    0.070000       12.0110           0
    4880 PROT 307  GLN  HA   HB1    0.090000        1.0080           0
    4881 PROT 307  GLN  CB   CT2   -0.180000       12.0110           0
    4882 PROT 307  GLN  HB1  HA2    0.090000        1.0080           0
    4883 PROT 307  GLN  HB2  HA2    0.090000        1.0080           0
    4884 PROT 307  GLN  CG   CT2   -0.180000       12.0110           0
    4885 PROT 307  GLN  HG1  HA2    0.090000        1.0080           0
    4886 PROT 307  GLN  HG2  HA2    0.090000        1.0080           0
    4887 PROT 307  GLN  CD   CC     0.550000       12.0110           0
    4888 PROT 307  GLN  OE1  O     -0.550000       15.9990           0
    4889 PROT 307  GLN  NE2  NH2   -0.620000       14.0070           0
    4890 PROT 307  GLN  HE21 H      0.320000        1.0080           0
    4891 PROT 307  GLN  HE22 H      0.300000        1.0080           0
    4892 PROT 307  GLN  C    C      0.510000       12.0110           0
    4893 PROT 307  GLN  O    O     -0.510000       15.9990           0
    4894 PROT 308  MET  N    NH1   -0.470000       14.0070           0
    4895 PROT 308  MET  HN   H      0.310000        1.0080           0
    4896 PROT 308  MET  CA   CT1    0.070000       12.0110           0
    4897 PROT 308  MET  HA   HB1    0.090000        1.0080           0
    4898 PROT 308  MET  CB   CT2   -0.180000       12.0110           0
    4899 PROT 308  MET  HB1  HA2    0.090000        1.0080           0
    4900 PROT 308  MET  HB2  HA2    0.090000        1.0080           0
    4901 PROT 308  MET  CG   CT2   -0.140000       12.0110           0
    4902 PROT 308  MET  HG1  HA2    0.090000        1.0080           0
    4903 PROT 308  MET  HG2  HA2    0.090000        1.0080           0
    4904 PROT 308  MET  SD   S     -0.090000       32.0600           0
    4905 PROT 308  MET  CE   CT3   -0.220000       12.0110           0
    4906 PROT 308  MET  HE1  HA3    0.090000        1.0080           0
    4907 PROT 308  MET  HE2  HA3    0.090000        1.0080           0
    4908 PROT 308  MET  HE3  HA3    0.090000        1.0080           0
    4909 PROT 308  MET  C    C      0.510000       12.0110           0
    4910 PROT 308  MET  O    O     -0.510000       15.9990           0
    4911 PROT 309  ALA  N    NH1   -0.470000       14.0070           0
    4912 PROT 309  ALA  HN   H      0.310000        1.0080           0
    4913 PROT 309  ALA  CA   CT1    0.070000       12.0110           0
    4914 PROT 309  ALA  HA   HB1    0.090000        1.0080           0
    4915 PROT 309  ALA  CB   CT3   -0.270000       12.0110           0
    4916 PROT 309  ALA  HB1  HA3    0.090000        1.0080           0
    4917 PROT 309  ALA  HB2  HA3    0.090000        1.0080           0
    4918 PROT 309  ALA  HB3  HA3    0.090000        1.0080           0
    4919 PROT 309  ALA  C    C      0.510000       12.0110           0
    4920 PROT 309  ALA  O    O     -0.510000       15.9990           0
    4921 PROT 310  GLY  N    NH1   -0.470000       14.0070           0
    4922 PROT 310  GLY  HN   H      0.310000        1.0080           0
    4923 PROT 310  GLY  CA   CT2   -0.020000       12.0110           0
    4924 PROT 310  GLY  HA1  HB2    0.090000        1.0080           0
    4925 PROT 310  GLY  HA2  HB2    0.090000        1.0080           0
    4926 PROT 310  GLY  C    C      0.510000       12.0110           0
    4927 PROT 310  GLY  O    O     -0.510000       15.9990           0
    4928 PROT 311  ASN  N    NH1   -0.470000       14.0070           0
    4929 PROT 311  ASN  HN   H      0.310000        1.0080           0
    4930 PROT 311  ASN  CA   CT1    0.070000       12.0110           0
    4931 PROT 311  ASN  HA   HB1    0.090000        1.0080           0
    4932 PROT 311  ASN  CB   CT2   -0.180000       12.0110           0
    4933 PROT 311  ASN  HB1  HA2    0.090000        1.0080           0
    4934 PROT 311  ASN  HB2  HA2    0.090000        1.0080           0
    4935 PROT 311  ASN  CG   CC     0.550000       12.0110           0
    4936 PROT 311  ASN  OD1  O     -0.550000       15.9990           0
    4937 PROT 311  ASN  ND2  NH2   -0.620000       14.0070           0
    4938 PROT 311  ASN  HD21 H      0.320000        1.0080           0
    4939 PROT 311  ASN  HD22 H      0.300000        1.0080           0
    4940 PROT 311  ASN  C    C      0.510000       12.0110           0
    4941 PROT 311  ASN  O    O     -0.510000       15.9990           0
    4942 PROT 312  PRO  N    N     -0.290000       14.0070           0
    4943 PROT 312  PRO  CD   CP3    0.000000       12.0110           0
    4944 PROT 312  PRO  HD1  HA2    0.090000        1.0080           0
    4945 PROT 312  PRO  HD2  HA2    0.090000        1.0080           0
    4946 PROT 312  PRO  CA   CP1    0.020000       12.0110           0
    4947 PROT 312  PRO  HA   HB1    0.090000        1.0080           0
    4948 PROT 312  PRO  CB   CP2   -0.180000       12.0110           0
    4949 PROT 312  PRO  HB1  HA2    0.090000        1.0080           0
    4950 PROT 312  PRO  HB2  HA2    0.090000        1.0080           0
    4951 PROT 312  PRO  CG   CP2   -0.180000       12.0110           0
    4952 PROT 312  PRO  HG1  HA2    0.090000        1.0080           0
    4953 PROT 312  PRO  HG2  HA2    0.090000        1.0080           0
    4954 PROT 312  PRO  C    C      0.510000       12.0110           0
    4955 PROT 312  PRO  O    O     -0.510000       15.9990           0
    4956 PROT 313  ILE  N    NH1   -0.470000       14.0070           0
    4957 PROT 313  ILE  HN   H      0.310000        1.0080           0
    4958 PROT 313  ILE  CA   CT1    0.070000       12.0110           0
    4959 PROT 313  ILE  HA   HB1    0.090000        1.0080           0
    4960 PROT 313  ILE  CB   CT1   -0.090000       12.0110           0
    4961 PROT 313  ILE  HB   HA1    0.090000        1.0080           0
    4962 PROT 313  ILE  CG2  CT3   -0.270000       12.0110           0
    4963 PROT 313  ILE  HG21 HA3    0.090000        1.0080           0
    4964 PROT 313  ILE  HG22 HA3    0.090000        1.0080           0
    4965 PROT 313  ILE  HG23 HA3    0.090000        1.0080           0
    4966 PROT 313  ILE  CG1  CT2   -0.180000       12.0110           0
    4967 PROT 313  ILE  HG11 HA2    0.090000        1.0080           0
    4968 PROT 313  ILE  HG12 HA2    0.090000        1.0080           0
    4969 PROT 313  ILE  CD   CT3   -0.270000       12.0110           0
    4970 PROT 313  ILE  HD1  HA3    0.090000        1.0080           0
    4971 PROT 313  ILE  HD2  HA3    0.090000        1.0080           0
    4972 PROT 313  ILE  HD3  HA3    0.090000        1.0080           0
    4973 PROT 313  ILE  C    C      0.510000       12.0110           0
    4974 PROT 313  ILE  O    O     -0.510000       15.9990           0
    4975 PROT 314  CYS  N    NH1   -0.470000       14.0070           0
    4976 PROT 314  CYS  HN   H      0.310000        1.0080           0
    4977 PROT 314  CYS  CA   CT1    0.070000       12.0110           0
    4978 PROT 314  CYS  HA   HB1    0.090000        1.0080           0
    4979 PROT 314  CYS  CB   CT2   -0.110000       12.0110           0
    4980 PROT 314  CYS  HB1  HA2    0.090000        1.0080           0
    4981 PROT 314  CYS  HB2  HA2    0.090000        1.0080           0
    4982 PROT 314  CYS  SG   S     -0.230000       32.0600           0
    4983 PROT 314  CYS  HG1  HS     0.160000        1.0080           0
    4984 PROT 314  CYS  C    C      0.510000       12.0110           0
    4985 PROT 314  CYS  O    O     -0.510000       15.9990           0
    4986 PROT 315  LEU  N    NH1   -0.470000       14.0070           0
    4987 PROT 315  LEU  HN   H      0.310000        1.0080           0
    4988 PROT 315  LEU  CA   CT1    0.070000       12.0110           0
    4989 PROT 315  LEU  HA   HB1    0.090000        1.0080           0
    4990 PROT 315  LEU  CB   CT2   -0.180000       12.0110           0
    4991 PROT 315  LEU  HB1  HA2    0.090000        1.0080           0
    4992 PROT 315  LEU  HB2  HA2    0.090000        1.0080           0
    4993 PROT 315  LEU  CG   CT1   -0.090000       12.0110           0
    4994 PROT 315  LEU  HG   HA1    0.090000        1.0080           0
    4995 PROT 315  LEU  CD1  CT3   -0.270000       12.0110           0
    4996 PROT 315  LEU  HD11 HA3    0.090000        1.0080           0
    4997 PROT 315  LEU  HD12 HA3    0.090000        1.0080           0
    4998 PROT 315  LEU  HD13 HA3    0.090000        1.0080           0
    4999 PROT 315  LEU  CD2  CT3   -0.270000       12.0110           0
    5000 PROT 315  LEU  HD21 HA3    0.090000        1.0080           0
    5001 PROT 315  LEU  HD22 HA3    0.090000        1.0080           0
    5002 PROT 315  LEU  HD23 HA3    0.090000        1.0080           0
    5003 PROT 315  LEU  C    C      0.510000       12.0110           0
    5004 PROT 315  LEU  O    O     -0.510000       15.9990           0
    5005 PROT 316  GLN  N    NH1   -0.470000       14.0070           0
    5006 PROT 316  GLN  HN   H      0.310000        1.0080           0
    5007 PROT 316  GLN  CA   CT1    0.070000       12.0110           0
    5008 PROT 316  GLN  HA   HB1    0.090000        1.0080           0
    5009 PROT 316  GLN  CB   CT2   -0.180000       12.0110           0
    5010 PROT 316  GLN  HB1  HA2    0.090000        1.0080           0
    5011 PROT 316  GLN  HB2  HA2    0.090000        1.0080           0
    5012 PROT 316  GLN  CG   CT2   -0.180000       12.0110           0
    5013 PROT 316  GLN  HG1  HA2    0.090000        1.0080           0
    5014 PROT 316  GLN  HG2  HA2    0.090000        1.0080           0
    5015 PROT 316  GLN  CD   CC     0.550000       12.0110           0
    5016 PROT 316  GLN  OE1  O     -0.550000       15.9990           0
    5017 PROT 316  GLN  NE2  NH2   -0.620000       14.0070           0
    5018 PROT 316  GLN  HE21 H      0.320000        1.0080           0
    5019 PROT 316  GLN  HE22 H      0.300000        1.0080           0
    5020 PROT 316  GLN  C    C      0.510000       12.0110           0
    5021 PROT 316  GLN  O    O     -0.510000       15.9990           0
    5022 PROT 317  ILE  N    NH1   -0.470000       14.0070           0
    5023 PROT 317  ILE  HN   H      0.310000        1.0080           0
    5024 PROT 317  ILE  CA   CT1    0.070000       12.0110           0
    5025 PROT 317  ILE  HA   HB1    0.090000        1.0080           0
    5026 PROT 317  ILE  CB   CT1   -0.090000       12.0110           0
    5027 PROT 317  ILE  HB   HA1    0.090000        1.0080           0
    5028 PROT 317  ILE  CG2  CT3   -0.270000       12.0110           0
    5029 PROT 317  ILE  HG21 HA3    0.090000        1.0080           0
    5030 PROT 317  ILE  HG22 HA3    0.090000        1.0080           0
    5031 PROT 317  ILE  HG23 HA3    0.090000        1.0080           0
    5032 PROT 317  ILE  CG1  CT2   -0.180000       12.0110           0
    5033 PROT 317  ILE  HG11 HA2    0.090000        1.0080           0
    5034 PROT 317  ILE  HG12 HA2    0.090000        1.0080           0
    5035 PROT 317  ILE  CD   CT3   -0.270000       12.0110           0
    5036 PROT 317  ILE  HD1  HA3    0.090000        1.0080           0
    5037 PROT 317  ILE  HD2  HA3    0.090000        1.0080           0
    5038 PROT 317  ILE  HD3  HA3    0.090000        1.0080           0
    5039 PROT 317  ILE  C    C      0.510000       12.0110           0
    5040 PROT 317  ILE  O    O     -0.510000       15.9990           0
    5041 PROT 318  CYS  N    NH1   -0.470000       14.0070           0
    5042 PROT 318  CYS  HN   H      0.310000        1.0080           0
    5043 PROT 318  CYS  CA   CT1    0.070000       12.0110           0
    5044 PROT 318  CYS  HA   HB1    0.090000        1.0080           0
    5045 PROT 318  CYS  CB   CT2   -0.110000       12.0110           0
    5046 PROT 318  CYS  HB1  HA2    0.090000        1.0080           0
    5047 PROT 318  CYS  HB2  HA2    0.090000        1.0080           0
    5048 PROT 318  CYS  SG   S     -0.230000       32.0600           0
    5049 PROT 318  CYS  HG1  HS     0.160000        1.0080           0
    5050 PROT 318  CYS  C    C      0.510000       12.0110           0
    5051 PROT 318  CYS  O    O     -0.510000       15.9990           0
    5052 PROT 319  TRP  N    NH1   -0.470000       14.0070           0
    5053 PROT 319  TRP  HN   H      0.310000        1.0080           0
    5054 PROT 319  TRP  CA   CT1    0.070000       12.0110           0
    5055 PROT 319  TRP  HA   HB1    0.090000        1.0080           0
    5056 PROT 319  TRP  CB   CT2   -0.180000       12.0110           0
    5057 PROT 319  TRP  HB1  HA2    0.090000        1.0080           0
    5058 PROT 319  TRP  HB2  HA2    0.090000        1.0080           0
    5059 PROT 319  TRP  CG   CY    -0.030000       12.0110           0
    5060 PROT 319  TRP  CD1  CA    -0.150000       12.0110           0
    5061 PROT 319  TRP  HD1  HP     0.220000        1.0080           0
    5062 PROT 319  TRP  NE1  NY    -0.510000       14.0070           0
    5063 PROT 319  TRP  HE1  H      0.370000        1.0080           0
    5064 PROT 319  TRP  CE2  CPT    0.240000       12.0110           0
    5065 PROT 319  TRP  CD2  CPT    0.110000       12.0110           0
    5066 PROT 319  TRP  CE3  CAI   -0.250000       12.0110           0
    5067 PROT 319  TRP  HE3  HP     0.170000        1.0080           0
    5068 PROT 319  TRP  CZ3  CA    -0.200000       12.0110           0
    5069 PROT 319  TRP  HZ3  HP     0.140000        1.0080           0
    5070 PROT 319  TRP  CZ2  CAI   -0.270000       12.0110           0
    5071 PROT 319  TRP  HZ2  HP     0.160000        1.0080           0
    5072 PROT 319  TRP  CH2  CA    -0.140000       12.0110           0
    5073 PROT 319  TRP  HH2  HP     0.140000        1.0080           0
    5074 PROT 319  TRP  C    C      0.510000       12.0110           0
    5075 PROT 319  TRP  O    O     -0.510000       15.9990           0
    5076 PROT 320  TYRO N    NH1   -0.470000       14.0070           0
    5077 PROT 320  TYRO HN   H      0.310000        1.0080           0
    5078 PROT 320  TYRO CA   CT1    0.070000       12.0110           0
    5079 PROT 320  TYRO HA   HB1    0.090000        1.0080           0
    5080 PROT 320  TYRO CB   CT2   -0.174600       12.0110           0
    5081 PROT 320  TYRO HB1  HA2    0.066400        1.0080           0
    5082 PROT 320  TYRO HB2  HA2    0.066400        1.0080           0
    5083 PROT 320  TYRO CG   CA     0.191500       12.0110           0
    5084 PROT 320  TYRO CD1  CA    -0.214200       12.0110           0
    5085 PROT 320  TYRO HD1  HP     0.164300        1.0080           0
    5086 PROT 320  TYRO CE1  CA    -0.272700       12.0110           0
    5087 PROT 320  TYRO HE1  HP     0.155700        1.0080           0
    5088 PROT 320  TYRO CZ   CA     0.644600       12.0110           0
    5089 PROT 320  TYRO OH   OH1   -0.460600       15.9990           0
    5090 PROT 320  TYRO CD2  CA    -0.214200       12.0110           0
    5091 PROT 320  TYRO HD2  HP     0.164300        1.0080           0
    5092 PROT 320  TYRO CE2  CA    -0.272700       12.0110           0
    5093 PROT 320  TYRO HE2  HP     0.155700        1.0080           0
    5094 PROT 320  TYRO C    C      0.510000       12.0110           0
    5095 PROT 320  TYRO O    O     -0.510000       15.9990           0
    5096 PROT 321  LYS  N    NH1   -0.470000       14.0070           0
    5097 PROT 321  LYS  HN   H      0.310000        1.0080           0
    5098 PROT 321  LYS  CA   CT1    0.070000       12.0110           0
    5099 PROT 321  LYS  HA   HB1    0.090000        1.0080           0
    5100 PROT 321  LYS  CB   CT2   -0.180000       12.0110           0
    5101 PROT 321  LYS  HB1  HA2    0.090000        1.0080           0
    5102 PROT 321  LYS  HB2  HA2    0.090000        1.0080           0
    5103 PROT 321  LYS  CG   CT2   -0.180000       12.0110           0
    5104 PROT 321  LYS  HG1  HA2    0.090000        1.0080           0
    5105 PROT 321  LYS  HG2  HA2    0.090000        1.0080           0
    5106 PROT 321  LYS  CD   CT2   -0.180000       12.0110           0
    5107 PROT 321  LYS  HD1  HA2    0.090000        1.0080           0
    5108 PROT 321  LYS  HD2  HA2    0.090000        1.0080           0
    5109 PROT 321  LYS  CE   CT2    0.210000       12.0110           0
    5110 PROT 321  LYS  HE1  HA2    0.050000        1.0080           0
    5111 PROT 321  LYS  HE2  HA2    0.050000        1.0080           0
    5112 PROT 321  LYS  NZ   NH3   -0.300000       14.0070           0
    5113 PROT 321  LYS  HZ1  HC     0.330000        1.0080           0
    5114 PROT 321  LYS  HZ2  HC     0.330000        1.0080           0
    5115 PROT 321  LYS  HZ3  HC     0.330000        1.0080           0
    5116 PROT 321  LYS  C    C      0.510000       12.0110           0
    5117 PROT 321  LYS  O    O     -0.510000       15.9990           0
    5118 PROT 322  ASP  N    NH1   -0.470000       14.0070           0
    5119 PROT 322  ASP  HN   H      0.310000        1.0080           0
    5120 PROT 322  ASP  CA   CT1    0.070000       12.0110           0
    5121 PROT 322  ASP  HA   HB1    0.090000        1.0080           0
    5122 PROT 322  ASP  CB   CT2A  -0.280000       12.0110           0
    5123 PROT 322  ASP  HB1  HA2    0.090000        1.0080           0
    5124 PROT 322  ASP  HB2  HA2    0.090000        1.0080           0
    5125 PROT 322  ASP  CG   CC     0.620000       12.0110           0
    5126 PROT 322  ASP  OD1  OC    -0.760000       15.9990           0
    5127 PROT 322  ASP  OD2  OC    -0.760000       15.9990           0
    5128 PROT 322  ASP  C    C      0.510000       12.0110           0
    5129 PROT 322  ASP  O    O     -0.510000       15.9990           0
    5130 PROT 323  ALA  N    NH1   -0.470000       14.0070           0
    5131 PROT 323  ALA  HN   H      0.310000        1.0080           0
    5132 PROT 323  ALA  CA   CT1    0.070000       12.0110           0
    5133 PROT 323  ALA  HA   HB1    0.090000        1.0080           0
    5134 PROT 323  ALA  CB   CT3   -0.270000       12.0110           0
    5135 PROT 323  ALA  HB1  HA3    0.090000        1.0080           0
    5136 PROT 323  ALA  HB2  HA3    0.090000        1.0080           0
    5137 PROT 323  ALA  HB3  HA3    0.090000        1.0080           0
    5138 PROT 323  ALA  C    C      0.510000       12.0110           0
    5139 PROT 323  ALA  O    O     -0.510000       15.9990           0
    5140 PROT 324  GLU  N    NH1   -0.470000       14.0070           0
    5141 PROT 324  GLU  HN   H      0.310000        1.0080           0
    5142 PROT 324  GLU  CA   CT1    0.070000       12.0110           0
    5143 PROT 324  GLU  HA   HB1    0.090000        1.0080           0
    5144 PROT 324  GLU  CB   CT2A  -0.180000       12.0110           0
    5145 PROT 324  GLU  HB1  HA2    0.090000        1.0080           0
    5146 PROT 324  GLU  HB2  HA2    0.090000        1.0080           0
    5147 PROT 324  GLU  CG   CT2   -0.280000       12.0110           0
    5148 PROT 324  GLU  HG1  HA2    0.090000        1.0080           0
    5149 PROT 324  GLU  HG2  HA2    0.090000        1.0080           0
    5150 PROT 324  GLU  CD   CC     0.620000       12.0110           0
    5151 PROT 324  GLU  OE1  OC    -0.760000       15.9990           0
    5152 PROT 324  GLU  OE2  OC    -0.760000       15.9990           0
    5153 PROT 324  GLU  C    C      0.510000       12.0110           0
    5154 PROT 324  GLU  O    O     -0.510000       15.9990           0
    5155 PROT 325  ARG  N    NH1   -0.470000       14.0070           0
    5156 PROT 325  ARG  HN   H      0.310000        1.0080           0
    5157 PROT 325  ARG  CA   CT1    0.070000       12.0110           0
    5158 PROT 325  ARG  HA   HB1    0.090000        1.0080           0
    5159 PROT 325  ARG  CB   CT2   -0.180000       12.0110           0
    5160 PROT 325  ARG  HB1  HA2    0.090000        1.0080           0
    5161 PROT 325  ARG  HB2  HA2    0.090000        1.0080           0
    5162 PROT 325  ARG  CG   CT2   -0.180000       12.0110           0
    5163 PROT 325  ARG  HG1  HA2    0.090000        1.0080           0
    5164 PROT 325  ARG  HG2  HA2    0.090000        1.0080           0
    5165 PROT 325  ARG  CD   CT2    0.200000       12.0110           0
    5166 PROT 325  ARG  HD1  HA2    0.090000        1.0080           0
    5167 PROT 325  ARG  HD2  HA2    0.090000        1.0080           0
    5168 PROT 325  ARG  NE   NC2   -0.700000       14.0070           0
    5169 PROT 325  ARG  HE   HC     0.440000        1.0080           0
    5170 PROT 325  ARG  CZ   C      0.640000       12.0110           0
    5171 PROT 325  ARG  NH1  NC2   -0.800000       14.0070           0
    5172 PROT 325  ARG  HH11 HC     0.460000        1.0080           0
    5173 PROT 325  ARG  HH12 HC     0.460000        1.0080           0
    5174 PROT 325  ARG  NH2  NC2   -0.800000       14.0070           0
    5175 PROT 325  ARG  HH21 HC     0.460000        1.0080           0
    5176 PROT 325  ARG  HH22 HC     0.460000        1.0080           0
    5177 PROT 325  ARG  C    C      0.510000       12.0110           0
    5178 PROT 325  ARG  O    O     -0.510000       15.9990           0
    5179 PROT 326  LEU  N    NH1   -0.470000       14.0070           0
    5180 PROT 326  LEU  HN   H      0.310000        1.0080           0
    5181 PROT 326  LEU  CA   CT1    0.070000       12.0110           0
    5182 PROT 326  LEU  HA   HB1    0.090000        1.0080           0
    5183 PROT 326  LEU  CB   CT2   -0.180000       12.0110           0
    5184 PROT 326  LEU  HB1  HA2    0.090000        1.0080           0
    5185 PROT 326  LEU  HB2  HA2    0.090000        1.0080           0
    5186 PROT 326  LEU  CG   CT1   -0.090000       12.0110           0
    5187 PROT 326  LEU  HG   HA1    0.090000        1.0080           0
    5188 PROT 326  LEU  CD1  CT3   -0.270000       12.0110           0
    5189 PROT 326  LEU  HD11 HA3    0.090000        1.0080           0
    5190 PROT 326  LEU  HD12 HA3    0.090000        1.0080           0
    5191 PROT 326  LEU  HD13 HA3    0.090000        1.0080           0
    5192 PROT 326  LEU  CD2  CT3   -0.270000       12.0110           0
    5193 PROT 326  LEU  HD21 HA3    0.090000        1.0080           0
    5194 PROT 326  LEU  HD22 HA3    0.090000        1.0080           0
    5195 PROT 326  LEU  HD23 HA3    0.090000        1.0080           0
    5196 PROT 326  LEU  C    C      0.510000       12.0110           0
    5197 PROT 326  LEU  O    O     -0.510000       15.9990           0
    5198 PROT 327  HSD  N    NH1   -0.470000       14.0070           0
    5199 PROT 327  HSD  HN   H      0.310000        1.0080           0
    5200 PROT 327  HSD  CA   CT1    0.070000       12.0110           0
    5201 PROT 327  HSD  HA   HB1    0.090000        1.0080           0
    5202 PROT 327  HSD  CB   CT2   -0.090000       12.0110           0
    5203 PROT 327  HSD  HB1  HA2    0.090000        1.0080           0
    5204 PROT 327  HSD  HB2  HA2    0.090000        1.0080           0
    5205 PROT 327  HSD  ND1  NR1   -0.360000       14.0070           0
    5206 PROT 327  HSD  HD1  H      0.320000        1.0080           0
    5207 PROT 327  HSD  CG   CPH1  -0.050000       12.0110           0
    5208 PROT 327  HSD  CE1  CPH2   0.250000       12.0110           0
    5209 PROT 327  HSD  HE1  HR1    0.130000        1.0080           0
    5210 PROT 327  HSD  NE2  NR2   -0.700000       14.0070           0
    5211 PROT 327  HSD  CD2  CPH1   0.220000       12.0110           0
    5212 PROT 327  HSD  HD2  HR3    0.100000        1.0080           0
    5213 PROT 327  HSD  C    C      0.510000       12.0110           0
    5214 PROT 327  HSD  O    O     -0.510000       15.9990           0
    5215 PROT 328  LYS  N    NH1   -0.470000       14.0070           0
    5216 PROT 328  LYS  HN   H      0.310000        1.0080           0
    5217 PROT 328  LYS  CA   CT1    0.070000       12.0110           0
    5218 PROT 328  LYS  HA   HB1    0.090000        1.0080           0
    5219 PROT 328  LYS  CB   CT2   -0.180000       12.0110           0
    5220 PROT 328  LYS  HB1  HA2    0.090000        1.0080           0
    5221 PROT 328  LYS  HB2  HA2    0.090000        1.0080           0
    5222 PROT 328  LYS  CG   CT2   -0.180000       12.0110           0
    5223 PROT 328  LYS  HG1  HA2    0.090000        1.0080           0
    5224 PROT 328  LYS  HG2  HA2    0.090000        1.0080           0
    5225 PROT 328  LYS  CD   CT2   -0.180000       12.0110           0
    5226 PROT 328  LYS  HD1  HA2    0.090000        1.0080           0
    5227 PROT 328  LYS  HD2  HA2    0.090000        1.0080           0
    5228 PROT 328  LYS  CE   CT2    0.210000       12.0110           0
    5229 PROT 328  LYS  HE1  HA2    0.050000        1.0080           0
    5230 PROT 328  LYS  HE2  HA2    0.050000        1.0080           0
    5231 PROT 328  LYS  NZ   NH3   -0.300000       14.0070           0
    5232 PROT 328  LYS  HZ1  HC     0.330000        1.0080           0
    5233 PROT 328  LYS  HZ2  HC     0.330000        1.0080           0
    5234 PROT 328  LYS  HZ3  HC     0.330000        1.0080           0
    5235 PROT 328  LYS  C    C      0.510000       12.0110           0
    5236 PROT 328  LYS  O    O     -0.510000       15.9990           0
    5237 PROT 329  TRP  N    NH1   -0.470000       14.0070           0
    5238 PROT 329  TRP  HN   H      0.310000        1.0080           0
    5239 PROT 329  TRP  CA   CT1    0.070000       12.0110           0
    5240 PROT 329  TRP  HA   HB1    0.090000        1.0080           0
    5241 PROT 329  TRP  CB   CT2   -0.180000       12.0110           0
    5242 PROT 329  TRP  HB1  HA2    0.090000        1.0080           0
    5243 PROT 329  TRP  HB2  HA2    0.090000        1.0080           0
    5244 PROT 329  TRP  CG   CY    -0.030000       12.0110           0
    5245 PROT 329  TRP  CD1  CA    -0.150000       12.0110           0
    5246 PROT 329  TRP  HD1  HP     0.220000        1.0080           0
    5247 PROT 329  TRP  NE1  NY    -0.510000       14.0070           0
    5248 PROT 329  TRP  HE1  H      0.370000        1.0080           0
    5249 PROT 329  TRP  CE2  CPT    0.240000       12.0110           0
    5250 PROT 329  TRP  CD2  CPT    0.110000       12.0110           0
    5251 PROT 329  TRP  CE3  CAI   -0.250000       12.0110           0
    5252 PROT 329  TRP  HE3  HP     0.170000        1.0080           0
    5253 PROT 329  TRP  CZ3  CA    -0.200000       12.0110           0
    5254 PROT 329  TRP  HZ3  HP     0.140000        1.0080           0
    5255 PROT 329  TRP  CZ2  CAI   -0.270000       12.0110           0
    5256 PROT 329  TRP  HZ2  HP     0.160000        1.0080           0
    5257 PROT 329  TRP  CH2  CA    -0.140000       12.0110           0
    5258 PROT 329  TRP  HH2  HP     0.140000        1.0080           0
    5259 PROT 329  TRP  C    C      0.510000       12.0110           0
    5260 PROT 329  TRP  O    O     -0.510000       15.9990           0
    5261 PROT 330  LYS  N    NH1   -0.470000       14.0070           0
    5262 PROT 330  LYS  HN   H      0.310000        1.0080           0
    5263 PROT 330  LYS  CA   CT1    0.070000       12.0110           0
    5264 PROT 330  LYS  HA   HB1    0.090000        1.0080           0
    5265 PROT 330  LYS  CB   CT2   -0.180000       12.0110           0
    5266 PROT 330  LYS  HB1  HA2    0.090000        1.0080           0
    5267 PROT 330  LYS  HB2  HA2    0.090000        1.0080           0
    5268 PROT 330  LYS  CG   CT2   -0.180000       12.0110           0
    5269 PROT 330  LYS  HG1  HA2    0.090000        1.0080           0
    5270 PROT 330  LYS  HG2  HA2    0.090000        1.0080           0
    5271 PROT 330  LYS  CD   CT2   -0.180000       12.0110           0
    5272 PROT 330  LYS  HD1  HA2    0.090000        1.0080           0
    5273 PROT 330  LYS  HD2  HA2    0.090000        1.0080           0
    5274 PROT 330  LYS  CE   CT2    0.210000       12.0110           0
    5275 PROT 330  LYS  HE1  HA2    0.050000        1.0080           0
    5276 PROT 330  LYS  HE2  HA2    0.050000        1.0080           0
    5277 PROT 330  LYS  NZ   NH3   -0.300000       14.0070           0
    5278 PROT 330  LYS  HZ1  HC     0.330000        1.0080           0
    5279 PROT 330  LYS  HZ2  HC     0.330000        1.0080           0
    5280 PROT 330  LYS  HZ3  HC     0.330000        1.0080           0
    5281 PROT 330  LYS  C    C      0.510000       12.0110           0
    5282 PROT 330  LYS  O    O     -0.510000       15.9990           0
    5283 PROT 331  MET  N    NH1   -0.470000       14.0070           0
    5284 PROT 331  MET  HN   H      0.310000        1.0080           0
    5285 PROT 331  MET  CA   CT1    0.070000       12.0110           0
    5286 PROT 331  MET  HA   HB1    0.090000        1.0080           0
    5287 PROT 331  MET  CB   CT2   -0.180000       12.0110           0
    5288 PROT 331  MET  HB1  HA2    0.090000        1.0080           0
    5289 PROT 331  MET  HB2  HA2    0.090000        1.0080           0
    5290 PROT 331  MET  CG   CT2   -0.140000       12.0110           0
    5291 PROT 331  MET  HG1  HA2    0.090000        1.0080           0
    5292 PROT 331  MET  HG2  HA2    0.090000        1.0080           0
    5293 PROT 331  MET  SD   S     -0.090000       32.0600           0
    5294 PROT 331  MET  CE   CT3   -0.220000       12.0110           0
    5295 PROT 331  MET  HE1  HA3    0.090000        1.0080           0
    5296 PROT 331  MET  HE2  HA3    0.090000        1.0080           0
    5297 PROT 331  MET  HE3  HA3    0.090000        1.0080           0
    5298 PROT 331  MET  C    C      0.510000       12.0110           0
    5299 PROT 331  MET  O    O     -0.510000       15.9990           0
    5300 PROT 332  ALA  N    NH1   -0.470000       14.0070           0
    5301 PROT 332  ALA  HN   H      0.310000        1.0080           0
    5302 PROT 332  ALA  CA   CT1    0.070000       12.0110           0
    5303 PROT 332  ALA  HA   HB1    0.090000        1.0080           0
    5304 PROT 332  ALA  CB   CT3   -0.270000       12.0110           0
    5305 PROT 332  ALA  HB1  HA3    0.090000        1.0080           0
    5306 PROT 332  ALA  HB2  HA3    0.090000        1.0080           0
    5307 PROT 332  ALA  HB3  HA3    0.090000        1.0080           0
    5308 PROT 332  ALA  C    C      0.510000       12.0110           0
    5309 PROT 332  ALA  O    O     -0.510000       15.9990           0
    5310 PROT 333  GLN  N    NH1   -0.470000       14.0070           0
    5311 PROT 333  GLN  HN   H      0.310000        1.0080           0
    5312 PROT 333  GLN  CA   CT1    0.070000       12.0110           0
    5313 PROT 333  GLN  HA   HB1    0.090000        1.0080           0
    5314 PROT 333  GLN  CB   CT2   -0.180000       12.0110           0
    5315 PROT 333  GLN  HB1  HA2    0.090000        1.0080           0
    5316 PROT 333  GLN  HB2  HA2    0.090000        1.0080           0
    5317 PROT 333  GLN  CG   CT2   -0.180000       12.0110           0
    5318 PROT 333  GLN  HG1  HA2    0.090000        1.0080           0
    5319 PROT 333  GLN  HG2  HA2    0.090000        1.0080           0
    5320 PROT 333  GLN  CD   CC     0.550000       12.0110           0
    5321 PROT 333  GLN  OE1  O     -0.550000       15.9990           0
    5322 PROT 333  GLN  NE2  NH2   -0.620000       14.0070           0
    5323 PROT 333  GLN  HE21 H      0.320000        1.0080           0
    5324 PROT 333  GLN  HE22 H      0.300000        1.0080           0
    5325 PROT 333  GLN  C    C      0.510000       12.0110           0
    5326 PROT 333  GLN  O    O     -0.510000       15.9990           0
    5327 PROT 334  THR  N    NH1   -0.470000       14.0070           0
    5328 PROT 334  THR  HN   H      0.310000        1.0080           0
    5329 PROT 334  THR  CA   CT1    0.070000       12.0110           0
    5330 PROT 334  THR  HA   HB1    0.090000        1.0080           0
    5331 PROT 334  THR  CB   CT1    0.140000       12.0110           0
    5332 PROT 334  THR  HB   HA1    0.090000        1.0080           0
    5333 PROT 334  THR  OG1  OH1   -0.660000       15.9990           0
    5334 PROT 334  THR  HG1  H      0.430000        1.0080           0
    5335 PROT 334  THR  CG2  CT3   -0.270000       12.0110           0
    5336 PROT 334  THR  HG21 HA3    0.090000        1.0080           0
    5337 PROT 334  THR  HG22 HA3    0.090000        1.0080           0
    5338 PROT 334  THR  HG23 HA3    0.090000        1.0080           0
    5339 PROT 334  THR  C    C      0.510000       12.0110           0
    5340 PROT 334  THR  O    O     -0.510000       15.9990           0
    5341 PROT 335  GLY  N    NH1   -0.470000       14.0070           0
    5342 PROT 335  GLY  HN   H      0.310000        1.0080           0
    5343 PROT 335  GLY  CA   CT2   -0.020000       12.0110           0
    5344 PROT 335  GLY  HA1  HB2    0.090000        1.0080           0
    5345 PROT 335  GLY  HA2  HB2    0.090000        1.0080           0
    5346 PROT 335  GLY  C    C      0.510000       12.0110           0
    5347 PROT 335  GLY  O    O     -0.510000       15.9990           0
    5348 PROT 336  PHE  N    NH1   -0.470000       14.0070           0
    5349 PROT 336  PHE  HN   H      0.310000        1.0080           0
    5350 PROT 336  PHE  CA   CT1    0.070000       12.0110           0
    5351 PROT 336  PHE  HA   HB1    0.090000        1.0080           0
    5352 PROT 336  PHE  CB   CT2   -0.180000       12.0110           0
    5353 PROT 336  PHE  HB1  HA2    0.090000        1.0080           0
    5354 PROT 336  PHE  HB2  HA2    0.090000        1.0080           0
    5355 PROT 336  PHE  CG   CA     0.000000       12.0110           0
    5356 PROT 336  PHE  CD1  CA    -0.115000       12.0110           0
    5357 PROT 336  PHE  HD1  HP     0.115000        1.0080           0
    5358 PROT 336  PHE  CE1  CA    -0.115000       12.0110           0
    5359 PROT 336  PHE  HE1  HP     0.115000        1.0080           0
    5360 PROT 336  PHE  CZ   CA    -0.115000       12.0110           0
    5361 PROT 336  PHE  HZ   HP     0.115000        1.0080           0
    5362 PROT 336  PHE  CD2  CA    -0.115000       12.0110           0
    5363 PROT 336  PHE  HD2  HP     0.115000        1.0080           0
    5364 PROT 336  PHE  CE2  CA    -0.115000       12.0110           0
    5365 PROT 336  PHE  HE2  HP     0.115000        1.0080           0
    5366 PROT 336  PHE  C    C      0.510000       12.0110           0
    5367 PROT 336  PHE  O    O     -0.510000       15.9990           0
    5368 PROT 337  PRO  N    N     -0.290000       14.0070           0
    5369 PROT 337  PRO  CD   CP3    0.000000       12.0110           0
    5370 PROT 337  PRO  HD1  HA2    0.090000        1.0080           0
    5371 PROT 337  PRO  HD2  HA2    0.090000        1.0080           0
    5372 PROT 337  PRO  CA   CP1    0.020000       12.0110           0
    5373 PROT 337  PRO  HA   HB1    0.090000        1.0080           0
    5374 PROT 337  PRO  CB   CP2   -0.180000       12.0110           0
    5375 PROT 337  PRO  HB1  HA2    0.090000        1.0080           0
    5376 PROT 337  PRO  HB2  HA2    0.090000        1.0080           0
    5377 PROT 337  PRO  CG   CP2   -0.180000       12.0110           0
    5378 PROT 337  PRO  HG1  HA2    0.090000        1.0080           0
    5379 PROT 337  PRO  HG2  HA2    0.090000        1.0080           0
    5380 PROT 337  PRO  C    C      0.510000       12.0110           0
    5381 PROT 337  PRO  O    O     -0.510000       15.9990           0
    5382 PROT 338  TRP  N    NH1   -0.470000       14.0070           0
    5383 PROT 338  TRP  HN   H      0.310000        1.0080           0
    5384 PROT 338  TRP  CA   CT1    0.070000       12.0110           0
    5385 PROT 338  TRP  HA   HB1    0.090000        1.0080           0
    5386 PROT 338  TRP  CB   CT2   -0.180000       12.0110           0
    5387 PROT 338  TRP  HB1  HA2    0.090000        1.0080           0
    5388 PROT 338  TRP  HB2  HA2    0.090000        1.0080           0
    5389 PROT 338  TRP  CG   CY    -0.030000       12.0110           0
    5390 PROT 338  TRP  CD1  CA    -0.150000       12.0110           0
    5391 PROT 338  TRP  HD1  HP     0.220000        1.0080           0
    5392 PROT 338  TRP  NE1  NY    -0.510000       14.0070           0
    5393 PROT 338  TRP  HE1  H      0.370000        1.0080           0
    5394 PROT 338  TRP  CE2  CPT    0.240000       12.0110           0
    5395 PROT 338  TRP  CD2  CPT    0.110000       12.0110           0
    5396 PROT 338  TRP  CE3  CAI   -0.250000       12.0110           0
    5397 PROT 338  TRP  HE3  HP     0.170000        1.0080           0
    5398 PROT 338  TRP  CZ3  CA    -0.200000       12.0110           0
    5399 PROT 338  TRP  HZ3  HP     0.140000        1.0080           0
    5400 PROT 338  TRP  CZ2  CAI   -0.270000       12.0110           0
    5401 PROT 338  TRP  HZ2  HP     0.160000        1.0080           0
    5402 PROT 338  TRP  CH2  CA    -0.140000       12.0110           0
    5403 PROT 338  TRP  HH2  HP     0.140000        1.0080           0
    5404 PROT 338  TRP  C    C      0.510000       12.0110           0
    5405 PROT 338  TRP  O    O     -0.510000       15.9990           0
    5406 PROT 339  ILE  N    NH1   -0.470000       14.0070           0
    5407 PROT 339  ILE  HN   H      0.310000        1.0080           0
    5408 PROT 339  ILE  CA   CT1    0.070000       12.0110           0
    5409 PROT 339  ILE  HA   HB1    0.090000        1.0080           0
    5410 PROT 339  ILE  CB   CT1   -0.090000       12.0110           0
    5411 PROT 339  ILE  HB   HA1    0.090000        1.0080           0
    5412 PROT 339  ILE  CG2  CT3   -0.270000       12.0110           0
    5413 PROT 339  ILE  HG21 HA3    0.090000        1.0080           0
    5414 PROT 339  ILE  HG22 HA3    0.090000        1.0080           0
    5415 PROT 339  ILE  HG23 HA3    0.090000        1.0080           0
    5416 PROT 339  ILE  CG1  CT2   -0.180000       12.0110           0
    5417 PROT 339  ILE  HG11 HA2    0.090000        1.0080           0
    5418 PROT 339  ILE  HG12 HA2    0.090000        1.0080           0
    5419 PROT 339  ILE  CD   CT3   -0.270000       12.0110           0
    5420 PROT 339  ILE  HD1  HA3    0.090000        1.0080           0
    5421 PROT 339  ILE  HD2  HA3    0.090000        1.0080           0
    5422 PROT 339  ILE  HD3  HA3    0.090000        1.0080           0
    5423 PROT 339  ILE  C    C      0.510000       12.0110           0
    5424 PROT 339  ILE  O    O     -0.510000       15.9990           0
    5425 PROT 340  ASP  N    NH1   -0.470000       14.0070           0
    5426 PROT 340  ASP  HN   H      0.310000        1.0080           0
    5427 PROT 340  ASP  CA   CT1    0.070000       12.0110           0
    5428 PROT 340  ASP  HA   HB1    0.090000        1.0080           0
    5429 PROT 340  ASP  CB   CT2A  -0.280000       12.0110           0
    5430 PROT 340  ASP  HB1  HA2    0.090000        1.0080           0
    5431 PROT 340  ASP  HB2  HA2    0.090000        1.0080           0
    5432 PROT 340  ASP  CG   CC     0.620000       12.0110           0
    5433 PROT 340  ASP  OD1  OC    -0.760000       15.9990           0
    5434 PROT 340  ASP  OD2  OC    -0.760000       15.9990           0
    5435 PROT 340  ASP  C    C      0.510000       12.0110           0
    5436 PROT 340  ASP  O    O     -0.510000       15.9990           0
    5437 PROT 341  ALA  N    NH1   -0.470000       14.0070           0
    5438 PROT 341  ALA  HN   H      0.310000        1.0080           0
    5439 PROT 341  ALA  CA   CT1    0.070000       12.0110           0
    5440 PROT 341  ALA  HA   HB1    0.090000        1.0080           0
    5441 PROT 341  ALA  CB   CT3   -0.270000       12.0110           0
    5442 PROT 341  ALA  HB1  HA3    0.090000        1.0080           0
    5443 PROT 341  ALA  HB2  HA3    0.090000        1.0080           0
    5444 PROT 341  ALA  HB3  HA3    0.090000        1.0080           0
    5445 PROT 341  ALA  C    C      0.510000       12.0110           0
    5446 PROT 341  ALA  O    O     -0.510000       15.9990           0
    5447 PROT 342  ILE  N    NH1   -0.470000       14.0070           0
    5448 PROT 342  ILE  HN   H      0.310000        1.0080           0
    5449 PROT 342  ILE  CA   CT1    0.070000       12.0110           0
    5450 PROT 342  ILE  HA   HB1    0.090000        1.0080           0
    5451 PROT 342  ILE  CB   CT1   -0.090000       12.0110           0
    5452 PROT 342  ILE  HB   HA1    0.090000        1.0080           0
    5453 PROT 342  ILE  CG2  CT3   -0.270000       12.0110           0
    5454 PROT 342  ILE  HG21 HA3    0.090000        1.0080           0
    5455 PROT 342  ILE  HG22 HA3    0.090000        1.0080           0
    5456 PROT 342  ILE  HG23 HA3    0.090000        1.0080           0
    5457 PROT 342  ILE  CG1  CT2   -0.180000       12.0110           0
    5458 PROT 342  ILE  HG11 HA2    0.090000        1.0080           0
    5459 PROT 342  ILE  HG12 HA2    0.090000        1.0080           0
    5460 PROT 342  ILE  CD   CT3   -0.270000       12.0110           0
    5461 PROT 342  ILE  HD1  HA3    0.090000        1.0080           0
    5462 PROT 342  ILE  HD2  HA3    0.090000        1.0080           0
    5463 PROT 342  ILE  HD3  HA3    0.090000        1.0080           0
    5464 PROT 342  ILE  C    C      0.510000       12.0110           0
    5465 PROT 342  ILE  O    O     -0.510000       15.9990           0
    5466 PROT 343  MET  N    NH1   -0.470000       14.0070           0
    5467 PROT 343  MET  HN   H      0.310000        1.0080           0
    5468 PROT 343  MET  CA   CT1    0.070000       12.0110           0
    5469 PROT 343  MET  HA   HB1    0.090000        1.0080           0
    5470 PROT 343  MET  CB   CT2   -0.180000       12.0110           0
    5471 PROT 343  MET  HB1  HA2    0.090000        1.0080           0
    5472 PROT 343  MET  HB2  HA2    0.090000        1.0080           0
    5473 PROT 343  MET  CG   CT2   -0.140000       12.0110           0
    5474 PROT 343  MET  HG1  HA2    0.090000        1.0080           0
    5475 PROT 343  MET  HG2  HA2    0.090000        1.0080           0
    5476 PROT 343  MET  SD   S     -0.090000       32.0600           0
    5477 PROT 343  MET  CE   CT3   -0.220000       12.0110           0
    5478 PROT 343  MET  HE1  HA3    0.090000        1.0080           0
    5479 PROT 343  MET  HE2  HA3    0.090000        1.0080           0
    5480 PROT 343  MET  HE3  HA3    0.090000        1.0080           0
    5481 PROT 343  MET  C    C      0.510000       12.0110           0
    5482 PROT 343  MET  O    O     -0.510000       15.9990           0
    5483 PROT 344  THR  N    NH1   -0.470000       14.0070           0
    5484 PROT 344  THR  HN   H      0.310000        1.0080           0
    5485 PROT 344  THR  CA   CT1    0.070000       12.0110           0
    5486 PROT 344  THR  HA   HB1    0.090000        1.0080           0
    5487 PROT 344  THR  CB   CT1    0.140000       12.0110           0
    5488 PROT 344  THR  HB   HA1    0.090000        1.0080           0
    5489 PROT 344  THR  OG1  OH1   -0.660000       15.9990           0
    5490 PROT 344  THR  HG1  H      0.430000        1.0080           0
    5491 PROT 344  THR  CG2  CT3   -0.270000       12.0110           0
    5492 PROT 344  THR  HG21 HA3    0.090000        1.0080           0
    5493 PROT 344  THR  HG22 HA3    0.090000        1.0080           0
    5494 PROT 344  THR  HG23 HA3    0.090000        1.0080           0
    5495 PROT 344  THR  C    C      0.510000       12.0110           0
    5496 PROT 344  THR  O    O     -0.510000       15.9990           0
    5497 PROT 345  GLN  N    NH1   -0.470000       14.0070           0
    5498 PROT 345  GLN  HN   H      0.310000        1.0080           0
    5499 PROT 345  GLN  CA   CT1    0.070000       12.0110           0
    5500 PROT 345  GLN  HA   HB1    0.090000        1.0080           0
    5501 PROT 345  GLN  CB   CT2   -0.180000       12.0110           0
    5502 PROT 345  GLN  HB1  HA2    0.090000        1.0080           0
    5503 PROT 345  GLN  HB2  HA2    0.090000        1.0080           0
    5504 PROT 345  GLN  CG   CT2   -0.180000       12.0110           0
    5505 PROT 345  GLN  HG1  HA2    0.090000        1.0080           0
    5506 PROT 345  GLN  HG2  HA2    0.090000        1.0080           0
    5507 PROT 345  GLN  CD   CC     0.550000       12.0110           0
    5508 PROT 345  GLN  OE1  O     -0.550000       15.9990           0
    5509 PROT 345  GLN  NE2  NH2   -0.620000       14.0070           0
    5510 PROT 345  GLN  HE21 H      0.320000        1.0080           0
    5511 PROT 345  GLN  HE22 H      0.300000        1.0080           0
    5512 PROT 345  GLN  C    C      0.510000       12.0110           0
    5513 PROT 345  GLN  O    O     -0.510000       15.9990           0
    5514 PROT 346  LEU  N    NH1   -0.470000       14.0070           0
    5515 PROT 346  LEU  HN   H      0.310000        1.0080           0
    5516 PROT 346  LEU  CA   CT1    0.070000       12.0110           0
    5517 PROT 346  LEU  HA   HB1    0.090000        1.0080           0
    5518 PROT 346  LEU  CB   CT2   -0.180000       12.0110           0
    5519 PROT 346  LEU  HB1  HA2    0.090000        1.0080           0
    5520 PROT 346  LEU  HB2  HA2    0.090000        1.0080           0
    5521 PROT 346  LEU  CG   CT1   -0.090000       12.0110           0
    5522 PROT 346  LEU  HG   HA1    0.090000        1.0080           0
    5523 PROT 346  LEU  CD1  CT3   -0.270000       12.0110           0
    5524 PROT 346  LEU  HD11 HA3    0.090000        1.0080           0
    5525 PROT 346  LEU  HD12 HA3    0.090000        1.0080           0
    5526 PROT 346  LEU  HD13 HA3    0.090000        1.0080           0
    5527 PROT 346  LEU  CD2  CT3   -0.270000       12.0110           0
    5528 PROT 346  LEU  HD21 HA3    0.090000        1.0080           0
    5529 PROT 346  LEU  HD22 HA3    0.090000        1.0080           0
    5530 PROT 346  LEU  HD23 HA3    0.090000        1.0080           0
    5531 PROT 346  LEU  C    C      0.510000       12.0110           0
    5532 PROT 346  LEU  O    O     -0.510000       15.9990           0
    5533 PROT 347  ARG  N    NH1   -0.470000       14.0070           0
    5534 PROT 347  ARG  HN   H      0.310000        1.0080           0
    5535 PROT 347  ARG  CA   CT1    0.070000       12.0110           0
    5536 PROT 347  ARG  HA   HB1    0.090000        1.0080           0
    5537 PROT 347  ARG  CB   CT2   -0.180000       12.0110           0
    5538 PROT 347  ARG  HB1  HA2    0.090000        1.0080           0
    5539 PROT 347  ARG  HB2  HA2    0.090000        1.0080           0
    5540 PROT 347  ARG  CG   CT2   -0.180000       12.0110           0
    5541 PROT 347  ARG  HG1  HA2    0.090000        1.0080           0
    5542 PROT 347  ARG  HG2  HA2    0.090000        1.0080           0
    5543 PROT 347  ARG  CD   CT2    0.200000       12.0110           0
    5544 PROT 347  ARG  HD1  HA2    0.090000        1.0080           0
    5545 PROT 347  ARG  HD2  HA2    0.090000        1.0080           0
    5546 PROT 347  ARG  NE   NC2   -0.700000       14.0070           0
    5547 PROT 347  ARG  HE   HC     0.440000        1.0080           0
    5548 PROT 347  ARG  CZ   C      0.640000       12.0110           0
    5549 PROT 347  ARG  NH1  NC2   -0.800000       14.0070           0
    5550 PROT 347  ARG  HH11 HC     0.460000        1.0080           0
    5551 PROT 347  ARG  HH12 HC     0.460000        1.0080           0
    5552 PROT 347  ARG  NH2  NC2   -0.800000       14.0070           0
    5553 PROT 347  ARG  HH21 HC     0.460000        1.0080           0
    5554 PROT 347  ARG  HH22 HC     0.460000        1.0080           0
    5555 PROT 347  ARG  C    C      0.510000       12.0110           0
    5556 PROT 347  ARG  O    O     -0.510000       15.9990           0
    5557 PROT 348  GLN  N    NH1   -0.470000       14.0070           0
    5558 PROT 348  GLN  HN   H      0.310000        1.0080           0
    5559 PROT 348  GLN  CA   CT1    0.070000       12.0110           0
    5560 PROT 348  GLN  HA   HB1    0.090000        1.0080           0
    5561 PROT 348  GLN  CB   CT2   -0.180000       12.0110           0
    5562 PROT 348  GLN  HB1  HA2    0.090000        1.0080           0
    5563 PROT 348  GLN  HB2  HA2    0.090000        1.0080           0
    5564 PROT 348  GLN  CG   CT2   -0.180000       12.0110           0
    5565 PROT 348  GLN  HG1  HA2    0.090000        1.0080           0
    5566 PROT 348  GLN  HG2  HA2    0.090000        1.0080           0
    5567 PROT 348  GLN  CD   CC     0.550000       12.0110           0
    5568 PROT 348  GLN  OE1  O     -0.550000       15.9990           0
    5569 PROT 348  GLN  NE2  NH2   -0.620000       14.0070           0
    5570 PROT 348  GLN  HE21 H      0.320000        1.0080           0
    5571 PROT 348  GLN  HE22 H      0.300000        1.0080           0
    5572 PROT 348  GLN  C    C      0.510000       12.0110           0
    5573 PROT 348  GLN  O    O     -0.510000       15.9990           0
    5574 PROT 349  GLU  N    NH1   -0.470000       14.0070           0
    5575 PROT 349  GLU  HN   H      0.310000        1.0080           0
    5576 PROT 349  GLU  CA   CT1    0.070000       12.0110           0
    5577 PROT 349  GLU  HA   HB1    0.090000        1.0080           0
    5578 PROT 349  GLU  CB   CT2A  -0.180000       12.0110           0
    5579 PROT 349  GLU  HB1  HA2    0.090000        1.0080           0
    5580 PROT 349  GLU  HB2  HA2    0.090000        1.0080           0
    5581 PROT 349  GLU  CG   CT2   -0.280000       12.0110           0
    5582 PROT 349  GLU  HG1  HA2    0.090000        1.0080           0
    5583 PROT 349  GLU  HG2  HA2    0.090000        1.0080           0
    5584 PROT 349  GLU  CD   CC     0.620000       12.0110           0
    5585 PROT 349  GLU  OE1  OC    -0.760000       15.9990           0
    5586 PROT 349  GLU  OE2  OC    -0.760000       15.9990           0
    5587 PROT 349  GLU  C    C      0.510000       12.0110           0
    5588 PROT 349  GLU  O    O     -0.510000       15.9990           0
    5589 PROT 350  GLY  N    NH1   -0.470000       14.0070           0
    5590 PROT 350  GLY  HN   H      0.310000        1.0080           0
    5591 PROT 350  GLY  CA   CT2   -0.020000       12.0110           0
    5592 PROT 350  GLY  HA1  HB2    0.090000        1.0080           0
    5593 PROT 350  GLY  HA2  HB2    0.090000        1.0080           0
    5594 PROT 350  GLY  C    C      0.510000       12.0110           0
    5595 PROT 350  GLY  O    O     -0.510000       15.9990           0
    5596 PROT 351  TRP  N    NH1   -0.470000       14.0070           0
    5597 PROT 351  TRP  HN   H      0.310000        1.0080           0
    5598 PROT 351  TRP  CA   CT1    0.070000       12.0110           0
    5599 PROT 351  TRP  HA   HB1    0.090000        1.0080           0
    5600 PROT 351  TRP  CB   CT2   -0.180000       12.0110           0
    5601 PROT 351  TRP  HB1  HA2    0.090000        1.0080           0
    5602 PROT 351  TRP  HB2  HA2    0.090000        1.0080           0
    5603 PROT 351  TRP  CG   CY    -0.030000       12.0110           0
    5604 PROT 351  TRP  CD1  CA    -0.150000       12.0110           0
    5605 PROT 351  TRP  HD1  HP     0.220000        1.0080           0
    5606 PROT 351  TRP  NE1  NY    -0.510000       14.0070           0
    5607 PROT 351  TRP  HE1  H      0.370000        1.0080           0
    5608 PROT 351  TRP  CE2  CPT    0.240000       12.0110           0
    5609 PROT 351  TRP  CD2  CPT    0.110000       12.0110           0
    5610 PROT 351  TRP  CE3  CAI   -0.250000       12.0110           0
    5611 PROT 351  TRP  HE3  HP     0.170000        1.0080           0
    5612 PROT 351  TRP  CZ3  CA    -0.200000       12.0110           0
    5613 PROT 351  TRP  HZ3  HP     0.140000        1.0080           0
    5614 PROT 351  TRP  CZ2  CAI   -0.270000       12.0110           0
    5615 PROT 351  TRP  HZ2  HP     0.160000        1.0080           0
[truncated: 26,659,879 more chars]
