# Supplementary material for: Protein–Solvent Interface Controls Proton-Coupled Reactivity in Cryptochrome 4a
Source: J Am Chem Soc. 2026 Jul 10;148(28):29641–8. doi: 10.1021/jacs.6c09345 (PMC13397564; doi:10.1021/jacs.6c09345)
Supplement: Supplementary file 2 [file ja6c09345_si_002.zip › Submission_Data/TYRO.pdb]

REMARK original generated coordinate pdb file
ATOM      1  N   MET X   2     -76.296  58.533 -33.495  1.00  0.00      PROT N
ATOM      2  HT1 MET X   2     -76.164  57.527 -33.722  1.00  0.00      PROT H
ATOM      3  HT2 MET X   2     -77.322  58.686 -33.425  1.00  0.00      PROT H
ATOM      4  HT3 MET X   2     -75.936  58.749 -32.543  1.00  0.00      PROT H
ATOM      5  CA  MET X   2     -75.604  59.341 -34.499  1.00  0.00      PROT C
ATOM      6  HA  MET X   2     -76.195  59.288 -35.401  1.00  0.00      PROT H
ATOM      7  CB  MET X   2     -75.557  60.889 -34.234  1.00  0.00      PROT C
ATOM      8  HB1 MET X   2     -74.510  61.252 -34.309  1.00  0.00      PROT H
ATOM      9  HB2 MET X   2     -75.958  61.293 -35.188  1.00  0.00      PROT H
ATOM     10  CG  MET X   2     -76.012  61.331 -32.875  1.00  0.00      PROT C
ATOM     11  HG1 MET X   2     -77.068  61.035 -32.697  1.00  0.00      PROT H
ATOM     12  HG2 MET X   2     -75.396  60.697 -32.201  1.00  0.00      PROT H
ATOM     13  SD  MET X   2     -75.990  63.156 -32.397  1.00  0.00      PROT S
ATOM     14  CE  MET X   2     -76.745  63.786 -33.885  1.00  0.00      PROT C
ATOM     15  HE1 MET X   2     -76.255  63.591 -34.863  1.00  0.00      PROT H
ATOM     16  HE2 MET X   2     -77.767  63.355 -33.951  1.00  0.00      PROT H
ATOM     17  HE3 MET X   2     -76.717  64.871 -33.645  1.00  0.00      PROT H
ATOM     18  C   MET X   2     -74.244  58.720 -34.835  1.00  0.00      PROT C
ATOM     19  O   MET X   2     -73.893  58.431 -35.955  1.00  0.00      PROT O
ATOM     20  N   LEU X   3     -73.438  58.422 -33.793  1.00  0.00      PROT N
ATOM     21  HN  LEU X   3     -73.683  58.619 -32.847  1.00  0.00      PROT H
ATOM     22  CA  LEU X   3     -72.016  57.963 -33.944  1.00  0.00      PROT C
ATOM     23  HA  LEU X   3     -71.469  58.593 -34.630  1.00  0.00      PROT H
ATOM     24  CB  LEU X   3     -71.367  57.754 -32.490  1.00  0.00      PROT C
ATOM     25  HB1 LEU X   3     -72.002  57.141 -31.815  1.00  0.00      PROT H
ATOM     26  HB2 LEU X   3     -70.366  57.294 -32.637  1.00  0.00      PROT H
ATOM     27  CG  LEU X   3     -71.204  59.081 -31.691  1.00  0.00      PROT C
ATOM     28  HG  LEU X   3     -72.192  59.586 -31.619  1.00  0.00      PROT H
ATOM     29  CD1 LEU X   3     -70.950  58.847 -30.150  1.00  0.00      PROT C
ATOM     30 HD11 LEU X   3     -71.644  58.123 -29.671  1.00  0.00      PROT H
ATOM     31 HD12 LEU X   3     -69.932  58.425 -30.013  1.00  0.00      PROT H
ATOM     32 HD13 LEU X   3     -70.837  59.841 -29.667  1.00  0.00      PROT H
ATOM     33  CD2 LEU X   3     -70.101  60.045 -32.232  1.00  0.00      PROT C
ATOM     34 HD21 LEU X   3     -70.434  60.186 -33.283  1.00  0.00      PROT H
ATOM     35 HD22 LEU X   3     -70.042  60.985 -31.642  1.00  0.00      PROT H
ATOM     36 HD23 LEU X   3     -69.111  59.547 -32.159  1.00  0.00      PROT H
ATOM     37  C   LEU X   3     -71.830  56.627 -34.598  1.00  0.00      PROT C
ATOM     38  O   LEU X   3     -72.766  55.771 -34.633  1.00  0.00      PROT O
ATOM     39  N   HSD X   4     -70.743  56.421 -35.360  1.00  0.00      PROT N
ATOM     40  HN  HSD X   4     -70.037  57.113 -35.485  1.00  0.00      PROT H
ATOM     41  CA  HSD X   4     -70.571  55.249 -36.198  1.00  0.00      PROT C
ATOM     42  HA  HSD X   4     -71.406  55.199 -36.881  1.00  0.00      PROT H
ATOM     43  CB  HSD X   4     -69.339  55.380 -37.105  1.00  0.00      PROT C
ATOM     44  HB1 HSD X   4     -68.418  55.150 -36.529  1.00  0.00      PROT H
ATOM     45  HB2 HSD X   4     -69.514  54.462 -37.706  1.00  0.00      PROT H
ATOM     46  ND1 HSD X   4     -68.601  57.878 -37.419  1.00  0.00      PROT N
ATOM     47  HD1 HSD X   4     -68.425  58.190 -36.486  1.00  0.00      PROT H
ATOM     48  CG  HSD X   4     -69.245  56.678 -37.845  1.00  0.00      PROT C
ATOM     49  CE1 HSD X   4     -68.453  58.693 -38.528  1.00  0.00      PROT C
ATOM     50  HE1 HSD X   4     -68.007  59.684 -38.437  1.00  0.00      PROT H
ATOM     51  NE2 HSD X   4     -68.966  58.097 -39.597  1.00  0.00      PROT N
ATOM     52  CD2 HSD X   4     -69.542  56.934 -39.208  1.00  0.00      PROT C
ATOM     53  HD2 HSD X   4     -70.085  56.431 -39.999  1.00  0.00      PROT H
ATOM     54  C   HSD X   4     -70.454  53.890 -35.366  1.00  0.00      PROT C
ATOM     55  O   HSD X   4     -69.874  53.837 -34.237  1.00  0.00      PROT O
ATOM     56  N   ARG X   5     -70.917  52.768 -35.953  1.00  0.00      PROT N
ATOM     57  HN  ARG X   5     -71.499  52.716 -36.760  1.00  0.00      PROT H
ATOM     58  CA  ARG X   5     -70.444  51.403 -35.464  1.00  0.00      PROT C
ATOM     59  HA  ARG X   5     -69.881  51.418 -34.542  1.00  0.00      PROT H
ATOM     60  CB  ARG X   5     -71.578  50.368 -35.255  1.00  0.00      PROT C
ATOM     61  HB1 ARG X   5     -71.970  49.904 -36.185  1.00  0.00      PROT H
ATOM     62  HB2 ARG X   5     -71.099  49.509 -34.740  1.00  0.00      PROT H
ATOM     63  CG  ARG X   5     -72.830  50.858 -34.441  1.00  0.00      PROT C
ATOM     64  HG1 ARG X   5     -72.533  51.438 -33.542  1.00  0.00      PROT H
ATOM     65  HG2 ARG X   5     -73.314  51.659 -35.040  1.00  0.00      PROT H
ATOM     66  CD  ARG X   5     -73.802  49.788 -33.943  1.00  0.00      PROT C
ATOM     67  HD1 ARG X   5     -74.510  50.264 -33.231  1.00  0.00      PROT H
ATOM     68  HD2 ARG X   5     -74.502  49.567 -34.778  1.00  0.00      PROT H
ATOM     69  NE  ARG X   5     -73.168  48.521 -33.371  1.00  0.00      PROT N
ATOM     70  HE  ARG X   5     -73.049  47.807 -34.061  1.00  0.00      PROT H
ATOM     71  CZ  ARG X   5     -72.991  48.290 -32.068  1.00  0.00      PROT C
ATOM     72  NH1 ARG X   5     -73.227  49.197 -31.206  1.00  0.00      PROT N
ATOM     73 HH11 ARG X   5     -73.159  48.867 -30.264  1.00  0.00      PROT H
ATOM     74 HH12 ARG X   5     -73.722  50.035 -31.432  1.00  0.00      PROT H
ATOM     75  NH2 ARG X   5     -72.597  47.122 -31.717  1.00  0.00      PROT N
ATOM     76 HH21 ARG X   5     -72.353  46.465 -32.429  1.00  0.00      PROT H
ATOM     77 HH22 ARG X   5     -72.138  47.015 -30.835  1.00  0.00      PROT H
ATOM     78  C   ARG X   5     -69.478  50.909 -36.538  1.00  0.00      PROT C
ATOM     79  O   ARG X   5     -69.905  50.685 -37.644  1.00  0.00      PROT O
ATOM     80  N   THR X   6     -68.207  50.653 -36.162  1.00  0.00      PROT N
ATOM     81  HN  THR X   6     -67.944  50.574 -35.203  1.00  0.00      PROT H
ATOM     82  CA  THR X   6     -67.065  50.556 -37.090  1.00  0.00      PROT C
ATOM     83  HA  THR X   6     -67.319  50.787 -38.114  1.00  0.00      PROT H
ATOM     84  CB  THR X   6     -65.895  51.514 -36.754  1.00  0.00      PROT C
ATOM     85  HB  THR X   6     -65.663  51.458 -35.669  1.00  0.00      PROT H
ATOM     86  OG1 THR X   6     -66.260  52.815 -37.058  1.00  0.00      PROT O
ATOM     87  HG1 THR X   6     -66.238  53.296 -36.228  1.00  0.00      PROT H
ATOM     88  CG2 THR X   6     -64.609  51.310 -37.529  1.00  0.00      PROT C
ATOM     89 HG21 THR X   6     -64.843  51.258 -38.614  1.00  0.00      PROT H
ATOM     90 HG22 THR X   6     -63.877  52.129 -37.365  1.00  0.00      PROT H
ATOM     91 HG23 THR X   6     -64.026  50.403 -37.262  1.00  0.00      PROT H
ATOM     92  C   THR X   6     -66.395  49.186 -37.008  1.00  0.00      PROT C
ATOM     93  O   THR X   6     -66.045  48.689 -35.912  1.00  0.00      PROT O
ATOM     94  N   ILE X   7     -66.157  48.618 -38.228  1.00  0.00      PROT N
ATOM     95  HN  ILE X   7     -66.589  48.988 -39.047  1.00  0.00      PROT H
ATOM     96  CA  ILE X   7     -65.224  47.536 -38.482  1.00  0.00      PROT C
ATOM     97  HA  ILE X   7     -64.992  47.003 -37.572  1.00  0.00      PROT H
ATOM     98  CB  ILE X   7     -65.774  46.484 -39.478  1.00  0.00      PROT C
ATOM     99  HB  ILE X   7     -66.219  47.043 -40.329  1.00  0.00      PROT H
ATOM    100  CG2 ILE X   7     -64.694  45.488 -40.079  1.00  0.00      PROT C
ATOM    101 HG21 ILE X   7     -64.983  44.656 -40.756  1.00  0.00      PROT H
ATOM    102 HG22 ILE X   7     -64.010  45.995 -40.792  1.00  0.00      PROT H
ATOM    103 HG23 ILE X   7     -64.133  45.035 -39.234  1.00  0.00      PROT H
ATOM    104  CG1 ILE X   7     -66.921  45.601 -38.743  1.00  0.00      PROT C
ATOM    105 HG11 ILE X   7     -66.419  45.026 -37.935  1.00  0.00      PROT H
ATOM    106 HG12 ILE X   7     -67.560  46.326 -38.196  1.00  0.00      PROT H
ATOM    107  CD  ILE X   7     -67.923  44.753 -39.583  1.00  0.00      PROT C
ATOM    108  HD1 ILE X   7     -67.412  43.921 -40.114  1.00  0.00      PROT H
ATOM    109  HD2 ILE X   7     -68.702  44.304 -38.930  1.00  0.00      PROT H
ATOM    110  HD3 ILE X   7     -68.233  45.265 -40.519  1.00  0.00      PROT H
ATOM    111  C   ILE X   7     -63.785  47.990 -38.813  1.00  0.00      PROT C
ATOM    112  O   ILE X   7     -63.559  48.768 -39.679  1.00  0.00      PROT O
ATOM    113  N   HSD X   8     -62.764  47.583 -38.080  1.00  0.00      PROT N
ATOM    114  HN  HSD X   8     -62.938  46.798 -37.489  1.00  0.00      PROT H
ATOM    115  CA  HSD X   8     -61.378  47.923 -38.385  1.00  0.00      PROT C
ATOM    116  HA  HSD X   8     -61.433  48.726 -39.105  1.00  0.00      PROT H
ATOM    117  CB  HSD X   8     -60.615  48.385 -37.134  1.00  0.00      PROT C
ATOM    118  HB1 HSD X   8     -61.234  49.232 -36.769  1.00  0.00      PROT H
ATOM    119  HB2 HSD X   8     -60.557  47.558 -36.395  1.00  0.00      PROT H
ATOM    120  ND1 HSD X   8     -59.165  50.234 -37.961  1.00  0.00      PROT N
ATOM    121  HD1 HSD X   8     -59.968  50.790 -38.174  1.00  0.00      PROT H
ATOM    122  CG  HSD X   8     -59.256  48.998 -37.378  1.00  0.00      PROT C
ATOM    123  CE1 HSD X   8     -57.889  50.584 -37.875  1.00  0.00      PROT C
ATOM    124  HE1 HSD X   8     -57.520  51.551 -38.218  1.00  0.00      PROT H
ATOM    125  NE2 HSD X   8     -57.156  49.656 -37.299  1.00  0.00      PROT N
ATOM    126  CD2 HSD X   8     -58.026  48.638 -37.002  1.00  0.00      PROT C
ATOM    127  HD2 HSD X   8     -57.723  47.811 -36.371  1.00  0.00      PROT H
ATOM    128  C   HSD X   8     -60.682  46.721 -38.884  1.00  0.00      PROT C
ATOM    129  O   HSD X   8     -60.436  45.747 -38.271  1.00  0.00      PROT O
ATOM    130  N   LEU X   9     -60.324  46.864 -40.197  1.00  0.00      PROT N
ATOM    131  HN  LEU X   9     -60.606  47.711 -40.640  1.00  0.00      PROT H
ATOM    132  CA  LEU X   9     -59.561  45.846 -40.930  1.00  0.00      PROT C
ATOM    133  HA  LEU X   9     -59.863  44.875 -40.564  1.00  0.00      PROT H
ATOM    134  CB  LEU X   9     -60.036  45.748 -42.397  1.00  0.00      PROT C
ATOM    135  HB1 LEU X   9     -59.928  46.750 -42.865  1.00  0.00      PROT H
ATOM    136  HB2 LEU X   9     -59.358  45.092 -42.984  1.00  0.00      PROT H
ATOM    137  CG  LEU X   9     -61.503  45.170 -42.545  1.00  0.00      PROT C
ATOM    138  HG  LEU X   9     -62.139  45.467 -41.683  1.00  0.00      PROT H
ATOM    139  CD1 LEU X   9     -62.086  45.731 -43.876  1.00  0.00      PROT C
ATOM    140 HD11 LEU X   9     -62.140  46.836 -43.982  1.00  0.00      PROT H
ATOM    141 HD12 LEU X   9     -61.485  45.452 -44.768  1.00  0.00      PROT H
ATOM    142 HD13 LEU X   9     -63.001  45.160 -44.143  1.00  0.00      PROT H
ATOM    143  CD2 LEU X   9     -61.487  43.628 -42.651  1.00  0.00      PROT C
ATOM    144 HD21 LEU X   9     -62.496  43.222 -42.877  1.00  0.00      PROT H
ATOM    145 HD22 LEU X   9     -60.917  43.340 -43.559  1.00  0.00      PROT H
ATOM    146 HD23 LEU X   9     -61.046  43.093 -41.783  1.00  0.00      PROT H
ATOM    147  C   LEU X   9     -58.128  45.986 -40.817  1.00  0.00      PROT C
ATOM    148  O   LEU X   9     -57.482  46.989 -41.290  1.00  0.00      PROT O
ATOM    149  N   PHE X  10     -57.371  45.051 -40.294  1.00  0.00      PROT N
ATOM    150  HN  PHE X  10     -57.770  44.330 -39.732  1.00  0.00      PROT H
ATOM    151  CA  PHE X  10     -55.904  45.091 -40.217  1.00  0.00      PROT C
ATOM    152  HA  PHE X  10     -55.611  46.131 -40.242  1.00  0.00      PROT H
ATOM    153  CB  PHE X  10     -55.189  44.304 -39.101  1.00  0.00      PROT C
ATOM    154  HB1 PHE X  10     -55.661  43.307 -39.231  1.00  0.00      PROT H
ATOM    155  HB2 PHE X  10     -54.078  44.309 -39.138  1.00  0.00      PROT H
ATOM    156  CG  PHE X  10     -55.616  44.751 -37.716  1.00  0.00      PROT C
ATOM    157  CD1 PHE X  10     -56.677  44.160 -37.066  1.00  0.00      PROT C
ATOM    158  HD1 PHE X  10     -57.406  43.480 -37.481  1.00  0.00      PROT H
ATOM    159  CE1 PHE X  10     -57.017  44.620 -35.792  1.00  0.00      PROT C
ATOM    160  HE1 PHE X  10     -57.813  44.155 -35.229  1.00  0.00      PROT H
ATOM    161  CZ  PHE X  10     -56.538  45.779 -35.286  1.00  0.00      PROT C
ATOM    162  HZ  PHE X  10     -56.834  46.273 -34.372  1.00  0.00      PROT H
ATOM    163  CD2 PHE X  10     -54.959  45.823 -37.158  1.00  0.00      PROT C
ATOM    164  HD2 PHE X  10     -54.141  46.260 -37.712  1.00  0.00      PROT H
ATOM    165  CE2 PHE X  10     -55.424  46.371 -35.944  1.00  0.00      PROT C
ATOM    166  HE2 PHE X  10     -54.918  47.187 -35.448  1.00  0.00      PROT H
ATOM    167  C   PHE X  10     -55.387  44.408 -41.584  1.00  0.00      PROT C
ATOM    168  O   PHE X  10     -56.030  43.492 -42.151  1.00  0.00      PROT O
ATOM    169  N   ARG X  11     -54.265  44.837 -42.178  1.00  0.00      PROT N
ATOM    170  HN  ARG X  11     -53.758  45.433 -41.562  1.00  0.00      PROT H
ATOM    171  CA  ARG X  11     -53.597  43.960 -43.137  1.00  0.00      PROT C
ATOM    172  HA  ARG X  11     -53.932  42.936 -43.220  1.00  0.00      PROT H
ATOM    173  CB  ARG X  11     -53.725  44.501 -44.622  1.00  0.00      PROT C
ATOM    174  HB1 ARG X  11     -53.434  45.572 -44.671  1.00  0.00      PROT H
ATOM    175  HB2 ARG X  11     -53.173  43.813 -45.298  1.00  0.00      PROT H
ATOM    176  CG  ARG X  11     -55.243  44.360 -44.968  1.00  0.00      PROT C
ATOM    177  HG1 ARG X  11     -55.488  43.276 -44.988  1.00  0.00      PROT H
ATOM    178  HG2 ARG X  11     -55.880  44.841 -44.195  1.00  0.00      PROT H
ATOM    179  CD  ARG X  11     -55.618  44.931 -46.346  1.00  0.00      PROT C
ATOM    180  HD1 ARG X  11     -54.724  44.716 -46.969  1.00  0.00      PROT H
ATOM    181  HD2 ARG X  11     -56.604  44.478 -46.587  1.00  0.00      PROT H
ATOM    182  NE  ARG X  11     -55.565  46.385 -46.329  1.00  0.00      PROT N
ATOM    183  HE  ARG X  11     -55.286  46.848 -45.488  1.00  0.00      PROT H
ATOM    184  CZ  ARG X  11     -55.775  47.244 -47.303  1.00  0.00      PROT C
ATOM    185  NH1 ARG X  11     -55.946  46.957 -48.601  1.00  0.00      PROT N
ATOM    186 HH11 ARG X  11     -56.062  47.650 -49.312  1.00  0.00      PROT H
ATOM    187 HH12 ARG X  11     -55.849  46.006 -48.894  1.00  0.00      PROT H
ATOM    188  NH2 ARG X  11     -55.721  48.463 -47.027  1.00  0.00      PROT N
ATOM    189 HH21 ARG X  11     -56.188  49.091 -47.650  1.00  0.00      PROT H
ATOM    190 HH22 ARG X  11     -55.513  48.711 -46.081  1.00  0.00      PROT H
ATOM    191  C   ARG X  11     -52.149  43.956 -42.864  1.00  0.00      PROT C
ATOM    192  O   ARG X  11     -51.618  42.835 -42.750  1.00  0.00      PROT O
ATOM    193  N   LYS X  12     -51.588  45.148 -42.660  1.00  0.00      PROT N
ATOM    194  HN  LYS X  12     -52.125  45.983 -42.743  1.00  0.00      PROT H
ATOM    195  CA  LYS X  12     -50.133  45.317 -42.341  1.00  0.00      PROT C
ATOM    196  HA  LYS X  12     -49.828  44.388 -41.883  1.00  0.00      PROT H
ATOM    197  CB  LYS X  12     -49.222  45.373 -43.609  1.00  0.00      PROT C
ATOM    198  HB1 LYS X  12     -49.484  46.265 -44.216  1.00  0.00      PROT H
ATOM    199  HB2 LYS X  12     -48.159  45.535 -43.329  1.00  0.00      PROT H
ATOM    200  CG  LYS X  12     -49.282  44.013 -44.410  1.00  0.00      PROT C
ATOM    201  HG1 LYS X  12     -48.861  43.221 -43.756  1.00  0.00      PROT H
ATOM    202  HG2 LYS X  12     -50.255  43.764 -44.886  1.00  0.00      PROT H
ATOM    203  CD  LYS X  12     -48.274  43.871 -45.572  1.00  0.00      PROT C
ATOM    204  HD1 LYS X  12     -47.243  43.957 -45.168  1.00  0.00      PROT H
ATOM    205  HD2 LYS X  12     -48.441  42.840 -45.951  1.00  0.00      PROT H
ATOM    206  CE  LYS X  12     -48.522  44.941 -46.625  1.00  0.00      PROT C
ATOM    207  HE1 LYS X  12     -49.466  44.786 -47.190  1.00  0.00      PROT H
ATOM    208  HE2 LYS X  12     -48.410  45.993 -46.286  1.00  0.00      PROT H
ATOM    209  NZ  LYS X  12     -47.442  44.827 -47.612  1.00  0.00      PROT N
ATOM    210  HZ1 LYS X  12     -47.561  43.931 -48.127  1.00  0.00      PROT H
ATOM    211  HZ2 LYS X  12     -47.487  45.618 -48.285  1.00  0.00      PROT H
ATOM    212  HZ3 LYS X  12     -46.523  44.846 -47.125  1.00  0.00      PROT H
ATOM    213  C   LYS X  12     -49.857  46.404 -41.465  1.00  0.00      PROT C
ATOM    214  O   LYS X  12     -48.795  47.044 -41.674  1.00  0.00      PROT O
ATOM    215  N   GLU X  13     -50.603  46.797 -40.424  1.00  0.00      PROT N
ATOM    216  HN  GLU X  13     -51.495  46.365 -40.533  1.00  0.00      PROT H
ATOM    217  CA  GLU X  13     -50.152  47.779 -39.454  1.00  0.00      PROT C
ATOM    218  HA  GLU X  13     -49.073  47.834 -39.442  1.00  0.00      PROT H
ATOM    219  CB  GLU X  13     -50.926  49.202 -39.697  1.00  0.00      PROT C
ATOM    220  HB1 GLU X  13     -52.027  49.052 -39.679  1.00  0.00      PROT H
ATOM    221  HB2 GLU X  13     -50.765  49.931 -38.875  1.00  0.00      PROT H
ATOM    222  CG  GLU X  13     -50.498  49.865 -41.021  1.00  0.00      PROT C
ATOM    223  HG1 GLU X  13     -49.925  49.113 -41.605  1.00  0.00      PROT H
ATOM    224  HG2 GLU X  13     -51.434  50.139 -41.554  1.00  0.00      PROT H
ATOM    225  CD  GLU X  13     -49.593  51.034 -40.826  1.00  0.00      PROT C
ATOM    226  OE1 GLU X  13     -48.374  50.987 -41.097  1.00  0.00      PROT O
ATOM    227  OE2 GLU X  13     -50.080  52.050 -40.282  1.00  0.00      PROT O
ATOM    228  C   GLU X  13     -50.530  47.220 -38.125  1.00  0.00      PROT C
ATOM    229  O   GLU X  13     -51.387  47.808 -37.467  1.00  0.00      PROT O
ATOM    230  N   LEU X  14     -49.989  46.083 -37.725  1.00  0.00      PROT N
ATOM    231  HN  LEU X  14     -49.301  45.692 -38.330  1.00  0.00      PROT H
ATOM    232  CA  LEU X  14     -50.428  45.315 -36.569  1.00  0.00      PROT C
ATOM    233  HA  LEU X  14     -51.496  45.465 -36.513  1.00  0.00      PROT H
ATOM    234  CB  LEU X  14     -49.935  43.841 -36.793  1.00  0.00      PROT C
ATOM    235  HB1 LEU X  14     -48.824  43.837 -36.762  1.00  0.00      PROT H
ATOM    236  HB2 LEU X  14     -50.300  43.185 -35.974  1.00  0.00      PROT H
ATOM    237  CG  LEU X  14     -50.366  43.047 -38.055  1.00  0.00      PROT C
ATOM    238  HG  LEU X  14     -50.038  43.697 -38.894  1.00  0.00      PROT H
ATOM    239  CD1 LEU X  14     -49.589  41.677 -38.240  1.00  0.00      PROT C
ATOM    240 HD11 LEU X  14     -49.684  41.421 -39.317  1.00  0.00      PROT H
ATOM    241 HD12 LEU X  14     -48.505  41.705 -38.002  1.00  0.00      PROT H
ATOM    242 HD13 LEU X  14     -50.130  40.846 -37.739  1.00  0.00      PROT H
ATOM    243  CD2 LEU X  14     -51.862  42.828 -38.243  1.00  0.00      PROT C
ATOM    244 HD21 LEU X  14     -52.110  42.534 -39.285  1.00  0.00      PROT H
ATOM    245 HD22 LEU X  14     -52.341  42.084 -37.570  1.00  0.00      PROT H
ATOM    246 HD23 LEU X  14     -52.437  43.774 -38.155  1.00  0.00      PROT H
ATOM    247  C   LEU X  14     -49.714  45.891 -35.269  1.00  0.00      PROT C
ATOM    248  O   LEU X  14     -48.779  45.291 -34.766  1.00  0.00      PROT O
ATOM    249  N   ARG X  15     -50.127  47.100 -34.853  1.00  0.00      PROT N
ATOM    250  HN  ARG X  15     -50.854  47.573 -35.344  1.00  0.00      PROT H
ATOM    251  CA  ARG X  15     -49.527  47.863 -33.791  1.00  0.00      PROT C
ATOM    252  HA  ARG X  15     -49.241  47.075 -33.109  1.00  0.00      PROT H
ATOM    253  CB  ARG X  15     -48.223  48.634 -34.303  1.00  0.00      PROT C
ATOM    254  HB1 ARG X  15     -47.655  49.226 -33.554  1.00  0.00      PROT H
ATOM    255  HB2 ARG X  15     -47.544  47.896 -34.784  1.00  0.00      PROT H
ATOM    256  CG  ARG X  15     -48.478  49.779 -35.366  1.00  0.00      PROT C
ATOM    257  HG1 ARG X  15     -48.815  49.286 -36.303  1.00  0.00      PROT H
ATOM    258  HG2 ARG X  15     -49.284  50.462 -35.023  1.00  0.00      PROT H
ATOM    259  CD  ARG X  15     -47.208  50.435 -35.659  1.00  0.00      PROT C
ATOM    260  HD1 ARG X  15     -46.775  50.935 -34.766  1.00  0.00      PROT H
ATOM    261  HD2 ARG X  15     -46.458  49.739 -36.093  1.00  0.00      PROT H
ATOM    262  NE  ARG X  15     -47.372  51.601 -36.635  1.00  0.00      PROT N
ATOM    263  HE  ARG X  15     -47.513  52.520 -36.268  1.00  0.00      PROT H
ATOM    264  CZ  ARG X  15     -47.628  51.478 -37.908  1.00  0.00      PROT C
ATOM    265  NH1 ARG X  15     -47.865  50.322 -38.492  1.00  0.00      PROT N
ATOM    266 HH11 ARG X  15     -48.175  50.327 -39.443  1.00  0.00      PROT H
ATOM    267 HH12 ARG X  15     -47.553  49.512 -37.996  1.00  0.00      PROT H
ATOM    268  NH2 ARG X  15     -47.828  52.562 -38.674  1.00  0.00      PROT N
ATOM    269 HH21 ARG X  15     -48.427  52.432 -39.465  1.00  0.00      PROT H
ATOM    270 HH22 ARG X  15     -47.797  53.440 -38.198  1.00  0.00      PROT H
ATOM    271  C   ARG X  15     -50.527  48.761 -33.186  1.00  0.00      PROT C
ATOM    272  O   ARG X  15     -51.386  49.191 -33.876  1.00  0.00      PROT O
ATOM    273  N   LEU X  16     -50.329  49.060 -31.848  1.00  0.00      PROT N
ATOM    274  HN  LEU X  16     -49.565  48.746 -31.289  1.00  0.00      PROT H
ATOM    275  CA  LEU X  16     -51.238  50.036 -31.193  1.00  0.00      PROT C
ATOM    276  HA  LEU X  16     -52.044  50.372 -31.829  1.00  0.00      PROT H
ATOM    277  CB  LEU X  16     -51.830  49.325 -29.930  1.00  0.00      PROT C
ATOM    278  HB1 LEU X  16     -50.947  49.049 -29.314  1.00  0.00      PROT H
ATOM    279  HB2 LEU X  16     -52.462  50.134 -29.506  1.00  0.00      PROT H
ATOM    280  CG  LEU X  16     -52.543  48.004 -30.047  1.00  0.00      PROT C
ATOM    281  HG  LEU X  16     -51.828  47.269 -30.474  1.00  0.00      PROT H
ATOM    282  CD1 LEU X  16     -53.058  47.543 -28.689  1.00  0.00      PROT C
ATOM    283 HD11 LEU X  16     -53.478  46.527 -28.853  1.00  0.00      PROT H
ATOM    284 HD12 LEU X  16     -52.201  47.502 -27.983  1.00  0.00      PROT H
ATOM    285 HD13 LEU X  16     -53.835  48.278 -28.391  1.00  0.00      PROT H
ATOM    286  CD2 LEU X  16     -53.798  48.144 -30.870  1.00  0.00      PROT C
ATOM    287 HD21 LEU X  16     -53.656  48.292 -31.962  1.00  0.00      PROT H
ATOM    288 HD22 LEU X  16     -54.409  47.220 -30.781  1.00  0.00      PROT H
ATOM    289 HD23 LEU X  16     -54.303  49.063 -30.504  1.00  0.00      PROT H
ATOM    290  C   LEU X  16     -50.505  51.265 -30.817  1.00  0.00      PROT C
ATOM    291  O   LEU X  16     -51.173  52.246 -30.449  1.00  0.00      PROT O
ATOM    292  N   HSD X  17     -49.221  51.308 -31.001  1.00  0.00      PROT N
ATOM    293  HN  HSD X  17     -48.682  50.530 -31.315  1.00  0.00      PROT H
ATOM    294  CA  HSD X  17     -48.418  52.552 -31.119  1.00  0.00      PROT C
ATOM    295  HA  HSD X  17     -48.883  53.342 -30.549  1.00  0.00      PROT H
ATOM    296  CB  HSD X  17     -46.942  52.289 -30.698  1.00  0.00      PROT C
ATOM    297  HB1 HSD X  17     -46.549  53.253 -30.309  1.00  0.00      PROT H
ATOM    298  HB2 HSD X  17     -46.902  51.538 -29.881  1.00  0.00      PROT H
ATOM    299  ND1 HSD X  17     -45.897  50.231 -31.728  1.00  0.00      PROT N
ATOM    300  HD1 HSD X  17     -46.452  49.469 -31.394  1.00  0.00      PROT H
ATOM    301  CG  HSD X  17     -46.027  51.570 -31.689  1.00  0.00      PROT C
ATOM    302  CE1 HSD X  17     -44.768  49.969 -32.459  1.00  0.00      PROT C
ATOM    303  HE1 HSD X  17     -44.403  48.981 -32.738  1.00  0.00      PROT H
ATOM    304  NE2 HSD X  17     -44.273  51.095 -32.929  1.00  0.00      PROT N
ATOM    305  CD2 HSD X  17     -45.042  52.076 -32.441  1.00  0.00      PROT C
ATOM    306  HD2 HSD X  17     -44.683  53.064 -32.703  1.00  0.00      PROT H
ATOM    307  C   HSD X  17     -48.394  52.966 -32.592  1.00  0.00      PROT C
ATOM    308  O   HSD X  17     -48.370  52.120 -33.499  1.00  0.00      PROT O
ATOM    309  N   ASP X  18     -48.472  54.302 -32.796  1.00  0.00      PROT N
ATOM    310  HN  ASP X  18     -48.639  54.923 -32.034  1.00  0.00      PROT H
ATOM    311  CA  ASP X  18     -48.575  54.977 -34.122  1.00  0.00      PROT C
ATOM    312  HA  ASP X  18     -49.075  55.897 -33.859  1.00  0.00      PROT H
ATOM    313  CB  ASP X  18     -47.096  55.242 -34.498  1.00  0.00      PROT C
ATOM    314  HB1 ASP X  18     -46.589  55.585 -33.571  1.00  0.00      PROT H
ATOM    315  HB2 ASP X  18     -46.587  54.296 -34.782  1.00  0.00      PROT H
ATOM    316  CG  ASP X  18     -46.995  56.249 -35.609  1.00  0.00      PROT C
ATOM    317  OD1 ASP X  18     -45.910  56.324 -36.230  1.00  0.00      PROT O
ATOM    318  OD2 ASP X  18     -47.924  57.073 -35.827  1.00  0.00      PROT O
ATOM    319  C   ASP X  18     -49.336  54.249 -35.267  1.00  0.00      PROT C
ATOM    320  O   ASP X  18     -48.803  53.977 -36.349  1.00  0.00      PROT O
ATOM    321  N   ASN X  19     -50.632  53.959 -35.094  1.00  0.00      PROT N
ATOM    322  HN  ASN X  19     -51.068  54.086 -34.206  1.00  0.00      PROT H
ATOM    323  CA  ASN X  19     -51.402  53.468 -36.201  1.00  0.00      PROT C
ATOM    324  HA  ASN X  19     -50.813  53.217 -37.071  1.00  0.00      PROT H
ATOM    325  CB  ASN X  19     -51.781  52.056 -35.773  1.00  0.00      PROT C
ATOM    326  HB1 ASN X  19     -50.945  51.324 -35.756  1.00  0.00      PROT H
ATOM    327  HB2 ASN X  19     -52.123  52.090 -34.716  1.00  0.00      PROT H
ATOM    328  CG  ASN X  19     -52.959  51.293 -36.415  1.00  0.00      PROT C
ATOM    329  OD1 ASN X  19     -53.611  51.797 -37.300  1.00  0.00      PROT O
ATOM    330  ND2 ASN X  19     -53.162  49.983 -36.046  1.00  0.00      PROT N
ATOM    331 HD21 ASN X  19     -53.666  49.377 -36.662  1.00  0.00      PROT H
ATOM    332 HD22 ASN X  19     -52.687  49.572 -35.268  1.00  0.00      PROT H
ATOM    333  C   ASN X  19     -52.511  54.491 -36.519  1.00  0.00      PROT C
ATOM    334  O   ASN X  19     -53.470  54.556 -35.734  1.00  0.00      PROT O
ATOM    335  N   PRO X  20     -52.518  55.306 -37.593  1.00  0.00      PROT N
ATOM    336  CD  PRO X  20     -51.400  55.506 -38.472  1.00  0.00      PROT C
ATOM    337  HD1 PRO X  20     -51.603  55.008 -39.444  1.00  0.00      PROT H
ATOM    338  HD2 PRO X  20     -50.447  55.114 -38.055  1.00  0.00      PROT H
ATOM    339  CA  PRO X  20     -53.400  56.423 -37.691  1.00  0.00      PROT C
ATOM    340  HA  PRO X  20     -53.349  57.091 -36.844  1.00  0.00      PROT H
ATOM    341  CB  PRO X  20     -52.970  57.235 -38.873  1.00  0.00      PROT C
ATOM    342  HB1 PRO X  20     -53.156  58.328 -38.801  1.00  0.00      PROT H
ATOM    343  HB2 PRO X  20     -53.441  56.883 -39.816  1.00  0.00      PROT H
ATOM    344  CG  PRO X  20     -51.482  57.008 -38.759  1.00  0.00      PROT C
ATOM    345  HG1 PRO X  20     -51.028  57.393 -37.820  1.00  0.00      PROT H
ATOM    346  HG2 PRO X  20     -50.998  57.334 -39.704  1.00  0.00      PROT H
ATOM    347  C   PRO X  20     -54.856  56.069 -37.878  1.00  0.00      PROT C
ATOM    348  O   PRO X  20     -55.734  56.764 -37.280  1.00  0.00      PROT O
ATOM    349  N   VAL X  21     -55.105  55.007 -38.724  1.00  0.00      PROT N
ATOM    350  HN  VAL X  21     -54.335  54.631 -39.233  1.00  0.00      PROT H
ATOM    351  CA  VAL X  21     -56.348  54.364 -39.053  1.00  0.00      PROT C
ATOM    352  HA  VAL X  21     -57.025  55.084 -39.489  1.00  0.00      PROT H
ATOM    353  CB  VAL X  21     -56.233  53.381 -40.230  1.00  0.00      PROT C
ATOM    354  HB  VAL X  21     -55.629  52.517 -39.882  1.00  0.00      PROT H
ATOM    355  CG1 VAL X  21     -57.546  52.843 -40.808  1.00  0.00      PROT C
ATOM    356 HG11 VAL X  21     -57.998  53.737 -41.287  1.00  0.00      PROT H
ATOM    357 HG12 VAL X  21     -57.372  52.106 -41.622  1.00  0.00      PROT H
ATOM    358 HG13 VAL X  21     -58.344  52.467 -40.133  1.00  0.00      PROT H
ATOM    359  CG2 VAL X  21     -55.450  54.050 -41.379  1.00  0.00      PROT C
ATOM    360 HG21 VAL X  21     -54.518  54.592 -41.113  1.00  0.00      PROT H
ATOM    361 HG22 VAL X  21     -55.273  53.500 -42.328  1.00  0.00      PROT H
ATOM    362 HG23 VAL X  21     -56.085  54.873 -41.770  1.00  0.00      PROT H
ATOM    363  C   VAL X  21     -56.998  53.772 -37.811  1.00  0.00      PROT C
ATOM    364  O   VAL X  21     -58.247  53.769 -37.655  1.00  0.00      PROT O
ATOM    365  N   LEU X  22     -56.228  53.216 -36.880  1.00  0.00      PROT N
ATOM    366  HN  LEU X  22     -55.250  53.121 -37.044  1.00  0.00      PROT H
ATOM    367  CA  LEU X  22     -56.808  52.690 -35.618  1.00  0.00      PROT C
ATOM    368  HA  LEU X  22     -57.666  52.106 -35.917  1.00  0.00      PROT H
ATOM    369  CB  LEU X  22     -55.913  51.691 -34.854  1.00  0.00      PROT C
ATOM    370  HB1 LEU X  22     -55.759  50.665 -35.251  1.00  0.00      PROT H
ATOM    371  HB2 LEU X  22     -54.967  52.219 -34.609  1.00  0.00      PROT H
ATOM    372  CG  LEU X  22     -56.322  51.239 -33.515  1.00  0.00      PROT C
ATOM    373  HG  LEU X  22     -56.751  52.076 -32.923  1.00  0.00      PROT H
ATOM    374  CD1 LEU X  22     -57.540  50.185 -33.602  1.00  0.00      PROT C
ATOM    375 HD11 LEU X  22     -57.726  49.720 -32.611  1.00  0.00      PROT H
ATOM    376 HD12 LEU X  22     -58.522  50.596 -33.918  1.00  0.00      PROT H
ATOM    377 HD13 LEU X  22     -57.259  49.360 -34.292  1.00  0.00      PROT H
ATOM    378  CD2 LEU X  22     -55.299  50.615 -32.721  1.00  0.00      PROT C
ATOM    379 HD21 LEU X  22     -54.488  51.327 -32.458  1.00  0.00      PROT H
ATOM    380 HD22 LEU X  22     -55.777  50.201 -31.807  1.00  0.00      PROT H
ATOM    381 HD23 LEU X  22     -54.847  49.764 -33.273  1.00  0.00      PROT H
ATOM    382  C   LEU X  22     -57.326  53.796 -34.704  1.00  0.00      PROT C
ATOM    383  O   LEU X  22     -58.359  53.667 -33.992  1.00  0.00      PROT O
ATOM    384  N   LEU X  23     -56.617  54.966 -34.541  1.00  0.00      PROT N
ATOM    385  HN  LEU X  23     -55.759  55.162 -35.009  1.00  0.00      PROT H
ATOM    386  CA  LEU X  23     -57.311  56.052 -33.871  1.00  0.00      PROT C
ATOM    387  HA  LEU X  23     -57.456  55.682 -32.867  1.00  0.00      PROT H
ATOM    388  CB  LEU X  23     -56.365  57.265 -33.522  1.00  0.00      PROT C
ATOM    389  HB1 LEU X  23     -55.452  56.891 -33.011  1.00  0.00      PROT H
ATOM    390  HB2 LEU X  23     -56.095  57.654 -34.528  1.00  0.00      PROT H
ATOM    391  CG  LEU X  23     -56.972  58.418 -32.656  1.00  0.00      PROT C
ATOM    392  HG  LEU X  23     -57.773  58.831 -33.305  1.00  0.00      PROT H
ATOM    393  CD1 LEU X  23     -57.429  57.938 -31.301  1.00  0.00      PROT C
ATOM    394 HD11 LEU X  23     -56.637  57.434 -30.707  1.00  0.00      PROT H
ATOM    395 HD12 LEU X  23     -57.852  58.761 -30.685  1.00  0.00      PROT H
ATOM    396 HD13 LEU X  23     -58.287  57.241 -31.411  1.00  0.00      PROT H
ATOM    397  CD2 LEU X  23     -55.987  59.595 -32.607  1.00  0.00      PROT C
ATOM    398 HD21 LEU X  23     -55.282  59.567 -31.749  1.00  0.00      PROT H
ATOM    399 HD22 LEU X  23     -55.347  59.754 -33.501  1.00  0.00      PROT H
ATOM    400 HD23 LEU X  23     -56.596  60.505 -32.422  1.00  0.00      PROT H
ATOM    401  C   LEU X  23     -58.569  56.710 -34.553  1.00  0.00      PROT C
ATOM    402  O   LEU X  23     -59.568  57.102 -33.978  1.00  0.00      PROT O
ATOM    403  N   ALA X  24     -58.535  56.822 -35.909  1.00  0.00      PROT N
ATOM    404  HN  ALA X  24     -57.738  56.560 -36.447  1.00  0.00      PROT H
ATOM    405  CA  ALA X  24     -59.643  57.320 -36.649  1.00  0.00      PROT C
ATOM    406  HA  ALA X  24     -59.948  58.311 -36.346  1.00  0.00      PROT H
ATOM    407  CB  ALA X  24     -59.190  57.364 -38.102  1.00  0.00      PROT C
ATOM    408  HB1 ALA X  24     -58.714  56.397 -38.373  1.00  0.00      PROT H
ATOM    409  HB2 ALA X  24     -60.037  57.510 -38.806  1.00  0.00      PROT H
ATOM    410  HB3 ALA X  24     -58.368  58.093 -38.268  1.00  0.00      PROT H
ATOM    411  C   ALA X  24     -60.929  56.447 -36.618  1.00  0.00      PROT C
ATOM    412  O   ALA X  24     -62.048  57.008 -36.664  1.00  0.00      PROT O
ATOM    413  N   ALA X  25     -60.744  55.137 -36.508  1.00  0.00      PROT N
ATOM    414  HN  ALA X  25     -59.823  54.757 -36.521  1.00  0.00      PROT H
ATOM    415  CA  ALA X  25     -61.766  54.160 -36.221  1.00  0.00      PROT C
ATOM    416  HA  ALA X  25     -62.382  54.211 -37.107  1.00  0.00      PROT H
ATOM    417  CB  ALA X  25     -61.067  52.803 -36.168  1.00  0.00      PROT C
ATOM    418  HB1 ALA X  25     -61.771  51.994 -35.877  1.00  0.00      PROT H
ATOM    419  HB2 ALA X  25     -60.694  52.677 -37.206  1.00  0.00      PROT H
ATOM    420  HB3 ALA X  25     -60.246  52.663 -35.433  1.00  0.00      PROT H
ATOM    421  C   ALA X  25     -62.524  54.287 -34.841  1.00  0.00      PROT C
ATOM    422  O   ALA X  25     -63.699  54.101 -34.692  1.00  0.00      PROT O
ATOM    423  N   LEU X  26     -61.637  54.577 -33.808  1.00  0.00      PROT N
ATOM    424  HN  LEU X  26     -60.659  54.714 -33.943  1.00  0.00      PROT H
ATOM    425  CA  LEU X  26     -62.019  54.731 -32.441  1.00  0.00      PROT C
ATOM    426  HA  LEU X  26     -62.696  53.926 -32.195  1.00  0.00      PROT H
ATOM    427  CB  LEU X  26     -60.770  54.855 -31.523  1.00  0.00      PROT C
ATOM    428  HB1 LEU X  26     -60.117  53.976 -31.713  1.00  0.00      PROT H
ATOM    429  HB2 LEU X  26     -60.268  55.804 -31.808  1.00  0.00      PROT H
ATOM    430  CG  LEU X  26     -61.096  54.855 -30.011  1.00  0.00      PROT C
ATOM    431  HG  LEU X  26     -61.644  55.771 -29.703  1.00  0.00      PROT H
ATOM    432  CD1 LEU X  26     -61.912  53.609 -29.455  1.00  0.00      PROT C
ATOM    433 HD11 LEU X  26     -62.269  53.916 -28.448  1.00  0.00      PROT H
ATOM    434 HD12 LEU X  26     -62.745  53.330 -30.135  1.00  0.00      PROT H
ATOM    435 HD13 LEU X  26     -61.267  52.708 -29.380  1.00  0.00      PROT H
ATOM    436  CD2 LEU X  26     -59.763  54.905 -29.262  1.00  0.00      PROT C
ATOM    437 HD21 LEU X  26     -59.159  54.013 -29.534  1.00  0.00      PROT H
ATOM    438 HD22 LEU X  26     -59.114  55.725 -29.635  1.00  0.00      PROT H
ATOM    439 HD23 LEU X  26     -60.054  54.919 -28.190  1.00  0.00      PROT H
ATOM    440  C   LEU X  26     -62.825  56.008 -32.160  1.00  0.00      PROT C
ATOM    441  O   LEU X  26     -63.881  55.910 -31.514  1.00  0.00      PROT O
ATOM    442  N   GLN X  27     -62.364  57.178 -32.679  1.00  0.00      PROT N
ATOM    443  HN  GLN X  27     -61.572  57.020 -33.263  1.00  0.00      PROT H
ATOM    444  CA  GLN X  27     -62.990  58.454 -32.730  1.00  0.00      PROT C
ATOM    445  HA  GLN X  27     -63.348  58.695 -31.740  1.00  0.00      PROT H
ATOM    446  CB  GLN X  27     -62.072  59.473 -33.295  1.00  0.00      PROT C
ATOM    447  HB1 GLN X  27     -61.785  59.321 -34.358  1.00  0.00      PROT H
ATOM    448  HB2 GLN X  27     -62.628  60.434 -33.267  1.00  0.00      PROT H
ATOM    449  CG  GLN X  27     -60.735  59.842 -32.511  1.00  0.00      PROT C
ATOM    450  HG1 GLN X  27     -59.967  59.042 -32.448  1.00  0.00      PROT H
ATOM    451  HG2 GLN X  27     -60.254  60.670 -33.075  1.00  0.00      PROT H
ATOM    452  CD  GLN X  27     -61.083  60.333 -31.093  1.00  0.00      PROT C
ATOM    453  OE1 GLN X  27     -61.313  61.518 -30.857  1.00  0.00      PROT O
ATOM    454  NE2 GLN X  27     -61.249  59.420 -30.111  1.00  0.00      PROT N
ATOM    455 HE21 GLN X  27     -61.048  58.445 -30.214  1.00  0.00      PROT H
ATOM    456 HE22 GLN X  27     -61.684  59.728 -29.266  1.00  0.00      PROT H
ATOM    457  C   GLN X  27     -64.237  58.373 -33.589  1.00  0.00      PROT C
ATOM    458  O   GLN X  27     -64.366  57.737 -34.588  1.00  0.00      PROT O
ATOM    459  N   SER X  28     -65.325  59.147 -33.146  1.00  0.00      PROT N
ATOM    460  HN  SER X  28     -65.228  59.735 -32.347  1.00  0.00      PROT H
ATOM    461  CA  SER X  28     -66.554  59.354 -33.758  1.00  0.00      PROT C
ATOM    462  HA  SER X  28     -67.029  60.027 -33.059  1.00  0.00      PROT H
ATOM    463  CB  SER X  28     -66.485  60.114 -35.136  1.00  0.00      PROT C
ATOM    464  HB1 SER X  28     -65.948  61.074 -34.981  1.00  0.00      PROT H
ATOM    465  HB2 SER X  28     -66.068  59.443 -35.918  1.00  0.00      PROT H
ATOM    466  OG  SER X  28     -67.799  60.399 -35.635  1.00  0.00      PROT O
ATOM    467  HG1 SER X  28     -68.116  61.094 -35.054  1.00  0.00      PROT H
ATOM    468  C   SER X  28     -67.512  58.069 -33.741  1.00  0.00      PROT C
ATOM    469  O   SER X  28     -68.471  57.987 -34.451  1.00  0.00      PROT O
ATOM    470  N   SER X  29     -67.165  57.095 -32.972  1.00  0.00      PROT N
ATOM    471  HN  SER X  29     -66.377  57.219 -32.375  1.00  0.00      PROT H
ATOM    472  CA  SER X  29     -67.753  55.829 -32.979  1.00  0.00      PROT C
ATOM    473  HA  SER X  29     -68.523  55.891 -33.733  1.00  0.00      PROT H
ATOM    474  CB  SER X  29     -66.899  54.700 -33.479  1.00  0.00      PROT C
ATOM    475  HB1 SER X  29     -65.866  54.684 -33.070  1.00  0.00      PROT H
ATOM    476  HB2 SER X  29     -67.362  53.699 -33.609  1.00  0.00      PROT H
ATOM    477  OG  SER X  29     -66.564  55.005 -34.785  1.00  0.00      PROT O
ATOM    478  HG1 SER X  29     -65.723  55.468 -34.796  1.00  0.00      PROT H
ATOM    479  C   SER X  29     -68.392  55.293 -31.700  1.00  0.00      PROT C
ATOM    480  O   SER X  29     -67.785  55.254 -30.610  1.00  0.00      PROT O
ATOM    481  N   GLU X  30     -69.692  54.794 -31.723  1.00  0.00      PROT N
ATOM    482  HN  GLU X  30     -70.080  54.615 -32.624  1.00  0.00      PROT H
ATOM    483  CA  GLU X  30     -70.424  54.066 -30.672  1.00  0.00      PROT C
ATOM    484  HA  GLU X  30     -70.577  54.776 -29.872  1.00  0.00      PROT H
ATOM    485  CB  GLU X  30     -71.791  53.643 -31.198  1.00  0.00      PROT C
ATOM    486  HB1 GLU X  30     -72.461  54.466 -31.530  1.00  0.00      PROT H
ATOM    487  HB2 GLU X  30     -71.649  53.058 -32.132  1.00  0.00      PROT H
ATOM    488  CG  GLU X  30     -72.573  52.804 -30.059  1.00  0.00      PROT C
ATOM    489  HG1 GLU X  30     -72.042  51.830 -30.128  1.00  0.00      PROT H
ATOM    490  HG2 GLU X  30     -72.383  53.382 -29.129  1.00  0.00      PROT H
ATOM    491  CD  GLU X  30     -73.989  52.692 -30.521  1.00  0.00      PROT C
ATOM    492  OE1 GLU X  30     -74.997  53.420 -30.099  1.00  0.00      PROT O
ATOM    493  OE2 GLU X  30     -74.141  51.686 -31.301  1.00  0.00      PROT O
ATOM    494  C   GLU X  30     -69.651  52.836 -30.272  1.00  0.00      PROT C
ATOM    495  O   GLU X  30     -69.465  52.565 -29.061  1.00  0.00      PROT O
ATOM    496  N   ALA X  31     -69.368  52.077 -31.284  1.00  0.00      PROT N
ATOM    497  HN  ALA X  31     -69.457  52.382 -32.229  1.00  0.00      PROT H
ATOM    498  CA  ALA X  31     -68.695  50.799 -31.225  1.00  0.00      PROT C
ATOM    499  HA  ALA X  31     -68.244  50.739 -30.245  1.00  0.00      PROT H
ATOM    500  CB  ALA X  31     -69.911  49.739 -31.303  1.00  0.00      PROT C
ATOM    501  HB1 ALA X  31     -70.722  50.118 -30.644  1.00  0.00      PROT H
ATOM    502  HB2 ALA X  31     -70.335  49.734 -32.330  1.00  0.00      PROT H
ATOM    503  HB3 ALA X  31     -69.524  48.772 -30.916  1.00  0.00      PROT H
ATOM    504  C   ALA X  31     -67.618  50.503 -32.255  1.00  0.00      PROT C
ATOM    505  O   ALA X  31     -67.568  51.039 -33.369  1.00  0.00      PROT O
ATOM    506  N   LEU X  32     -66.673  49.587 -31.816  1.00  0.00      PROT N
ATOM    507  HN  LEU X  32     -66.695  49.174 -30.908  1.00  0.00      PROT H
ATOM    508  CA  LEU X  32     -65.476  49.287 -32.613  1.00  0.00      PROT C
ATOM    509  HA  LEU X  32     -65.686  49.516 -33.648  1.00  0.00      PROT H
ATOM    510  CB  LEU X  32     -64.295  50.072 -32.120  1.00  0.00      PROT C
ATOM    511  HB1 LEU X  32     -64.517  51.160 -32.136  1.00  0.00      PROT H
ATOM    512  HB2 LEU X  32     -64.163  49.932 -31.026  1.00  0.00      PROT H
ATOM    513  CG  LEU X  32     -62.900  49.866 -32.740  1.00  0.00      PROT C
ATOM    514  HG  LEU X  32     -62.726  48.772 -32.648  1.00  0.00      PROT H
ATOM    515  CD1 LEU X  32     -62.884  50.295 -34.207  1.00  0.00      PROT C
ATOM    516 HD11 LEU X  32     -63.743  50.056 -34.871  1.00  0.00      PROT H
ATOM    517 HD12 LEU X  32     -62.914  51.405 -34.229  1.00  0.00      PROT H
ATOM    518 HD13 LEU X  32     -62.011  49.898 -34.768  1.00  0.00      PROT H
ATOM    519  CD2 LEU X  32     -61.815  50.623 -31.956  1.00  0.00      PROT C
ATOM    520 HD21 LEU X  32     -61.742  50.158 -30.950  1.00  0.00      PROT H
ATOM    521 HD22 LEU X  32     -60.800  50.606 -32.408  1.00  0.00      PROT H
ATOM    522 HD23 LEU X  32     -62.104  51.694 -31.901  1.00  0.00      PROT H
ATOM    523  C   LEU X  32     -65.145  47.805 -32.594  1.00  0.00      PROT C
ATOM    524  O   LEU X  32     -64.952  47.217 -31.510  1.00  0.00      PROT O
ATOM    525  N   TYR X  33     -65.024  47.224 -33.780  1.00  0.00      PROT N
ATOM    526  HN  TYR X  33     -65.215  47.717 -34.626  1.00  0.00      PROT H
ATOM    527  CA  TYR X  33     -64.716  45.852 -33.963  1.00  0.00      PROT C
ATOM    528  HA  TYR X  33     -64.758  45.299 -33.036  1.00  0.00      PROT H
ATOM    529  CB  TYR X  33     -65.774  45.158 -34.803  1.00  0.00      PROT C
ATOM    530  HB1 TYR X  33     -65.787  45.637 -35.805  1.00  0.00      PROT H
ATOM    531  HB2 TYR X  33     -65.451  44.114 -34.999  1.00  0.00      PROT H
ATOM    532  CG  TYR X  33     -67.146  45.235 -34.154  1.00  0.00      PROT C
ATOM    533  CD1 TYR X  33     -68.077  46.239 -34.403  1.00  0.00      PROT C
ATOM    534  HD1 TYR X  33     -67.549  47.059 -34.867  1.00  0.00      PROT H
ATOM    535  CE1 TYR X  33     -69.334  46.294 -33.850  1.00  0.00      PROT C
ATOM    536  HE1 TYR X  33     -70.008  47.085 -34.143  1.00  0.00      PROT H
ATOM    537  CZ  TYR X  33     -69.752  45.178 -33.147  1.00  0.00      PROT C
ATOM    538  OH  TYR X  33     -71.126  45.064 -32.796  1.00  0.00      PROT O
ATOM    539  HH  TYR X  33     -71.216  44.316 -32.200  1.00  0.00      PROT H
ATOM    540  CD2 TYR X  33     -67.675  44.076 -33.490  1.00  0.00      PROT C
ATOM    541  HD2 TYR X  33     -66.953  43.274 -33.451  1.00  0.00      PROT H
ATOM    542  CE2 TYR X  33     -68.953  44.057 -32.952  1.00  0.00      PROT C
ATOM    543  HE2 TYR X  33     -69.298  43.319 -32.243  1.00  0.00      PROT H
ATOM    544  C   TYR X  33     -63.340  45.764 -34.667  1.00  0.00      PROT C
ATOM    545  O   TYR X  33     -63.355  45.891 -35.809  1.00  0.00      PROT O
ATOM    546  N   PRO X  34     -62.278  45.489 -33.979  1.00  0.00      PROT N
ATOM    547  CD  PRO X  34     -62.133  45.639 -32.519  1.00  0.00      PROT C
ATOM    548  HD1 PRO X  34     -62.758  44.859 -32.034  1.00  0.00      PROT H
ATOM    549  HD2 PRO X  34     -62.442  46.623 -32.107  1.00  0.00      PROT H
ATOM    550  CA  PRO X  34     -61.001  44.953 -34.634  1.00  0.00      PROT C
ATOM    551  HA  PRO X  34     -60.633  45.583 -35.430  1.00  0.00      PROT H
ATOM    552  CB  PRO X  34     -60.021  44.832 -33.503  1.00  0.00      PROT C
ATOM    553  HB1 PRO X  34     -58.975  45.133 -33.726  1.00  0.00      PROT H
ATOM    554  HB2 PRO X  34     -60.015  43.816 -33.052  1.00  0.00      PROT H
ATOM    555  CG  PRO X  34     -60.583  45.676 -32.320  1.00  0.00      PROT C
ATOM    556  HG1 PRO X  34     -60.222  46.708 -32.517  1.00  0.00      PROT H
ATOM    557  HG2 PRO X  34     -60.311  45.323 -31.302  1.00  0.00      PROT H
ATOM    558  C   PRO X  34     -61.162  43.513 -35.255  1.00  0.00      PROT C
ATOM    559  O   PRO X  34     -61.639  42.582 -34.627  1.00  0.00      PROT O
ATOM    560  N   VAL X  35     -60.895  43.382 -36.549  1.00  0.00      PROT N
ATOM    561  HN  VAL X  35     -60.636  44.175 -37.095  1.00  0.00      PROT H
ATOM    562  CA  VAL X  35     -61.231  42.280 -37.441  1.00  0.00      PROT C
ATOM    563  HA  VAL X  35     -61.282  41.379 -36.847  1.00  0.00      PROT H
ATOM    564  CB  VAL X  35     -62.462  42.523 -38.317  1.00  0.00      PROT C
ATOM    565  HB  VAL X  35     -62.358  43.476 -38.878  1.00  0.00      PROT H
ATOM    566  CG1 VAL X  35     -62.647  41.313 -39.281  1.00  0.00      PROT C
ATOM    567 HG11 VAL X  35     -62.477  40.336 -38.780  1.00  0.00      PROT H
ATOM    568 HG12 VAL X  35     -63.656  41.259 -39.744  1.00  0.00      PROT H
ATOM    569 HG13 VAL X  35     -61.991  41.342 -40.177  1.00  0.00      PROT H
ATOM    570  CG2 VAL X  35     -63.701  42.761 -37.380  1.00  0.00      PROT C
ATOM    571 HG21 VAL X  35     -63.560  43.672 -36.760  1.00  0.00      PROT H
ATOM    572 HG22 VAL X  35     -64.666  42.830 -37.925  1.00  0.00      PROT H
ATOM    573 HG23 VAL X  35     -63.875  41.884 -36.721  1.00  0.00      PROT H
ATOM    574  C   VAL X  35     -60.044  41.923 -38.319  1.00  0.00      PROT C
ATOM    575  O   VAL X  35     -59.471  42.819 -38.872  1.00  0.00      PROT O
ATOM    576  N   TYR X  36     -59.675  40.587 -38.486  1.00  0.00      PROT N
ATOM    577  HN  TYR X  36     -59.991  39.923 -37.812  1.00  0.00      PROT H
ATOM    578  CA  TYR X  36     -58.727  40.182 -39.459  1.00  0.00      PROT C
ATOM    579  HA  TYR X  36     -58.494  40.980 -40.148  1.00  0.00      PROT H
ATOM    580  CB  TYR X  36     -57.425  39.858 -38.729  1.00  0.00      PROT C
ATOM    581  HB1 TYR X  36     -57.107  40.764 -38.169  1.00  0.00      PROT H
ATOM    582  HB2 TYR X  36     -57.606  39.108 -37.930  1.00  0.00      PROT H
ATOM    583  CG  TYR X  36     -56.221  39.386 -39.631  1.00  0.00      PROT C
ATOM    584  CD1 TYR X  36     -55.156  40.203 -40.170  1.00  0.00      PROT C
ATOM    585  HD1 TYR X  36     -55.110  41.217 -39.804  1.00  0.00      PROT H
ATOM    586  CE1 TYR X  36     -54.189  39.733 -40.923  1.00  0.00      PROT C
ATOM    587  HE1 TYR X  36     -53.383  40.427 -41.111  1.00  0.00      PROT H
ATOM    588  CZ  TYR X  36     -54.313  38.402 -41.439  1.00  0.00      PROT C
ATOM    589  OH  TYR X  36     -53.397  37.906 -42.322  1.00  0.00      PROT O
ATOM    590  HH  TYR X  36     -52.848  38.653 -42.574  1.00  0.00      PROT H
ATOM    591  CD2 TYR X  36     -56.283  38.036 -40.115  1.00  0.00      PROT C
ATOM    592  HD2 TYR X  36     -57.032  37.329 -39.790  1.00  0.00      PROT H
ATOM    593  CE2 TYR X  36     -55.412  37.617 -41.114  1.00  0.00      PROT C
ATOM    594  HE2 TYR X  36     -55.373  36.598 -41.471  1.00  0.00      PROT H
ATOM    595  C   TYR X  36     -59.347  39.040 -40.262  1.00  0.00      PROT C
ATOM    596  O   TYR X  36     -59.954  38.101 -39.760  1.00  0.00      PROT O
ATOM    597  N   ILE X  37     -59.133  39.018 -41.594  1.00  0.00      PROT N
ATOM    598  HN  ILE X  37     -58.524  39.668 -42.042  1.00  0.00      PROT H
ATOM    599  CA  ILE X  37     -59.857  38.113 -42.460  1.00  0.00      PROT C
ATOM    600  HA  ILE X  37     -60.623  37.647 -41.859  1.00  0.00      PROT H
ATOM    601  CB  ILE X  37     -60.644  38.724 -43.646  1.00  0.00      PROT C
ATOM    602  HB  ILE X  37     -59.990  39.241 -44.381  1.00  0.00      PROT H
ATOM    603  CG2 ILE X  37     -61.282  37.533 -44.492  1.00  0.00      PROT C
ATOM    604 HG21 ILE X  37     -60.561  36.965 -45.119  1.00  0.00      PROT H
ATOM    605 HG22 ILE X  37     -61.816  36.786 -43.868  1.00  0.00      PROT H
ATOM    606 HG23 ILE X  37     -62.078  37.907 -45.170  1.00  0.00      PROT H
ATOM    607  CG1 ILE X  37     -61.574  39.871 -43.302  1.00  0.00      PROT C
ATOM    608 HG11 ILE X  37     -60.983  40.788 -43.088  1.00  0.00      PROT H
ATOM    609 HG12 ILE X  37     -62.078  40.094 -44.267  1.00  0.00      PROT H
ATOM    610  CD  ILE X  37     -62.689  39.664 -42.316  1.00  0.00      PROT C
ATOM    611  HD1 ILE X  37     -62.401  39.443 -41.266  1.00  0.00      PROT H
ATOM    612  HD2 ILE X  37     -63.325  40.550 -42.101  1.00  0.00      PROT H
ATOM    613  HD3 ILE X  37     -63.404  38.907 -42.701  1.00  0.00      PROT H
ATOM    614  C   ILE X  37     -58.885  37.067 -43.023  1.00  0.00      PROT C
ATOM    615  O   ILE X  37     -57.791  37.306 -43.535  1.00  0.00      PROT O
ATOM    616  N   LEU X  38     -59.260  35.802 -42.806  1.00  0.00      PROT N
ATOM    617  HN  LEU X  38     -60.076  35.518 -42.309  1.00  0.00      PROT H
ATOM    618  CA  LEU X  38     -58.405  34.623 -43.086  1.00  0.00      PROT C
ATOM    619  HA  LEU X  38     -57.367  34.915 -43.150  1.00  0.00      PROT H
ATOM    620  CB  LEU X  38     -58.296  33.862 -41.713  1.00  0.00      PROT C
ATOM    621  HB1 LEU X  38     -58.166  34.762 -41.075  1.00  0.00      PROT H
ATOM    622  HB2 LEU X  38     -59.312  33.430 -41.582  1.00  0.00      PROT H
ATOM    623  CG  LEU X  38     -57.104  32.930 -41.497  1.00  0.00      PROT C
ATOM    624  HG  LEU X  38     -56.736  32.532 -42.467  1.00  0.00      PROT H
ATOM    625  CD1 LEU X  38     -55.924  33.766 -40.967  1.00  0.00      PROT C
ATOM    626 HD11 LEU X  38     -55.528  34.311 -41.850  1.00  0.00      PROT H
ATOM    627 HD12 LEU X  38     -56.374  34.290 -40.096  1.00  0.00      PROT H
ATOM    628 HD13 LEU X  38     -55.062  33.257 -40.486  1.00  0.00      PROT H
ATOM    629  CD2 LEU X  38     -57.490  31.814 -40.506  1.00  0.00      PROT C
ATOM    630 HD21 LEU X  38     -58.073  32.294 -39.692  1.00  0.00      PROT H
ATOM    631 HD22 LEU X  38     -58.198  31.119 -41.007  1.00  0.00      PROT H
ATOM    632 HD23 LEU X  38     -56.531  31.363 -40.174  1.00  0.00      PROT H
ATOM    633  C   LEU X  38     -58.759  33.761 -44.321  1.00  0.00      PROT C
ATOM    634  O   LEU X  38     -58.464  32.584 -44.407  1.00  0.00      PROT O
ATOM    635  N   ASP X  39     -59.461  34.284 -45.368  1.00  0.00      PROT N
ATOM    636  HN  ASP X  39     -59.679  35.254 -45.298  1.00  0.00      PROT H
ATOM    637  CA  ASP X  39     -59.764  33.585 -46.538  1.00  0.00      PROT C
ATOM    638  HA  ASP X  39     -60.314  32.679 -46.329  1.00  0.00      PROT H
ATOM    639  CB  ASP X  39     -60.823  34.382 -47.339  1.00  0.00      PROT C
ATOM    640  HB1 ASP X  39     -61.792  34.286 -46.805  1.00  0.00      PROT H
ATOM    641  HB2 ASP X  39     -60.646  35.478 -47.305  1.00  0.00      PROT H
ATOM    642  CG  ASP X  39     -60.944  33.786 -48.682  1.00  0.00      PROT C
ATOM    643  OD1 ASP X  39     -60.857  34.614 -49.632  1.00  0.00      PROT O
ATOM    644  OD2 ASP X  39     -61.131  32.561 -48.922  1.00  0.00      PROT O
ATOM    645  C   ASP X  39     -58.441  33.160 -47.336  1.00  0.00      PROT C
ATOM    646  O   ASP X  39     -57.565  34.001 -47.541  1.00  0.00      PROT O
ATOM    647  N   ARG X  40     -58.383  31.880 -47.810  1.00  0.00      PROT N
ATOM    648  HN  ARG X  40     -59.121  31.213 -47.884  1.00  0.00      PROT H
ATOM    649  CA  ARG X  40     -57.218  31.395 -48.356  1.00  0.00      PROT C
ATOM    650  HA  ARG X  40     -56.560  31.554 -47.515  1.00  0.00      PROT H
ATOM    651  CB  ARG X  40     -57.316  29.819 -48.614  1.00  0.00      PROT C
ATOM    652  HB1 ARG X  40     -58.242  29.709 -49.219  1.00  0.00      PROT H
ATOM    653  HB2 ARG X  40     -56.522  29.570 -49.351  1.00  0.00      PROT H
ATOM    654  CG  ARG X  40     -57.187  28.885 -47.340  1.00  0.00      PROT C
ATOM    655  HG1 ARG X  40     -58.154  28.794 -46.800  1.00  0.00      PROT H
ATOM    656  HG2 ARG X  40     -56.915  27.850 -47.638  1.00  0.00      PROT H
ATOM    657  CD  ARG X  40     -56.104  29.334 -46.244  1.00  0.00      PROT C
ATOM    658  HD1 ARG X  40     -56.536  30.269 -45.825  1.00  0.00      PROT H
ATOM    659  HD2 ARG X  40     -55.937  28.509 -45.519  1.00  0.00      PROT H
ATOM    660  NE  ARG X  40     -54.840  29.575 -46.928  1.00  0.00      PROT N
ATOM    661  HE  ARG X  40     -54.738  29.249 -47.867  1.00  0.00      PROT H
ATOM    662  CZ  ARG X  40     -53.680  29.823 -46.306  1.00  0.00      PROT C
ATOM    663  NH1 ARG X  40     -53.676  29.959 -45.008  1.00  0.00      PROT N
ATOM    664 HH11 ARG X  40     -52.807  29.667 -44.609  1.00  0.00      PROT H
ATOM    665 HH12 ARG X  40     -54.525  29.697 -44.549  1.00  0.00      PROT H
ATOM    666  NH2 ARG X  40     -52.639  29.641 -46.906  1.00  0.00      PROT N
ATOM    667 HH21 ARG X  40     -51.780  29.418 -46.446  1.00  0.00      PROT H
ATOM    668 HH22 ARG X  40     -52.636  29.322 -47.853  1.00  0.00      PROT H
ATOM    669  C   ARG X  40     -56.740  32.106 -49.634  1.00  0.00      PROT C
ATOM    670  O   ARG X  40     -55.559  32.544 -49.699  1.00  0.00      PROT O
ATOM    671  N   ALA X  41     -57.620  32.365 -50.714  1.00  0.00      PROT N
ATOM    672  HN  ALA X  41     -58.592  32.157 -50.637  1.00  0.00      PROT H
ATOM    673  CA  ALA X  41     -57.285  33.186 -51.848  1.00  0.00      PROT C
ATOM    674  HA  ALA X  41     -56.398  32.788 -52.318  1.00  0.00      PROT H
ATOM    675  CB  ALA X  41     -58.430  33.260 -52.823  1.00  0.00      PROT C
ATOM    676  HB1 ALA X  41     -58.585  32.289 -53.339  1.00  0.00      PROT H
ATOM    677  HB2 ALA X  41     -59.353  33.640 -52.334  1.00  0.00      PROT H
ATOM    678  HB3 ALA X  41     -58.228  33.933 -53.684  1.00  0.00      PROT H
ATOM    679  C   ALA X  41     -56.895  34.669 -51.508  1.00  0.00      PROT C
ATOM    680  O   ALA X  41     -55.873  35.199 -51.990  1.00  0.00      PROT O
ATOM    681  N   PHE X  42     -57.499  35.263 -50.437  1.00  0.00      PROT N
ATOM    682  HN  PHE X  42     -58.290  34.787 -50.061  1.00  0.00      PROT H
ATOM    683  CA  PHE X  42     -57.174  36.543 -49.888  1.00  0.00      PROT C
ATOM    684  HA  PHE X  42     -57.221  37.216 -50.732  1.00  0.00      PROT H
ATOM    685  CB  PHE X  42     -58.282  36.939 -48.921  1.00  0.00      PROT C
ATOM    686  HB1 PHE X  42     -59.277  37.059 -49.400  1.00  0.00      PROT H
ATOM    687  HB2 PHE X  42     -58.430  35.987 -48.367  1.00  0.00      PROT H
ATOM    688  CG  PHE X  42     -58.059  38.308 -48.229  1.00  0.00      PROT C
ATOM    689  CD1 PHE X  42     -58.203  38.477 -46.838  1.00  0.00      PROT C
ATOM    690  HD1 PHE X  42     -58.552  37.630 -46.266  1.00  0.00      PROT H
ATOM    691  CE1 PHE X  42     -57.842  39.688 -46.246  1.00  0.00      PROT C
ATOM    692  HE1 PHE X  42     -57.937  39.834 -45.180  1.00  0.00      PROT H
ATOM    693  CZ  PHE X  42     -57.440  40.767 -47.000  1.00  0.00      PROT C
ATOM    694  HZ  PHE X  42     -57.194  41.721 -46.558  1.00  0.00      PROT H
ATOM    695  CD2 PHE X  42     -57.624  39.324 -48.974  1.00  0.00      PROT C
ATOM    696  HD2 PHE X  42     -57.568  39.286 -50.051  1.00  0.00      PROT H
ATOM    697  CE2 PHE X  42     -57.284  40.635 -48.432  1.00  0.00      PROT C
ATOM    698  HE2 PHE X  42     -56.797  41.402 -49.016  1.00  0.00      PROT H
ATOM    699  C   PHE X  42     -55.834  36.710 -49.215  1.00  0.00      PROT C
ATOM    700  O   PHE X  42     -55.085  37.667 -49.427  1.00  0.00      PROT O
ATOM    701  N   LEU X  43     -55.443  35.685 -48.400  1.00  0.00      PROT N
ATOM    702  HN  LEU X  43     -56.059  34.933 -48.181  1.00  0.00      PROT H
ATOM    703  CA  LEU X  43     -54.095  35.583 -47.826  1.00  0.00      PROT C
ATOM    704  HA  LEU X  43     -53.844  36.579 -47.494  1.00  0.00      PROT H
ATOM    705  CB  LEU X  43     -53.995  34.369 -46.918  1.00  0.00      PROT C
ATOM    706  HB1 LEU X  43     -54.535  33.460 -47.262  1.00  0.00      PROT H
ATOM    707  HB2 LEU X  43     -52.975  33.948 -46.792  1.00  0.00      PROT H
ATOM    708  CG  LEU X  43     -54.513  34.733 -45.533  1.00  0.00      PROT C
ATOM    709  HG  LEU X  43     -55.225  35.581 -45.625  1.00  0.00      PROT H
ATOM    710  CD1 LEU X  43     -55.169  33.542 -44.785  1.00  0.00      PROT C
ATOM    711 HD11 LEU X  43     -55.548  33.839 -43.784  1.00  0.00      PROT H
ATOM    712 HD12 LEU X  43     -56.108  33.151 -45.231  1.00  0.00      PROT H
ATOM    713 HD13 LEU X  43     -54.464  32.688 -44.692  1.00  0.00      PROT H
ATOM    714  CD2 LEU X  43     -53.436  35.272 -44.630  1.00  0.00      PROT C
ATOM    715 HD21 LEU X  43     -53.727  35.481 -43.579  1.00  0.00      PROT H
ATOM    716 HD22 LEU X  43     -52.492  34.694 -44.539  1.00  0.00      PROT H
ATOM    717 HD23 LEU X  43     -53.119  36.238 -45.079  1.00  0.00      PROT H
ATOM    718  C   LEU X  43     -52.984  35.418 -48.870  1.00  0.00      PROT C
ATOM    719  O   LEU X  43     -51.947  36.107 -48.786  1.00  0.00      PROT O
ATOM    720  N   THR X  44     -53.226  34.632 -49.884  1.00  0.00      PROT N
ATOM    721  HN  THR X  44     -54.156  34.273 -49.868  1.00  0.00      PROT H
ATOM    722  CA  THR X  44     -52.165  34.207 -50.760  1.00  0.00      PROT C
ATOM    723  HA  THR X  44     -51.232  34.028 -50.246  1.00  0.00      PROT H
ATOM    724  CB  THR X  44     -52.411  32.711 -51.077  1.00  0.00      PROT C
ATOM    725  HB  THR X  44     -51.591  32.372 -51.746  1.00  0.00      PROT H
ATOM    726  OG1 THR X  44     -53.612  32.213 -51.658  1.00  0.00      PROT O
ATOM    727  HG1 THR X  44     -54.243  32.129 -50.940  1.00  0.00      PROT H
ATOM    728  CG2 THR X  44     -52.083  31.939 -49.773  1.00  0.00      PROT C
ATOM    729 HG21 THR X  44     -52.154  30.834 -49.859  1.00  0.00      PROT H
ATOM    730 HG22 THR X  44     -51.055  32.202 -49.445  1.00  0.00      PROT H
ATOM    731 HG23 THR X  44     -52.898  32.233 -49.077  1.00  0.00      PROT H
ATOM    732  C   THR X  44     -51.963  35.184 -51.915  1.00  0.00      PROT C
ATOM    733  O   THR X  44     -50.875  35.327 -52.434  1.00  0.00      PROT O
ATOM    734  N   SER X  45     -52.950  36.052 -52.165  1.00  0.00      PROT N
ATOM    735  HN  SER X  45     -53.843  35.906 -51.747  1.00  0.00      PROT H
ATOM    736  CA  SER X  45     -52.823  37.164 -53.051  1.00  0.00      PROT C
ATOM    737  HA  SER X  45     -52.228  36.947 -53.927  1.00  0.00      PROT H
ATOM    738  CB  SER X  45     -54.257  37.581 -53.604  1.00  0.00      PROT C
ATOM    739  HB1 SER X  45     -54.947  37.390 -52.755  1.00  0.00      PROT H
ATOM    740  HB2 SER X  45     -54.220  38.683 -53.741  1.00  0.00      PROT H
ATOM    741  OG  SER X  45     -54.819  36.917 -54.689  1.00  0.00      PROT O
ATOM    742  HG1 SER X  45     -54.218  36.878 -55.437  1.00  0.00      PROT H
ATOM    743  C   SER X  45     -52.235  38.389 -52.326  1.00  0.00      PROT C
ATOM    744  O   SER X  45     -51.604  39.218 -53.025  1.00  0.00      PROT O
ATOM    745  N   SER X  46     -52.440  38.494 -50.998  1.00  0.00      PROT N
ATOM    746  HN  SER X  46     -52.976  37.912 -50.391  1.00  0.00      PROT H
ATOM    747  CA  SER X  46     -51.865  39.573 -50.250  1.00  0.00      PROT C
ATOM    748  HA  SER X  46     -51.995  40.502 -50.786  1.00  0.00      PROT H
ATOM    749  CB  SER X  46     -52.438  39.610 -48.816  1.00  0.00      PROT C
ATOM    750  HB1 SER X  46     -52.317  38.613 -48.340  1.00  0.00      PROT H
ATOM    751  HB2 SER X  46     -51.953  40.371 -48.167  1.00  0.00      PROT H
ATOM    752  OG  SER X  46     -53.788  39.880 -48.807  1.00  0.00      PROT O
ATOM    753  HG1 SER X  46     -54.259  39.091 -49.086  1.00  0.00      PROT H
ATOM    754  C   SER X  46     -50.391  39.441 -50.018  1.00  0.00      PROT C
ATOM    755  O   SER X  46     -49.703  40.472 -49.826  1.00  0.00      PROT O
ATOM    756  N   MET X  47     -49.801  38.217 -50.066  1.00  0.00      PROT N
ATOM    757  HN  MET X  47     -50.325  37.369 -50.090  1.00  0.00      PROT H
ATOM    758  CA  MET X  47     -48.432  38.052 -49.782  1.00  0.00      PROT C
ATOM    759  HA  MET X  47     -47.876  38.724 -50.418  1.00  0.00      PROT H
ATOM    760  CB  MET X  47     -48.154  38.388 -48.323  1.00  0.00      PROT C
ATOM    761  HB1 MET X  47     -47.066  38.306 -48.112  1.00  0.00      PROT H
ATOM    762  HB2 MET X  47     -48.239  39.487 -48.183  1.00  0.00      PROT H
ATOM    763  CG  MET X  47     -49.032  37.731 -47.217  1.00  0.00      PROT C
ATOM    764  HG1 MET X  47     -50.106  37.864 -47.469  1.00  0.00      PROT H
ATOM    765  HG2 MET X  47     -49.051  36.646 -47.456  1.00  0.00      PROT H
ATOM    766  SD  MET X  47     -48.529  38.138 -45.421  1.00  0.00      PROT S
ATOM    767  CE  MET X  47     -49.629  39.585 -45.120  1.00  0.00      PROT C
ATOM    768  HE1 MET X  47     -49.304  39.999 -44.141  1.00  0.00      PROT H
ATOM    769  HE2 MET X  47     -49.463  40.447 -45.801  1.00  0.00      PROT H
ATOM    770  HE3 MET X  47     -50.690  39.292 -45.271  1.00  0.00      PROT H
ATOM    771  C   MET X  47     -47.945  36.621 -50.167  1.00  0.00      PROT C
ATOM    772  O   MET X  47     -48.699  35.701 -50.153  1.00  0.00      PROT O
ATOM    773  N   HSD X  48     -46.631  36.476 -50.247  1.00  0.00      PROT N
ATOM    774  HN  HSD X  48     -45.994  37.220 -50.065  1.00  0.00      PROT H
ATOM    775  CA  HSD X  48     -46.070  35.155 -50.079  1.00  0.00      PROT C
ATOM    776  HA  HSD X  48     -46.880  34.463 -50.257  1.00  0.00      PROT H
ATOM    777  CB  HSD X  48     -44.953  34.894 -51.032  1.00  0.00      PROT C
ATOM    778  HB1 HSD X  48     -44.038  35.452 -50.739  1.00  0.00      PROT H
ATOM    779  HB2 HSD X  48     -44.536  33.872 -50.910  1.00  0.00      PROT H
ATOM    780  ND1 HSD X  48     -45.152  34.148 -53.510  1.00  0.00      PROT N
ATOM    781  HD1 HSD X  48     -45.104  33.169 -53.311  1.00  0.00      PROT H
ATOM    782  CG  HSD X  48     -45.188  35.107 -52.582  1.00  0.00      PROT C
ATOM    783  CE1 HSD X  48     -45.345  34.748 -54.757  1.00  0.00      PROT C
ATOM    784  HE1 HSD X  48     -45.496  34.038 -55.570  1.00  0.00      PROT H
ATOM    785  NE2 HSD X  48     -45.495  36.035 -54.618  1.00  0.00      PROT N
ATOM    786  CD2 HSD X  48     -45.379  36.269 -53.261  1.00  0.00      PROT C
ATOM    787  HD2 HSD X  48     -45.590  37.219 -52.784  1.00  0.00      PROT H
ATOM    788  C   HSD X  48     -45.630  34.912 -48.671  1.00  0.00      PROT C
ATOM    789  O   HSD X  48     -44.856  35.560 -48.007  1.00  0.00      PROT O
ATOM    790  N   ILE X  49     -46.233  33.841 -48.157  1.00  0.00      PROT N
ATOM    791  HN  ILE X  49     -46.786  33.284 -48.772  1.00  0.00      PROT H
ATOM    792  CA  ILE X  49     -46.015  33.320 -46.783  1.00  0.00      PROT C
ATOM    793  HA  ILE X  49     -45.271  33.964 -46.340  1.00  0.00      PROT H
ATOM    794  CB  ILE X  49     -47.361  33.368 -45.915  1.00  0.00      PROT C
ATOM    795  HB  ILE X  49     -47.351  32.798 -44.962  1.00  0.00      PROT H
ATOM    796  CG2 ILE X  49     -47.482  34.861 -45.473  1.00  0.00      PROT C
ATOM    797 HG21 ILE X  49     -47.530  35.423 -46.430  1.00  0.00      PROT H
ATOM    798 HG22 ILE X  49     -48.355  35.003 -44.800  1.00  0.00      PROT H
ATOM    799 HG23 ILE X  49     -46.593  35.239 -44.925  1.00  0.00      PROT H
ATOM    800  CG1 ILE X  49     -48.622  32.884 -46.711  1.00  0.00      PROT C
ATOM    801 HG11 ILE X  49     -48.749  33.606 -47.547  1.00  0.00      PROT H
ATOM    802 HG12 ILE X  49     -48.300  31.910 -47.138  1.00  0.00      PROT H
ATOM    803  CD  ILE X  49     -49.912  32.730 -45.963  1.00  0.00      PROT C
ATOM    804  HD1 ILE X  49     -50.617  32.356 -46.736  1.00  0.00      PROT H
ATOM    805  HD2 ILE X  49     -49.860  32.018 -45.111  1.00  0.00      PROT H
ATOM    806  HD3 ILE X  49     -50.310  33.687 -45.563  1.00  0.00      PROT H
ATOM    807  C   ILE X  49     -45.453  31.887 -46.827  1.00  0.00      PROT C
ATOM    808  O   ILE X  49     -46.111  30.893 -47.096  1.00  0.00      PROT O
ATOM    809  N   GLY X  50     -44.122  31.790 -46.481  1.00  0.00      PROT N
ATOM    810  HN  GLY X  50     -43.619  32.650 -46.500  1.00  0.00      PROT H
ATOM    811  CA  GLY X  50     -43.585  30.513 -46.036  1.00  0.00      PROT C
ATOM    812  HA1 GLY X  50     -42.526  30.722 -45.989  1.00  0.00      PROT H
ATOM    813  HA2 GLY X  50     -43.760  29.698 -46.722  1.00  0.00      PROT H
ATOM    814  C   GLY X  50     -43.949  30.171 -44.571  1.00  0.00      PROT C
ATOM    815  O   GLY X  50     -44.647  30.916 -43.883  1.00  0.00      PROT O
ATOM    816  N   ALA X  51     -43.552  29.016 -44.110  1.00  0.00      PROT N
ATOM    817  HN  ALA X  51     -43.108  28.401 -44.757  1.00  0.00      PROT H
ATOM    818  CA  ALA X  51     -43.757  28.585 -42.768  1.00  0.00      PROT C
ATOM    819  HA  ALA X  51     -44.794  28.457 -42.491  1.00  0.00      PROT H
ATOM    820  CB  ALA X  51     -43.004  27.249 -42.537  1.00  0.00      PROT C
ATOM    821  HB1 ALA X  51     -41.899  27.282 -42.648  1.00  0.00      PROT H
ATOM    822  HB2 ALA X  51     -43.225  26.840 -41.528  1.00  0.00      PROT H
ATOM    823  HB3 ALA X  51     -43.430  26.543 -43.282  1.00  0.00      PROT H
ATOM    824  C   ALA X  51     -43.301  29.494 -41.666  1.00  0.00      PROT C
ATOM    825  O   ALA X  51     -43.972  29.564 -40.700  1.00  0.00      PROT O
ATOM    826  N   LEU X  52     -42.135  30.076 -41.848  1.00  0.00      PROT N
ATOM    827  HN  LEU X  52     -41.644  29.905 -42.698  1.00  0.00      PROT H
ATOM    828  CA  LEU X  52     -41.590  30.951 -40.861  1.00  0.00      PROT C
ATOM    829  HA  LEU X  52     -41.673  30.521 -39.874  1.00  0.00      PROT H
ATOM    830  CB  LEU X  52     -40.080  31.255 -41.104  1.00  0.00      PROT C
ATOM    831  HB1 LEU X  52     -39.503  30.310 -41.019  1.00  0.00      PROT H
ATOM    832  HB2 LEU X  52     -39.984  31.698 -42.119  1.00  0.00      PROT H
ATOM    833  CG  LEU X  52     -39.310  32.331 -40.328  1.00  0.00      PROT C
ATOM    834  HG  LEU X  52     -39.825  33.294 -40.527  1.00  0.00      PROT H
ATOM    835  CD1 LEU X  52     -39.469  32.112 -38.827  1.00  0.00      PROT C
ATOM    836 HD11 LEU X  52     -38.952  32.882 -38.216  1.00  0.00      PROT H
ATOM    837 HD12 LEU X  52     -40.531  32.133 -38.500  1.00  0.00      PROT H
ATOM    838 HD13 LEU X  52     -39.064  31.140 -38.473  1.00  0.00      PROT H
ATOM    839  CD2 LEU X  52     -37.808  32.484 -40.640  1.00  0.00      PROT C
ATOM    840 HD21 LEU X  52     -37.215  31.583 -40.372  1.00  0.00      PROT H
ATOM    841 HD22 LEU X  52     -37.587  32.609 -41.721  1.00  0.00      PROT H
ATOM    842 HD23 LEU X  52     -37.544  33.420 -40.102  1.00  0.00      PROT H
ATOM    843  C   LEU X  52     -42.295  32.293 -40.896  1.00  0.00      PROT C
ATOM    844  O   LEU X  52     -42.594  32.908 -39.855  1.00  0.00      PROT O
ATOM    845  N   ARG X  53     -42.663  32.864 -42.052  1.00  0.00      PROT N
ATOM    846  HN  ARG X  53     -42.434  32.513 -42.957  1.00  0.00      PROT H
ATOM    847  CA  ARG X  53     -43.289  34.181 -42.164  1.00  0.00      PROT C
ATOM    848  HA  ARG X  53     -42.870  34.867 -41.443  1.00  0.00      PROT H
ATOM    849  CB  ARG X  53     -43.107  34.784 -43.481  1.00  0.00      PROT C
ATOM    850  HB1 ARG X  53     -42.034  34.612 -43.709  1.00  0.00      PROT H
ATOM    851  HB2 ARG X  53     -43.788  34.304 -44.217  1.00  0.00      PROT H
ATOM    852  CG  ARG X  53     -43.194  36.329 -43.611  1.00  0.00      PROT C
ATOM    853  HG1 ARG X  53     -44.198  36.601 -43.221  1.00  0.00      PROT H
ATOM    854  HG2 ARG X  53     -42.452  36.808 -42.937  1.00  0.00      PROT H
ATOM    855  CD  ARG X  53     -42.901  36.797 -45.027  1.00  0.00      PROT C
ATOM    856  HD1 ARG X  53     -41.902  36.569 -45.457  1.00  0.00      PROT H
ATOM    857  HD2 ARG X  53     -43.586  36.311 -45.754  1.00  0.00      PROT H
ATOM    858  NE  ARG X  53     -43.215  38.294 -45.063  1.00  0.00      PROT N
ATOM    859  HE  ARG X  53     -42.899  38.952 -44.379  1.00  0.00      PROT H
ATOM    860  CZ  ARG X  53     -43.946  38.899 -45.976  1.00  0.00      PROT C
ATOM    861  NH1 ARG X  53     -44.430  38.236 -46.928  1.00  0.00      PROT N
ATOM    862 HH11 ARG X  53     -43.981  37.394 -47.230  1.00  0.00      PROT H
ATOM    863 HH12 ARG X  53     -44.850  38.666 -47.727  1.00  0.00      PROT H
ATOM    864  NH2 ARG X  53     -44.333  40.111 -46.006  1.00  0.00      PROT N
ATOM    865 HH21 ARG X  53     -44.643  40.493 -46.876  1.00  0.00      PROT H
ATOM    866 HH22 ARG X  53     -43.957  40.757 -45.341  1.00  0.00      PROT H
ATOM    867  C   ARG X  53     -44.762  34.062 -41.830  1.00  0.00      PROT C
ATOM    868  O   ARG X  53     -45.388  35.029 -41.417  1.00  0.00      PROT O
ATOM    869  N   TRP X  54     -45.319  32.836 -42.092  1.00  0.00      PROT N
ATOM    870  HN  TRP X  54     -45.035  32.228 -42.830  1.00  0.00      PROT H
ATOM    871  CA  TRP X  54     -46.645  32.467 -41.475  1.00  0.00      PROT C
ATOM    872  HA  TRP X  54     -47.335  33.269 -41.697  1.00  0.00      PROT H
ATOM    873  CB  TRP X  54     -47.252  31.221 -42.188  1.00  0.00      PROT C
ATOM    874  HB1 TRP X  54     -47.361  31.415 -43.276  1.00  0.00      PROT H
ATOM    875  HB2 TRP X  54     -46.478  30.426 -42.125  1.00  0.00      PROT H
ATOM    876  CG  TRP X  54     -48.500  30.688 -41.641  1.00  0.00      PROT C
ATOM    877  CD1 TRP X  54     -48.638  29.509 -40.969  1.00  0.00      PROT C
ATOM    878  HD1 TRP X  54     -47.921  28.711 -40.848  1.00  0.00      PROT H
ATOM    879  NE1 TRP X  54     -50.011  29.286 -40.666  1.00  0.00      PROT N
ATOM    880  HE1 TRP X  54     -50.440  28.527 -40.227  1.00  0.00      PROT H
ATOM    881  CE2 TRP X  54     -50.729  30.339 -41.148  1.00  0.00      PROT C
ATOM    882  CD2 TRP X  54     -49.794  31.281 -41.752  1.00  0.00      PROT C
ATOM    883  CE3 TRP X  54     -50.271  32.531 -42.141  1.00  0.00      PROT C
ATOM    884  HE3 TRP X  54     -49.597  33.338 -42.389  1.00  0.00      PROT H
ATOM    885  CZ3 TRP X  54     -51.636  32.642 -42.261  1.00  0.00      PROT C
ATOM    886  HZ3 TRP X  54     -52.113  33.559 -42.572  1.00  0.00      PROT H
ATOM    887  CZ2 TRP X  54     -52.062  30.525 -41.176  1.00  0.00      PROT C
ATOM    888  HZ2 TRP X  54     -52.823  29.842 -40.828  1.00  0.00      PROT H
ATOM    889  CH2 TRP X  54     -52.531  31.677 -41.764  1.00  0.00      PROT C
ATOM    890  HH2 TRP X  54     -53.591  31.760 -41.950  1.00  0.00      PROT H
ATOM    891  C   TRP X  54     -46.633  32.344 -39.951  1.00  0.00      PROT C
ATOM    892  O   TRP X  54     -47.424  32.955 -39.267  1.00  0.00      PROT O
ATOM    893  N   HSD X  55     -45.629  31.520 -39.437  1.00  0.00      PROT N
ATOM    894  HN  HSD X  55     -45.194  30.891 -40.077  1.00  0.00      PROT H
ATOM    895  CA  HSD X  55     -45.325  31.525 -37.999  1.00  0.00      PROT C
ATOM    896  HA  HSD X  55     -46.164  31.113 -37.458  1.00  0.00      PROT H
ATOM    897  CB  HSD X  55     -44.001  30.660 -37.786  1.00  0.00      PROT C
ATOM    898  HB1 HSD X  55     -44.264  29.706 -38.290  1.00  0.00      PROT H
ATOM    899  HB2 HSD X  55     -43.221  31.219 -38.347  1.00  0.00      PROT H
ATOM    900  ND1 HSD X  55     -44.212  29.940 -35.404  1.00  0.00      PROT N
ATOM    901  HD1 HSD X  55     -45.107  29.499 -35.464  1.00  0.00      PROT H
ATOM    902  CG  HSD X  55     -43.481  30.518 -36.386  1.00  0.00      PROT C
ATOM    903  CE1 HSD X  55     -43.340  29.765 -34.363  1.00  0.00      PROT C
ATOM    904  HE1 HSD X  55     -43.509  29.131 -33.492  1.00  0.00      PROT H
ATOM    905  NE2 HSD X  55     -42.167  30.287 -34.621  1.00  0.00      PROT N
ATOM    906  CD2 HSD X  55     -42.250  30.632 -35.903  1.00  0.00      PROT C
ATOM    907  HD2 HSD X  55     -41.345  30.882 -36.442  1.00  0.00      PROT H
ATOM    908  C   HSD X  55     -45.171  32.884 -37.317  1.00  0.00      PROT C
ATOM    909  O   HSD X  55     -45.798  33.171 -36.276  1.00  0.00      PROT O
ATOM    910  N   PHE X  56     -44.364  33.854 -37.898  1.00  0.00      PROT N
ATOM    911  HN  PHE X  56     -43.836  33.573 -38.696  1.00  0.00      PROT H
ATOM    912  CA  PHE X  56     -44.147  35.224 -37.530  1.00  0.00      PROT C
ATOM    913  HA  PHE X  56     -43.735  35.311 -36.535  1.00  0.00      PROT H
ATOM    914  CB  PHE X  56     -43.227  35.797 -38.609  1.00  0.00      PROT C
ATOM    915  HB1 PHE X  56     -42.434  35.028 -38.730  1.00  0.00      PROT H
ATOM    916  HB2 PHE X  56     -43.548  35.813 -39.673  1.00  0.00      PROT H
ATOM    917  CG  PHE X  56     -42.656  37.128 -38.198  1.00  0.00      PROT C
ATOM    918  CD1 PHE X  56     -43.408  38.317 -38.387  1.00  0.00      PROT C
ATOM    919  HD1 PHE X  56     -44.296  38.217 -38.993  1.00  0.00      PROT H
ATOM    920  CE1 PHE X  56     -43.017  39.516 -37.847  1.00  0.00      PROT C
ATOM    921  HE1 PHE X  56     -43.572  40.437 -37.740  1.00  0.00      PROT H
ATOM    922  CZ  PHE X  56     -41.858  39.478 -37.083  1.00  0.00      PROT C
ATOM    923  HZ  PHE X  56     -41.465  40.395 -36.668  1.00  0.00      PROT H
ATOM    924  CD2 PHE X  56     -41.451  37.203 -37.457  1.00  0.00      PROT C
ATOM    925  HD2 PHE X  56     -40.853  36.308 -37.369  1.00  0.00      PROT H
ATOM    926  CE2 PHE X  56     -41.025  38.365 -36.905  1.00  0.00      PROT C
ATOM    927  HE2 PHE X  56     -40.123  38.414 -36.314  1.00  0.00      PROT H
ATOM    928  C   PHE X  56     -45.445  35.969 -37.570  1.00  0.00      PROT C
ATOM    929  O   PHE X  56     -45.769  36.738 -36.643  1.00  0.00      PROT O
ATOM    930  N   LEU X  57     -46.224  35.780 -38.708  1.00  0.00      PROT N
ATOM    931  HN  LEU X  57     -45.932  35.061 -39.333  1.00  0.00      PROT H
ATOM    932  CA  LEU X  57     -47.525  36.396 -38.874  1.00  0.00      PROT C
ATOM    933  HA  LEU X  57     -47.484  37.461 -38.701  1.00  0.00      PROT H
ATOM    934  CB  LEU X  57     -48.220  36.061 -40.230  1.00  0.00      PROT C
ATOM    935  HB1 LEU X  57     -47.399  36.193 -40.966  1.00  0.00      PROT H
ATOM    936  HB2 LEU X  57     -48.360  34.960 -40.262  1.00  0.00      PROT H
ATOM    937  CG  LEU X  57     -49.489  36.861 -40.492  1.00  0.00      PROT C
ATOM    938  HG  LEU X  57     -50.253  36.451 -39.798  1.00  0.00      PROT H
ATOM    939  CD1 LEU X  57     -49.441  38.406 -40.103  1.00  0.00      PROT C
ATOM    940 HD11 LEU X  57     -50.357  38.834 -40.562  1.00  0.00      PROT H
ATOM    941 HD12 LEU X  57     -49.505  38.639 -39.019  1.00  0.00      PROT H
ATOM    942 HD13 LEU X  57     -48.536  38.892 -40.526  1.00  0.00      PROT H
ATOM    943  CD2 LEU X  57     -49.944  36.598 -41.979  1.00  0.00      PROT C
ATOM    944 HD21 LEU X  57     -49.892  35.493 -42.081  1.00  0.00      PROT H
ATOM    945 HD22 LEU X  57     -50.955  36.997 -42.210  1.00  0.00      PROT H
ATOM    946 HD23 LEU X  57     -49.144  36.888 -42.693  1.00  0.00      PROT H
ATOM    947  C   LEU X  57     -48.522  35.976 -37.769  1.00  0.00      PROT C
ATOM    948  O   LEU X  57     -49.234  36.803 -37.244  1.00  0.00      PROT O
ATOM    949  N   LEU X  58     -48.600  34.706 -37.413  1.00  0.00      PROT N
ATOM    950  HN  LEU X  58     -48.081  33.928 -37.759  1.00  0.00      PROT H
ATOM    951  CA  LEU X  58     -49.493  34.226 -36.400  1.00  0.00      PROT C
ATOM    952  HA  LEU X  58     -50.494  34.591 -36.578  1.00  0.00      PROT H
ATOM    953  CB  LEU X  58     -49.747  32.719 -36.499  1.00  0.00      PROT C
ATOM    954  HB1 LEU X  58     -48.783  32.168 -36.509  1.00  0.00      PROT H
ATOM    955  HB2 LEU X  58     -50.331  32.305 -35.649  1.00  0.00      PROT H
ATOM    956  CG  LEU X  58     -50.534  32.112 -37.731  1.00  0.00      PROT C
ATOM    957  HG  LEU X  58     -49.956  32.246 -38.670  1.00  0.00      PROT H
ATOM    958  CD1 LEU X  58     -50.810  30.651 -37.463  1.00  0.00      PROT C
ATOM    959 HD11 LEU X  58     -51.430  30.118 -38.215  1.00  0.00      PROT H
ATOM    960 HD12 LEU X  58     -49.828  30.165 -37.648  1.00  0.00      PROT H
ATOM    961 HD13 LEU X  58     -51.157  30.383 -36.442  1.00  0.00      PROT H
ATOM    962  CD2 LEU X  58     -51.868  32.872 -38.014  1.00  0.00      PROT C
ATOM    963 HD21 LEU X  58     -52.519  33.004 -37.123  1.00  0.00      PROT H
ATOM    964 HD22 LEU X  58     -51.757  33.838 -38.552  1.00  0.00      PROT H
ATOM    965 HD23 LEU X  58     -52.534  32.283 -38.680  1.00  0.00      PROT H
ATOM    966  C   LEU X  58     -49.056  34.520 -34.931  1.00  0.00      PROT C
ATOM    967  O   LEU X  58     -49.911  34.696 -34.011  1.00  0.00      PROT O
ATOM    968  N   GLN X  59     -47.662  34.590 -34.679  1.00  0.00      PROT N
ATOM    969  HN  GLN X  59     -47.073  34.236 -35.402  1.00  0.00      PROT H
ATOM    970  CA  GLN X  59     -47.170  35.129 -33.390  1.00  0.00      PROT C
ATOM    971  HA  GLN X  59     -47.746  34.623 -32.630  1.00  0.00      PROT H
ATOM    972  CB  GLN X  59     -45.751  34.732 -33.210  1.00  0.00      PROT C
ATOM    973  HB1 GLN X  59     -45.188  34.935 -34.146  1.00  0.00      PROT H
ATOM    974  HB2 GLN X  59     -45.239  35.173 -32.328  1.00  0.00      PROT H
ATOM    975  CG  GLN X  59     -45.568  33.185 -33.000  1.00  0.00      PROT C
ATOM    976  HG1 GLN X  59     -46.136  32.833 -32.112  1.00  0.00      PROT H
ATOM    977  HG2 GLN X  59     -46.137  32.664 -33.800  1.00  0.00      PROT H
ATOM    978  CD  GLN X  59     -44.112  32.822 -33.046  1.00  0.00      PROT C
ATOM    979  OE1 GLN X  59     -43.304  33.169 -33.889  1.00  0.00      PROT O
ATOM    980  NE2 GLN X  59     -43.672  32.088 -31.950  1.00  0.00      PROT N
ATOM    981 HE21 GLN X  59     -42.812  31.614 -32.135  1.00  0.00      PROT H
ATOM    982 HE22 GLN X  59     -44.206  31.946 -31.116  1.00  0.00      PROT H
ATOM    983  C   GLN X  59     -47.397  36.590 -33.257  1.00  0.00      PROT C
ATOM    984  O   GLN X  59     -47.581  37.125 -32.110  1.00  0.00      PROT O
ATOM    985  N   SER X  60     -47.444  37.291 -34.410  1.00  0.00      PROT N
ATOM    986  HN  SER X  60     -47.314  36.837 -35.288  1.00  0.00      PROT H
ATOM    987  CA  SER X  60     -47.976  38.673 -34.433  1.00  0.00      PROT C
ATOM    988  HA  SER X  60     -47.526  39.135 -33.567  1.00  0.00      PROT H
ATOM    989  CB  SER X  60     -47.610  39.443 -35.697  1.00  0.00      PROT C
ATOM    990  HB1 SER X  60     -48.106  38.882 -36.517  1.00  0.00      PROT H
ATOM    991  HB2 SER X  60     -47.968  40.486 -35.835  1.00  0.00      PROT H
ATOM    992  OG  SER X  60     -46.266  39.446 -36.011  1.00  0.00      PROT O
ATOM    993  HG1 SER X  60     -45.942  38.566 -36.218  1.00  0.00      PROT H
ATOM    994  C   SER X  60     -49.530  38.897 -34.194  1.00  0.00      PROT C
ATOM    995  O   SER X  60     -49.910  39.798 -33.554  1.00  0.00      PROT O
ATOM    996  N   LEU X  61     -50.314  37.963 -34.678  1.00  0.00      PROT N
ATOM    997  HN  LEU X  61     -50.052  37.240 -35.312  1.00  0.00      PROT H
ATOM    998  CA  LEU X  61     -51.675  38.142 -34.376  1.00  0.00      PROT C
ATOM    999  HA  LEU X  61     -51.900  39.198 -34.356  1.00  0.00      PROT H
ATOM   1000  CB  LEU X  61     -52.487  37.426 -35.501  1.00  0.00      PROT C
ATOM   1001  HB1 LEU X  61     -52.132  36.385 -35.655  1.00  0.00      PROT H
ATOM   1002  HB2 LEU X  61     -53.559  37.266 -35.258  1.00  0.00      PROT H
ATOM   1003  CG  LEU X  61     -52.538  38.187 -36.852  1.00  0.00      PROT C
ATOM   1004  HG  LEU X  61     -51.545  38.664 -36.992  1.00  0.00      PROT H
ATOM   1005  CD1 LEU X  61     -52.711  37.137 -37.923  1.00  0.00      PROT C
ATOM   1006 HD11 LEU X  61     -53.720  36.672 -37.933  1.00  0.00      PROT H
ATOM   1007 HD12 LEU X  61     -52.657  37.723 -38.865  1.00  0.00      PROT H
ATOM   1008 HD13 LEU X  61     -51.932  36.349 -37.847  1.00  0.00      PROT H
ATOM   1009  CD2 LEU X  61     -53.595  39.325 -36.876  1.00  0.00      PROT C
ATOM   1010 HD21 LEU X  61     -54.667  39.046 -36.954  1.00  0.00      PROT H
ATOM   1011 HD22 LEU X  61     -53.504  39.982 -35.985  1.00  0.00      PROT H
ATOM   1012 HD23 LEU X  61     -53.493  39.890 -37.827  1.00  0.00      PROT H
ATOM   1013  C   LEU X  61     -52.097  37.671 -32.937  1.00  0.00      PROT C
ATOM   1014  O   LEU X  61     -52.838  38.395 -32.203  1.00  0.00      PROT O
ATOM   1015  N   GLU X  62     -51.448  36.636 -32.366  1.00  0.00      PROT N
ATOM   1016  HN  GLU X  62     -50.945  35.940 -32.873  1.00  0.00      PROT H
ATOM   1017  CA  GLU X  62     -51.527  36.262 -31.014  1.00  0.00      PROT C
ATOM   1018  HA  GLU X  62     -52.563  36.143 -30.732  1.00  0.00      PROT H
ATOM   1019  CB  GLU X  62     -50.788  34.979 -30.502  1.00  0.00      PROT C
ATOM   1020  HB1 GLU X  62     -49.717  35.088 -30.779  1.00  0.00      PROT H
ATOM   1021  HB2 GLU X  62     -50.834  34.996 -29.392  1.00  0.00      PROT H
ATOM   1022  CG  GLU X  62     -51.346  33.604 -30.833  1.00  0.00      PROT C
ATOM   1023  HG1 GLU X  62     -52.449  33.704 -30.920  1.00  0.00      PROT H
ATOM   1024  HG2 GLU X  62     -50.867  33.183 -31.743  1.00  0.00      PROT H
ATOM   1025  CD  GLU X  62     -51.214  32.652 -29.681  1.00  0.00      PROT C
ATOM   1026  OE1 GLU X  62     -50.049  32.380 -29.369  1.00  0.00      PROT O
ATOM   1027  OE2 GLU X  62     -52.144  32.236 -28.992  1.00  0.00      PROT O
ATOM   1028  C   GLU X  62     -51.207  37.474 -30.017  1.00  0.00      PROT C
ATOM   1029  O   GLU X  62     -51.887  37.729 -29.029  1.00  0.00      PROT O
ATOM   1030  N   ASP X  63     -50.102  38.189 -30.219  1.00  0.00      PROT N
ATOM   1031  HN  ASP X  63     -49.396  37.900 -30.860  1.00  0.00      PROT H
ATOM   1032  CA  ASP X  63     -49.719  39.307 -29.312  1.00  0.00      PROT C
ATOM   1033  HA  ASP X  63     -49.701  39.127 -28.248  1.00  0.00      PROT H
ATOM   1034  CB  ASP X  63     -48.364  39.861 -29.739  1.00  0.00      PROT C
ATOM   1035  HB1 ASP X  63     -47.667  39.026 -29.512  1.00  0.00      PROT H
ATOM   1036  HB2 ASP X  63     -48.277  39.970 -30.842  1.00  0.00      PROT H
ATOM   1037  CG  ASP X  63     -47.950  41.102 -29.079  1.00  0.00      PROT C
ATOM   1038  OD1 ASP X  63     -48.078  41.215 -27.826  1.00  0.00      PROT O
ATOM   1039  OD2 ASP X  63     -47.254  41.911 -29.730  1.00  0.00      PROT O
ATOM   1040  C   ASP X  63     -50.765  40.383 -29.507  1.00  0.00      PROT C
ATOM   1041  O   ASP X  63     -51.254  40.872 -28.538  1.00  0.00      PROT O
ATOM   1042  N   LEU X  64     -51.024  40.662 -30.750  1.00  0.00      PROT N
ATOM   1043  HN  LEU X  64     -50.523  40.256 -31.511  1.00  0.00      PROT H
ATOM   1044  CA  LEU X  64     -52.095  41.648 -31.109  1.00  0.00      PROT C
ATOM   1045  HA  LEU X  64     -51.786  42.610 -30.728  1.00  0.00      PROT H
ATOM   1046  CB  LEU X  64     -52.232  41.907 -32.673  1.00  0.00      PROT C
ATOM   1047  HB1 LEU X  64     -51.211  42.273 -32.917  1.00  0.00      PROT H
ATOM   1048  HB2 LEU X  64     -52.496  40.962 -33.194  1.00  0.00      PROT H
ATOM   1049  CG  LEU X  64     -53.191  42.986 -33.132  1.00  0.00      PROT C
ATOM   1050  HG  LEU X  64     -54.246  42.965 -32.785  1.00  0.00      PROT H
ATOM   1051  CD1 LEU X  64     -52.914  44.410 -32.722  1.00  0.00      PROT C
ATOM   1052 HD11 LEU X  64     -53.052  44.690 -31.656  1.00  0.00      PROT H
ATOM   1053 HD12 LEU X  64     -51.852  44.644 -32.952  1.00  0.00      PROT H
ATOM   1054 HD13 LEU X  64     -53.545  45.006 -33.415  1.00  0.00      PROT H
ATOM   1055  CD2 LEU X  64     -53.289  42.958 -34.656  1.00  0.00      PROT C
ATOM   1056 HD21 LEU X  64     -54.041  43.716 -34.963  1.00  0.00      PROT H
ATOM   1057 HD22 LEU X  64     -52.266  43.278 -34.949  1.00  0.00      PROT H
ATOM   1058 HD23 LEU X  64     -53.578  41.966 -35.061  1.00  0.00      PROT H
ATOM   1059  C   LEU X  64     -53.459  41.449 -30.490  1.00  0.00      PROT C
ATOM   1060  O   LEU X  64     -53.959  42.375 -29.806  1.00  0.00      PROT O
ATOM   1061  N   HSD X  65     -53.917  40.234 -30.555  1.00  0.00      PROT N
ATOM   1062  HN  HSD X  65     -53.391  39.525 -31.019  1.00  0.00      PROT H
ATOM   1063  CA  HSD X  65     -55.167  39.810 -29.806  1.00  0.00      PROT C
ATOM   1064  HA  HSD X  65     -55.999  40.431 -30.103  1.00  0.00      PROT H
ATOM   1065  CB  HSD X  65     -55.484  38.372 -30.000  1.00  0.00      PROT C
ATOM   1066  HB1 HSD X  65     -55.712  38.228 -31.078  1.00  0.00      PROT H
ATOM   1067  HB2 HSD X  65     -54.582  37.757 -29.795  1.00  0.00      PROT H
ATOM   1068  ND1 HSD X  65     -58.009  37.857 -29.694  1.00  0.00      PROT N
ATOM   1069  HD1 HSD X  65     -58.308  37.944 -30.644  1.00  0.00      PROT H
ATOM   1070  CG  HSD X  65     -56.700  37.851 -29.220  1.00  0.00      PROT C
ATOM   1071  CE1 HSD X  65     -58.746  37.336 -28.653  1.00  0.00      PROT C
ATOM   1072  HE1 HSD X  65     -59.836  37.357 -28.624  1.00  0.00      PROT H
ATOM   1073  NE2 HSD X  65     -57.983  36.869 -27.687  1.00  0.00      PROT N
ATOM   1074  CD2 HSD X  65     -56.695  37.181 -28.082  1.00  0.00      PROT C
ATOM   1075  HD2 HSD X  65     -55.895  36.829 -27.443  1.00  0.00      PROT H
ATOM   1076  C   HSD X  65     -55.075  39.994 -28.352  1.00  0.00      PROT C
ATOM   1077  O   HSD X  65     -55.929  40.624 -27.831  1.00  0.00      PROT O
ATOM   1078  N   LYS X  66     -53.985  39.664 -27.712  1.00  0.00      PROT N
ATOM   1079  HN  LYS X  66     -53.241  39.280 -28.253  1.00  0.00      PROT H
ATOM   1080  CA  LYS X  66     -53.674  39.930 -26.313  1.00  0.00      PROT C
ATOM   1081  HA  LYS X  66     -54.533  39.430 -25.890  1.00  0.00      PROT H
ATOM   1082  CB  LYS X  66     -52.423  39.242 -25.777  1.00  0.00      PROT C
ATOM   1083  HB1 LYS X  66     -52.585  38.149 -25.891  1.00  0.00      PROT H
ATOM   1084  HB2 LYS X  66     -51.504  39.486 -26.351  1.00  0.00      PROT H
ATOM   1085  CG  LYS X  66     -52.041  39.485 -24.347  1.00  0.00      PROT C
ATOM   1086  HG1 LYS X  66     -50.962  39.265 -24.194  1.00  0.00      PROT H
ATOM   1087  HG2 LYS X  66     -52.116  40.568 -24.109  1.00  0.00      PROT H
ATOM   1088  CD  LYS X  66     -52.984  38.776 -23.298  1.00  0.00      PROT C
ATOM   1089  HD1 LYS X  66     -54.032  39.097 -23.477  1.00  0.00      PROT H
ATOM   1090  HD2 LYS X  66     -52.854  37.673 -23.333  1.00  0.00      PROT H
ATOM   1091  CE  LYS X  66     -52.790  39.251 -21.858  1.00  0.00      PROT C
ATOM   1092  HE1 LYS X  66     -52.983  40.340 -21.753  1.00  0.00      PROT H
ATOM   1093  HE2 LYS X  66     -53.468  38.668 -21.198  1.00  0.00      PROT H
ATOM   1094  NZ  LYS X  66     -51.446  39.009 -21.355  1.00  0.00      PROT N
ATOM   1095  HZ1 LYS X  66     -51.552  39.004 -20.321  1.00  0.00      PROT H
ATOM   1096  HZ2 LYS X  66     -51.145  38.070 -21.684  1.00  0.00      PROT H
ATOM   1097  HZ3 LYS X  66     -50.819  39.757 -21.715  1.00  0.00      PROT H
ATOM   1098  C   LYS X  66     -53.619  41.352 -25.887  1.00  0.00      PROT C
ATOM   1099  O   LYS X  66     -54.230  41.822 -24.894  1.00  0.00      PROT O
ATOM   1100  N   ASN X  67     -52.984  42.234 -26.733  1.00  0.00      PROT N
ATOM   1101  HN  ASN X  67     -52.624  41.874 -27.590  1.00  0.00      PROT H
ATOM   1102  CA  ASN X  67     -52.947  43.643 -26.457  1.00  0.00      PROT C
ATOM   1103  HA  ASN X  67     -52.600  43.642 -25.434  1.00  0.00      PROT H
ATOM   1104  CB  ASN X  67     -51.836  44.321 -27.334  1.00  0.00      PROT C
ATOM   1105  HB1 ASN X  67     -52.138  44.072 -28.374  1.00  0.00      PROT H
ATOM   1106  HB2 ASN X  67     -51.761  45.416 -27.165  1.00  0.00      PROT H
ATOM   1107  CG  ASN X  67     -50.450  43.831 -26.925  1.00  0.00      PROT C
ATOM   1108  OD1 ASN X  67     -50.174  43.387 -25.815  1.00  0.00      PROT O
ATOM   1109  ND2 ASN X  67     -49.574  43.847 -27.980  1.00  0.00      PROT N
ATOM   1110 HD21 ASN X  67     -48.796  43.225 -27.900  1.00  0.00      PROT H
ATOM   1111 HD22 ASN X  67     -49.730  44.279 -28.868  1.00  0.00      PROT H
ATOM   1112  C   ASN X  67     -54.297  44.436 -26.518  1.00  0.00      PROT C
ATOM   1113  O   ASN X  67     -54.626  45.315 -25.707  1.00  0.00      PROT O
ATOM   1114  N   LEU X  68     -55.127  44.158 -27.576  1.00  0.00      PROT N
ATOM   1115  HN  LEU X  68     -54.779  43.632 -28.348  1.00  0.00      PROT H
ATOM   1116  CA  LEU X  68     -56.429  44.593 -27.619  1.00  0.00      PROT C
ATOM   1117  HA  LEU X  68     -56.347  45.667 -27.534  1.00  0.00      PROT H
ATOM   1118  CB  LEU X  68     -57.058  44.158 -29.001  1.00  0.00      PROT C
ATOM   1119  HB1 LEU X  68     -56.798  43.095 -29.197  1.00  0.00      PROT H
ATOM   1120  HB2 LEU X  68     -58.168  44.161 -29.049  1.00  0.00      PROT H
ATOM   1121  CG  LEU X  68     -56.642  45.086 -30.151  1.00  0.00      PROT C
ATOM   1122  HG  LEU X  68     -55.601  45.454 -30.021  1.00  0.00      PROT H
ATOM   1123  CD1 LEU X  68     -56.796  44.375 -31.439  1.00  0.00      PROT C
ATOM   1124 HD11 LEU X  68     -56.841  45.012 -32.348  1.00  0.00      PROT H
ATOM   1125 HD12 LEU X  68     -55.945  43.679 -31.598  1.00  0.00      PROT H
ATOM   1126 HD13 LEU X  68     -57.674  43.695 -31.417  1.00  0.00      PROT H
ATOM   1127  CD2 LEU X  68     -57.268  46.496 -30.185  1.00  0.00      PROT C
ATOM   1128 HD21 LEU X  68     -56.868  47.209 -29.433  1.00  0.00      PROT H
ATOM   1129 HD22 LEU X  68     -56.988  46.909 -31.178  1.00  0.00      PROT H
ATOM   1130 HD23 LEU X  68     -58.372  46.378 -30.179  1.00  0.00      PROT H
ATOM   1131  C   LEU X  68     -57.219  44.043 -26.464  1.00  0.00      PROT C
ATOM   1132  O   LEU X  68     -58.163  44.772 -25.996  1.00  0.00      PROT O
ATOM   1133  N   CYS X  69     -57.175  42.806 -26.048  1.00  0.00      PROT N
ATOM   1134  HN  CYS X  69     -56.562  42.122 -26.436  1.00  0.00      PROT H
ATOM   1135  CA  CYS X  69     -58.023  42.185 -24.983  1.00  0.00      PROT C
ATOM   1136  HA  CYS X  69     -59.028  42.533 -25.165  1.00  0.00      PROT H
ATOM   1137  CB  CYS X  69     -57.951  40.636 -24.866  1.00  0.00      PROT C
ATOM   1138  HB1 CYS X  69     -56.879  40.362 -24.766  1.00  0.00      PROT H
ATOM   1139  HB2 CYS X  69     -58.555  40.146 -24.073  1.00  0.00      PROT H
ATOM   1140  SG  CYS X  69     -58.577  39.925 -26.432  1.00  0.00      PROT S
ATOM   1141  HG1 CYS X  69     -57.502  40.132 -27.178  1.00  0.00      PROT H
ATOM   1142  C   CYS X  69     -57.615  42.864 -23.647  1.00  0.00      PROT C
ATOM   1143  O   CYS X  69     -58.507  43.317 -22.853  1.00  0.00      PROT O
ATOM   1144  N   GLN X  70     -56.271  43.004 -23.334  1.00  0.00      PROT N
ATOM   1145  HN  GLN X  70     -55.591  42.681 -23.987  1.00  0.00      PROT H
ATOM   1146  CA  GLN X  70     -55.857  43.659 -22.137  1.00  0.00      PROT C
ATOM   1147  HA  GLN X  70     -56.290  43.034 -21.370  1.00  0.00      PROT H
ATOM   1148  CB  GLN X  70     -54.331  43.514 -22.047  1.00  0.00      PROT C
ATOM   1149  HB1 GLN X  70     -54.158  42.418 -22.100  1.00  0.00      PROT H
ATOM   1150  HB2 GLN X  70     -53.907  43.767 -23.042  1.00  0.00      PROT H
ATOM   1151  CG  GLN X  70     -53.440  43.977 -20.833  1.00  0.00      PROT C
ATOM   1152  HG1 GLN X  70     -52.402  43.580 -20.825  1.00  0.00      PROT H
ATOM   1153  HG2 GLN X  70     -53.397  45.086 -20.879  1.00  0.00      PROT H
ATOM   1154  CD  GLN X  70     -54.133  43.400 -19.587  1.00  0.00      PROT C
ATOM   1155  OE1 GLN X  70     -54.303  42.230 -19.534  1.00  0.00      PROT O
ATOM   1156  NE2 GLN X  70     -54.495  44.267 -18.571  1.00  0.00      PROT N
ATOM   1157 HE21 GLN X  70     -54.136  45.200 -18.577  1.00  0.00      PROT H
ATOM   1158 HE22 GLN X  70     -54.852  43.807 -17.758  1.00  0.00      PROT H
ATOM   1159  C   GLN X  70     -56.289  45.135 -21.852  1.00  0.00      PROT C
ATOM   1160  O   GLN X  70     -56.505  45.505 -20.669  1.00  0.00      PROT O
ATOM   1161  N   LEU X  71     -56.310  45.958 -22.934  1.00  0.00      PROT N
ATOM   1162  HN  LEU X  71     -56.117  45.563 -23.829  1.00  0.00      PROT H
ATOM   1163  CA  LEU X  71     -56.974  47.197 -22.979  1.00  0.00      PROT C
ATOM   1164  HA  LEU X  71     -56.703  47.719 -22.073  1.00  0.00      PROT H
ATOM   1165  CB  LEU X  71     -56.536  48.059 -24.136  1.00  0.00      PROT C
ATOM   1166  HB1 LEU X  71     -56.794  47.616 -25.123  1.00  0.00      PROT H
ATOM   1167  HB2 LEU X  71     -57.043  49.047 -24.138  1.00  0.00      PROT H
ATOM   1168  CG  LEU X  71     -55.077  48.395 -24.290  1.00  0.00      PROT C
ATOM   1169  HG  LEU X  71     -54.533  47.483 -24.617  1.00  0.00      PROT H
ATOM   1170  CD1 LEU X  71     -54.813  49.487 -25.355  1.00  0.00      PROT C
ATOM   1171 HD11 LEU X  71     -55.277  50.485 -25.207  1.00  0.00      PROT H
ATOM   1172 HD12 LEU X  71     -53.710  49.568 -25.457  1.00  0.00      PROT H
ATOM   1173 HD13 LEU X  71     -55.182  49.055 -26.310  1.00  0.00      PROT H
ATOM   1174  CD2 LEU X  71     -54.387  48.856 -22.967  1.00  0.00      PROT C
ATOM   1175 HD21 LEU X  71     -53.363  49.219 -23.199  1.00  0.00      PROT H
ATOM   1176 HD22 LEU X  71     -54.824  49.801 -22.578  1.00  0.00      PROT H
ATOM   1177 HD23 LEU X  71     -54.310  48.127 -22.132  1.00  0.00      PROT H
ATOM   1178  C   LEU X  71     -58.468  47.222 -22.976  1.00  0.00      PROT C
ATOM   1179  O   LEU X  71     -59.108  48.171 -22.614  1.00  0.00      PROT O
ATOM   1180  N   GLY X  72     -59.188  46.062 -23.191  1.00  0.00      PROT N
ATOM   1181  HN  GLY X  72     -58.659  45.225 -23.304  1.00  0.00      PROT H
ATOM   1182  CA  GLY X  72     -60.585  45.923 -22.939  1.00  0.00      PROT C
ATOM   1183  HA1 GLY X  72     -60.970  46.861 -22.567  1.00  0.00      PROT H
ATOM   1184  HA2 GLY X  72     -60.567  45.115 -22.223  1.00  0.00      PROT H
ATOM   1185  C   GLY X  72     -61.404  45.475 -24.136  1.00  0.00      PROT C
ATOM   1186  O   GLY X  72     -62.678  45.593 -24.198  1.00  0.00      PROT O
ATOM   1187  N   SER X  73     -60.773  45.034 -25.255  1.00  0.00      PROT N
ATOM   1188  HN  SER X  73     -59.777  45.036 -25.220  1.00  0.00      PROT H
ATOM   1189  CA  SER X  73     -61.441  44.797 -26.629  1.00  0.00      PROT C
ATOM   1190  HA  SER X  73     -62.476  45.106 -26.599  1.00  0.00      PROT H
ATOM   1191  CB  SER X  73     -60.754  45.662 -27.723  1.00  0.00      PROT C
ATOM   1192  HB1 SER X  73     -60.503  46.658 -27.299  1.00  0.00      PROT H
ATOM   1193  HB2 SER X  73     -59.834  45.161 -28.091  1.00  0.00      PROT H
ATOM   1194  OG  SER X  73     -61.637  45.791 -28.839  1.00  0.00      PROT O
ATOM   1195  HG1 SER X  73     -62.126  46.615 -28.780  1.00  0.00      PROT H
ATOM   1196  C   SER X  73     -61.269  43.354 -27.004  1.00  0.00      PROT C
ATOM   1197  O   SER X  73     -61.076  42.488 -26.155  1.00  0.00      PROT O
ATOM   1198  N   CYS X  74     -61.476  43.048 -28.262  1.00  0.00      PROT N
ATOM   1199  HN  CYS X  74     -61.545  43.821 -28.889  1.00  0.00      PROT H
ATOM   1200  CA  CYS X  74     -61.074  41.737 -28.772  1.00  0.00      PROT C
ATOM   1201  HA  CYS X  74     -60.378  41.285 -28.080  1.00  0.00      PROT H
ATOM   1202  CB  CYS X  74     -62.405  40.823 -28.825  1.00  0.00      PROT C
ATOM   1203  HB1 CYS X  74     -62.925  40.996 -27.858  1.00  0.00      PROT H
ATOM   1204  HB2 CYS X  74     -63.056  41.206 -29.640  1.00  0.00      PROT H
ATOM   1205  SG  CYS X  74     -62.086  39.057 -28.876  1.00  0.00      PROT S
ATOM   1206  HG1 CYS X  74     -61.642  39.140 -27.630  1.00  0.00      PROT H
ATOM   1207  C   CYS X  74     -60.509  41.920 -30.216  1.00  0.00      PROT C
ATOM   1208  O   CYS X  74     -60.931  42.845 -30.876  1.00  0.00      PROT O
ATOM   1209  N   LEU X  75     -59.571  41.032 -30.648  1.00  0.00      PROT N
ATOM   1210  HN  LEU X  75     -59.154  40.411 -29.989  1.00  0.00      PROT H
ATOM   1211  CA  LEU X  75     -59.209  40.850 -31.941  1.00  0.00      PROT C
ATOM   1212  HA  LEU X  75     -59.370  41.730 -32.546  1.00  0.00      PROT H
ATOM   1213  CB  LEU X  75     -57.762  40.631 -32.248  1.00  0.00      PROT C
ATOM   1214  HB1 LEU X  75     -57.162  41.510 -31.930  1.00  0.00      PROT H
ATOM   1215  HB2 LEU X  75     -57.399  39.843 -31.554  1.00  0.00      PROT H
ATOM   1216  CG  LEU X  75     -57.171  40.180 -33.647  1.00  0.00      PROT C
ATOM   1217  HG  LEU X  75     -57.454  39.118 -33.809  1.00  0.00      PROT H
ATOM   1218  CD1 LEU X  75     -57.551  41.160 -34.725  1.00  0.00      PROT C
ATOM   1219 HD11 LEU X  75     -58.649  41.318 -34.791  1.00  0.00      PROT H
ATOM   1220 HD12 LEU X  75     -57.195  42.171 -34.433  1.00  0.00      PROT H
ATOM   1221 HD13 LEU X  75     -57.087  40.981 -35.718  1.00  0.00      PROT H
ATOM   1222  CD2 LEU X  75     -55.609  40.120 -33.644  1.00  0.00      PROT C
ATOM   1223 HD21 LEU X  75     -55.213  39.307 -32.998  1.00  0.00      PROT H
ATOM   1224 HD22 LEU X  75     -55.321  39.972 -34.707  1.00  0.00      PROT H
ATOM   1225 HD23 LEU X  75     -55.196  41.104 -33.334  1.00  0.00      PROT H
ATOM   1226  C   LEU X  75     -60.054  39.684 -32.518  1.00  0.00      PROT C
ATOM   1227  O   LEU X  75     -59.828  38.582 -32.016  1.00  0.00      PROT O
ATOM   1228  N   LEU X  76     -60.955  39.916 -33.532  1.00  0.00      PROT N
ATOM   1229  HN  LEU X  76     -61.119  40.778 -34.005  1.00  0.00      PROT H
ATOM   1230  CA  LEU X  76     -61.568  38.830 -34.253  1.00  0.00      PROT C
ATOM   1231  HA  LEU X  76     -61.568  37.966 -33.604  1.00  0.00      PROT H
ATOM   1232  CB  LEU X  76     -62.985  39.318 -34.641  1.00  0.00      PROT C
ATOM   1233  HB1 LEU X  76     -62.981  40.104 -35.426  1.00  0.00      PROT H
ATOM   1234  HB2 LEU X  76     -63.532  38.503 -35.162  1.00  0.00      PROT H
ATOM   1235  CG  LEU X  76     -63.732  40.089 -33.488  1.00  0.00      PROT C
ATOM   1236  HG  LEU X  76     -63.134  40.995 -33.254  1.00  0.00      PROT H
ATOM   1237  CD1 LEU X  76     -65.177  40.409 -34.005  1.00  0.00      PROT C
ATOM   1238 HD11 LEU X  76     -65.858  39.532 -33.956  1.00  0.00      PROT H
ATOM   1239 HD12 LEU X  76     -65.446  41.225 -33.300  1.00  0.00      PROT H
ATOM   1240 HD13 LEU X  76     -65.313  40.766 -35.048  1.00  0.00      PROT H
ATOM   1241  CD2 LEU X  76     -63.728  39.255 -32.198  1.00  0.00      PROT C
ATOM   1242 HD21 LEU X  76     -64.021  39.911 -31.351  1.00  0.00      PROT H
ATOM   1243 HD22 LEU X  76     -64.349  38.354 -32.392  1.00  0.00      PROT H
ATOM   1244 HD23 LEU X  76     -62.769  38.789 -31.886  1.00  0.00      PROT H
ATOM   1245  C   LEU X  76     -60.793  38.343 -35.486  1.00  0.00      PROT C
ATOM   1246  O   LEU X  76     -60.352  39.190 -36.248  1.00  0.00      PROT O
ATOM   1247  N   VAL X  77     -60.549  37.012 -35.535  1.00  0.00      PROT N
ATOM   1248  HN  VAL X  77     -60.624  36.384 -34.765  1.00  0.00      PROT H
ATOM   1249  CA  VAL X  77     -60.238  36.395 -36.865  1.00  0.00      PROT C
ATOM   1250  HA  VAL X  77     -60.057  37.202 -37.559  1.00  0.00      PROT H
ATOM   1251  CB  VAL X  77     -58.919  35.585 -36.735  1.00  0.00      PROT C
ATOM   1252  HB  VAL X  77     -59.142  34.830 -35.951  1.00  0.00      PROT H
ATOM   1253  CG1 VAL X  77     -58.505  34.873 -38.061  1.00  0.00      PROT C
ATOM   1254 HG11 VAL X  77     -58.165  35.484 -38.924  1.00  0.00      PROT H
ATOM   1255 HG12 VAL X  77     -57.548  34.344 -37.865  1.00  0.00      PROT H
ATOM   1256 HG13 VAL X  77     -59.243  34.124 -38.421  1.00  0.00      PROT H
ATOM   1257  CG2 VAL X  77     -57.750  36.521 -36.324  1.00  0.00      PROT C
ATOM   1258 HG21 VAL X  77     -57.522  37.305 -37.077  1.00  0.00      PROT H
ATOM   1259 HG22 VAL X  77     -57.991  37.036 -35.369  1.00  0.00      PROT H
ATOM   1260 HG23 VAL X  77     -56.850  35.872 -36.264  1.00  0.00      PROT H
ATOM   1261  C   VAL X  77     -61.308  35.504 -37.365  1.00  0.00      PROT C
ATOM   1262  O   VAL X  77     -61.767  34.565 -36.744  1.00  0.00      PROT O
ATOM   1263  N   ILE X  78     -61.723  35.816 -38.553  1.00  0.00      PROT N
ATOM   1264  HN  ILE X  78     -61.295  36.652 -38.887  1.00  0.00      PROT H
ATOM   1265  CA  ILE X  78     -62.860  35.268 -39.352  1.00  0.00      PROT C
ATOM   1266  HA  ILE X  78     -63.446  34.596 -38.742  1.00  0.00      PROT H
ATOM   1267  CB  ILE X  78     -63.850  36.394 -39.680  1.00  0.00      PROT C
ATOM   1268  HB  ILE X  78     -63.407  36.990 -40.507  1.00  0.00      PROT H
ATOM   1269  CG2 ILE X  78     -65.150  35.739 -40.160  1.00  0.00      PROT C
ATOM   1270 HG21 ILE X  78     -65.519  35.087 -39.339  1.00  0.00      PROT H
ATOM   1271 HG22 ILE X  78     -66.020  36.396 -40.375  1.00  0.00      PROT H
ATOM   1272 HG23 ILE X  78     -64.969  35.124 -41.067  1.00  0.00      PROT H
ATOM   1273  CG1 ILE X  78     -64.010  37.375 -38.396  1.00  0.00      PROT C
ATOM   1274 HG11 ILE X  78     -64.083  36.734 -37.491  1.00  0.00      PROT H
ATOM   1275 HG12 ILE X  78     -63.125  38.047 -38.388  1.00  0.00      PROT H
ATOM   1276  CD  ILE X  78     -65.235  38.314 -38.498  1.00  0.00      PROT C
ATOM   1277  HD1 ILE X  78     -66.144  37.679 -38.427  1.00  0.00      PROT H
ATOM   1278  HD2 ILE X  78     -65.200  39.035 -37.653  1.00  0.00      PROT H
ATOM   1279  HD3 ILE X  78     -65.315  38.822 -39.483  1.00  0.00      PROT H
ATOM   1280  C   ILE X  78     -62.334  34.499 -40.592  1.00  0.00      PROT C
ATOM   1281  O   ILE X  78     -61.472  35.052 -41.233  1.00  0.00      PROT O
ATOM   1282  N   GLN X  79     -62.760  33.289 -40.893  1.00  0.00      PROT N
ATOM   1283  HN  GLN X  79     -63.438  32.795 -40.355  1.00  0.00      PROT H
ATOM   1284  CA  GLN X  79     -62.217  32.524 -42.003  1.00  0.00      PROT C
ATOM   1285  HA  GLN X  79     -61.176  32.776 -42.144  1.00  0.00      PROT H
ATOM   1286  CB  GLN X  79     -62.075  31.030 -41.828  1.00  0.00      PROT C
ATOM   1287  HB1 GLN X  79     -63.064  30.525 -41.861  1.00  0.00      PROT H
ATOM   1288  HB2 GLN X  79     -61.460  30.605 -42.649  1.00  0.00      PROT H
ATOM   1289  CG  GLN X  79     -61.318  30.839 -40.412  1.00  0.00      PROT C
ATOM   1290  HG1 GLN X  79     -60.414  31.454 -40.610  1.00  0.00      PROT H
ATOM   1291  HG2 GLN X  79     -61.803  31.209 -39.483  1.00  0.00      PROT H
ATOM   1292  CD  GLN X  79     -60.895  29.391 -40.139  1.00  0.00      PROT C
ATOM   1293  OE1 GLN X  79     -60.235  28.637 -40.849  1.00  0.00      PROT O
ATOM   1294  NE2 GLN X  79     -61.425  28.921 -38.974  1.00  0.00      PROT N
ATOM   1295 HE21 GLN X  79     -62.261  29.287 -38.566  1.00  0.00      PROT H
ATOM   1296 HE22 GLN X  79     -61.046  28.048 -38.669  1.00  0.00      PROT H
ATOM   1297  C   GLN X  79     -62.826  32.850 -43.381  1.00  0.00      PROT C
ATOM   1298  O   GLN X  79     -62.293  32.491 -44.468  1.00  0.00      PROT O
ATOM   1299  N   GLY X  80     -63.994  33.481 -43.368  1.00  0.00      PROT N
ATOM   1300  HN  GLY X  80     -64.423  33.633 -42.481  1.00  0.00      PROT H
ATOM   1301  CA  GLY X  80     -64.836  33.775 -44.536  1.00  0.00      PROT C
ATOM   1302  HA1 GLY X  80     -65.728  34.278 -44.192  1.00  0.00      PROT H
ATOM   1303  HA2 GLY X  80     -64.937  32.814 -45.016  1.00  0.00      PROT H
ATOM   1304  C   GLY X  80     -64.256  34.684 -45.584  1.00  0.00      PROT C
ATOM   1305  O   GLY X  80     -63.342  35.475 -45.354  1.00  0.00      PROT O
ATOM   1306  N   GLU X  81     -64.786  34.697 -46.790  1.00  0.00      PROT N
ATOM   1307  HN  GLU X  81     -65.531  34.067 -46.998  1.00  0.00      PROT H
ATOM   1308  CA  GLU X  81     -64.442  35.679 -47.786  1.00  0.00      PROT C
ATOM   1309  HA  GLU X  81     -63.417  35.510 -48.082  1.00  0.00      PROT H
ATOM   1310  CB  GLU X  81     -65.236  35.441 -49.133  1.00  0.00      PROT C
ATOM   1311  HB1 GLU X  81     -66.238  35.175 -48.733  1.00  0.00      PROT H
ATOM   1312  HB2 GLU X  81     -65.328  36.399 -49.687  1.00  0.00      PROT H
ATOM   1313  CG  GLU X  81     -64.705  34.338 -50.014  1.00  0.00      PROT C
ATOM   1314  HG1 GLU X  81     -63.702  34.493 -50.466  1.00  0.00      PROT H
ATOM   1315  HG2 GLU X  81     -64.456  33.441 -49.408  1.00  0.00      PROT H
ATOM   1316  CD  GLU X  81     -65.618  33.908 -51.136  1.00  0.00      PROT C
ATOM   1317  OE1 GLU X  81     -66.302  32.866 -51.060  1.00  0.00      PROT O
ATOM   1318  OE2 GLU X  81     -65.824  34.665 -52.166  1.00  0.00      PROT O
ATOM   1319  C   GLU X  81     -64.679  37.152 -47.259  1.00  0.00      PROT C
ATOM   1320  O   GLU X  81     -65.709  37.391 -46.618  1.00  0.00      PROT O
ATOM   1321  N   TYR X  82     -63.821  38.203 -47.478  1.00  0.00      PROT N
ATOM   1322  HN  TYR X  82     -62.959  38.041 -47.953  1.00  0.00      PROT H
ATOM   1323  CA  TYR X  82     -64.047  39.498 -46.843  1.00  0.00      PROT C
ATOM   1324  HA  TYR X  82     -63.979  39.321 -45.780  1.00  0.00      PROT H
ATOM   1325  CB  TYR X  82     -62.817  40.506 -47.000  1.00  0.00      PROT C
ATOM   1326  HB1 TYR X  82     -62.999  41.448 -46.440  1.00  0.00      PROT H
ATOM   1327  HB2 TYR X  82     -61.939  40.042 -46.501  1.00  0.00      PROT H
ATOM   1328  CG  TYR X  82     -62.523  40.706 -48.368  1.00  0.00      PROT C
ATOM   1329  CD1 TYR X  82     -63.164  41.666 -49.124  1.00  0.00      PROT C
ATOM   1330  HD1 TYR X  82     -63.930  42.208 -48.591  1.00  0.00      PROT H
ATOM   1331  CE1 TYR X  82     -62.638  42.042 -50.330  1.00  0.00      PROT C
ATOM   1332  HE1 TYR X  82     -63.139  42.843 -50.854  1.00  0.00      PROT H
ATOM   1333  CZ  TYR X  82     -61.519  41.451 -50.875  1.00  0.00      PROT C
ATOM   1334  OH  TYR X  82     -60.936  41.847 -52.090  1.00  0.00      PROT O
ATOM   1335  HH  TYR X  82     -60.315  41.212 -52.454  1.00  0.00      PROT H
ATOM   1336  CD2 TYR X  82     -61.323  40.078 -48.914  1.00  0.00      PROT C
ATOM   1337  HD2 TYR X  82     -60.840  39.262 -48.397  1.00  0.00      PROT H
ATOM   1338  CE2 TYR X  82     -60.920  40.429 -50.182  1.00  0.00      PROT C
ATOM   1339  HE2 TYR X  82     -59.931  40.133 -50.498  1.00  0.00      PROT H
ATOM   1340  C   TYR X  82     -65.430  40.175 -47.151  1.00  0.00      PROT C
ATOM   1341  O   TYR X  82     -66.100  40.614 -46.191  1.00  0.00      PROT O
ATOM   1342  N   GLU X  83     -65.792  40.113 -48.462  1.00  0.00      PROT N
ATOM   1343  HN  GLU X  83     -65.153  39.981 -49.215  1.00  0.00      PROT H
ATOM   1344  CA  GLU X  83     -67.211  40.382 -48.838  1.00  0.00      PROT C
ATOM   1345  HA  GLU X  83     -67.403  41.367 -48.440  1.00  0.00      PROT H
ATOM   1346  CB  GLU X  83     -67.312  40.499 -50.433  1.00  0.00      PROT C
ATOM   1347  HB1 GLU X  83     -66.774  41.454 -50.615  1.00  0.00      PROT H
ATOM   1348  HB2 GLU X  83     -66.918  39.560 -50.877  1.00  0.00      PROT H
ATOM   1349  CG  GLU X  83     -68.752  40.716 -50.934  1.00  0.00      PROT C
ATOM   1350  HG1 GLU X  83     -69.393  39.809 -50.915  1.00  0.00      PROT H
ATOM   1351  HG2 GLU X  83     -69.285  41.511 -50.370  1.00  0.00      PROT H
ATOM   1352  CD  GLU X  83     -68.908  40.905 -52.368  1.00  0.00      PROT C
ATOM   1353  OE1 GLU X  83     -67.931  41.018 -53.139  1.00  0.00      PROT O
ATOM   1354  OE2 GLU X  83     -70.067  41.095 -52.748  1.00  0.00      PROT O
ATOM   1355  C   GLU X  83     -68.368  39.626 -48.224  1.00  0.00      PROT C
ATOM   1356  O   GLU X  83     -69.277  40.211 -47.649  1.00  0.00      PROT O
ATOM   1357  N   THR X  84     -68.304  38.234 -48.192  1.00  0.00      PROT N
ATOM   1358  HN  THR X  84     -67.618  37.783 -48.758  1.00  0.00      PROT H
ATOM   1359  CA  THR X  84     -69.305  37.412 -47.495  1.00  0.00      PROT C
ATOM   1360  HA  THR X  84     -70.287  37.560 -47.919  1.00  0.00      PROT H
ATOM   1361  CB  THR X  84     -69.045  35.882 -47.639  1.00  0.00      PROT C
ATOM   1362  HB  THR X  84     -68.005  35.575 -47.397  1.00  0.00      PROT H
ATOM   1363  OG1 THR X  84     -69.358  35.441 -48.949  1.00  0.00      PROT O
ATOM   1364  HG1 THR X  84     -69.018  36.108 -49.550  1.00  0.00      PROT H
ATOM   1365  CG2 THR X  84     -70.034  35.134 -46.800  1.00  0.00      PROT C
ATOM   1366 HG21 THR X  84     -69.932  35.333 -45.712  1.00  0.00      PROT H
ATOM   1367 HG22 THR X  84     -71.046  35.502 -47.074  1.00  0.00      PROT H
ATOM   1368 HG23 THR X  84     -70.032  34.030 -46.924  1.00  0.00      PROT H
ATOM   1369  C   THR X  84     -69.439  37.724 -46.039  1.00  0.00      PROT C
ATOM   1370  O   THR X  84     -70.540  37.887 -45.386  1.00  0.00      PROT O
ATOM   1371  N   VAL X  85     -68.277  37.879 -45.341  1.00  0.00      PROT N
ATOM   1372  HN  VAL X  85     -67.400  37.672 -45.768  1.00  0.00      PROT H
ATOM   1373  CA  VAL X  85     -68.178  38.356 -43.955  1.00  0.00      PROT C
ATOM   1374  HA  VAL X  85     -68.605  37.636 -43.272  1.00  0.00      PROT H
ATOM   1375  CB  VAL X  85     -66.772  38.406 -43.454  1.00  0.00      PROT C
ATOM   1376  HB  VAL X  85     -66.210  38.887 -44.283  1.00  0.00      PROT H
ATOM   1377  CG1 VAL X  85     -66.533  39.188 -42.163  1.00  0.00      PROT C
ATOM   1378 HG11 VAL X  85     -67.158  38.728 -41.368  1.00  0.00      PROT H
ATOM   1379 HG12 VAL X  85     -65.474  39.127 -41.833  1.00  0.00      PROT H
ATOM   1380 HG13 VAL X  85     -66.880  40.214 -42.409  1.00  0.00      PROT H
ATOM   1381  CG2 VAL X  85     -66.186  36.966 -43.335  1.00  0.00      PROT C
ATOM   1382 HG21 VAL X  85     -65.085  36.909 -43.195  1.00  0.00      PROT H
ATOM   1383 HG22 VAL X  85     -66.661  36.358 -42.537  1.00  0.00      PROT H
ATOM   1384 HG23 VAL X  85     -66.337  36.410 -44.285  1.00  0.00      PROT H
ATOM   1385  C   VAL X  85     -68.980  39.536 -43.556  1.00  0.00      PROT C
ATOM   1386  O   VAL X  85     -69.838  39.587 -42.661  1.00  0.00      PROT O
ATOM   1387  N   LEU X  86     -68.737  40.615 -44.331  1.00  0.00      PROT N
ATOM   1388  HN  LEU X  86     -68.057  40.412 -45.031  1.00  0.00      PROT H
ATOM   1389  CA  LEU X  86     -69.313  41.833 -44.170  1.00  0.00      PROT C
ATOM   1390  HA  LEU X  86     -69.329  42.160 -43.141  1.00  0.00      PROT H
ATOM   1391  CB  LEU X  86     -68.661  42.927 -44.968  1.00  0.00      PROT C
ATOM   1392  HB1 LEU X  86     -68.598  42.513 -45.997  1.00  0.00      PROT H
ATOM   1393  HB2 LEU X  86     -69.271  43.831 -45.179  1.00  0.00      PROT H
ATOM   1394  CG  LEU X  86     -67.293  43.380 -44.386  1.00  0.00      PROT C
ATOM   1395  HG  LEU X  86     -66.700  42.467 -44.165  1.00  0.00      PROT H
ATOM   1396  CD1 LEU X  86     -66.667  44.196 -45.508  1.00  0.00      PROT C
ATOM   1397 HD11 LEU X  86     -66.489  43.618 -46.440  1.00  0.00      PROT H
ATOM   1398 HD12 LEU X  86     -67.236  45.125 -45.720  1.00  0.00      PROT H
ATOM   1399 HD13 LEU X  86     -65.625  44.414 -45.190  1.00  0.00      PROT H
ATOM   1400  CD2 LEU X  86     -67.365  44.255 -43.259  1.00  0.00      PROT C
ATOM   1401 HD21 LEU X  86     -68.146  45.046 -43.230  1.00  0.00      PROT H
ATOM   1402 HD22 LEU X  86     -67.539  43.821 -42.251  1.00  0.00      PROT H
ATOM   1403 HD23 LEU X  86     -66.467  44.903 -43.168  1.00  0.00      PROT H
ATOM   1404  C   LEU X  86     -70.829  41.782 -44.445  1.00  0.00      PROT C
ATOM   1405  O   LEU X  86     -71.756  42.275 -43.750  1.00  0.00      PROT O
ATOM   1406  N   ARG X  87     -71.223  41.171 -45.583  1.00  0.00      PROT N
ATOM   1407  HN  ARG X  87     -70.586  40.891 -46.297  1.00  0.00      PROT H
ATOM   1408  CA  ARG X  87     -72.641  40.918 -45.877  1.00  0.00      PROT C
ATOM   1409  HA  ARG X  87     -73.013  41.905 -46.109  1.00  0.00      PROT H
ATOM   1410  CB  ARG X  87     -72.765  40.235 -47.237  1.00  0.00      PROT C
ATOM   1411  HB1 ARG X  87     -71.976  39.454 -47.201  1.00  0.00      PROT H
ATOM   1412  HB2 ARG X  87     -73.765  39.775 -47.388  1.00  0.00      PROT H
ATOM   1413  CG  ARG X  87     -72.436  41.063 -48.533  1.00  0.00      PROT C
ATOM   1414  HG1 ARG X  87     -73.135  41.923 -48.610  1.00  0.00      PROT H
ATOM   1415  HG2 ARG X  87     -71.405  41.460 -48.413  1.00  0.00      PROT H
ATOM   1416  CD  ARG X  87     -72.564  40.144 -49.750  1.00  0.00      PROT C
ATOM   1417  HD1 ARG X  87     -72.010  39.181 -49.751  1.00  0.00      PROT H
ATOM   1418  HD2 ARG X  87     -73.625  39.816 -49.713  1.00  0.00      PROT H
ATOM   1419  NE  ARG X  87     -72.227  40.897 -50.863  1.00  0.00      PROT N
ATOM   1420  HE  ARG X  87     -71.294  40.921 -51.223  1.00  0.00      PROT H
ATOM   1421  CZ  ARG X  87     -73.043  41.626 -51.584  1.00  0.00      PROT C
ATOM   1422  NH1 ARG X  87     -74.326  41.682 -51.444  1.00  0.00      PROT N
ATOM   1423 HH11 ARG X  87     -74.867  42.354 -51.950  1.00  0.00      PROT H
ATOM   1424 HH12 ARG X  87     -74.828  41.129 -50.780  1.00  0.00      PROT H
ATOM   1425  NH2 ARG X  87     -72.527  42.334 -52.559  1.00  0.00      PROT N
ATOM   1426 HH21 ARG X  87     -73.020  43.117 -52.936  1.00  0.00      PROT H
ATOM   1427 HH22 ARG X  87     -71.558  42.266 -52.798  1.00  0.00      PROT H
ATOM   1428  C   ARG X  87     -73.539  40.171 -44.856  1.00  0.00      PROT C
ATOM   1429  O   ARG X  87     -74.643  40.518 -44.567  1.00  0.00      PROT O
ATOM   1430  N   ASP X  88     -73.038  39.062 -44.231  1.00  0.00      PROT N
ATOM   1431  HN  ASP X  88     -72.117  38.775 -44.481  1.00  0.00      PROT H
ATOM   1432  CA  ASP X  88     -73.652  38.433 -43.139  1.00  0.00      PROT C
ATOM   1433  HA  ASP X  88     -74.640  38.141 -43.465  1.00  0.00      PROT H
ATOM   1434  CB  ASP X  88     -72.797  37.114 -42.971  1.00  0.00      PROT C
ATOM   1435  HB1 ASP X  88     -72.840  36.596 -43.953  1.00  0.00      PROT H
ATOM   1436  HB2 ASP X  88     -71.760  37.458 -42.767  1.00  0.00      PROT H
ATOM   1437  CG  ASP X  88     -73.201  36.269 -41.739  1.00  0.00      PROT C
ATOM   1438  OD1 ASP X  88     -74.298  36.295 -41.239  1.00  0.00      PROT O
ATOM   1439  OD2 ASP X  88     -72.331  35.436 -41.371  1.00  0.00      PROT O
ATOM   1440  C   ASP X  88     -73.907  39.258 -41.839  1.00  0.00      PROT C
ATOM   1441  O   ASP X  88     -74.985  39.283 -41.278  1.00  0.00      PROT O
ATOM   1442  N   HSD X  89     -72.893  40.039 -41.382  1.00  0.00      PROT N
ATOM   1443  HN  HSD X  89     -72.017  40.110 -41.852  1.00  0.00      PROT H
ATOM   1444  CA  HSD X  89     -73.011  40.670 -40.064  1.00  0.00      PROT C
ATOM   1445  HA  HSD X  89     -73.749  40.166 -39.458  1.00  0.00      PROT H
ATOM   1446  CB  HSD X  89     -71.610  40.605 -39.382  1.00  0.00      PROT C
ATOM   1447  HB1 HSD X  89     -70.785  41.074 -39.961  1.00  0.00      PROT H
ATOM   1448  HB2 HSD X  89     -71.514  40.976 -38.339  1.00  0.00      PROT H
ATOM   1449  ND1 HSD X  89     -70.097  38.691 -40.003  1.00  0.00      PROT N
ATOM   1450  HD1 HSD X  89     -69.870  38.948 -40.943  1.00  0.00      PROT H
ATOM   1451  CG  HSD X  89     -71.058  39.223 -39.161  1.00  0.00      PROT C
ATOM   1452  CE1 HSD X  89     -69.603  37.590 -39.414  1.00  0.00      PROT C
ATOM   1453  HE1 HSD X  89     -68.797  36.970 -39.805  1.00  0.00      PROT H
ATOM   1454  NE2 HSD X  89     -70.117  37.334 -38.232  1.00  0.00      PROT N
ATOM   1455  CD2 HSD X  89     -71.002  38.390 -38.039  1.00  0.00      PROT C
ATOM   1456  HD2 HSD X  89     -71.597  38.412 -37.134  1.00  0.00      PROT H
ATOM   1457  C   HSD X  89     -73.453  42.114 -40.069  1.00  0.00      PROT C
ATOM   1458  O   HSD X  89     -73.354  42.826 -39.078  1.00  0.00      PROT O
ATOM   1459  N   ILE X  90     -73.977  42.647 -41.232  1.00  0.00      PROT N
ATOM   1460  HN  ILE X  90     -74.086  42.138 -42.082  1.00  0.00      PROT H
ATOM   1461  CA  ILE X  90     -74.366  44.025 -41.430  1.00  0.00      PROT C
ATOM   1462  HA  ILE X  90     -73.476  44.617 -41.278  1.00  0.00      PROT H
ATOM   1463  CB  ILE X  90     -74.791  44.246 -42.874  1.00  0.00      PROT C
ATOM   1464  HB  ILE X  90     -73.853  44.008 -43.421  1.00  0.00      PROT H
ATOM   1465  CG2 ILE X  90     -75.913  43.330 -43.382  1.00  0.00      PROT C
ATOM   1466 HG21 ILE X  90     -76.857  43.528 -42.831  1.00  0.00      PROT H
ATOM   1467 HG22 ILE X  90     -76.157  43.589 -44.434  1.00  0.00      PROT H
ATOM   1468 HG23 ILE X  90     -75.595  42.301 -43.110  1.00  0.00      PROT H
ATOM   1469  CG1 ILE X  90     -75.148  45.709 -43.232  1.00  0.00      PROT C
ATOM   1470 HG11 ILE X  90     -75.335  45.714 -44.327  1.00  0.00      PROT H
ATOM   1471 HG12 ILE X  90     -76.066  46.121 -42.760  1.00  0.00      PROT H
ATOM   1472  CD  ILE X  90     -73.909  46.625 -43.126  1.00  0.00      PROT C
ATOM   1473  HD1 ILE X  90     -72.946  46.290 -43.565  1.00  0.00      PROT H
ATOM   1474  HD2 ILE X  90     -74.209  47.526 -43.704  1.00  0.00      PROT H
ATOM   1475  HD3 ILE X  90     -73.672  46.872 -42.069  1.00  0.00      PROT H
ATOM   1476  C   ILE X  90     -75.368  44.644 -40.474  1.00  0.00      PROT C
ATOM   1477  O   ILE X  90     -75.292  45.734 -39.998  1.00  0.00      PROT O
ATOM   1478  N   GLN X  91     -76.435  43.847 -40.239  1.00  0.00      PROT N
ATOM   1479  HN  GLN X  91     -76.415  42.993 -40.754  1.00  0.00      PROT H
ATOM   1480  CA  GLN X  91     -77.647  44.083 -39.431  1.00  0.00      PROT C
ATOM   1481  HA  GLN X  91     -77.812  45.141 -39.292  1.00  0.00      PROT H
ATOM   1482  CB  GLN X  91     -78.983  43.508 -40.014  1.00  0.00      PROT C
ATOM   1483  HB1 GLN X  91     -79.038  42.399 -40.054  1.00  0.00      PROT H
ATOM   1484  HB2 GLN X  91     -79.703  43.884 -39.256  1.00  0.00      PROT H
ATOM   1485  CG  GLN X  91     -79.498  44.089 -41.380  1.00  0.00      PROT C
ATOM   1486  HG1 GLN X  91     -78.988  43.418 -42.103  1.00  0.00      PROT H
ATOM   1487  HG2 GLN X  91     -80.585  43.868 -41.445  1.00  0.00      PROT H
ATOM   1488  CD  GLN X  91     -79.233  45.559 -41.738  1.00  0.00      PROT C
ATOM   1489  OE1 GLN X  91     -78.641  45.812 -42.766  1.00  0.00      PROT O
ATOM   1490  NE2 GLN X  91     -79.705  46.502 -40.964  1.00  0.00      PROT N
ATOM   1491 HE21 GLN X  91     -80.296  46.300 -40.183  1.00  0.00      PROT H
ATOM   1492 HE22 GLN X  91     -79.457  47.402 -41.322  1.00  0.00      PROT H
ATOM   1493  C   GLN X  91     -77.367  43.484 -38.098  1.00  0.00      PROT C
ATOM   1494  O   GLN X  91     -77.658  44.137 -37.065  1.00  0.00      PROT O
ATOM   1495  N   LYS X  92     -76.697  42.286 -37.969  1.00  0.00      PROT N
ATOM   1496  HN  LYS X  92     -76.543  41.872 -38.863  1.00  0.00      PROT H
ATOM   1497  CA  LYS X  92     -76.240  41.675 -36.728  1.00  0.00      PROT C
ATOM   1498  HA  LYS X  92     -77.188  41.626 -36.212  1.00  0.00      PROT H
ATOM   1499  CB  LYS X  92     -75.522  40.262 -36.856  1.00  0.00      PROT C
ATOM   1500  HB1 LYS X  92     -74.630  40.410 -37.502  1.00  0.00      PROT H
ATOM   1501  HB2 LYS X  92     -75.080  39.889 -35.908  1.00  0.00      PROT H
ATOM   1502  CG  LYS X  92     -76.299  39.113 -37.530  1.00  0.00      PROT C
ATOM   1503  HG1 LYS X  92     -77.144  38.786 -36.886  1.00  0.00      PROT H
ATOM   1504  HG2 LYS X  92     -76.686  39.432 -38.521  1.00  0.00      PROT H
ATOM   1505  CD  LYS X  92     -75.281  37.983 -37.724  1.00  0.00      PROT C
ATOM   1506  HD1 LYS X  92     -74.376  38.305 -38.282  1.00  0.00      PROT H
ATOM   1507  HD2 LYS X  92     -74.835  37.750 -36.734  1.00  0.00      PROT H
ATOM   1508  CE  LYS X  92     -75.848  36.668 -38.420  1.00  0.00      PROT C
ATOM   1509  HE1 LYS X  92     -76.674  36.183 -37.858  1.00  0.00      PROT H
ATOM   1510  HE2 LYS X  92     -76.406  36.969 -39.333  1.00  0.00      PROT H
ATOM   1511  NZ  LYS X  92     -74.816  35.669 -38.600  1.00  0.00      PROT N
ATOM   1512  HZ1 LYS X  92     -75.280  34.744 -38.697  1.00  0.00      PROT H
ATOM   1513  HZ2 LYS X  92     -74.323  35.889 -39.489  1.00  0.00      PROT H
ATOM   1514  HZ3 LYS X  92     -74.202  35.627 -37.762  1.00  0.00      PROT H
ATOM   1515  C   LYS X  92     -75.399  42.698 -35.884  1.00  0.00      PROT C
ATOM   1516  O   LYS X  92     -75.619  42.701 -34.678  1.00  0.00      PROT O
ATOM   1517  N   TRP X  93     -74.396  43.303 -36.347  1.00  0.00      PROT N
ATOM   1518  HN  TRP X  93     -74.193  43.192 -37.317  1.00  0.00      PROT H
ATOM   1519  CA  TRP X  93     -73.495  44.160 -35.604  1.00  0.00      PROT C
ATOM   1520  HA  TRP X  93     -73.659  44.036 -34.544  1.00  0.00      PROT H
ATOM   1521  CB  TRP X  93     -71.942  43.920 -35.934  1.00  0.00      PROT C
ATOM   1522  HB1 TRP X  93     -71.830  43.904 -37.039  1.00  0.00      PROT H
ATOM   1523  HB2 TRP X  93     -71.261  44.734 -35.605  1.00  0.00      PROT H
ATOM   1524  CG  TRP X  93     -71.430  42.567 -35.452  1.00  0.00      PROT C
ATOM   1525  CD1 TRP X  93     -72.020  41.602 -34.698  1.00  0.00      PROT C
ATOM   1526  HD1 TRP X  93     -72.877  41.730 -34.053  1.00  0.00      PROT H
ATOM   1527  NE1 TRP X  93     -71.287  40.402 -34.845  1.00  0.00      PROT N
ATOM   1528  HE1 TRP X  93     -71.647  39.495 -34.868  1.00  0.00      PROT H
ATOM   1529  CE2 TRP X  93     -70.194  40.638 -35.502  1.00  0.00      PROT C
ATOM   1530  CD2 TRP X  93     -70.210  41.981 -35.864  1.00  0.00      PROT C
ATOM   1531  CE3 TRP X  93     -69.100  42.539 -36.484  1.00  0.00      PROT C
ATOM   1532  HE3 TRP X  93     -69.043  43.600 -36.681  1.00  0.00      PROT H
ATOM   1533  CZ3 TRP X  93     -68.159  41.619 -36.997  1.00  0.00      PROT C
ATOM   1534  HZ3 TRP X  93     -67.391  41.935 -37.687  1.00  0.00      PROT H
ATOM   1535  CZ2 TRP X  93     -69.141  39.755 -35.972  1.00  0.00      PROT C
ATOM   1536  HZ2 TRP X  93     -69.072  38.702 -35.744  1.00  0.00      PROT H
ATOM   1537  CH2 TRP X  93     -68.158  40.308 -36.757  1.00  0.00      PROT C
ATOM   1538  HH2 TRP X  93     -67.383  39.676 -37.166  1.00  0.00      PROT H
ATOM   1539  C   TRP X  93     -73.887  45.623 -35.873  1.00  0.00      PROT C
ATOM   1540  O   TRP X  93     -73.523  46.486 -35.097  1.00  0.00      PROT O
ATOM   1541  N   SER X  94     -74.774  45.874 -36.857  1.00  0.00      PROT N
ATOM   1542  HN  SER X  94     -75.086  45.084 -37.379  1.00  0.00      PROT H
ATOM   1543  CA  SER X  94     -75.340  47.168 -37.209  1.00  0.00      PROT C
ATOM   1544  HA  SER X  94     -76.021  46.834 -37.978  1.00  0.00      PROT H
ATOM   1545  CB  SER X  94     -76.279  47.841 -36.179  1.00  0.00      PROT C
ATOM   1546  HB1 SER X  94     -75.689  47.838 -35.238  1.00  0.00      PROT H
ATOM   1547  HB2 SER X  94     -76.733  48.832 -36.397  1.00  0.00      PROT H
ATOM   1548  OG  SER X  94     -77.480  47.048 -36.068  1.00  0.00      PROT O
ATOM   1549  HG1 SER X  94     -77.343  46.304 -35.476  1.00  0.00      PROT H
ATOM   1550  C   SER X  94     -74.355  48.188 -37.738  1.00  0.00      PROT C
ATOM   1551  O   SER X  94     -74.372  49.334 -37.311  1.00  0.00      PROT O
ATOM   1552  N   ILE X  95     -73.418  47.744 -38.695  1.00  0.00      PROT N
ATOM   1553  HN  ILE X  95     -73.559  46.811 -39.014  1.00  0.00      PROT H
ATOM   1554  CA  ILE X  95     -72.311  48.429 -39.189  1.00  0.00      PROT C
ATOM   1555  HA  ILE X  95     -71.738  48.877 -38.390  1.00  0.00      PROT H
ATOM   1556  CB  ILE X  95     -71.376  47.498 -39.897  1.00  0.00      PROT C
ATOM   1557  HB  ILE X  95     -71.840  47.176 -40.854  1.00  0.00      PROT H
ATOM   1558  CG2 ILE X  95     -70.045  48.267 -40.178  1.00  0.00      PROT C
ATOM   1559 HG21 ILE X  95     -69.643  48.707 -39.239  1.00  0.00      PROT H
ATOM   1560 HG22 ILE X  95     -69.394  47.445 -40.546  1.00  0.00      PROT H
ATOM   1561 HG23 ILE X  95     -70.204  48.954 -41.036  1.00  0.00      PROT H
ATOM   1562  CG1 ILE X  95     -71.083  46.219 -38.944  1.00  0.00      PROT C
ATOM   1563 HG11 ILE X  95     -72.040  45.670 -38.809  1.00  0.00      PROT H
ATOM   1564 HG12 ILE X  95     -70.602  45.424 -39.552  1.00  0.00      PROT H
ATOM   1565  CD  ILE X  95     -70.338  46.537 -37.648  1.00  0.00      PROT C
ATOM   1566  HD1 ILE X  95     -69.371  47.078 -37.724  1.00  0.00      PROT H
ATOM   1567  HD2 ILE X  95     -71.074  47.157 -37.092  1.00  0.00      PROT H
ATOM   1568  HD3 ILE X  95     -69.999  45.620 -37.120  1.00  0.00      PROT H
ATOM   1569  C   ILE X  95     -72.597  49.591 -40.103  1.00  0.00      PROT C
ATOM   1570  O   ILE X  95     -73.445  49.453 -41.026  1.00  0.00      PROT O
ATOM   1571  N   THR X  96     -72.027  50.777 -39.803  1.00  0.00      PROT N
ATOM   1572  HN  THR X  96     -71.601  50.948 -38.918  1.00  0.00      PROT H
ATOM   1573  CA  THR X  96     -72.261  52.025 -40.535  1.00  0.00      PROT C
ATOM   1574  HA  THR X  96     -72.764  51.806 -41.465  1.00  0.00      PROT H
ATOM   1575  CB  THR X  96     -73.049  53.141 -39.746  1.00  0.00      PROT C
ATOM   1576  HB  THR X  96     -72.993  54.116 -40.276  1.00  0.00      PROT H
ATOM   1577  OG1 THR X  96     -72.534  53.321 -38.459  1.00  0.00      PROT O
ATOM   1578  HG1 THR X  96     -73.234  53.744 -37.957  1.00  0.00      PROT H
ATOM   1579  CG2 THR X  96     -74.518  52.713 -39.705  1.00  0.00      PROT C
ATOM   1580 HG21 THR X  96     -74.639  51.842 -39.026  1.00  0.00      PROT H
ATOM   1581 HG22 THR X  96     -75.218  53.523 -39.407  1.00  0.00      PROT H
ATOM   1582 HG23 THR X  96     -74.723  52.375 -40.743  1.00  0.00      PROT H
ATOM   1583  C   THR X  96     -70.917  52.646 -40.947  1.00  0.00      PROT C
ATOM   1584  O   THR X  96     -70.872  53.666 -41.558  1.00  0.00      PROT O
ATOM   1585  N   GLN X  97     -69.835  51.912 -40.567  1.00  0.00      PROT N
ATOM   1586  HN  GLN X  97     -69.969  51.131 -39.962  1.00  0.00      PROT H
ATOM   1587  CA  GLN X  97     -68.575  52.298 -41.126  1.00  0.00      PROT C
ATOM   1588  HA  GLN X  97     -68.747  52.593 -42.151  1.00  0.00      PROT H
ATOM   1589  CB  GLN X  97     -67.984  53.543 -40.336  1.00  0.00      PROT C
ATOM   1590  HB1 GLN X  97     -68.679  54.401 -40.455  1.00  0.00      PROT H
ATOM   1591  HB2 GLN X  97     -68.093  53.332 -39.250  1.00  0.00      PROT H
ATOM   1592  CG  GLN X  97     -66.498  53.833 -40.716  1.00  0.00      PROT C
ATOM   1593  HG1 GLN X  97     -65.740  53.064 -40.452  1.00  0.00      PROT H
ATOM   1594  HG2 GLN X  97     -66.424  54.106 -41.791  1.00  0.00      PROT H
ATOM   1595  CD  GLN X  97     -66.020  55.176 -40.153  1.00  0.00      PROT C
ATOM   1596  OE1 GLN X  97     -65.488  56.055 -40.815  1.00  0.00      PROT O
ATOM   1597  NE2 GLN X  97     -66.091  55.367 -38.812  1.00  0.00      PROT N
ATOM   1598 HE21 GLN X  97     -66.551  54.714 -38.211  1.00  0.00      PROT H
ATOM   1599 HE22 GLN X  97     -65.628  56.165 -38.426  1.00  0.00      PROT H
ATOM   1600  C   GLN X  97     -67.682  51.091 -41.211  1.00  0.00      PROT C
ATOM   1601  O   GLN X  97     -67.654  50.186 -40.335  1.00  0.00      PROT O
ATOM   1602  N   VAL X  98     -66.892  51.019 -42.288  1.00  0.00      PROT N
ATOM   1603  HN  VAL X  98     -66.809  51.759 -42.951  1.00  0.00      PROT H
ATOM   1604  CA  VAL X  98     -65.726  50.107 -42.364  1.00  0.00      PROT C
ATOM   1605  HA  VAL X  98     -65.613  49.544 -41.449  1.00  0.00      PROT H
ATOM   1606  CB  VAL X  98     -65.883  49.057 -43.565  1.00  0.00      PROT C
ATOM   1607  HB  VAL X  98     -66.188  49.706 -44.414  1.00  0.00      PROT H
ATOM   1608  CG1 VAL X  98     -64.681  48.226 -43.845  1.00  0.00      PROT C
ATOM   1609 HG11 VAL X  98     -64.374  47.641 -42.952  1.00  0.00      PROT H
ATOM   1610 HG12 VAL X  98     -64.893  47.470 -44.631  1.00  0.00      PROT H
ATOM   1611 HG13 VAL X  98     -63.827  48.845 -44.196  1.00  0.00      PROT H
ATOM   1612  CG2 VAL X  98     -67.011  48.121 -43.082  1.00  0.00      PROT C
ATOM   1613 HG21 VAL X  98     -67.345  47.661 -44.037  1.00  0.00      PROT H
ATOM   1614 HG22 VAL X  98     -66.614  47.351 -42.387  1.00  0.00      PROT H
ATOM   1615 HG23 VAL X  98     -67.897  48.679 -42.708  1.00  0.00      PROT H
ATOM   1616  C   VAL X  98     -64.441  50.976 -42.535  1.00  0.00      PROT C
ATOM   1617  O   VAL X  98     -64.388  52.030 -43.191  1.00  0.00      PROT O
ATOM   1618  N   THR X  99     -63.331  50.599 -41.818  1.00  0.00      PROT N
ATOM   1619  HN  THR X  99     -63.389  49.809 -41.212  1.00  0.00      PROT H
ATOM   1620  CA  THR X  99     -62.004  51.172 -41.890  1.00  0.00      PROT C
ATOM   1621  HA  THR X  99     -62.040  51.886 -42.700  1.00  0.00      PROT H
ATOM   1622  CB  THR X  99     -61.524  51.961 -40.682  1.00  0.00      PROT C
ATOM   1623  HB  THR X  99     -60.471  52.315 -40.693  1.00  0.00      PROT H
ATOM   1624  OG1 THR X  99     -61.796  51.268 -39.439  1.00  0.00      PROT O
ATOM   1625  HG1 THR X  99     -62.170  50.489 -39.856  1.00  0.00      PROT H
ATOM   1626  CG2 THR X  99     -62.344  53.311 -40.694  1.00  0.00      PROT C
ATOM   1627 HG21 THR X  99     -63.389  53.101 -40.381  1.00  0.00      PROT H
ATOM   1628 HG22 THR X  99     -61.941  54.051 -39.971  1.00  0.00      PROT H
ATOM   1629 HG23 THR X  99     -62.287  53.752 -41.712  1.00  0.00      PROT H
ATOM   1630  C   THR X  99     -60.960  50.144 -42.170  1.00  0.00      PROT C
ATOM   1631  O   THR X  99     -60.893  49.141 -41.405  1.00  0.00      PROT O
ATOM   1632  N   LEU X 100     -60.149  50.415 -43.144  1.00  0.00      PROT N
ATOM   1633  HN  LEU X 100     -60.321  51.281 -43.607  1.00  0.00      PROT H
ATOM   1634  CA  LEU X 100     -59.063  49.651 -43.568  1.00  0.00      PROT C
ATOM   1635  HA  LEU X 100     -58.808  48.924 -42.811  1.00  0.00      PROT H
ATOM   1636  CB  LEU X 100     -59.409  48.756 -44.793  1.00  0.00      PROT C
ATOM   1637  HB1 LEU X 100     -58.701  47.900 -44.800  1.00  0.00      PROT H
ATOM   1638  HB2 LEU X 100     -60.394  48.266 -44.638  1.00  0.00      PROT H
ATOM   1639  CG  LEU X 100     -59.573  49.551 -46.130  1.00  0.00      PROT C
ATOM   1640  HG  LEU X 100     -58.840  50.383 -46.059  1.00  0.00      PROT H
ATOM   1641  CD1 LEU X 100     -59.380  48.755 -47.460  1.00  0.00      PROT C
ATOM   1642 HD11 LEU X 100     -59.960  47.807 -47.425  1.00  0.00      PROT H
ATOM   1643 HD12 LEU X 100     -59.823  49.325 -48.304  1.00  0.00      PROT H
ATOM   1644 HD13 LEU X 100     -58.355  48.428 -47.736  1.00  0.00      PROT H
ATOM   1645  CD2 LEU X 100     -60.852  50.324 -46.187  1.00  0.00      PROT C
ATOM   1646 HD21 LEU X 100     -61.650  49.551 -46.193  1.00  0.00      PROT H
ATOM   1647 HD22 LEU X 100     -61.021  50.984 -45.309  1.00  0.00      PROT H
ATOM   1648 HD23 LEU X 100     -60.903  51.003 -47.065  1.00  0.00      PROT H
ATOM   1649  C   LEU X 100     -57.806  50.528 -43.686  1.00  0.00      PROT C
ATOM   1650  O   LEU X 100     -57.928  51.716 -44.037  1.00  0.00      PROT O
ATOM   1651  N   ASP X 101     -56.701  49.971 -43.390  1.00  0.00      PROT N
ATOM   1652  HN  ASP X 101     -56.733  48.979 -43.288  1.00  0.00      PROT H
ATOM   1653  CA  ASP X 101     -55.329  50.568 -43.243  1.00  0.00      PROT C
ATOM   1654  HA  ASP X 101     -55.486  51.373 -42.541  1.00  0.00      PROT H
ATOM   1655  CB  ASP X 101     -54.257  49.564 -42.668  1.00  0.00      PROT C
ATOM   1656  HB1 ASP X 101     -53.330  50.162 -42.535  1.00  0.00      PROT H
ATOM   1657  HB2 ASP X 101     -54.636  49.218 -41.683  1.00  0.00      PROT H
ATOM   1658  CG  ASP X 101     -53.916  48.380 -43.554  1.00  0.00      PROT C
ATOM   1659  OD1 ASP X 101     -54.612  48.133 -44.497  1.00  0.00      PROT O
ATOM   1660  OD2 ASP X 101     -52.833  47.763 -43.293  1.00  0.00      PROT O
ATOM   1661  C   ASP X 101     -54.918  51.288 -44.561  1.00  0.00      PROT C
ATOM   1662  O   ASP X 101     -55.439  50.900 -45.629  1.00  0.00      PROT O
ATOM   1663  N   ALA X 102     -54.059  52.306 -44.526  1.00  0.00      PROT N
ATOM   1664  HN  ALA X 102     -53.700  52.599 -43.643  1.00  0.00      PROT H
ATOM   1665  CA  ALA X 102     -53.458  52.826 -45.794  1.00  0.00      PROT C
ATOM   1666  HA  ALA X 102     -54.274  52.899 -46.497  1.00  0.00      PROT H
ATOM   1667  CB  ALA X 102     -52.974  54.221 -45.489  1.00  0.00      PROT C
ATOM   1668  HB1 ALA X 102     -52.599  54.733 -46.401  1.00  0.00      PROT H
ATOM   1669  HB2 ALA X 102     -53.785  54.791 -44.988  1.00  0.00      PROT H
ATOM   1670  HB3 ALA X 102     -52.158  54.262 -44.736  1.00  0.00      PROT H
ATOM   1671  C   ALA X 102     -52.292  51.944 -46.416  1.00  0.00      PROT C
ATOM   1672  O   ALA X 102     -51.114  52.070 -46.100  1.00  0.00      PROT O
ATOM   1673  N   GLU X 103     -52.709  51.204 -47.432  1.00  0.00      PROT N
ATOM   1674  HN  GLU X 103     -53.653  51.309 -47.736  1.00  0.00      PROT H
ATOM   1675  CA  GLU X 103     -51.817  50.379 -48.236  1.00  0.00      PROT C
ATOM   1676  HA  GLU X 103     -50.785  50.503 -47.942  1.00  0.00      PROT H
ATOM   1677  CB  GLU X 103     -52.281  48.916 -47.904  1.00  0.00      PROT C
ATOM   1678  HB1 GLU X 103     -53.349  48.806 -48.190  1.00  0.00      PROT H
ATOM   1679  HB2 GLU X 103     -51.632  48.310 -48.572  1.00  0.00      PROT H
ATOM   1680  CG  GLU X 103     -52.056  48.492 -46.411  1.00  0.00      PROT C
ATOM   1681  HG1 GLU X 103     -52.595  49.202 -45.749  1.00  0.00      PROT H
ATOM   1682  HG2 GLU X 103     -52.476  47.484 -46.211  1.00  0.00      PROT H
ATOM   1683  CD  GLU X 103     -50.654  48.456 -46.006  1.00  0.00      PROT C
ATOM   1684  OE1 GLU X 103     -49.717  48.223 -46.750  1.00  0.00      PROT O
ATOM   1685  OE2 GLU X 103     -50.445  48.737 -44.662  1.00  0.00      PROT O
ATOM   1686  HE2 GLU X 103     -51.267  48.604 -44.185  1.00  0.00      PROT H
ATOM   1687  C   GLU X 103     -52.067  50.679 -49.742  1.00  0.00      PROT C
ATOM   1688  O   GLU X 103     -53.208  50.633 -50.243  1.00  0.00      PROT O
ATOM   1689  N   MET X 104     -51.006  51.086 -50.393  1.00  0.00      PROT N
ATOM   1690  HN  MET X 104     -50.122  51.141 -49.934  1.00  0.00      PROT H
ATOM   1691  CA  MET X 104     -50.977  51.579 -51.735  1.00  0.00      PROT C
ATOM   1692  HA  MET X 104     -51.955  51.949 -52.007  1.00  0.00      PROT H
ATOM   1693  CB  MET X 104     -49.981  52.837 -51.693  1.00  0.00      PROT C
ATOM   1694  HB1 MET X 104     -50.190  53.517 -52.546  1.00  0.00      PROT H
ATOM   1695  HB2 MET X 104     -50.159  53.367 -50.733  1.00  0.00      PROT H
ATOM   1696  CG  MET X 104     -48.501  52.508 -51.596  1.00  0.00      PROT C
ATOM   1697  HG1 MET X 104     -48.534  51.909 -50.661  1.00  0.00      PROT H
ATOM   1698  HG2 MET X 104     -48.211  51.836 -52.433  1.00  0.00      PROT H
ATOM   1699  SD  MET X 104     -47.320  53.888 -51.557  1.00  0.00      PROT S
ATOM   1700  CE  MET X 104     -45.791  52.875 -51.689  1.00  0.00      PROT C
ATOM   1701  HE1 MET X 104     -45.900  51.798 -51.439  1.00  0.00      PROT H
ATOM   1702  HE2 MET X 104     -45.293  52.931 -52.680  1.00  0.00      PROT H
ATOM   1703  HE3 MET X 104     -45.040  53.359 -51.028  1.00  0.00      PROT H
ATOM   1704  C   MET X 104     -50.571  50.588 -52.851  1.00  0.00      PROT C
ATOM   1705  O   MET X 104     -50.540  50.937 -54.024  1.00  0.00      PROT O
ATOM   1706  N   GLU X 105     -50.347  49.337 -52.408  1.00  0.00      PROT N
ATOM   1707  HN  GLU X 105     -50.435  49.218 -51.422  1.00  0.00      PROT H
ATOM   1708  CA  GLU X 105     -50.043  48.177 -53.223  1.00  0.00      PROT C
ATOM   1709  HA  GLU X 105     -49.173  48.502 -53.774  1.00  0.00      PROT H
ATOM   1710  CB  GLU X 105     -49.622  46.895 -52.442  1.00  0.00      PROT C
ATOM   1711  HB1 GLU X 105     -50.199  46.879 -51.492  1.00  0.00      PROT H
ATOM   1712  HB2 GLU X 105     -49.827  45.993 -53.057  1.00  0.00      PROT H
ATOM   1713  CG  GLU X 105     -48.034  46.973 -52.025  1.00  0.00      PROT C
ATOM   1714  HG1 GLU X 105     -47.351  46.827 -52.888  1.00  0.00      PROT H
ATOM   1715  HG2 GLU X 105     -47.812  47.981 -51.612  1.00  0.00      PROT H
ATOM   1716  CD  GLU X 105     -47.689  45.997 -50.897  1.00  0.00      PROT C
ATOM   1717  OE1 GLU X 105     -47.627  44.817 -51.222  1.00  0.00      PROT O
ATOM   1718  OE2 GLU X 105     -47.699  46.448 -49.748  1.00  0.00      PROT O
ATOM   1719  C   GLU X 105     -51.119  47.860 -54.225  1.00  0.00      PROT C
ATOM   1720  O   GLU X 105     -52.313  47.969 -53.879  1.00  0.00      PROT O
ATOM   1721  N   PRO X 106     -50.821  47.478 -55.449  1.00  0.00      PROT N
ATOM   1722  CD  PRO X 106     -49.511  47.621 -56.093  1.00  0.00      PROT C
ATOM   1723  HD1 PRO X 106     -48.943  46.692 -55.876  1.00  0.00      PROT H
ATOM   1724  HD2 PRO X 106     -48.935  48.553 -55.905  1.00  0.00      PROT H
ATOM   1725  CA  PRO X 106     -51.815  47.101 -56.447  1.00  0.00      PROT C
ATOM   1726  HA  PRO X 106     -52.344  48.004 -56.715  1.00  0.00      PROT H
ATOM   1727  CB  PRO X 106     -51.038  46.642 -57.640  1.00  0.00      PROT C
ATOM   1728  HB1 PRO X 106     -51.507  46.642 -58.647  1.00  0.00      PROT H
ATOM   1729  HB2 PRO X 106     -50.879  45.562 -57.429  1.00  0.00      PROT H
ATOM   1730  CG  PRO X 106     -49.734  47.436 -57.552  1.00  0.00      PROT C
ATOM   1731  HG1 PRO X 106     -49.878  48.356 -58.158  1.00  0.00      PROT H
ATOM   1732  HG2 PRO X 106     -48.877  46.987 -58.098  1.00  0.00      PROT H
ATOM   1733  C   PRO X 106     -52.926  46.172 -56.030  1.00  0.00      PROT C
ATOM   1734  O   PRO X 106     -54.015  46.519 -56.372  1.00  0.00      PROT O
ATOM   1735  N   PHE X 107     -52.695  44.977 -55.382  1.00  0.00      PROT N
ATOM   1736  HN  PHE X 107     -51.786  44.646 -55.144  1.00  0.00      PROT H
ATOM   1737  CA  PHE X 107     -53.803  44.122 -55.071  1.00  0.00      PROT C
ATOM   1738  HA  PHE X 107     -54.472  44.004 -55.911  1.00  0.00      PROT H
ATOM   1739  CB  PHE X 107     -53.195  42.686 -54.766  1.00  0.00      PROT C
ATOM   1740  HB1 PHE X 107     -53.047  42.179 -55.744  1.00  0.00      PROT H
ATOM   1741  HB2 PHE X 107     -52.170  42.724 -54.337  1.00  0.00      PROT H
ATOM   1742  CG  PHE X 107     -54.147  41.797 -53.918  1.00  0.00      PROT C
ATOM   1743  CD1 PHE X 107     -53.932  41.621 -52.555  1.00  0.00      PROT C
ATOM   1744  HD1 PHE X 107     -53.072  42.102 -52.113  1.00  0.00      PROT H
ATOM   1745  CE1 PHE X 107     -54.900  41.057 -51.750  1.00  0.00      PROT C
ATOM   1746  HE1 PHE X 107     -54.800  41.044 -50.674  1.00  0.00      PROT H
ATOM   1747  CZ  PHE X 107     -56.035  40.536 -52.374  1.00  0.00      PROT C
ATOM   1748  HZ  PHE X 107     -56.868  40.139 -51.813  1.00  0.00      PROT H
ATOM   1749  CD2 PHE X 107     -55.279  41.231 -54.528  1.00  0.00      PROT C
ATOM   1750  HD2 PHE X 107     -55.493  41.304 -55.584  1.00  0.00      PROT H
ATOM   1751  CE2 PHE X 107     -56.207  40.544 -53.729  1.00  0.00      PROT C
ATOM   1752  HE2 PHE X 107     -57.145  40.165 -54.108  1.00  0.00      PROT H
ATOM   1753  C   PHE X 107     -54.641  44.644 -53.938  1.00  0.00      PROT C
ATOM   1754  O   PHE X 107     -55.897  44.490 -53.910  1.00  0.00      PROT O
ATOM   1755  N   TYR X 108     -54.053  45.519 -53.090  1.00  0.00      PROT N
ATOM   1756  HN  TYR X 108     -53.117  45.802 -53.280  1.00  0.00      PROT H
ATOM   1757  CA  TYR X 108     -54.642  46.158 -51.908  1.00  0.00      PROT C
ATOM   1758  HA  TYR X 108     -55.251  45.457 -51.357  1.00  0.00      PROT H
ATOM   1759  CB  TYR X 108     -53.492  46.639 -50.956  1.00  0.00      PROT C
ATOM   1760  HB1 TYR X 108     -52.769  47.367 -51.383  1.00  0.00      PROT H
ATOM   1761  HB2 TYR X 108     -53.888  47.170 -50.064  1.00  0.00      PROT H
ATOM   1762  CG  TYR X 108     -52.752  45.439 -50.386  1.00  0.00      PROT C
ATOM   1763  CD1 TYR X 108     -52.821  45.207 -48.987  1.00  0.00      PROT C
ATOM   1764  HD1 TYR X 108     -53.434  45.881 -48.406  1.00  0.00      PROT H
ATOM   1765  CE1 TYR X 108     -52.009  44.387 -48.237  1.00  0.00      PROT C
ATOM   1766  HE1 TYR X 108     -52.087  44.274 -47.166  1.00  0.00      PROT H
ATOM   1767  CZ  TYR X 108     -51.154  43.536 -48.945  1.00  0.00      PROT C
ATOM   1768  OH  TYR X 108     -50.366  42.579 -48.212  1.00  0.00      PROT O
ATOM   1769  HH  TYR X 108     -49.849  42.054 -48.828  1.00  0.00      PROT H
ATOM   1770  CD2 TYR X 108     -51.809  44.589 -51.104  1.00  0.00      PROT C
ATOM   1771  HD2 TYR X 108     -51.672  44.676 -52.172  1.00  0.00      PROT H
ATOM   1772  CE2 TYR X 108     -51.036  43.631 -50.367  1.00  0.00      PROT C
ATOM   1773  HE2 TYR X 108     -50.318  42.924 -50.756  1.00  0.00      PROT H
ATOM   1774  C   TYR X 108     -55.483  47.280 -52.289  1.00  0.00      PROT C
ATOM   1775  O   TYR X 108     -56.489  47.494 -51.683  1.00  0.00      PROT O
ATOM   1776  N   LYS X 109     -55.083  47.957 -53.387  1.00  0.00      PROT N
ATOM   1777  HN  LYS X 109     -54.157  47.751 -53.693  1.00  0.00      PROT H
ATOM   1778  CA  LYS X 109     -55.979  48.887 -54.051  1.00  0.00      PROT C
ATOM   1779  HA  LYS X 109     -56.344  49.656 -53.387  1.00  0.00      PROT H
ATOM   1780  CB  LYS X 109     -55.283  49.590 -55.190  1.00  0.00      PROT C
ATOM   1781  HB1 LYS X 109     -54.699  48.798 -55.707  1.00  0.00      PROT H
ATOM   1782  HB2 LYS X 109     -56.015  50.105 -55.848  1.00  0.00      PROT H
ATOM   1783  CG  LYS X 109     -54.217  50.563 -54.786  1.00  0.00      PROT C
ATOM   1784  HG1 LYS X 109     -53.228  50.106 -54.566  1.00  0.00      PROT H
ATOM   1785  HG2 LYS X 109     -53.940  51.266 -55.600  1.00  0.00      PROT H
ATOM   1786  CD  LYS X 109     -54.522  51.592 -53.713  1.00  0.00      PROT C
ATOM   1787  HD1 LYS X 109     -54.701  51.154 -52.708  1.00  0.00      PROT H
ATOM   1788  HD2 LYS X 109     -53.691  52.329 -53.684  1.00  0.00      PROT H
ATOM   1789  CE  LYS X 109     -55.754  52.468 -54.034  1.00  0.00      PROT C
ATOM   1790  HE1 LYS X 109     -55.679  52.889 -55.060  1.00  0.00      PROT H
ATOM   1791  HE2 LYS X 109     -56.689  51.873 -54.113  1.00  0.00      PROT H
ATOM   1792  NZ  LYS X 109     -56.004  53.443 -52.939  1.00  0.00      PROT N
ATOM   1793  HZ1 LYS X 109     -56.890  53.958 -53.116  1.00  0.00      PROT H
ATOM   1794  HZ2 LYS X 109     -56.097  53.054 -51.978  1.00  0.00      PROT H
ATOM   1795  HZ3 LYS X 109     -55.323  54.229 -52.916  1.00  0.00      PROT H
ATOM   1796  C   LYS X 109     -57.245  48.294 -54.685  1.00  0.00      PROT C
ATOM   1797  O   LYS X 109     -58.375  48.685 -54.524  1.00  0.00      PROT O
ATOM   1798  N   GLU X 110     -57.101  47.248 -55.466  1.00  0.00      PROT N
ATOM   1799  HN  GLU X 110     -56.212  46.797 -55.494  1.00  0.00      PROT H
ATOM   1800  CA  GLU X 110     -58.317  46.530 -55.943  1.00  0.00      PROT C
ATOM   1801  HA  GLU X 110     -58.962  47.190 -56.505  1.00  0.00      PROT H
ATOM   1802  CB  GLU X 110     -57.814  45.431 -56.899  1.00  0.00      PROT C
ATOM   1803  HB1 GLU X 110     -56.823  45.089 -56.531  1.00  0.00      PROT H
ATOM   1804  HB2 GLU X 110     -58.567  44.616 -56.944  1.00  0.00      PROT H
ATOM   1805  CG  GLU X 110     -57.703  45.896 -58.311  1.00  0.00      PROT C
ATOM   1806  HG1 GLU X 110     -58.719  45.744 -58.734  1.00  0.00      PROT H
ATOM   1807  HG2 GLU X 110     -57.462  46.981 -58.337  1.00  0.00      PROT H
ATOM   1808  CD  GLU X 110     -56.877  45.047 -59.232  1.00  0.00      PROT C
ATOM   1809  OE1 GLU X 110     -57.326  43.870 -59.486  1.00  0.00      PROT O
ATOM   1810  OE2 GLU X 110     -55.826  45.513 -59.736  1.00  0.00      PROT O
ATOM   1811  C   GLU X 110     -59.114  45.917 -54.817  1.00  0.00      PROT C
ATOM   1812  O   GLU X 110     -60.337  45.924 -54.874  1.00  0.00      PROT O
ATOM   1813  N   MET X 111     -58.488  45.428 -53.661  1.00  0.00      PROT N
ATOM   1814  HN  MET X 111     -57.545  45.108 -53.714  1.00  0.00      PROT H
ATOM   1815  CA  MET X 111     -59.255  45.006 -52.427  1.00  0.00      PROT C
ATOM   1816  HA  MET X 111     -59.997  44.326 -52.819  1.00  0.00      PROT H
ATOM   1817  CB  MET X 111     -58.272  44.306 -51.503  1.00  0.00      PROT C
ATOM   1818  HB1 MET X 111     -57.689  43.571 -52.098  1.00  0.00      PROT H
ATOM   1819  HB2 MET X 111     -57.437  45.012 -51.307  1.00  0.00      PROT H
ATOM   1820  CG  MET X 111     -58.781  43.917 -50.116  1.00  0.00      PROT C
ATOM   1821  HG1 MET X 111     -59.786  43.446 -50.162  1.00  0.00      PROT H
ATOM   1822  HG2 MET X 111     -58.148  43.160 -49.605  1.00  0.00      PROT H
ATOM   1823  SD  MET X 111     -58.953  45.214 -48.814  1.00  0.00      PROT S
ATOM   1824  CE  MET X 111     -59.542  43.925 -47.634  1.00  0.00      PROT C
ATOM   1825  HE1 MET X 111     -58.799  43.109 -47.510  1.00  0.00      PROT H
ATOM   1826  HE2 MET X 111     -59.867  44.311 -46.644  1.00  0.00      PROT H
ATOM   1827  HE3 MET X 111     -60.467  43.518 -48.096  1.00  0.00      PROT H
ATOM   1828  C   MET X 111     -60.023  46.150 -51.834  1.00  0.00      PROT C
ATOM   1829  O   MET X 111     -61.213  46.045 -51.510  1.00  0.00      PROT O
ATOM   1830  N   GLU X 112     -59.442  47.387 -51.783  1.00  0.00      PROT N
ATOM   1831  HN  GLU X 112     -58.504  47.495 -52.103  1.00  0.00      PROT H
ATOM   1832  CA  GLU X 112     -60.108  48.577 -51.205  1.00  0.00      PROT C
ATOM   1833  HA  GLU X 112     -60.615  48.342 -50.281  1.00  0.00      PROT H
ATOM   1834  CB  GLU X 112     -59.030  49.658 -50.879  1.00  0.00      PROT C
ATOM   1835  HB1 GLU X 112     -58.377  49.205 -50.103  1.00  0.00      PROT H
ATOM   1836  HB2 GLU X 112     -58.339  49.818 -51.733  1.00  0.00      PROT H
ATOM   1837  CG  GLU X 112     -59.561  51.064 -50.366  1.00  0.00      PROT C
ATOM   1838  HG1 GLU X 112     -60.432  51.486 -50.911  1.00  0.00      PROT H
ATOM   1839  HG2 GLU X 112     -59.856  50.871 -49.312  1.00  0.00      PROT H
ATOM   1840  CD  GLU X 112     -58.413  52.009 -50.161  1.00  0.00      PROT C
ATOM   1841  OE1 GLU X 112     -57.220  51.715 -50.478  1.00  0.00      PROT O
ATOM   1842  OE2 GLU X 112     -58.594  53.108 -49.691  1.00  0.00      PROT O
ATOM   1843  C   GLU X 112     -61.230  49.039 -52.077  1.00  0.00      PROT C
ATOM   1844  O   GLU X 112     -62.296  49.418 -51.604  1.00  0.00      PROT O
ATOM   1845  N   ALA X 113     -60.994  48.968 -53.395  1.00  0.00      PROT N
ATOM   1846  HN  ALA X 113     -60.050  48.905 -53.710  1.00  0.00      PROT H
ATOM   1847  CA  ALA X 113     -62.047  49.290 -54.464  1.00  0.00      PROT C
ATOM   1848  HA  ALA X 113     -62.460  50.250 -54.192  1.00  0.00      PROT H
ATOM   1849  CB  ALA X 113     -61.325  49.094 -55.814  1.00  0.00      PROT C
ATOM   1850  HB1 ALA X 113     -61.220  48.011 -56.040  1.00  0.00      PROT H
ATOM   1851  HB2 ALA X 113     -62.017  49.434 -56.614  1.00  0.00      PROT H
ATOM   1852  HB3 ALA X 113     -60.366  49.654 -55.796  1.00  0.00      PROT H
ATOM   1853  C   ALA X 113     -63.279  48.380 -54.348  1.00  0.00      PROT C
ATOM   1854  O   ALA X 113     -64.385  48.822 -54.554  1.00  0.00      PROT O
ATOM   1855  N   ASN X 114     -63.077  47.012 -53.996  1.00  0.00      PROT N
ATOM   1856  HN  ASN X 114     -62.106  46.791 -54.035  1.00  0.00      PROT H
ATOM   1857  CA  ASN X 114     -64.177  46.038 -53.834  1.00  0.00      PROT C
ATOM   1858  HA  ASN X 114     -65.020  46.149 -54.499  1.00  0.00      PROT H
ATOM   1859  CB  ASN X 114     -63.579  44.526 -53.808  1.00  0.00      PROT C
ATOM   1860  HB1 ASN X 114     -62.716  44.469 -53.111  1.00  0.00      PROT H
ATOM   1861  HB2 ASN X 114     -64.439  43.842 -53.639  1.00  0.00      PROT H
ATOM   1862  CG  ASN X 114     -63.214  44.111 -55.184  1.00  0.00      PROT C
ATOM   1863  OD1 ASN X 114     -63.609  44.618 -56.200  1.00  0.00      PROT O
ATOM   1864  ND2 ASN X 114     -62.293  43.048 -55.263  1.00  0.00      PROT N
ATOM   1865 HD21 ASN X 114     -61.807  42.821 -54.419  1.00  0.00      PROT H
ATOM   1866 HD22 ASN X 114     -62.119  42.548 -56.111  1.00  0.00      PROT H
ATOM   1867  C   ASN X 114     -64.780  46.308 -52.399  1.00  0.00      PROT C
ATOM   1868  O   ASN X 114     -65.998  46.095 -52.158  1.00  0.00      PROT O
ATOM   1869  N   ILE X 115     -64.111  46.845 -51.431  1.00  0.00      PROT N
ATOM   1870  HN  ILE X 115     -63.141  47.018 -51.587  1.00  0.00      PROT H
ATOM   1871  CA  ILE X 115     -64.684  47.222 -50.146  1.00  0.00      PROT C
ATOM   1872  HA  ILE X 115     -65.383  46.529 -49.701  1.00  0.00      PROT H
ATOM   1873  CB  ILE X 115     -63.596  47.514 -49.047  1.00  0.00      PROT C
ATOM   1874  HB  ILE X 115     -62.876  48.175 -49.576  1.00  0.00      PROT H
ATOM   1875  CG2 ILE X 115     -64.169  48.144 -47.739  1.00  0.00      PROT C
ATOM   1876 HG21 ILE X 115     -65.092  47.612 -47.423  1.00  0.00      PROT H
ATOM   1877 HG22 ILE X 115     -63.571  48.103 -46.803  1.00  0.00      PROT H
ATOM   1878 HG23 ILE X 115     -64.356  49.225 -47.911  1.00  0.00      PROT H
ATOM   1879  CG1 ILE X 115     -62.791  46.244 -48.560  1.00  0.00      PROT C
ATOM   1880 HG11 ILE X 115     -62.255  45.749 -49.398  1.00  0.00      PROT H
ATOM   1881 HG12 ILE X 115     -62.006  46.547 -47.835  1.00  0.00      PROT H
ATOM   1882  CD  ILE X 115     -63.705  45.237 -47.894  1.00  0.00      PROT C
ATOM   1883  HD1 ILE X 115     -63.952  45.374 -46.819  1.00  0.00      PROT H
ATOM   1884  HD2 ILE X 115     -64.558  44.946 -48.544  1.00  0.00      PROT H
ATOM   1885  HD3 ILE X 115     -63.054  44.338 -47.857  1.00  0.00      PROT H
ATOM   1886  C   ILE X 115     -65.513  48.535 -50.293  1.00  0.00      PROT C
ATOM   1887  O   ILE X 115     -66.637  48.651 -49.704  1.00  0.00      PROT O
ATOM   1888  N   GLN X 116     -64.995  49.552 -50.983  1.00  0.00      PROT N
ATOM   1889  HN  GLN X 116     -64.102  49.462 -51.418  1.00  0.00      PROT H
ATOM   1890  CA  GLN X 116     -65.820  50.687 -51.444  1.00  0.00      PROT C
ATOM   1891  HA  GLN X 116     -66.063  51.141 -50.494  1.00  0.00      PROT H
ATOM   1892  CB  GLN X 116     -64.936  51.681 -52.297  1.00  0.00      PROT C
ATOM   1893  HB1 GLN X 116     -64.653  51.060 -53.174  1.00  0.00      PROT H
ATOM   1894  HB2 GLN X 116     -65.550  52.536 -52.652  1.00  0.00      PROT H
ATOM   1895  CG  GLN X 116     -63.826  52.344 -51.442  1.00  0.00      PROT C
ATOM   1896  HG1 GLN X 116     -64.351  52.947 -50.671  1.00  0.00      PROT H
ATOM   1897  HG2 GLN X 116     -63.198  51.632 -50.865  1.00  0.00      PROT H
ATOM   1898  CD  GLN X 116     -62.943  53.114 -52.359  1.00  0.00      PROT C
ATOM   1899  OE1 GLN X 116     -61.863  52.575 -52.656  1.00  0.00      PROT O
ATOM   1900  NE2 GLN X 116     -63.215  54.369 -52.770  1.00  0.00      PROT N
ATOM   1901 HE21 GLN X 116     -64.064  54.755 -52.410  1.00  0.00      PROT H
ATOM   1902 HE22 GLN X 116     -62.632  54.909 -53.377  1.00  0.00      PROT H
ATOM   1903  C   GLN X 116     -67.149  50.397 -52.190  1.00  0.00      PROT C
ATOM   1904  O   GLN X 116     -68.070  51.022 -51.837  1.00  0.00      PROT O
ATOM   1905  N   CYS X 117     -67.200  49.376 -53.052  1.00  0.00      PROT N
ATOM   1906  HN  CYS X 117     -66.351  48.951 -53.357  1.00  0.00      PROT H
ATOM   1907  CA  CYS X 117     -68.340  48.805 -53.686  1.00  0.00      PROT C
ATOM   1908  HA  CYS X 117     -68.724  49.695 -54.161  1.00  0.00      PROT H
ATOM   1909  CB  CYS X 117     -67.983  47.923 -54.874  1.00  0.00      PROT C
ATOM   1910  HB1 CYS X 117     -67.748  48.628 -55.700  1.00  0.00      PROT H
ATOM   1911  HB2 CYS X 117     -67.069  47.324 -54.672  1.00  0.00      PROT H
ATOM   1912  SG  CYS X 117     -69.202  46.763 -55.545  1.00  0.00      PROT S
ATOM   1913  HG1 CYS X 117     -70.054  47.593 -56.129  1.00  0.00      PROT H
ATOM   1914  C   CYS X 117     -69.402  48.256 -52.820  1.00  0.00      PROT C
ATOM   1915  O   CYS X 117     -70.540  48.566 -52.986  1.00  0.00      PROT O
ATOM   1916  N   LEU X 118     -69.031  47.589 -51.765  1.00  0.00      PROT N
ATOM   1917  HN  LEU X 118     -68.105  47.368 -51.471  1.00  0.00      PROT H
ATOM   1918  CA  LEU X 118     -70.043  47.031 -50.890  1.00  0.00      PROT C
ATOM   1919  HA  LEU X 118     -70.901  46.591 -51.378  1.00  0.00      PROT H
ATOM   1920  CB  LEU X 118     -69.324  45.942 -50.153  1.00  0.00      PROT C
ATOM   1921  HB1 LEU X 118     -68.925  45.252 -50.927  1.00  0.00      PROT H
ATOM   1922  HB2 LEU X 118     -68.412  46.283 -49.618  1.00  0.00      PROT H
ATOM   1923  CG  LEU X 118     -70.072  45.177 -49.118  1.00  0.00      PROT C
ATOM   1924  HG  LEU X 118     -70.453  45.876 -48.343  1.00  0.00      PROT H
ATOM   1925  CD1 LEU X 118     -71.269  44.410 -49.747  1.00  0.00      PROT C
ATOM   1926 HD11 LEU X 118     -70.821  43.806 -50.565  1.00  0.00      PROT H
ATOM   1927 HD12 LEU X 118     -71.755  43.900 -48.889  1.00  0.00      PROT H
ATOM   1928 HD13 LEU X 118     -71.941  45.141 -50.246  1.00  0.00      PROT H
ATOM   1929  CD2 LEU X 118     -69.135  44.170 -48.368  1.00  0.00      PROT C
ATOM   1930 HD21 LEU X 118     -69.677  43.583 -47.597  1.00  0.00      PROT H
ATOM   1931 HD22 LEU X 118     -68.672  43.361 -48.972  1.00  0.00      PROT H
ATOM   1932 HD23 LEU X 118     -68.319  44.655 -47.789  1.00  0.00      PROT H
ATOM   1933  C   LEU X 118     -70.593  48.081 -49.842  1.00  0.00      PROT C
ATOM   1934  O   LEU X 118     -71.718  47.947 -49.385  1.00  0.00      PROT O
ATOM   1935  N   GLY X 119     -69.849  49.190 -49.646  1.00  0.00      PROT N
ATOM   1936  HN  GLY X 119     -68.996  49.386 -50.124  1.00  0.00      PROT H
ATOM   1937  CA  GLY X 119     -70.232  50.382 -48.872  1.00  0.00      PROT C
ATOM   1938  HA1 GLY X 119     -69.418  51.087 -48.797  1.00  0.00      PROT H
ATOM   1939  HA2 GLY X 119     -70.429  49.939 -47.907  1.00  0.00      PROT H
ATOM   1940  C   GLY X 119     -71.387  51.015 -49.451  1.00  0.00      PROT C
ATOM   1941  O   GLY X 119     -72.390  51.470 -48.887  1.00  0.00      PROT O
ATOM   1942  N   ALA X 120     -71.306  51.106 -50.814  1.00  0.00      PROT N
ATOM   1943  HN  ALA X 120     -70.432  50.897 -51.245  1.00  0.00      PROT H
ATOM   1944  CA  ALA X 120     -72.346  51.655 -51.601  1.00  0.00      PROT C
ATOM   1945  HA  ALA X 120     -72.421  52.678 -51.261  1.00  0.00      PROT H
ATOM   1946  CB  ALA X 120     -71.848  51.746 -53.030  1.00  0.00      PROT C
ATOM   1947  HB1 ALA X 120     -70.829  52.180 -53.114  1.00  0.00      PROT H
ATOM   1948  HB2 ALA X 120     -71.745  50.759 -53.529  1.00  0.00      PROT H
ATOM   1949  HB3 ALA X 120     -72.636  52.258 -53.622  1.00  0.00      PROT H
ATOM   1950  C   ALA X 120     -73.661  50.882 -51.498  1.00  0.00      PROT C
ATOM   1951  O   ALA X 120     -74.705  51.444 -51.420  1.00  0.00      PROT O
ATOM   1952  N   GLU X 121     -73.496  49.537 -51.618  1.00  0.00      PROT N
ATOM   1953  HN  GLU X 121     -72.608  49.201 -51.923  1.00  0.00      PROT H
ATOM   1954  CA  GLU X 121     -74.532  48.510 -51.553  1.00  0.00      PROT C
ATOM   1955  HA  GLU X 121     -75.239  48.710 -52.344  1.00  0.00      PROT H
ATOM   1956  CB  GLU X 121     -74.068  47.032 -52.025  1.00  0.00      PROT C
ATOM   1957  HB1 GLU X 121     -73.698  47.120 -53.069  1.00  0.00      PROT H
ATOM   1958  HB2 GLU X 121     -73.183  46.703 -51.439  1.00  0.00      PROT H
ATOM   1959  CG  GLU X 121     -75.191  45.993 -51.938  1.00  0.00      PROT C
ATOM   1960  HG1 GLU X 121     -75.457  45.828 -50.872  1.00  0.00      PROT H
ATOM   1961  HG2 GLU X 121     -76.192  46.281 -52.324  1.00  0.00      PROT H
ATOM   1962  CD  GLU X 121     -74.927  44.704 -52.699  1.00  0.00      PROT C
ATOM   1963  OE1 GLU X 121     -75.654  43.777 -52.501  1.00  0.00      PROT O
ATOM   1964  OE2 GLU X 121     -73.859  44.617 -53.478  1.00  0.00      PROT O
ATOM   1965  C   GLU X 121     -75.243  48.390 -50.235  1.00  0.00      PROT C
ATOM   1966  O   GLU X 121     -76.479  48.395 -50.123  1.00  0.00      PROT O
ATOM   1967  N   LEU X 122     -74.493  48.342 -49.129  1.00  0.00      PROT N
ATOM   1968  HN  LEU X 122     -73.502  48.252 -49.198  1.00  0.00      PROT H
ATOM   1969  CA  LEU X 122     -75.011  48.079 -47.819  1.00  0.00      PROT C
ATOM   1970  HA  LEU X 122     -75.955  47.556 -47.786  1.00  0.00      PROT H
ATOM   1971  CB  LEU X 122     -74.025  47.099 -47.063  1.00  0.00      PROT C
ATOM   1972  HB1 LEU X 122     -73.004  47.534 -47.124  1.00  0.00      PROT H
ATOM   1973  HB2 LEU X 122     -74.299  47.071 -45.986  1.00  0.00      PROT H
ATOM   1974  CG  LEU X 122     -74.142  45.624 -47.506  1.00  0.00      PROT C
ATOM   1975  HG  LEU X 122     -73.811  45.785 -48.555  1.00  0.00      PROT H
ATOM   1976  CD1 LEU X 122     -73.129  44.696 -46.831  1.00  0.00      PROT C
ATOM   1977 HD11 LEU X 122     -73.326  43.626 -47.056  1.00  0.00      PROT H
ATOM   1978 HD12 LEU X 122     -72.074  44.970 -47.045  1.00  0.00      PROT H
ATOM   1979 HD13 LEU X 122     -73.309  44.706 -45.735  1.00  0.00      PROT H
ATOM   1980  CD2 LEU X 122     -75.539  45.019 -47.390  1.00  0.00      PROT C
ATOM   1981 HD21 LEU X 122     -75.786  44.923 -46.311  1.00  0.00      PROT H
ATOM   1982 HD22 LEU X 122     -76.417  45.485 -47.886  1.00  0.00      PROT H
ATOM   1983 HD23 LEU X 122     -75.524  43.996 -47.823  1.00  0.00      PROT H
ATOM   1984  C   LEU X 122     -75.041  49.213 -46.956  1.00  0.00      PROT C
ATOM   1985  O   LEU X 122     -75.494  49.162 -45.825  1.00  0.00      PROT O
ATOM   1986  N   GLY X 123     -74.622  50.411 -47.377  1.00  0.00      PROT N
ATOM   1987  HN  GLY X 123     -74.201  50.522 -48.273  1.00  0.00      PROT H
ATOM   1988  CA  GLY X 123     -74.739  51.714 -46.629  1.00  0.00      PROT C
ATOM   1989  HA1 GLY X 123     -75.747  51.787 -46.251  1.00  0.00      PROT H
ATOM   1990  HA2 GLY X 123     -74.577  52.538 -47.308  1.00  0.00      PROT H
ATOM   1991  C   GLY X 123     -73.841  51.818 -45.467  1.00  0.00      PROT C
ATOM   1992  O   GLY X 123     -74.239  52.010 -44.344  1.00  0.00      PROT O
ATOM   1993  N   PHE X 124     -72.530  51.445 -45.641  1.00  0.00      PROT N
ATOM   1994  HN  PHE X 124     -72.150  51.252 -46.542  1.00  0.00      PROT H
ATOM   1995  CA  PHE X 124     -71.573  51.769 -44.680  1.00  0.00      PROT C
ATOM   1996  HA  PHE X 124     -71.995  52.462 -43.967  1.00  0.00      PROT H
ATOM   1997  CB  PHE X 124     -70.970  50.527 -43.910  1.00  0.00      PROT C
ATOM   1998  HB1 PHE X 124     -70.245  50.869 -43.141  1.00  0.00      PROT H
ATOM   1999  HB2 PHE X 124     -71.691  49.888 -43.357  1.00  0.00      PROT H
ATOM   2000  CG  PHE X 124     -70.272  49.533 -44.815  1.00  0.00      PROT C
ATOM   2001  CD1 PHE X 124     -68.911  49.766 -45.329  1.00  0.00      PROT C
ATOM   2002  HD1 PHE X 124     -68.391  50.652 -44.993  1.00  0.00      PROT H
ATOM   2003  CE1 PHE X 124     -68.382  48.860 -46.264  1.00  0.00      PROT C
ATOM   2004  HE1 PHE X 124     -67.410  49.007 -46.711  1.00  0.00      PROT H
ATOM   2005  CZ  PHE X 124     -69.116  47.650 -46.535  1.00  0.00      PROT C
ATOM   2006  HZ  PHE X 124     -68.727  46.969 -47.278  1.00  0.00      PROT H
ATOM   2007  CD2 PHE X 124     -70.899  48.334 -45.158  1.00  0.00      PROT C
ATOM   2008  HD2 PHE X 124     -71.869  48.110 -44.739  1.00  0.00      PROT H
ATOM   2009  CE2 PHE X 124     -70.292  47.323 -45.924  1.00  0.00      PROT C
ATOM   2010  HE2 PHE X 124     -70.783  46.373 -46.073  1.00  0.00      PROT H
ATOM   2011  C   PHE X 124     -70.421  52.637 -45.289  1.00  0.00      PROT C
ATOM   2012  O   PHE X 124     -69.975  52.536 -46.419  1.00  0.00      PROT O
ATOM   2013  N   GLU X 125     -69.880  53.505 -44.459  1.00  0.00      PROT N
ATOM   2014  HN  GLU X 125     -70.287  53.766 -43.587  1.00  0.00      PROT H
ATOM   2015  CA  GLU X 125     -68.750  54.370 -44.867  1.00  0.00      PROT C
ATOM   2016  HA  GLU X 125     -69.031  54.720 -45.850  1.00  0.00      PROT H
ATOM   2017  CB  GLU X 125     -68.531  55.588 -43.852  1.00  0.00      PROT C
ATOM   2018  HB1 GLU X 125     -68.592  55.098 -42.857  1.00  0.00      PROT H
ATOM   2019  HB2 GLU X 125     -67.641  56.215 -44.074  1.00  0.00      PROT H
ATOM   2020  CG  GLU X 125     -69.714  56.633 -43.812  1.00  0.00      PROT C
ATOM   2021  HG1 GLU X 125     -70.615  56.057 -43.509  1.00  0.00      PROT H
ATOM   2022  HG2 GLU X 125     -69.470  57.486 -43.144  1.00  0.00      PROT H
ATOM   2023  CD  GLU X 125     -70.089  57.296 -45.215  1.00  0.00      PROT C
ATOM   2024  OE1 GLU X 125     -71.247  57.111 -45.653  1.00  0.00      PROT O
ATOM   2025  OE2 GLU X 125     -69.193  57.868 -45.900  1.00  0.00      PROT O
ATOM   2026  C   GLU X 125     -67.428  53.630 -45.003  1.00  0.00      PROT C
ATOM   2027  O   GLU X 125     -67.191  52.684 -44.292  1.00  0.00      PROT O
ATOM   2028  N   VAL X 126     -66.618  54.039 -45.926  1.00  0.00      PROT N
ATOM   2029  HN  VAL X 126     -66.839  54.877 -46.418  1.00  0.00      PROT H
ATOM   2030  CA  VAL X 126     -65.288  53.514 -46.117  1.00  0.00      PROT C
ATOM   2031  HA  VAL X 126     -65.100  52.774 -45.353  1.00  0.00      PROT H
ATOM   2032  CB  VAL X 126     -65.017  52.780 -47.424  1.00  0.00      PROT C
ATOM   2033  HB  VAL X 126     -64.999  53.560 -48.215  1.00  0.00      PROT H
ATOM   2034  CG1 VAL X 126     -63.688  52.127 -47.349  1.00  0.00      PROT C
ATOM   2035 HG11 VAL X 126     -63.413  51.659 -48.319  1.00  0.00      PROT H
ATOM   2036 HG12 VAL X 126     -62.861  52.830 -47.114  1.00  0.00      PROT H
ATOM   2037 HG13 VAL X 126     -63.646  51.495 -46.436  1.00  0.00      PROT H
ATOM   2038  CG2 VAL X 126     -66.206  51.847 -47.729  1.00  0.00      PROT C
ATOM   2039 HG21 VAL X 126     -66.428  51.261 -46.811  1.00  0.00      PROT H
ATOM   2040 HG22 VAL X 126     -67.104  52.467 -47.938  1.00  0.00      PROT H
ATOM   2041 HG23 VAL X 126     -65.974  51.009 -48.420  1.00  0.00      PROT H
ATOM   2042  C   VAL X 126     -64.359  54.695 -45.959  1.00  0.00      PROT C
ATOM   2043  O   VAL X 126     -64.258  55.691 -46.773  1.00  0.00      PROT O
ATOM   2044  N   LEU X 127     -63.516  54.605 -44.950  1.00  0.00      PROT N
ATOM   2045  HN  LEU X 127     -63.648  53.890 -44.268  1.00  0.00      PROT H
ATOM   2046  CA  LEU X 127     -62.375  55.503 -44.671  1.00  0.00      PROT C
ATOM   2047  HA  LEU X 127     -62.257  56.184 -45.500  1.00  0.00      PROT H
ATOM   2048  CB  LEU X 127     -62.793  56.286 -43.323  1.00  0.00      PROT C
ATOM   2049  HB1 LEU X 127     -63.772  56.789 -43.475  1.00  0.00      PROT H
ATOM   2050  HB2 LEU X 127     -62.954  55.499 -42.556  1.00  0.00      PROT H
ATOM   2051  CG  LEU X 127     -61.871  57.241 -42.597  1.00  0.00      PROT C
ATOM   2052  HG  LEU X 127     -60.903  57.338 -43.134  1.00  0.00      PROT H
ATOM   2053  CD1 LEU X 127     -62.494  58.643 -42.324  1.00  0.00      PROT C
ATOM   2054 HD11 LEU X 127     -63.384  58.566 -41.663  1.00  0.00      PROT H
ATOM   2055 HD12 LEU X 127     -61.711  59.360 -41.997  1.00  0.00      PROT H
ATOM   2056 HD13 LEU X 127     -62.808  59.041 -43.313  1.00  0.00      PROT H
ATOM   2057  CD2 LEU X 127     -61.556  56.716 -41.203  1.00  0.00      PROT C
ATOM   2058 HD21 LEU X 127     -61.210  57.565 -40.576  1.00  0.00      PROT H
ATOM   2059 HD22 LEU X 127     -62.458  56.322 -40.688  1.00  0.00      PROT H
ATOM   2060 HD23 LEU X 127     -60.845  55.865 -41.267  1.00  0.00      PROT H
ATOM   2061  C   LEU X 127     -61.032  54.813 -44.442  1.00  0.00      PROT C
ATOM   2062  O   LEU X 127     -60.864  53.799 -43.750  1.00  0.00      PROT O
ATOM   2063  N   SER X 128     -59.978  55.334 -45.212  1.00  0.00      PROT N
ATOM   2064  HN  SER X 128     -60.194  56.001 -45.921  1.00  0.00      PROT H
ATOM   2065  CA  SER X 128     -58.657  54.861 -45.054  1.00  0.00      PROT C
ATOM   2066  HA  SER X 128     -58.601  54.338 -44.111  1.00  0.00      PROT H
ATOM   2067  CB  SER X 128     -58.236  53.918 -46.254  1.00  0.00      PROT C
ATOM   2068  HB1 SER X 128     -58.885  53.024 -46.374  1.00  0.00      PROT H
ATOM   2069  HB2 SER X 128     -58.374  54.487 -47.198  1.00  0.00      PROT H
ATOM   2070  OG  SER X 128     -56.950  53.361 -46.213  1.00  0.00      PROT O
ATOM   2071  HG1 SER X 128     -57.071  52.694 -45.534  1.00  0.00      PROT H
ATOM   2072  C   SER X 128     -57.833  56.050 -45.267  1.00  0.00      PROT C
ATOM   2073  O   SER X 128     -57.970  56.853 -46.177  1.00  0.00      PROT O
ATOM   2074  N   LEU X 129     -56.900  56.210 -44.333  1.00  0.00      PROT N
ATOM   2075  HN  LEU X 129     -56.754  55.453 -43.701  1.00  0.00      PROT H
ATOM   2076  CA  LEU X 129     -56.239  57.471 -44.045  1.00  0.00      PROT C
ATOM   2077  HA  LEU X 129     -56.490  58.202 -44.799  1.00  0.00      PROT H
ATOM   2078  CB  LEU X 129     -56.631  58.148 -42.731  1.00  0.00      PROT C
ATOM   2079  HB1 LEU X 129     -56.243  57.685 -41.798  1.00  0.00      PROT H
ATOM   2080  HB2 LEU X 129     -56.088  59.117 -42.766  1.00  0.00      PROT H
ATOM   2081  CG  LEU X 129     -58.021  58.620 -42.595  1.00  0.00      PROT C
ATOM   2082  HG  LEU X 129     -58.500  57.642 -42.375  1.00  0.00      PROT H
ATOM   2083  CD1 LEU X 129     -58.121  59.391 -41.311  1.00  0.00      PROT C
ATOM   2084 HD11 LEU X 129     -57.594  60.369 -41.276  1.00  0.00      PROT H
ATOM   2085 HD12 LEU X 129     -59.167  59.720 -41.136  1.00  0.00      PROT H
ATOM   2086 HD13 LEU X 129     -57.788  58.703 -40.505  1.00  0.00      PROT H
ATOM   2087  CD2 LEU X 129     -58.783  59.432 -43.664  1.00  0.00      PROT C
ATOM   2088 HD21 LEU X 129     -58.947  58.841 -44.590  1.00  0.00      PROT H
ATOM   2089 HD22 LEU X 129     -59.737  59.859 -43.289  1.00  0.00      PROT H
ATOM   2090 HD23 LEU X 129     -58.043  60.229 -43.894  1.00  0.00      PROT H
ATOM   2091  C   LEU X 129     -54.711  57.286 -43.968  1.00  0.00      PROT C
ATOM   2092  O   LEU X 129     -54.192  56.495 -43.254  1.00  0.00      PROT O
ATOM   2093  N   GLY X 130     -53.942  58.121 -44.748  1.00  0.00      PROT N
ATOM   2094  HN  GLY X 130     -54.297  58.931 -45.209  1.00  0.00      PROT H
ATOM   2095  CA  GLY X 130     -52.514  57.964 -44.968  1.00  0.00      PROT C
ATOM   2096  HA1 GLY X 130     -52.411  58.089 -46.036  1.00  0.00      PROT H
ATOM   2097  HA2 GLY X 130     -52.133  57.040 -44.559  1.00  0.00      PROT H
ATOM   2098  C   GLY X 130     -51.702  59.096 -44.435  1.00  0.00      PROT C
ATOM   2099  O   GLY X 130     -51.303  60.018 -45.128  1.00  0.00      PROT O
ATOM   2100  N   SER X 131     -51.386  58.992 -43.135  1.00  0.00      PROT N
ATOM   2101  HN  SER X 131     -51.786  58.222 -42.644  1.00  0.00      PROT H
ATOM   2102  CA  SER X 131     -50.591  59.896 -42.337  1.00  0.00      PROT C
ATOM   2103  HA  SER X 131     -49.989  60.532 -42.969  1.00  0.00      PROT H
ATOM   2104  CB  SER X 131     -51.436  60.834 -41.422  1.00  0.00      PROT C
ATOM   2105  HB1 SER X 131     -52.059  60.261 -40.703  1.00  0.00      PROT H
ATOM   2106  HB2 SER X 131     -50.851  61.522 -40.775  1.00  0.00      PROT H
ATOM   2107  OG  SER X 131     -52.224  61.773 -42.225  1.00  0.00      PROT O
ATOM   2108  HG1 SER X 131     -51.561  62.456 -42.351  1.00  0.00      PROT H
ATOM   2109  C   SER X 131     -49.532  59.200 -41.462  1.00  0.00      PROT C
ATOM   2110  O   SER X 131     -49.090  59.771 -40.435  1.00  0.00      PROT O
ATOM   2111  N   HSD X 132     -49.027  57.997 -41.896  1.00  0.00      PROT N
ATOM   2112  HN  HSD X 132     -49.366  57.632 -42.760  1.00  0.00      PROT H
ATOM   2113  CA  HSD X 132     -48.053  57.179 -41.103  1.00  0.00      PROT C
ATOM   2114  HA  HSD X 132     -48.171  57.419 -40.057  1.00  0.00      PROT H
ATOM   2115  CB  HSD X 132     -48.419  55.602 -41.235  1.00  0.00      PROT C
ATOM   2116  HB1 HSD X 132     -47.620  55.071 -40.674  1.00  0.00      PROT H
ATOM   2117  HB2 HSD X 132     -49.458  55.705 -40.853  1.00  0.00      PROT H
ATOM   2118  ND1 HSD X 132     -49.659  54.917 -43.297  1.00  0.00      PROT N
ATOM   2119  HD1 HSD X 132     -50.538  54.994 -42.828  1.00  0.00      PROT H
ATOM   2120  CG  HSD X 132     -48.467  55.112 -42.614  1.00  0.00      PROT C
ATOM   2121  CE1 HSD X 132     -49.379  54.416 -44.512  1.00  0.00      PROT C
ATOM   2122  HE1 HSD X 132     -50.096  53.925 -45.171  1.00  0.00      PROT H
ATOM   2123  NE2 HSD X 132     -48.072  54.337 -44.627  1.00  0.00      PROT N
ATOM   2124  CD2 HSD X 132     -47.504  54.744 -43.478  1.00  0.00      PROT C
ATOM   2125  HD2 HSD X 132     -46.445  54.660 -43.266  1.00  0.00      PROT H
ATOM   2126  C   HSD X 132     -46.569  57.369 -41.531  1.00  0.00      PROT C
ATOM   2127  O   HSD X 132     -45.664  56.718 -40.985  1.00  0.00      PROT O
ATOM   2128  N   SER X 133     -46.289  58.251 -42.490  1.00  0.00      PROT N
ATOM   2129  HN  SER X 133     -47.032  58.784 -42.887  1.00  0.00      PROT H
ATOM   2130  CA  SER X 133     -44.929  58.441 -42.980  1.00  0.00      PROT C
ATOM   2131  HA  SER X 133     -44.445  57.485 -43.111  1.00  0.00      PROT H
ATOM   2132  CB  SER X 133     -44.961  59.241 -44.323  1.00  0.00      PROT C
ATOM   2133  HB1 SER X 133     -45.597  60.151 -44.284  1.00  0.00      PROT H
ATOM   2134  HB2 SER X 133     -43.935  59.476 -44.677  1.00  0.00      PROT H
ATOM   2135  OG  SER X 133     -45.708  58.486 -45.300  1.00  0.00      PROT O
ATOM   2136  HG1 SER X 133     -45.207  57.669 -45.365  1.00  0.00      PROT H
ATOM   2137  C   SER X 133     -44.100  59.353 -42.093  1.00  0.00      PROT C
ATOM   2138  O   SER X 133     -44.601  60.067 -41.231  1.00  0.00      PROT O
ATOM   2139  N   LEU X 134     -42.786  59.302 -42.358  1.00  0.00      PROT N
ATOM   2140  HN  LEU X 134     -42.425  58.772 -43.121  1.00  0.00      PROT H
ATOM   2141  CA  LEU X 134     -41.877  60.263 -41.713  1.00  0.00      PROT C
ATOM   2142  HA  LEU X 134     -42.096  60.307 -40.657  1.00  0.00      PROT H
ATOM   2143  CB  LEU X 134     -40.361  59.801 -41.756  1.00  0.00      PROT C
ATOM   2144  HB1 LEU X 134     -40.437  58.696 -41.664  1.00  0.00      PROT H
ATOM   2145  HB2 LEU X 134     -40.176  59.894 -42.848  1.00  0.00      PROT H
ATOM   2146  CG  LEU X 134     -39.329  60.639 -40.974  1.00  0.00      PROT C
ATOM   2147  HG  LEU X 134     -39.579  61.710 -41.126  1.00  0.00      PROT H
ATOM   2148  CD1 LEU X 134     -39.397  60.513 -39.408  1.00  0.00      PROT C
ATOM   2149 HD11 LEU X 134     -40.265  61.068 -38.991  1.00  0.00      PROT H
ATOM   2150 HD12 LEU X 134     -39.577  59.449 -39.145  1.00  0.00      PROT H
ATOM   2151 HD13 LEU X 134     -38.499  60.899 -38.879  1.00  0.00      PROT H
ATOM   2152  CD2 LEU X 134     -37.943  60.378 -41.443  1.00  0.00      PROT C
ATOM   2153 HD21 LEU X 134     -37.710  60.765 -42.458  1.00  0.00      PROT H
ATOM   2154 HD22 LEU X 134     -37.087  60.722 -40.823  1.00  0.00      PROT H
ATOM   2155 HD23 LEU X 134     -37.728  59.296 -41.315  1.00  0.00      PROT H
ATOM   2156  C   LEU X 134     -42.148  61.777 -42.082  1.00  0.00      PROT C
ATOM   2157  O   LEU X 134     -42.105  62.673 -41.192  1.00  0.00      PROT O
ATOM   2158  N   TYR X 135     -42.311  62.035 -43.423  1.00  0.00      PROT N
ATOM   2159  HN  TYR X 135     -42.230  61.324 -44.118  1.00  0.00      PROT H
ATOM   2160  CA  TYR X 135     -42.799  63.273 -43.868  1.00  0.00      PROT C
ATOM   2161  HA  TYR X 135     -43.144  63.887 -43.049  1.00  0.00      PROT H
ATOM   2162  CB  TYR X 135     -41.720  63.913 -44.625  1.00  0.00      PROT C
ATOM   2163  HB1 TYR X 135     -41.190  63.264 -45.355  1.00  0.00      PROT H
ATOM   2164  HB2 TYR X 135     -42.080  64.755 -45.254  1.00  0.00      PROT H
ATOM   2165  CG  TYR X 135     -40.633  64.658 -43.757  1.00  0.00      PROT C
ATOM   2166  CD1 TYR X 135     -40.796  66.037 -43.486  1.00  0.00      PROT C
ATOM   2167  HD1 TYR X 135     -41.627  66.616 -43.861  1.00  0.00      PROT H
ATOM   2168  CE1 TYR X 135     -39.872  66.732 -42.706  1.00  0.00      PROT C
ATOM   2169  HE1 TYR X 135     -39.950  67.763 -42.394  1.00  0.00      PROT H
ATOM   2170  CZ  TYR X 135     -38.742  65.977 -42.132  1.00  0.00      PROT C
ATOM   2171  OH  TYR X 135     -37.694  66.766 -41.492  1.00  0.00      PROT O
ATOM   2172  HH  TYR X 135     -38.008  67.672 -41.469  1.00  0.00      PROT H
ATOM   2173  CD2 TYR X 135     -39.534  64.015 -43.267  1.00  0.00      PROT C
ATOM   2174  HD2 TYR X 135     -39.486  62.951 -43.449  1.00  0.00      PROT H
ATOM   2175  CE2 TYR X 135     -38.627  64.638 -42.426  1.00  0.00      PROT C
ATOM   2176  HE2 TYR X 135     -37.818  64.067 -41.996  1.00  0.00      PROT H
ATOM   2177  C   TYR X 135     -43.933  63.043 -44.833  1.00  0.00      PROT C
ATOM   2178  O   TYR X 135     -44.013  62.092 -45.608  1.00  0.00      PROT O
ATOM   2179  N   ASP X 136     -44.818  64.094 -44.941  1.00  0.00      PROT N
ATOM   2180  HN  ASP X 136     -44.721  64.937 -44.418  1.00  0.00      PROT H
ATOM   2181  CA  ASP X 136     -45.906  64.098 -45.904  1.00  0.00      PROT C
ATOM   2182  HA  ASP X 136     -46.401  63.139 -45.871  1.00  0.00      PROT H
ATOM   2183  CB  ASP X 136     -46.941  65.076 -45.480  1.00  0.00      PROT C
ATOM   2184  HB1 ASP X 136     -46.682  66.153 -45.392  1.00  0.00      PROT H
ATOM   2185  HB2 ASP X 136     -47.609  65.021 -46.366  1.00  0.00      PROT H
ATOM   2186  CG  ASP X 136     -47.868  64.705 -44.282  1.00  0.00      PROT C
ATOM   2187  OD1 ASP X 136     -48.330  65.622 -43.580  1.00  0.00      PROT O
ATOM   2188  OD2 ASP X 136     -48.225  63.471 -44.196  1.00  0.00      PROT O
ATOM   2189  C   ASP X 136     -45.459  64.238 -47.260  1.00  0.00      PROT C
ATOM   2190  O   ASP X 136     -44.799  65.146 -47.804  1.00  0.00      PROT O
ATOM   2191  N   THR X 137     -45.723  63.197 -47.978  1.00  0.00      PROT N
ATOM   2192  HN  THR X 137     -46.239  62.417 -47.633  1.00  0.00      PROT H
ATOM   2193  CA  THR X 137     -45.400  63.066 -49.437  1.00  0.00      PROT C
ATOM   2194  HA  THR X 137     -44.346  63.275 -49.544  1.00  0.00      PROT H
ATOM   2195  CB  THR X 137     -45.558  61.641 -49.980  1.00  0.00      PROT C
ATOM   2196  HB  THR X 137     -45.375  61.554 -51.073  1.00  0.00      PROT H
ATOM   2197  OG1 THR X 137     -46.743  60.976 -49.618  1.00  0.00      PROT O
ATOM   2198  HG1 THR X 137     -47.277  61.076 -50.409  1.00  0.00      PROT H
ATOM   2199  CG2 THR X 137     -44.360  60.886 -49.302  1.00  0.00      PROT C
ATOM   2200 HG21 THR X 137     -44.296  59.884 -49.778  1.00  0.00      PROT H
ATOM   2201 HG22 THR X 137     -43.417  61.471 -49.264  1.00  0.00      PROT H
ATOM   2202 HG23 THR X 137     -44.528  60.651 -48.229  1.00  0.00      PROT H
ATOM   2203  C   THR X 137     -46.048  64.107 -50.333  1.00  0.00      PROT C
ATOM   2204  O   THR X 137     -45.342  64.773 -51.169  1.00  0.00      PROT O
ATOM   2205  N   GLN X 138     -47.277  64.344 -50.029  1.00  0.00      PROT N
ATOM   2206  HN  GLN X 138     -47.757  63.773 -49.368  1.00  0.00      PROT H
ATOM   2207  CA  GLN X 138     -48.045  65.370 -50.739  1.00  0.00      PROT C
ATOM   2208  HA  GLN X 138     -47.904  65.106 -51.776  1.00  0.00      PROT H
ATOM   2209  CB  GLN X 138     -49.604  65.427 -50.385  1.00  0.00      PROT C
ATOM   2210  HB1 GLN X 138     -49.666  65.442 -49.276  1.00  0.00      PROT H
ATOM   2211  HB2 GLN X 138     -49.994  66.369 -50.827  1.00  0.00      PROT H
ATOM   2212  CG  GLN X 138     -50.491  64.313 -50.878  1.00  0.00      PROT C
ATOM   2213  HG1 GLN X 138     -50.477  63.386 -50.265  1.00  0.00      PROT H
ATOM   2214  HG2 GLN X 138     -51.486  64.737 -50.623  1.00  0.00      PROT H
ATOM   2215  CD  GLN X 138     -50.448  63.896 -52.348  1.00  0.00      PROT C
ATOM   2216  OE1 GLN X 138     -50.152  62.758 -52.660  1.00  0.00      PROT O
ATOM   2217  NE2 GLN X 138     -50.857  64.816 -53.267  1.00  0.00      PROT N
ATOM   2218 HE21 GLN X 138     -50.668  64.549 -54.212  1.00  0.00      PROT H
ATOM   2219 HE22 GLN X 138     -51.210  65.727 -53.055  1.00  0.00      PROT H
ATOM   2220  C   GLN X 138     -47.475  66.798 -50.611  1.00  0.00      PROT C
ATOM   2221  O   GLN X 138     -47.441  67.602 -51.567  1.00  0.00      PROT O
ATOM   2222  N   ARG X 139     -46.960  67.143 -49.447  1.00  0.00      PROT N
ATOM   2223  HN  ARG X 139     -47.001  66.455 -48.727  1.00  0.00      PROT H
ATOM   2224  CA  ARG X 139     -46.052  68.337 -49.280  1.00  0.00      PROT C
ATOM   2225  HA  ARG X 139     -46.709  69.146 -49.564  1.00  0.00      PROT H
ATOM   2226  CB  ARG X 139     -45.619  68.617 -47.839  1.00  0.00      PROT C
ATOM   2227  HB1 ARG X 139     -44.864  67.891 -47.468  1.00  0.00      PROT H
ATOM   2228  HB2 ARG X 139     -45.234  69.647 -47.678  1.00  0.00      PROT H
ATOM   2229  CG  ARG X 139     -46.838  68.538 -46.936  1.00  0.00      PROT C
ATOM   2230  HG1 ARG X 139     -47.606  69.234 -47.336  1.00  0.00      PROT H
ATOM   2231  HG2 ARG X 139     -47.327  67.541 -46.922  1.00  0.00      PROT H
ATOM   2232  CD  ARG X 139     -46.630  68.837 -45.368  1.00  0.00      PROT C
ATOM   2233  HD1 ARG X 139     -47.552  68.527 -44.832  1.00  0.00      PROT H
ATOM   2234  HD2 ARG X 139     -45.765  68.197 -45.090  1.00  0.00      PROT H
ATOM   2235  NE  ARG X 139     -46.318  70.246 -45.223  1.00  0.00      PROT N
ATOM   2236  HE  ARG X 139     -46.466  70.818 -46.030  1.00  0.00      PROT H
ATOM   2237  CZ  ARG X 139     -46.027  70.828 -44.123  1.00  0.00      PROT C
ATOM   2238  NH1 ARG X 139     -45.713  70.209 -42.972  1.00  0.00      PROT N
ATOM   2239 HH11 ARG X 139     -45.571  70.701 -42.112  1.00  0.00      PROT H
ATOM   2240 HH12 ARG X 139     -45.496  69.240 -43.085  1.00  0.00      PROT H
ATOM   2241  NH2 ARG X 139     -46.028  72.194 -44.068  1.00  0.00      PROT N
ATOM   2242 HH21 ARG X 139     -46.361  72.682 -44.875  1.00  0.00      PROT H
ATOM   2243 HH22 ARG X 139     -45.617  72.547 -43.227  1.00  0.00      PROT H
ATOM   2244  C   ARG X 139     -44.718  68.310 -49.969  1.00  0.00      PROT C
ATOM   2245  O   ARG X 139     -44.285  69.299 -50.604  1.00  0.00      PROT O
ATOM   2246  N   ILE X 140     -44.135  67.103 -50.065  1.00  0.00      PROT N
ATOM   2247  HN  ILE X 140     -44.530  66.223 -49.815  1.00  0.00      PROT H
ATOM   2248  CA  ILE X 140     -42.846  66.847 -50.680  1.00  0.00      PROT C
ATOM   2249  HA  ILE X 140     -42.112  67.561 -50.338  1.00  0.00      PROT H
ATOM   2250  CB  ILE X 140     -42.279  65.490 -50.367  1.00  0.00      PROT C
ATOM   2251  HB  ILE X 140     -43.032  64.702 -50.579  1.00  0.00      PROT H
ATOM   2252  CG2 ILE X 140     -41.095  65.048 -51.344  1.00  0.00      PROT C
ATOM   2253 HG21 ILE X 140     -40.346  65.856 -51.488  1.00  0.00      PROT H
ATOM   2254 HG22 ILE X 140     -40.489  64.230 -50.900  1.00  0.00      PROT H
ATOM   2255 HG23 ILE X 140     -41.373  64.590 -52.317  1.00  0.00      PROT H
ATOM   2256  CG1 ILE X 140     -41.669  65.507 -48.971  1.00  0.00      PROT C
ATOM   2257 HG11 ILE X 140     -40.705  66.057 -48.927  1.00  0.00      PROT H
ATOM   2258 HG12 ILE X 140     -42.470  65.981 -48.365  1.00  0.00      PROT H
ATOM   2259  CD  ILE X 140     -41.480  64.136 -48.193  1.00  0.00      PROT C
ATOM   2260  HD1 ILE X 140     -42.498  63.691 -48.194  1.00  0.00      PROT H
ATOM   2261  HD2 ILE X 140     -40.723  63.540 -48.747  1.00  0.00      PROT H
ATOM   2262  HD3 ILE X 140     -41.072  64.202 -47.162  1.00  0.00      PROT H
ATOM   2263  C   ILE X 140     -42.778  67.135 -52.149  1.00  0.00      PROT C
ATOM   2264  O   ILE X 140     -41.923  67.788 -52.727  1.00  0.00      PROT O
ATOM   2265  N   LEU X 141     -43.840  66.591 -52.868  1.00  0.00      PROT N
ATOM   2266  HN  LEU X 141     -44.505  65.986 -52.436  1.00  0.00      PROT H
ATOM   2267  CA  LEU X 141     -43.950  66.691 -54.292  1.00  0.00      PROT C
ATOM   2268  HA  LEU X 141     -42.992  66.439 -54.723  1.00  0.00      PROT H
ATOM   2269  CB  LEU X 141     -44.828  65.547 -55.051  1.00  0.00      PROT C
ATOM   2270  HB1 LEU X 141     -45.082  65.657 -56.127  1.00  0.00      PROT H
ATOM   2271  HB2 LEU X 141     -44.143  64.675 -54.972  1.00  0.00      PROT H
ATOM   2272  CG  LEU X 141     -46.243  65.276 -54.439  1.00  0.00      PROT C
ATOM   2273  HG  LEU X 141     -46.280  65.813 -53.467  1.00  0.00      PROT H
ATOM   2274  CD1 LEU X 141     -47.415  65.892 -55.177  1.00  0.00      PROT C
ATOM   2275 HD11 LEU X 141     -47.521  65.489 -56.207  1.00  0.00      PROT H
ATOM   2276 HD12 LEU X 141     -48.468  65.709 -54.874  1.00  0.00      PROT H
ATOM   2277 HD13 LEU X 141     -47.291  66.990 -55.300  1.00  0.00      PROT H
ATOM   2278  CD2 LEU X 141     -46.322  63.795 -54.091  1.00  0.00      PROT C
ATOM   2279 HD21 LEU X 141     -46.244  63.015 -54.879  1.00  0.00      PROT H
ATOM   2280 HD22 LEU X 141     -45.532  63.491 -53.373  1.00  0.00      PROT H
ATOM   2281 HD23 LEU X 141     -47.242  63.561 -53.513  1.00  0.00      PROT H
ATOM   2282  C   LEU X 141     -44.193  68.095 -54.738  1.00  0.00      PROT C
ATOM   2283  O   LEU X 141     -43.721  68.547 -55.750  1.00  0.00      PROT O
ATOM   2284  N   ASP X 142     -45.102  68.724 -53.957  1.00  0.00      PROT N
ATOM   2285  HN  ASP X 142     -45.504  68.249 -53.178  1.00  0.00      PROT H
ATOM   2286  CA  ASP X 142     -45.547  70.009 -54.140  1.00  0.00      PROT C
ATOM   2287  HA  ASP X 142     -45.797  70.059 -55.190  1.00  0.00      PROT H
ATOM   2288  CB  ASP X 142     -46.768  70.219 -53.223  1.00  0.00      PROT C
ATOM   2289  HB1 ASP X 142     -47.331  69.279 -53.410  1.00  0.00      PROT H
ATOM   2290  HB2 ASP X 142     -46.445  70.181 -52.161  1.00  0.00      PROT H
ATOM   2291  CG  ASP X 142     -47.624  71.424 -53.514  1.00  0.00      PROT C
ATOM   2292  OD1 ASP X 142     -48.182  72.030 -52.498  1.00  0.00      PROT O
ATOM   2293  OD2 ASP X 142     -47.660  71.912 -54.666  1.00  0.00      PROT O
ATOM   2294  C   ASP X 142     -44.490  71.121 -53.974  1.00  0.00      PROT C
ATOM   2295  O   ASP X 142     -44.388  71.984 -54.850  1.00  0.00      PROT O
ATOM   2296  N   ILE X 143     -43.579  71.021 -52.942  1.00  0.00      PROT N
ATOM   2297  HN  ILE X 143     -43.652  70.278 -52.281  1.00  0.00      PROT H
ATOM   2298  CA  ILE X 143     -42.676  72.090 -52.595  1.00  0.00      PROT C
ATOM   2299  HA  ILE X 143     -43.089  73.031 -52.929  1.00  0.00      PROT H
ATOM   2300  CB  ILE X 143     -42.353  72.045 -51.094  1.00  0.00      PROT C
ATOM   2301  HB  ILE X 143     -43.297  71.744 -50.590  1.00  0.00      PROT H
ATOM   2302  CG2 ILE X 143     -41.435  70.840 -50.747  1.00  0.00      PROT C
ATOM   2303 HG21 ILE X 143     -41.423  70.614 -49.659  1.00  0.00      PROT H
ATOM   2304 HG22 ILE X 143     -41.730  69.907 -51.273  1.00  0.00      PROT H
ATOM   2305 HG23 ILE X 143     -40.417  71.052 -51.137  1.00  0.00      PROT H
ATOM   2306  CG1 ILE X 143     -41.716  73.342 -50.642  1.00  0.00      PROT C
ATOM   2307 HG11 ILE X 143     -40.617  73.238 -50.518  1.00  0.00      PROT H
ATOM   2308 HG12 ILE X 143     -41.904  74.053 -51.475  1.00  0.00      PROT H
ATOM   2309  CD  ILE X 143     -42.377  73.834 -49.374  1.00  0.00      PROT C
ATOM   2310  HD1 ILE X 143     -42.037  74.869 -49.157  1.00  0.00      PROT H
ATOM   2311  HD2 ILE X 143     -43.478  73.940 -49.483  1.00  0.00      PROT H
ATOM   2312  HD3 ILE X 143     -42.061  73.236 -48.492  1.00  0.00      PROT H
ATOM   2313  C   ILE X 143     -41.408  71.923 -53.336  1.00  0.00      PROT C
ATOM   2314  O   ILE X 143     -40.621  72.880 -53.374  1.00  0.00      PROT O
ATOM   2315  N   ASN X 144     -41.202  70.856 -54.062  1.00  0.00      PROT N
ATOM   2316  HN  ASN X 144     -41.820  70.075 -54.005  1.00  0.00      PROT H
ATOM   2317  CA  ASN X 144     -40.113  70.606 -54.950  1.00  0.00      PROT C
ATOM   2318  HA  ASN X 144     -39.364  71.351 -54.724  1.00  0.00      PROT H
ATOM   2319  CB  ASN X 144     -39.710  69.128 -54.895  1.00  0.00      PROT C
ATOM   2320  HB1 ASN X 144     -39.384  68.965 -53.845  1.00  0.00      PROT H
ATOM   2321  HB2 ASN X 144     -40.549  68.434 -55.115  1.00  0.00      PROT H
ATOM   2322  CG  ASN X 144     -38.463  68.811 -55.776  1.00  0.00      PROT C
ATOM   2323  OD1 ASN X 144     -37.373  69.420 -55.791  1.00  0.00      PROT O
ATOM   2324  ND2 ASN X 144     -38.736  67.816 -56.723  1.00  0.00      PROT N
ATOM   2325 HD21 ASN X 144     -37.945  67.411 -57.181  1.00  0.00      PROT H
ATOM   2326 HD22 ASN X 144     -39.653  67.420 -56.764  1.00  0.00      PROT H
ATOM   2327  C   ASN X 144     -40.551  70.945 -56.463  1.00  0.00      PROT C
ATOM   2328  O   ASN X 144     -39.600  71.200 -57.225  1.00  0.00      PROT O
ATOM   2329  N   GLY X 145     -41.825  71.217 -56.739  1.00  0.00      PROT N
ATOM   2330  HN  GLY X 145     -42.463  71.157 -55.975  1.00  0.00      PROT H
ATOM   2331  CA  GLY X 145     -42.371  71.804 -57.957  1.00  0.00      PROT C
ATOM   2332  HA1 GLY X 145     -41.574  72.168 -58.589  1.00  0.00      PROT H
ATOM   2333  HA2 GLY X 145     -42.988  72.634 -57.646  1.00  0.00      PROT H
ATOM   2334  C   GLY X 145     -43.186  70.853 -58.803  1.00  0.00      PROT C
ATOM   2335  O   GLY X 145     -43.320  71.191 -59.957  1.00  0.00      PROT O
ATOM   2336  N   GLY X 146     -43.775  69.829 -58.226  1.00  0.00      PROT N
ATOM   2337  HN  GLY X 146     -43.710  69.705 -57.238  1.00  0.00      PROT H
ATOM   2338  CA  GLY X 146     -44.784  69.057 -58.882  1.00  0.00      PROT C
ATOM   2339  HA1 GLY X 146     -44.749  69.341 -59.923  1.00  0.00      PROT H
ATOM   2340  HA2 GLY X 146     -45.800  69.146 -58.529  1.00  0.00      PROT H
ATOM   2341  C   GLY X 146     -44.283  67.645 -59.012  1.00  0.00      PROT C
ATOM   2342  O   GLY X 146     -45.013  66.800 -59.510  1.00  0.00      PROT O
ATOM   2343  N   SER X 147     -43.109  67.343 -58.501  1.00  0.00      PROT N
ATOM   2344  HN  SER X 147     -42.592  68.048 -58.022  1.00  0.00      PROT H
ATOM   2345  CA  SER X 147     -42.553  66.014 -58.663  1.00  0.00      PROT C
ATOM   2346  HA  SER X 147     -43.343  65.383 -59.040  1.00  0.00      PROT H
ATOM   2347  CB  SER X 147     -41.305  65.988 -59.685  1.00  0.00      PROT C
ATOM   2348  HB1 SER X 147     -40.592  66.801 -59.428  1.00  0.00      PROT H
ATOM   2349  HB2 SER X 147     -40.780  65.015 -59.579  1.00  0.00      PROT H
ATOM   2350  OG  SER X 147     -41.635  66.118 -61.056  1.00  0.00      PROT O
ATOM   2351  HG1 SER X 147     -42.134  65.309 -61.189  1.00  0.00      PROT H
ATOM   2352  C   SER X 147     -41.897  65.572 -57.375  1.00  0.00      PROT C
ATOM   2353  O   SER X 147     -41.354  66.463 -56.660  1.00  0.00      PROT O
ATOM   2354  N   PRO X 148     -41.620  64.305 -57.130  1.00  0.00      PROT N
ATOM   2355  CD  PRO X 148     -42.203  63.170 -57.846  1.00  0.00      PROT C
ATOM   2356  HD1 PRO X 148     -42.285  63.292 -58.947  1.00  0.00      PROT H
ATOM   2357  HD2 PRO X 148     -43.151  62.863 -57.355  1.00  0.00      PROT H
ATOM   2358  CA  PRO X 148     -40.860  63.826 -55.961  1.00  0.00      PROT C
ATOM   2359  HA  PRO X 148     -41.274  64.323 -55.097  1.00  0.00      PROT H
ATOM   2360  CB  PRO X 148     -41.021  62.300 -55.934  1.00  0.00      PROT C
ATOM   2361  HB1 PRO X 148     -41.977  62.036 -55.433  1.00  0.00      PROT H
ATOM   2362  HB2 PRO X 148     -40.171  61.697 -55.550  1.00  0.00      PROT H
ATOM   2363  CG  PRO X 148     -41.312  61.959 -57.404  1.00  0.00      PROT C
ATOM   2364  HG1 PRO X 148     -41.720  60.946 -57.608  1.00  0.00      PROT H
ATOM   2365  HG2 PRO X 148     -40.332  61.986 -57.926  1.00  0.00      PROT H
ATOM   2366  C   PRO X 148     -39.394  64.153 -56.210  1.00  0.00      PROT C
ATOM   2367  O   PRO X 148     -39.006  63.943 -57.404  1.00  0.00      PROT O
ATOM   2368  N   PRO X 149     -38.418  64.649 -55.369  1.00  0.00      PROT N
ATOM   2369  CD  PRO X 149     -38.728  65.015 -53.934  1.00  0.00      PROT C
ATOM   2370  HD1 PRO X 149     -38.843  64.082 -53.341  1.00  0.00      PROT H
ATOM   2371  HD2 PRO X 149     -39.624  65.672 -53.926  1.00  0.00      PROT H
ATOM   2372  CA  PRO X 149     -37.003  64.599 -55.626  1.00  0.00      PROT C
ATOM   2373  HA  PRO X 149     -36.798  65.154 -56.529  1.00  0.00      PROT H
ATOM   2374  CB  PRO X 149     -36.321  65.184 -54.393  1.00  0.00      PROT C
ATOM   2375  HB1 PRO X 149     -35.516  65.940 -54.515  1.00  0.00      PROT H
ATOM   2376  HB2 PRO X 149     -35.919  64.422 -53.692  1.00  0.00      PROT H
ATOM   2377  CG  PRO X 149     -37.534  65.805 -53.572  1.00  0.00      PROT C
ATOM   2378  HG1 PRO X 149     -37.658  66.858 -53.905  1.00  0.00      PROT H
ATOM   2379  HG2 PRO X 149     -37.245  65.842 -52.500  1.00  0.00      PROT H
ATOM   2380  C   PRO X 149     -36.518  63.175 -55.889  1.00  0.00      PROT C
ATOM   2381  O   PRO X 149     -36.678  62.288 -55.079  1.00  0.00      PROT O
ATOM   2382  N   LEU X 150     -35.780  62.920 -57.018  1.00  0.00      PROT N
ATOM   2383  HN  LEU X 150     -35.529  63.714 -57.566  1.00  0.00      PROT H
ATOM   2384  CA  LEU X 150     -35.044  61.708 -57.362  1.00  0.00      PROT C
ATOM   2385  HA  LEU X 150     -35.473  60.870 -56.832  1.00  0.00      PROT H
ATOM   2386  CB  LEU X 150     -35.148  61.378 -58.872  1.00  0.00      PROT C
ATOM   2387  HB1 LEU X 150     -34.565  62.079 -59.507  1.00  0.00      PROT H
ATOM   2388  HB2 LEU X 150     -34.752  60.358 -59.062  1.00  0.00      PROT H
ATOM   2389  CG  LEU X 150     -36.592  61.245 -59.410  1.00  0.00      PROT C
ATOM   2390  HG  LEU X 150     -37.209  62.138 -59.171  1.00  0.00      PROT H
ATOM   2391  CD1 LEU X 150     -36.619  61.119 -60.946  1.00  0.00      PROT C
ATOM   2392 HD11 LEU X 150     -36.099  60.180 -61.235  1.00  0.00      PROT H
ATOM   2393 HD12 LEU X 150     -37.641  61.248 -61.362  1.00  0.00      PROT H
ATOM   2394 HD13 LEU X 150     -35.945  61.909 -61.340  1.00  0.00      PROT H
ATOM   2395  CD2 LEU X 150     -37.341  60.002 -58.891  1.00  0.00      PROT C
ATOM   2396 HD21 LEU X 150     -38.331  60.036 -59.394  1.00  0.00      PROT H
ATOM   2397 HD22 LEU X 150     -36.795  59.045 -59.033  1.00  0.00      PROT H
ATOM   2398 HD23 LEU X 150     -37.567  60.185 -57.819  1.00  0.00      PROT H
ATOM   2399  C   LEU X 150     -33.542  61.696 -57.000  1.00  0.00      PROT C
ATOM   2400  O   LEU X 150     -32.825  60.768 -57.171  1.00  0.00      PROT O
ATOM   2401  N   THR X 151     -33.097  62.849 -56.452  1.00  0.00      PROT N
ATOM   2402  HN  THR X 151     -33.751  63.585 -56.302  1.00  0.00      PROT H
ATOM   2403  CA  THR X 151     -31.797  63.096 -56.013  1.00  0.00      PROT C
ATOM   2404  HA  THR X 151     -31.197  62.237 -56.276  1.00  0.00      PROT H
ATOM   2405  CB  THR X 151     -31.167  64.410 -56.588  1.00  0.00      PROT C
ATOM   2406  HB  THR X 151     -30.377  64.826 -55.926  1.00  0.00      PROT H
ATOM   2407  OG1 THR X 151     -32.142  65.399 -56.935  1.00  0.00      PROT O
ATOM   2408  HG1 THR X 151     -31.601  66.079 -57.344  1.00  0.00      PROT H
ATOM   2409  CG2 THR X 151     -30.665  63.991 -57.992  1.00  0.00      PROT C
ATOM   2410 HG21 THR X 151     -29.948  63.165 -57.792  1.00  0.00      PROT H
ATOM   2411 HG22 THR X 151     -31.530  63.545 -58.528  1.00  0.00      PROT H
ATOM   2412 HG23 THR X 151     -30.271  64.852 -58.573  1.00  0.00      PROT H
ATOM   2413  C   THR X 151     -31.858  63.221 -54.513  1.00  0.00      PROT C
ATOM   2414  O   THR X 151     -32.602  63.970 -53.929  1.00  0.00      PROT O
ATOM   2415  N   TYR X 152     -30.998  62.333 -53.813  1.00  0.00      PROT N
ATOM   2416  HN  TYR X 152     -30.612  61.621 -54.393  1.00  0.00      PROT H
ATOM   2417  CA  TYR X 152     -30.934  62.260 -52.374  1.00  0.00      PROT C
ATOM   2418  HA  TYR X 152     -31.972  62.178 -52.088  1.00  0.00      PROT H
ATOM   2419  CB  TYR X 152     -29.961  61.207 -51.818  1.00  0.00      PROT C
ATOM   2420  HB1 TYR X 152     -30.278  60.232 -52.247  1.00  0.00      PROT H
ATOM   2421  HB2 TYR X 152     -28.937  61.412 -52.198  1.00  0.00      PROT H
ATOM   2422  CG  TYR X 152     -30.069  60.958 -50.308  1.00  0.00      PROT C
ATOM   2423  CD1 TYR X 152     -28.862  61.101 -49.580  1.00  0.00      PROT C
ATOM   2424  HD1 TYR X 152     -28.013  61.514 -50.104  1.00  0.00      PROT H
ATOM   2425  CE1 TYR X 152     -28.753  60.724 -48.261  1.00  0.00      PROT C
ATOM   2426  HE1 TYR X 152     -27.847  60.943 -47.715  1.00  0.00      PROT H
ATOM   2427  CZ  TYR X 152     -29.769  60.153 -47.602  1.00  0.00      PROT C
ATOM   2428  OH  TYR X 152     -29.661  59.644 -46.259  1.00  0.00      PROT O
ATOM   2429  HH  TYR X 152     -30.288  58.923 -46.168  1.00  0.00      PROT H
ATOM   2430  CD2 TYR X 152     -31.129  60.331 -49.632  1.00  0.00      PROT C
ATOM   2431  HD2 TYR X 152     -32.104  60.150 -50.060  1.00  0.00      PROT H
ATOM   2432  CE2 TYR X 152     -31.052  59.978 -48.252  1.00  0.00      PROT C
ATOM   2433  HE2 TYR X 152     -31.864  59.529 -47.700  1.00  0.00      PROT H
ATOM   2434  C   TYR X 152     -30.567  63.617 -51.708  1.00  0.00      PROT C
ATOM   2435  O   TYR X 152     -31.176  64.171 -50.697  1.00  0.00      PROT O
ATOM   2436  N   LYS X 153     -29.629  64.354 -52.272  1.00  0.00      PROT N
ATOM   2437  HN  LYS X 153     -29.148  63.896 -53.015  1.00  0.00      PROT H
ATOM   2438  CA  LYS X 153     -29.155  65.658 -51.805  1.00  0.00      PROT C
ATOM   2439  HA  LYS X 153     -28.904  65.602 -50.755  1.00  0.00      PROT H
ATOM   2440  CB  LYS X 153     -27.961  66.098 -52.675  1.00  0.00      PROT C
ATOM   2441  HB1 LYS X 153     -28.227  66.008 -53.750  1.00  0.00      PROT H
ATOM   2442  HB2 LYS X 153     -27.678  67.161 -52.522  1.00  0.00      PROT H
ATOM   2443  CG  LYS X 153     -26.696  65.218 -52.494  1.00  0.00      PROT C
ATOM   2444  HG1 LYS X 153     -27.000  64.180 -52.240  1.00  0.00      PROT H
ATOM   2445  HG2 LYS X 153     -26.031  65.181 -53.383  1.00  0.00      PROT H
ATOM   2446  CD  LYS X 153     -26.015  65.749 -51.260  1.00  0.00      PROT C
ATOM   2447  HD1 LYS X 153     -25.819  66.842 -51.225  1.00  0.00      PROT H
ATOM   2448  HD2 LYS X 153     -26.723  65.673 -50.408  1.00  0.00      PROT H
ATOM   2449  CE  LYS X 153     -24.680  65.016 -50.918  1.00  0.00      PROT C
ATOM   2450  HE1 LYS X 153     -24.763  63.943 -50.644  1.00  0.00      PROT H
ATOM   2451  HE2 LYS X 153     -24.117  65.009 -51.876  1.00  0.00      PROT H
ATOM   2452  NZ  LYS X 153     -24.021  65.800 -49.888  1.00  0.00      PROT N
ATOM   2453  HZ1 LYS X 153     -24.627  65.758 -49.044  1.00  0.00      PROT H
ATOM   2454  HZ2 LYS X 153     -23.183  65.273 -49.567  1.00  0.00      PROT H
ATOM   2455  HZ3 LYS X 153     -23.826  66.747 -50.269  1.00  0.00      PROT H
ATOM   2456  C   LYS X 153     -30.296  66.774 -51.830  1.00  0.00      PROT C
ATOM   2457  O   LYS X 153     -30.442  67.705 -50.989  1.00  0.00      PROT O
ATOM   2458  N   ARG X 154     -31.045  66.688 -52.883  1.00  0.00      PROT N
ATOM   2459  HN  ARG X 154     -30.894  65.910 -53.489  1.00  0.00      PROT H
ATOM   2460  CA  ARG X 154     -32.225  67.515 -53.039  1.00  0.00      PROT C
ATOM   2461  HA  ARG X 154     -31.940  68.546 -52.891  1.00  0.00      PROT H
ATOM   2462  CB  ARG X 154     -32.775  67.310 -54.440  1.00  0.00      PROT C
ATOM   2463  HB1 ARG X 154     -32.054  67.789 -55.136  1.00  0.00      PROT H
ATOM   2464  HB2 ARG X 154     -33.024  66.270 -54.744  1.00  0.00      PROT H
ATOM   2465  CG  ARG X 154     -34.122  68.161 -54.752  1.00  0.00      PROT C
ATOM   2466  HG1 ARG X 154     -34.390  67.999 -55.818  1.00  0.00      PROT H
ATOM   2467  HG2 ARG X 154     -34.979  68.042 -54.056  1.00  0.00      PROT H
ATOM   2468  CD  ARG X 154     -33.809  69.617 -54.808  1.00  0.00      PROT C
ATOM   2469  HD1 ARG X 154     -33.291  69.964 -53.888  1.00  0.00      PROT H
ATOM   2470  HD2 ARG X 154     -33.027  69.672 -55.596  1.00  0.00      PROT H
ATOM   2471  NE  ARG X 154     -34.985  70.427 -55.135  1.00  0.00      PROT N
ATOM   2472  HE  ARG X 154     -35.891  70.032 -55.289  1.00  0.00      PROT H
ATOM   2473  CZ  ARG X 154     -34.923  71.689 -55.425  1.00  0.00      PROT C
ATOM   2474  NH1 ARG X 154     -33.811  72.395 -55.380  1.00  0.00      PROT N
ATOM   2475 HH11 ARG X 154     -33.781  73.393 -55.442  1.00  0.00      PROT H
ATOM   2476 HH12 ARG X 154     -32.983  71.976 -55.008  1.00  0.00      PROT H
ATOM   2477  NH2 ARG X 154     -35.977  72.359 -55.890  1.00  0.00      PROT N
ATOM   2478 HH21 ARG X 154     -35.627  73.101 -56.462  1.00  0.00      PROT H
ATOM   2479 HH22 ARG X 154     -36.532  71.761 -56.467  1.00  0.00      PROT H
ATOM   2480  C   ARG X 154     -33.278  67.082 -52.046  1.00  0.00      PROT C
ATOM   2481  O   ARG X 154     -33.874  67.952 -51.400  1.00  0.00      PROT O
ATOM   2482  N   PHE X 155     -33.464  65.816 -51.852  1.00  0.00      PROT N
ATOM   2483  HN  PHE X 155     -32.936  65.133 -52.351  1.00  0.00      PROT H
ATOM   2484  CA  PHE X 155     -34.541  65.236 -50.984  1.00  0.00      PROT C
ATOM   2485  HA  PHE X 155     -35.505  65.544 -51.362  1.00  0.00      PROT H
ATOM   2486  CB  PHE X 155     -34.518  63.720 -51.143  1.00  0.00      PROT C
ATOM   2487  HB1 PHE X 155     -34.700  63.523 -52.221  1.00  0.00      PROT H
ATOM   2488  HB2 PHE X 155     -33.496  63.339 -50.930  1.00  0.00      PROT H
ATOM   2489  CG  PHE X 155     -35.518  62.949 -50.262  1.00  0.00      PROT C
ATOM   2490  CD1 PHE X 155     -35.109  62.398 -49.086  1.00  0.00      PROT C
ATOM   2491  HD1 PHE X 155     -34.130  62.404 -48.631  1.00  0.00      PROT H
ATOM   2492  CE1 PHE X 155     -36.097  61.780 -48.206  1.00  0.00      PROT C
ATOM   2493  HE1 PHE X 155     -35.732  61.345 -47.288  1.00  0.00      PROT H
ATOM   2494  CZ  PHE X 155     -37.439  61.734 -48.604  1.00  0.00      PROT C
ATOM   2495  HZ  PHE X 155     -38.177  61.380 -47.900  1.00  0.00      PROT H
ATOM   2496  CD2 PHE X 155     -36.937  62.895 -50.569  1.00  0.00      PROT C
ATOM   2497  HD2 PHE X 155     -37.277  63.320 -51.501  1.00  0.00      PROT H
ATOM   2498  CE2 PHE X 155     -37.888  62.214 -49.817  1.00  0.00      PROT C
ATOM   2499  HE2 PHE X 155     -38.931  62.318 -50.078  1.00  0.00      PROT H
ATOM   2500  C   PHE X 155     -34.383  65.652 -49.501  1.00  0.00      PROT C
ATOM   2501  O   PHE X 155     -35.316  66.182 -48.964  1.00  0.00      PROT O
ATOM   2502  N   LEU X 156     -33.120  65.627 -49.003  1.00  0.00      PROT N
ATOM   2503  HN  LEU X 156     -32.344  65.198 -49.460  1.00  0.00      PROT H
ATOM   2504  CA  LEU X 156     -32.869  66.201 -47.689  1.00  0.00      PROT C
ATOM   2505  HA  LEU X 156     -33.546  65.792 -46.953  1.00  0.00      PROT H
ATOM   2506  CB  LEU X 156     -31.492  65.709 -47.222  1.00  0.00      PROT C
ATOM   2507  HB1 LEU X 156     -30.716  66.105 -47.911  1.00  0.00      PROT H
ATOM   2508  HB2 LEU X 156     -31.306  66.002 -46.166  1.00  0.00      PROT H
ATOM   2509  CG  LEU X 156     -31.364  64.184 -47.244  1.00  0.00      PROT C
ATOM   2510  HG  LEU X 156     -31.632  63.828 -48.261  1.00  0.00      PROT H
ATOM   2511  CD1 LEU X 156     -29.901  63.828 -46.902  1.00  0.00      PROT C
ATOM   2512 HD11 LEU X 156     -29.683  64.246 -45.896  1.00  0.00      PROT H
ATOM   2513 HD12 LEU X 156     -29.795  62.740 -46.700  1.00  0.00      PROT H
ATOM   2514 HD13 LEU X 156     -29.265  64.338 -47.657  1.00  0.00      PROT H
ATOM   2515  CD2 LEU X 156     -32.282  63.535 -46.209  1.00  0.00      PROT C
ATOM   2516 HD21 LEU X 156     -31.962  63.843 -45.190  1.00  0.00      PROT H
ATOM   2517 HD22 LEU X 156     -33.356  63.719 -46.427  1.00  0.00      PROT H
ATOM   2518 HD23 LEU X 156     -32.119  62.441 -46.316  1.00  0.00      PROT H
ATOM   2519  C   LEU X 156     -32.889  67.647 -47.562  1.00  0.00      PROT C
ATOM   2520  O   LEU X 156     -33.273  68.206 -46.576  1.00  0.00      PROT O
ATOM   2521  N   HSD X 157     -32.489  68.417 -48.629  1.00  0.00      PROT N
ATOM   2522  HN  HSD X 157     -31.873  67.999 -49.291  1.00  0.00      PROT H
ATOM   2523  CA  HSD X 157     -32.855  69.834 -48.579  1.00  0.00      PROT C
ATOM   2524  HA  HSD X 157     -32.382  70.174 -47.669  1.00  0.00      PROT H
ATOM   2525  CB  HSD X 157     -32.169  70.673 -49.712  1.00  0.00      PROT C
ATOM   2526  HB1 HSD X 157     -31.078  70.470 -49.671  1.00  0.00      PROT H
ATOM   2527  HB2 HSD X 157     -32.285  69.991 -50.582  1.00  0.00      PROT H
ATOM   2528  ND1 HSD X 157     -32.199  72.845 -51.076  1.00  0.00      PROT N
ATOM   2529  HD1 HSD X 157     -31.778  72.398 -51.865  1.00  0.00      PROT H
ATOM   2530  CG  HSD X 157     -32.439  72.189 -49.900  1.00  0.00      PROT C
ATOM   2531  CE1 HSD X 157     -32.476  74.141 -50.918  1.00  0.00      PROT C
ATOM   2532  HE1 HSD X 157     -32.249  74.854 -51.710  1.00  0.00      PROT H
ATOM   2533  NE2 HSD X 157     -32.876  74.418 -49.693  1.00  0.00      PROT N
ATOM   2534  CD2 HSD X 157     -32.874  73.154 -49.025  1.00  0.00      PROT C
ATOM   2535  HD2 HSD X 157     -33.115  73.083 -47.971  1.00  0.00      PROT H
ATOM   2536  C   HSD X 157     -34.404  70.130 -48.532  1.00  0.00      PROT C
ATOM   2537  O   HSD X 157     -34.800  71.046 -47.822  1.00  0.00      PROT O
ATOM   2538  N   ILE X 158     -35.186  69.396 -49.379  1.00  0.00      PROT N
ATOM   2539  HN  ILE X 158     -34.597  68.975 -50.064  1.00  0.00      PROT H
ATOM   2540  CA  ILE X 158     -36.634  69.638 -49.461  1.00  0.00      PROT C
ATOM   2541  HA  ILE X 158     -36.796  70.705 -49.495  1.00  0.00      PROT H
ATOM   2542  CB  ILE X 158     -37.136  68.962 -50.724  1.00  0.00      PROT C
ATOM   2543  HB  ILE X 158     -36.740  67.924 -50.701  1.00  0.00      PROT H
ATOM   2544  CG2 ILE X 158     -38.660  68.905 -50.673  1.00  0.00      PROT C
ATOM   2545 HG21 ILE X 158     -39.078  68.128 -49.997  1.00  0.00      PROT H
ATOM   2546 HG22 ILE X 158     -39.012  69.934 -50.449  1.00  0.00      PROT H
ATOM   2547 HG23 ILE X 158     -39.005  68.747 -51.718  1.00  0.00      PROT H
ATOM   2548  CG1 ILE X 158     -36.573  69.620 -52.039  1.00  0.00      PROT C
ATOM   2549 HG11 ILE X 158     -35.467  69.612 -51.931  1.00  0.00      PROT H
ATOM   2550 HG12 ILE X 158     -36.761  68.897 -52.862  1.00  0.00      PROT H
ATOM   2551  CD  ILE X 158     -37.107  71.070 -52.463  1.00  0.00      PROT C
ATOM   2552  HD1 ILE X 158     -36.876  71.752 -51.617  1.00  0.00      PROT H
ATOM   2553  HD2 ILE X 158     -36.764  71.493 -53.432  1.00  0.00      PROT H
ATOM   2554  HD3 ILE X 158     -38.208  70.950 -52.554  1.00  0.00      PROT H
ATOM   2555  C   ILE X 158     -37.409  69.313 -48.167  1.00  0.00      PROT C
ATOM   2556  O   ILE X 158     -38.274  70.048 -47.754  1.00  0.00      PROT O
ATOM   2557  N   LEU X 159     -36.996  68.273 -47.422  1.00  0.00      PROT N
ATOM   2558  HN  LEU X 159     -36.260  67.659 -47.698  1.00  0.00      PROT H
ATOM   2559  CA  LEU X 159     -37.421  68.032 -46.036  1.00  0.00      PROT C
ATOM   2560  HA  LEU X 159     -38.488  67.917 -45.916  1.00  0.00      PROT H
ATOM   2561  CB  LEU X 159     -36.709  66.841 -45.208  1.00  0.00      PROT C
ATOM   2562  HB1 LEU X 159     -35.645  67.090 -45.006  1.00  0.00      PROT H
ATOM   2563  HB2 LEU X 159     -37.203  66.684 -44.225  1.00  0.00      PROT H
ATOM   2564  CG  LEU X 159     -36.798  65.457 -46.041  1.00  0.00      PROT C
ATOM   2565  HG  LEU X 159     -36.174  65.484 -46.960  1.00  0.00      PROT H
ATOM   2566  CD1 LEU X 159     -36.115  64.260 -45.266  1.00  0.00      PROT C
ATOM   2567 HD11 LEU X 159     -36.292  63.367 -45.903  1.00  0.00      PROT H
ATOM   2568 HD12 LEU X 159     -35.031  64.499 -45.211  1.00  0.00      PROT H
ATOM   2569 HD13 LEU X 159     -36.437  64.017 -44.231  1.00  0.00      PROT H
ATOM   2570  CD2 LEU X 159     -38.238  65.167 -46.570  1.00  0.00      PROT C
ATOM   2571 HD21 LEU X 159     -38.313  64.079 -46.783  1.00  0.00      PROT H
ATOM   2572 HD22 LEU X 159     -39.103  65.394 -45.912  1.00  0.00      PROT H
ATOM   2573 HD23 LEU X 159     -38.498  65.714 -47.502  1.00  0.00      PROT H
ATOM   2574  C   LEU X 159     -37.159  69.180 -45.107  1.00  0.00      PROT C
ATOM   2575  O   LEU X 159     -37.910  69.488 -44.177  1.00  0.00      PROT O
ATOM   2576  N   SER X 160     -35.979  69.867 -45.234  1.00  0.00      PROT N
ATOM   2577  HN  SER X 160     -35.315  69.566 -45.915  1.00  0.00      PROT H
ATOM   2578  CA  SER X 160     -35.490  70.899 -44.280  1.00  0.00      PROT C
ATOM   2579  HA  SER X 160     -35.426  70.503 -43.277  1.00  0.00      PROT H
ATOM   2580  CB  SER X 160     -34.010  71.204 -44.609  1.00  0.00      PROT C
ATOM   2581  HB1 SER X 160     -33.439  70.289 -44.873  1.00  0.00      PROT H
ATOM   2582  HB2 SER X 160     -33.913  71.670 -45.613  1.00  0.00      PROT H
ATOM   2583  OG  SER X 160     -33.353  71.987 -43.615  1.00  0.00      PROT O
ATOM   2584  HG1 SER X 160     -33.526  71.575 -42.766  1.00  0.00      PROT H
ATOM   2585  C   SER X 160     -36.404  72.088 -44.261  1.00  0.00      PROT C
ATOM   2586  O   SER X 160     -36.695  72.716 -43.295  1.00  0.00      PROT O
ATOM   2587  N   LEU X 161     -37.028  72.295 -45.467  1.00  0.00      PROT N
ATOM   2588  HN  LEU X 161     -36.869  71.645 -46.206  1.00  0.00      PROT H
ATOM   2589  CA  LEU X 161     -37.987  73.363 -45.680  1.00  0.00      PROT C
ATOM   2590  HA  LEU X 161     -37.608  74.302 -45.305  1.00  0.00      PROT H
ATOM   2591  CB  LEU X 161     -38.254  73.651 -47.203  1.00  0.00      PROT C
ATOM   2592  HB1 LEU X 161     -38.531  72.654 -47.608  1.00  0.00      PROT H
ATOM   2593  HB2 LEU X 161     -39.025  74.376 -47.544  1.00  0.00      PROT H
ATOM   2594  CG  LEU X 161     -37.014  74.084 -48.101  1.00  0.00      PROT C
ATOM   2595  HG  LEU X 161     -36.265  73.264 -48.054  1.00  0.00      PROT H
ATOM   2596  CD1 LEU X 161     -37.391  74.173 -49.558  1.00  0.00      PROT C
ATOM   2597 HD11 LEU X 161     -37.560  73.125 -49.887  1.00  0.00      PROT H
ATOM   2598 HD12 LEU X 161     -38.212  74.883 -49.796  1.00  0.00      PROT H
ATOM   2599 HD13 LEU X 161     -36.496  74.597 -50.063  1.00  0.00      PROT H
ATOM   2600  CD2 LEU X 161     -36.266  75.301 -47.635  1.00  0.00      PROT C
ATOM   2601 HD21 LEU X 161     -35.415  75.450 -48.332  1.00  0.00      PROT H
ATOM   2602 HD22 LEU X 161     -36.903  76.208 -47.719  1.00  0.00      PROT H
ATOM   2603 HD23 LEU X 161     -35.864  75.162 -46.609  1.00  0.00      PROT H
ATOM   2604  C   LEU X 161     -39.297  73.090 -45.004  1.00  0.00      PROT C
ATOM   2605  O   LEU X 161     -40.055  74.016 -44.737  1.00  0.00      PROT O
ATOM   2606  N   LEU X 162     -39.612  71.829 -44.863  1.00  0.00      PROT N
ATOM   2607  HN  LEU X 162     -39.016  71.061 -45.083  1.00  0.00      PROT H
ATOM   2608  CA  LEU X 162     -40.878  71.364 -44.246  1.00  0.00      PROT C
ATOM   2609  HA  LEU X 162     -41.582  72.150 -44.480  1.00  0.00      PROT H
ATOM   2610  CB  LEU X 162     -41.324  70.026 -44.841  1.00  0.00      PROT C
ATOM   2611  HB1 LEU X 162     -40.549  69.267 -44.599  1.00  0.00      PROT H
ATOM   2612  HB2 LEU X 162     -42.316  69.727 -44.438  1.00  0.00      PROT H
ATOM   2613  CG  LEU X 162     -41.545  69.930 -46.364  1.00  0.00      PROT C
ATOM   2614  HG  LEU X 162     -40.642  70.215 -46.944  1.00  0.00      PROT H
ATOM   2615  CD1 LEU X 162     -41.880  68.523 -46.748  1.00  0.00      PROT C
ATOM   2616 HD11 LEU X 162     -42.247  68.377 -47.786  1.00  0.00      PROT H
ATOM   2617 HD12 LEU X 162     -40.979  67.899 -46.562  1.00  0.00      PROT H
ATOM   2618 HD13 LEU X 162     -42.601  67.998 -46.086  1.00  0.00      PROT H
ATOM   2619  CD2 LEU X 162     -42.658  70.868 -46.725  1.00  0.00      PROT C
ATOM   2620 HD21 LEU X 162     -42.325  71.904 -46.503  1.00  0.00      PROT H
ATOM   2621 HD22 LEU X 162     -43.012  70.752 -47.771  1.00  0.00      PROT H
ATOM   2622 HD23 LEU X 162     -43.564  70.630 -46.128  1.00  0.00      PROT H
ATOM   2623  C   LEU X 162     -40.682  71.129 -42.737  1.00  0.00      PROT C
ATOM   2624  O   LEU X 162     -41.688  70.860 -42.055  1.00  0.00      PROT O
ATOM   2625  N   GLY X 163     -39.475  71.462 -42.226  1.00  0.00      PROT N
ATOM   2626  HN  GLY X 163     -38.748  71.676 -42.873  1.00  0.00      PROT H
ATOM   2627  CA  GLY X 163     -39.112  71.492 -40.805  1.00  0.00      PROT C
ATOM   2628  HA1 GLY X 163     -39.904  72.013 -40.289  1.00  0.00      PROT H
ATOM   2629  HA2 GLY X 163     -38.128  71.921 -40.686  1.00  0.00      PROT H
ATOM   2630  C   GLY X 163     -39.066  70.089 -40.205  1.00  0.00      PROT C
ATOM   2631  O   GLY X 163     -38.456  69.162 -40.768  1.00  0.00      PROT O
ATOM   2632  N   ASP X 164     -39.556  69.933 -39.005  1.00  0.00      PROT N
ATOM   2633  HN  ASP X 164     -39.788  70.773 -38.520  1.00  0.00      PROT H
ATOM   2634  CA  ASP X 164     -39.773  68.723 -38.202  1.00  0.00      PROT C
ATOM   2635  HA  ASP X 164     -38.789  68.466 -37.837  1.00  0.00      PROT H
ATOM   2636  CB  ASP X 164     -40.670  69.186 -36.940  1.00  0.00      PROT C
ATOM   2637  HB1 ASP X 164     -41.697  69.404 -37.301  1.00  0.00      PROT H
ATOM   2638  HB2 ASP X 164     -40.666  68.496 -36.069  1.00  0.00      PROT H
ATOM   2639  CG  ASP X 164     -40.084  70.470 -36.320  1.00  0.00      PROT C
ATOM   2640  OD1 ASP X 164     -40.834  71.121 -35.521  1.00  0.00      PROT O
ATOM   2641  OD2 ASP X 164     -38.945  70.837 -36.553  1.00  0.00      PROT O
ATOM   2642  C   ASP X 164     -40.366  67.496 -38.961  1.00  0.00      PROT C
ATOM   2643  O   ASP X 164     -41.469  67.662 -39.516  1.00  0.00      PROT O
ATOM   2644  N   PRO X 165     -39.838  66.245 -38.979  1.00  0.00      PROT N
ATOM   2645  CD  PRO X 165     -38.707  65.942 -38.083  1.00  0.00      PROT C
ATOM   2646  HD1 PRO X 165     -38.951  66.269 -37.049  1.00  0.00      PROT H
ATOM   2647  HD2 PRO X 165     -37.760  66.393 -38.449  1.00  0.00      PROT H
ATOM   2648  CA  PRO X 165     -40.622  65.035 -39.229  1.00  0.00      PROT C
ATOM   2649  HA  PRO X 165     -40.973  65.027 -40.250  1.00  0.00      PROT H
ATOM   2650  CB  PRO X 165     -39.605  63.896 -38.925  1.00  0.00      PROT C
ATOM   2651  HB1 PRO X 165     -39.111  63.783 -39.913  1.00  0.00      PROT H
ATOM   2652  HB2 PRO X 165     -40.070  62.920 -38.669  1.00  0.00      PROT H
ATOM   2653  CG  PRO X 165     -38.555  64.501 -37.924  1.00  0.00      PROT C
ATOM   2654  HG1 PRO X 165     -37.548  64.075 -38.123  1.00  0.00      PROT H
ATOM   2655  HG2 PRO X 165     -39.014  64.154 -36.974  1.00  0.00      PROT H
ATOM   2656  C   PRO X 165     -41.937  64.871 -38.407  1.00  0.00      PROT C
ATOM   2657  O   PRO X 165     -41.977  65.149 -37.210  1.00  0.00      PROT O
ATOM   2658  N   GLU X 166     -42.957  64.375 -39.062  1.00  0.00      PROT N
ATOM   2659  HN  GLU X 166     -42.768  63.870 -39.900  1.00  0.00      PROT H
ATOM   2660  CA  GLU X 166     -44.352  64.052 -38.634  1.00  0.00      PROT C
ATOM   2661  HA  GLU X 166     -44.727  65.016 -38.322  1.00  0.00      PROT H
ATOM   2662  CB  GLU X 166     -45.263  63.476 -39.774  1.00  0.00      PROT C
ATOM   2663  HB1 GLU X 166     -44.676  62.591 -40.101  1.00  0.00      PROT H
ATOM   2664  HB2 GLU X 166     -46.191  63.059 -39.328  1.00  0.00      PROT H
ATOM   2665  CG  GLU X 166     -45.667  64.558 -40.804  1.00  0.00      PROT C
ATOM   2666  HG1 GLU X 166     -44.739  65.049 -41.167  1.00  0.00      PROT H
ATOM   2667  HG2 GLU X 166     -46.206  63.996 -41.597  1.00  0.00      PROT H
ATOM   2668  CD  GLU X 166     -46.535  65.658 -40.225  1.00  0.00      PROT C
ATOM   2669  OE1 GLU X 166     -46.171  66.867 -40.045  1.00  0.00      PROT O
ATOM   2670  OE2 GLU X 166     -47.609  65.317 -39.779  1.00  0.00      PROT O
ATOM   2671  C   GLU X 166     -44.394  63.240 -37.363  1.00  0.00      PROT C
ATOM   2672  O   GLU X 166     -43.850  62.095 -37.259  1.00  0.00      PROT O
ATOM   2673  N   VAL X 167     -44.966  63.735 -36.237  1.00  0.00      PROT N
ATOM   2674  HN  VAL X 167     -45.195  64.698 -36.359  1.00  0.00      PROT H
ATOM   2675  CA  VAL X 167     -44.877  63.066 -34.932  1.00  0.00      PROT C
ATOM   2676  HA  VAL X 167     -43.853  62.765 -34.765  1.00  0.00      PROT H
ATOM   2677  CB  VAL X 167     -45.281  64.071 -33.812  1.00  0.00      PROT C
ATOM   2678  HB  VAL X 167     -46.042  64.747 -34.258  1.00  0.00      PROT H
ATOM   2679  CG1 VAL X 167     -45.644  63.480 -32.467  1.00  0.00      PROT C
ATOM   2680 HG11 VAL X 167     -45.644  64.311 -31.730  1.00  0.00      PROT H
ATOM   2681 HG12 VAL X 167     -46.595  62.916 -32.577  1.00  0.00      PROT H
ATOM   2682 HG13 VAL X 167     -44.863  62.741 -32.188  1.00  0.00      PROT H
ATOM   2683  CG2 VAL X 167     -44.125  65.074 -33.580  1.00  0.00      PROT C
ATOM   2684 HG21 VAL X 167     -43.306  64.497 -33.099  1.00  0.00      PROT H
ATOM   2685 HG22 VAL X 167     -43.869  65.714 -34.452  1.00  0.00      PROT H
ATOM   2686 HG23 VAL X 167     -44.395  65.727 -32.723  1.00  0.00      PROT H
ATOM   2687  C   VAL X 167     -45.708  61.731 -34.808  1.00  0.00      PROT C
ATOM   2688  O   VAL X 167     -46.772  61.811 -35.370  1.00  0.00      PROT O
ATOM   2689  N   PRO X 168     -45.272  60.656 -34.334  1.00  0.00      PROT N
ATOM   2690  CD  PRO X 168     -43.809  60.365 -34.195  1.00  0.00      PROT C
ATOM   2691  HD1 PRO X 168     -43.489  60.957 -33.311  1.00  0.00      PROT H
ATOM   2692  HD2 PRO X 168     -43.213  60.536 -35.117  1.00  0.00      PROT H
ATOM   2693  CA  PRO X 168     -46.035  59.400 -34.182  1.00  0.00      PROT C
ATOM   2694  HA  PRO X 168     -46.302  59.007 -35.151  1.00  0.00      PROT H
ATOM   2695  CB  PRO X 168     -45.088  58.453 -33.445  1.00  0.00      PROT C
ATOM   2696  HB1 PRO X 168     -45.189  57.373 -33.686  1.00  0.00      PROT H
ATOM   2697  HB2 PRO X 168     -45.147  58.499 -32.337  1.00  0.00      PROT H
ATOM   2698  CG  PRO X 168     -43.606  58.915 -33.750  1.00  0.00      PROT C
ATOM   2699  HG1 PRO X 168     -43.296  58.198 -34.541  1.00  0.00      PROT H
ATOM   2700  HG2 PRO X 168     -42.920  58.801 -32.884  1.00  0.00      PROT H
ATOM   2701  C   PRO X 168     -47.337  59.509 -33.467  1.00  0.00      PROT C
ATOM   2702  O   PRO X 168     -47.429  60.109 -32.461  1.00  0.00      PROT O
ATOM   2703  N   VAL X 169     -48.453  58.863 -33.886  1.00  0.00      PROT N
ATOM   2704  HN  VAL X 169     -48.338  58.245 -34.659  1.00  0.00      PROT H
ATOM   2705  CA  VAL X 169     -49.832  58.737 -33.158  1.00  0.00      PROT C
ATOM   2706  HA  VAL X 169     -50.140  59.759 -32.997  1.00  0.00      PROT H
ATOM   2707  CB  VAL X 169     -50.986  58.105 -33.978  1.00  0.00      PROT C
ATOM   2708  HB  VAL X 169     -50.744  57.025 -34.075  1.00  0.00      PROT H
ATOM   2709  CG1 VAL X 169     -52.357  58.182 -33.264  1.00  0.00      PROT C
ATOM   2710 HG11 VAL X 169     -52.526  59.237 -32.961  1.00  0.00      PROT H
ATOM   2711 HG12 VAL X 169     -53.130  57.906 -34.014  1.00  0.00      PROT H
ATOM   2712 HG13 VAL X 169     -52.300  57.494 -32.394  1.00  0.00      PROT H
ATOM   2713  CG2 VAL X 169     -51.077  58.763 -35.364  1.00  0.00      PROT C
ATOM   2714 HG21 VAL X 169     -51.009  59.872 -35.339  1.00  0.00      PROT H
ATOM   2715 HG22 VAL X 169     -50.307  58.298 -36.015  1.00  0.00      PROT H
ATOM   2716 HG23 VAL X 169     -52.068  58.574 -35.829  1.00  0.00      PROT H
ATOM   2717  C   VAL X 169     -49.574  58.024 -31.871  1.00  0.00      PROT C
ATOM   2718  O   VAL X 169     -48.719  57.083 -31.770  1.00  0.00      PROT O
ATOM   2719  N   ARG X 170     -50.244  58.411 -30.805  1.00  0.00      PROT N
ATOM   2720  HN  ARG X 170     -50.930  59.118 -30.957  1.00  0.00      PROT H
ATOM   2721  CA  ARG X 170     -50.107  57.988 -29.394  1.00  0.00      PROT C
ATOM   2722  HA  ARG X 170     -49.061  58.117 -29.161  1.00  0.00      PROT H
ATOM   2723  CB  ARG X 170     -50.917  58.832 -28.501  1.00  0.00      PROT C
ATOM   2724  HB1 ARG X 170     -50.636  58.646 -27.442  1.00  0.00      PROT H
ATOM   2725  HB2 ARG X 170     -50.642  59.890 -28.702  1.00  0.00      PROT H
ATOM   2726  CG  ARG X 170     -52.448  58.802 -28.661  1.00  0.00      PROT C
ATOM   2727  HG1 ARG X 170     -52.739  59.017 -29.711  1.00  0.00      PROT H
ATOM   2728  HG2 ARG X 170     -52.748  57.770 -28.379  1.00  0.00      PROT H
ATOM   2729  CD  ARG X 170     -52.976  59.932 -27.747  1.00  0.00      PROT C
ATOM   2730  HD1 ARG X 170     -52.650  59.785 -26.695  1.00  0.00      PROT H
ATOM   2731  HD2 ARG X 170     -52.609  60.924 -28.084  1.00  0.00      PROT H
ATOM   2732  NE  ARG X 170     -54.479  59.831 -27.789  1.00  0.00      PROT N
ATOM   2733  HE  ARG X 170     -54.975  60.573 -28.240  1.00  0.00      PROT H
ATOM   2734  CZ  ARG X 170     -55.257  58.993 -27.107  1.00  0.00      PROT C
ATOM   2735  NH1 ARG X 170     -54.836  57.979 -26.422  1.00  0.00      PROT N
ATOM   2736 HH11 ARG X 170     -55.457  57.489 -25.810  1.00  0.00      PROT H
ATOM   2737 HH12 ARG X 170     -53.851  57.864 -26.299  1.00  0.00      PROT H
ATOM   2738  NH2 ARG X 170     -56.558  59.304 -26.973  1.00  0.00      PROT N
ATOM   2739 HH21 ARG X 170     -57.009  58.644 -26.372  1.00  0.00      PROT H
ATOM   2740 HH22 ARG X 170     -57.034  59.921 -27.600  1.00  0.00      PROT H
ATOM   2741  C   ARG X 170     -50.523  56.525 -29.118  1.00  0.00      PROT C
ATOM   2742  O   ARG X 170     -51.372  55.955 -29.865  1.00  0.00      PROT O
ATOM   2743  N   ASN X 171     -49.873  55.821 -28.211  1.00  0.00      PROT N
ATOM   2744  HN  ASN X 171     -49.167  56.184 -27.607  1.00  0.00      PROT H
ATOM   2745  CA  ASN X 171     -50.051  54.398 -28.001  1.00  0.00      PROT C
ATOM   2746  HA  ASN X 171     -50.273  54.046 -28.997  1.00  0.00      PROT H
ATOM   2747  CB  ASN X 171     -48.775  53.751 -27.470  1.00  0.00      PROT C
ATOM   2748  HB1 ASN X 171     -47.841  53.709 -28.070  1.00  0.00      PROT H
ATOM   2749  HB2 ASN X 171     -48.385  54.309 -26.592  1.00  0.00      PROT H
ATOM   2750  CG  ASN X 171     -49.059  52.277 -27.071  1.00  0.00      PROT C
ATOM   2751  OD1 ASN X 171     -49.601  51.564 -27.890  1.00  0.00      PROT O
ATOM   2752  ND2 ASN X 171     -48.801  51.877 -25.769  1.00  0.00      PROT N
ATOM   2753 HD21 ASN X 171     -49.022  50.941 -25.493  1.00  0.00      PROT H
ATOM   2754 HD22 ASN X 171     -48.661  52.559 -25.051  1.00  0.00      PROT H
ATOM   2755  C   ASN X 171     -51.296  54.337 -27.067  1.00  0.00      PROT C
ATOM   2756  O   ASN X 171     -51.330  54.780 -25.895  1.00  0.00      PROT O
ATOM   2757  N   LEU X 172     -52.450  53.970 -27.732  1.00  0.00      PROT N
ATOM   2758  HN  LEU X 172     -52.454  53.648 -28.675  1.00  0.00      PROT H
ATOM   2759  CA  LEU X 172     -53.793  53.962 -27.174  1.00  0.00      PROT C
ATOM   2760  HA  LEU X 172     -54.015  55.001 -26.978  1.00  0.00      PROT H
ATOM   2761  CB  LEU X 172     -54.839  53.291 -28.135  1.00  0.00      PROT C
ATOM   2762  HB1 LEU X 172     -54.775  52.185 -28.218  1.00  0.00      PROT H
ATOM   2763  HB2 LEU X 172     -55.802  53.421 -27.596  1.00  0.00      PROT H
ATOM   2764  CG  LEU X 172     -54.888  54.031 -29.530  1.00  0.00      PROT C
ATOM   2765  HG  LEU X 172     -53.907  53.848 -30.016  1.00  0.00      PROT H
ATOM   2766  CD1 LEU X 172     -55.878  53.338 -30.296  1.00  0.00      PROT C
ATOM   2767 HD11 LEU X 172     -56.012  53.712 -31.333  1.00  0.00      PROT H
ATOM   2768 HD12 LEU X 172     -55.673  52.251 -30.402  1.00  0.00      PROT H
ATOM   2769 HD13 LEU X 172     -56.821  53.317 -29.709  1.00  0.00      PROT H
ATOM   2770  CD2 LEU X 172     -55.140  55.518 -29.457  1.00  0.00      PROT C
ATOM   2771 HD21 LEU X 172     -56.211  55.728 -29.248  1.00  0.00      PROT H
ATOM   2772 HD22 LEU X 172     -54.505  56.098 -28.754  1.00  0.00      PROT H
ATOM   2773 HD23 LEU X 172     -54.964  56.038 -30.423  1.00  0.00      PROT H
ATOM   2774  C   LEU X 172     -53.921  53.314 -25.761  1.00  0.00      PROT C
ATOM   2775  O   LEU X 172     -53.214  52.429 -25.375  1.00  0.00      PROT O
ATOM   2776  N   THR X 173     -54.894  53.763 -24.956  1.00  0.00      PROT N
ATOM   2777  HN  THR X 173     -55.483  54.493 -25.295  1.00  0.00      PROT H
ATOM   2778  CA  THR X 173     -55.074  53.448 -23.545  1.00  0.00      PROT C
ATOM   2779  HA  THR X 173     -54.362  52.680 -23.281  1.00  0.00      PROT H
ATOM   2780  CB  THR X 173     -54.910  54.550 -22.614  1.00  0.00      PROT C
ATOM   2781  HB  THR X 173     -54.874  54.247 -21.545  1.00  0.00      PROT H
ATOM   2782  OG1 THR X 173     -55.996  55.482 -22.639  1.00  0.00      PROT O
ATOM   2783  HG1 THR X 173     -55.940  55.834 -23.530  1.00  0.00      PROT H
ATOM   2784  CG2 THR X 173     -53.609  55.449 -22.828  1.00  0.00      PROT C
ATOM   2785 HG21 THR X 173     -53.601  56.327 -22.148  1.00  0.00      PROT H
ATOM   2786 HG22 THR X 173     -52.738  54.759 -22.838  1.00  0.00      PROT H
ATOM   2787 HG23 THR X 173     -53.793  55.918 -23.819  1.00  0.00      PROT H
ATOM   2788  C   THR X 173     -56.392  52.716 -23.225  1.00  0.00      PROT C
ATOM   2789  O   THR X 173     -57.376  52.656 -23.964  1.00  0.00      PROT O
ATOM   2790  N   ALA X 174     -56.379  51.963 -22.073  1.00  0.00      PROT N
ATOM   2791  HN  ALA X 174     -55.600  51.918 -21.453  1.00  0.00      PROT H
ATOM   2792  CA  ALA X 174     -57.601  51.357 -21.561  1.00  0.00      PROT C
ATOM   2793  HA  ALA X 174     -57.995  50.685 -22.310  1.00  0.00      PROT H
ATOM   2794  CB  ALA X 174     -57.411  50.513 -20.209  1.00  0.00      PROT C
ATOM   2795  HB1 ALA X 174     -56.589  49.794 -20.413  1.00  0.00      PROT H
ATOM   2796  HB2 ALA X 174     -57.033  51.091 -19.340  1.00  0.00      PROT H
ATOM   2797  HB3 ALA X 174     -58.352  49.965 -19.990  1.00  0.00      PROT H
ATOM   2798  C   ALA X 174     -58.698  52.420 -21.343  1.00  0.00      PROT C
ATOM   2799  O   ALA X 174     -59.870  52.235 -21.661  1.00  0.00      PROT O
ATOM   2800  N   GLU X 175     -58.386  53.684 -20.811  1.00  0.00      PROT N
ATOM   2801  HN  GLU X 175     -57.478  53.780 -20.412  1.00  0.00      PROT H
ATOM   2802  CA  GLU X 175     -59.366  54.797 -20.801  1.00  0.00      PROT C
ATOM   2803  HA  GLU X 175     -60.187  54.438 -20.197  1.00  0.00      PROT H
ATOM   2804  CB  GLU X 175     -58.676  56.055 -20.254  1.00  0.00      PROT C
ATOM   2805  HB1 GLU X 175     -57.990  56.443 -21.037  1.00  0.00      PROT H
ATOM   2806  HB2 GLU X 175     -59.517  56.774 -20.156  1.00  0.00      PROT H
ATOM   2807  CG  GLU X 175     -58.256  55.878 -18.788  1.00  0.00      PROT C
ATOM   2808  HG1 GLU X 175     -59.168  55.575 -18.230  1.00  0.00      PROT H
ATOM   2809  HG2 GLU X 175     -57.365  55.259 -18.552  1.00  0.00      PROT H
ATOM   2810  CD  GLU X 175     -57.805  57.226 -18.168  1.00  0.00      PROT C
ATOM   2811  OE1 GLU X 175     -56.978  57.914 -18.761  1.00  0.00      PROT O
ATOM   2812  OE2 GLU X 175     -58.377  57.662 -17.105  1.00  0.00      PROT O
ATOM   2813  C   GLU X 175     -59.919  55.186 -22.172  1.00  0.00      PROT C
ATOM   2814  O   GLU X 175     -61.075  55.596 -22.157  1.00  0.00      PROT O
ATOM   2815  N   ASP X 176     -59.107  55.203 -23.217  1.00  0.00      PROT N
ATOM   2816  HN  ASP X 176     -58.122  55.165 -23.072  1.00  0.00      PROT H
ATOM   2817  CA  ASP X 176     -59.625  55.420 -24.555  1.00  0.00      PROT C
ATOM   2818  HA  ASP X 176     -60.152  56.356 -24.661  1.00  0.00      PROT H
ATOM   2819  CB  ASP X 176     -58.565  55.555 -25.635  1.00  0.00      PROT C
ATOM   2820  HB1 ASP X 176     -58.040  54.596 -25.833  1.00  0.00      PROT H
ATOM   2821  HB2 ASP X 176     -59.050  55.933 -26.561  1.00  0.00      PROT H
ATOM   2822  CG  ASP X 176     -57.442  56.495 -25.326  1.00  0.00      PROT C
ATOM   2823  OD1 ASP X 176     -56.224  56.028 -25.285  1.00  0.00      PROT O
ATOM   2824  OD2 ASP X 176     -57.652  57.710 -25.084  1.00  0.00      PROT O
ATOM   2825  C   ASP X 176     -60.599  54.286 -25.038  1.00  0.00      PROT C
ATOM   2826  O   ASP X 176     -61.740  54.538 -25.516  1.00  0.00      PROT O
ATOM   2827  N   PHE X 177     -60.292  53.067 -24.716  1.00  0.00      PROT N
ATOM   2828  HN  PHE X 177     -59.449  52.765 -24.279  1.00  0.00      PROT H
ATOM   2829  CA  PHE X 177     -61.143  51.867 -25.059  1.00  0.00      PROT C
ATOM   2830  HA  PHE X 177     -61.572  52.009 -26.040  1.00  0.00      PROT H
ATOM   2831  CB  PHE X 177     -60.256  50.580 -25.018  1.00  0.00      PROT C
ATOM   2832  HB1 PHE X 177     -59.501  50.614 -24.204  1.00  0.00      PROT H
ATOM   2833  HB2 PHE X 177     -60.848  49.644 -24.929  1.00  0.00      PROT H
ATOM   2834  CG  PHE X 177     -59.531  50.372 -26.333  1.00  0.00      PROT C
ATOM   2835  CD1 PHE X 177     -60.296  49.852 -27.399  1.00  0.00      PROT C
ATOM   2836  HD1 PHE X 177     -61.341  49.591 -27.318  1.00  0.00      PROT H
ATOM   2837  CE1 PHE X 177     -59.726  49.493 -28.612  1.00  0.00      PROT C
ATOM   2838  HE1 PHE X 177     -60.382  49.208 -29.421  1.00  0.00      PROT H
ATOM   2839  CZ  PHE X 177     -58.333  49.662 -28.791  1.00  0.00      PROT C
ATOM   2840  HZ  PHE X 177     -57.787  49.394 -29.684  1.00  0.00      PROT H
ATOM   2841  CD2 PHE X 177     -58.127  50.625 -26.555  1.00  0.00      PROT C
ATOM   2842  HD2 PHE X 177     -57.531  51.115 -25.800  1.00  0.00      PROT H
ATOM   2843  CE2 PHE X 177     -57.497  50.274 -27.743  1.00  0.00      PROT C
ATOM   2844  HE2 PHE X 177     -56.461  50.516 -27.931  1.00  0.00      PROT H
ATOM   2845  C   PHE X 177     -62.377  51.579 -24.266  1.00  0.00      PROT C
ATOM   2846  O   PHE X 177     -63.357  51.089 -24.824  1.00  0.00      PROT O
ATOM   2847  N   GLN X 178     -62.351  51.964 -22.999  1.00  0.00      PROT N
ATOM   2848  HN  GLN X 178     -61.500  52.299 -22.602  1.00  0.00      PROT H
ATOM   2849  CA  GLN X 178     -63.480  51.932 -22.037  1.00  0.00      PROT C
ATOM   2850  HA  GLN X 178     -64.002  51.000 -22.193  1.00  0.00      PROT H
ATOM   2851  CB  GLN X 178     -63.049  52.002 -20.558  1.00  0.00      PROT C
ATOM   2852  HB1 GLN X 178     -62.176  52.677 -20.438  1.00  0.00      PROT H
ATOM   2853  HB2 GLN X 178     -63.871  52.409 -19.931  1.00  0.00      PROT H
ATOM   2854  CG  GLN X 178     -62.783  50.582 -19.852  1.00  0.00      PROT C
ATOM   2855  HG1 GLN X 178     -62.399  50.635 -18.810  1.00  0.00      PROT H
ATOM   2856  HG2 GLN X 178     -63.732  50.024 -19.996  1.00  0.00      PROT H
ATOM   2857  CD  GLN X 178     -61.964  49.612 -20.719  1.00  0.00      PROT C
ATOM   2858  OE1 GLN X 178     -62.563  48.797 -21.418  1.00  0.00      PROT O
ATOM   2859  NE2 GLN X 178     -60.641  49.678 -20.715  1.00  0.00      PROT N
ATOM   2860 HE21 GLN X 178     -60.168  49.080 -21.361  1.00  0.00      PROT H
ATOM   2861 HE22 GLN X 178     -60.174  50.263 -20.052  1.00  0.00      PROT H
ATOM   2862  C   GLN X 178     -64.571  52.955 -22.356  1.00  0.00      PROT C
ATOM   2863  O   GLN X 178     -65.708  52.873 -21.895  1.00  0.00      PROT O
ATOM   2864  N   ARG X 179     -64.376  53.888 -23.323  1.00  0.00      PROT N
ATOM   2865  HN  ARG X 179     -63.457  54.075 -23.661  1.00  0.00      PROT H
ATOM   2866  CA  ARG X 179     -65.402  54.796 -23.774  1.00  0.00      PROT C
ATOM   2867  HA  ARG X 179     -66.217  54.883 -23.071  1.00  0.00      PROT H
ATOM   2868  CB  ARG X 179     -64.833  56.185 -23.925  1.00  0.00      PROT C
ATOM   2869  HB1 ARG X 179     -64.095  56.031 -24.740  1.00  0.00      PROT H
ATOM   2870  HB2 ARG X 179     -65.646  56.877 -24.231  1.00  0.00      PROT H
ATOM   2871  CG  ARG X 179     -64.193  56.798 -22.643  1.00  0.00      PROT C
ATOM   2872  HG1 ARG X 179     -63.392  56.117 -22.284  1.00  0.00      PROT H
ATOM   2873  HG2 ARG X 179     -63.566  57.672 -22.923  1.00  0.00      PROT H
ATOM   2874  CD  ARG X 179     -65.197  57.173 -21.610  1.00  0.00      PROT C
ATOM   2875  HD1 ARG X 179     -65.703  58.123 -21.886  1.00  0.00      PROT H
ATOM   2876  HD2 ARG X 179     -66.010  56.434 -21.450  1.00  0.00      PROT H
ATOM   2877  NE  ARG X 179     -64.476  57.459 -20.291  1.00  0.00      PROT N
ATOM   2878  HE  ARG X 179     -63.700  58.072 -20.440  1.00  0.00      PROT H
ATOM   2879  CZ  ARG X 179     -64.286  56.517 -19.378  1.00  0.00      PROT C
ATOM   2880  NH1 ARG X 179     -65.139  55.630 -19.044  1.00  0.00      PROT N
ATOM   2881 HH11 ARG X 179     -65.033  55.023 -18.257  1.00  0.00      PROT H
ATOM   2882 HH12 ARG X 179     -66.098  55.745 -19.301  1.00  0.00      PROT H
ATOM   2883  NH2 ARG X 179     -63.157  56.510 -18.734  1.00  0.00      PROT N
ATOM   2884 HH21 ARG X 179     -62.787  55.752 -18.197  1.00  0.00      PROT H
ATOM   2885 HH22 ARG X 179     -62.450  57.170 -18.988  1.00  0.00      PROT H
ATOM   2886  C   ARG X 179     -66.113  54.362 -25.021  1.00  0.00      PROT C
ATOM   2887  O   ARG X 179     -66.940  55.019 -25.545  1.00  0.00      PROT O
ATOM   2888  N   CYS X 180     -65.791  53.174 -25.624  1.00  0.00      PROT N
ATOM   2889  HN  CYS X 180     -65.109  52.564 -25.228  1.00  0.00      PROT H
ATOM   2890  CA  CYS X 180     -66.317  52.761 -26.913  1.00  0.00      PROT C
ATOM   2891  HA  CYS X 180     -67.233  53.281 -27.151  1.00  0.00      PROT H
ATOM   2892  CB  CYS X 180     -65.189  53.095 -28.025  1.00  0.00      PROT C
ATOM   2893  HB1 CYS X 180     -64.946  54.155 -27.797  1.00  0.00      PROT H
ATOM   2894  HB2 CYS X 180     -64.335  52.444 -27.739  1.00  0.00      PROT H
ATOM   2895  SG  CYS X 180     -65.751  52.776 -29.817  1.00  0.00      PROT S
ATOM   2896  HG1 CYS X 180     -66.753  53.644 -29.832  1.00  0.00      PROT H
ATOM   2897  C   CYS X 180     -66.609  51.252 -27.033  1.00  0.00      PROT C
ATOM   2898  O   CYS X 180     -65.697  50.510 -26.701  1.00  0.00      PROT O
ATOM   2899  N   SER X 181     -67.781  50.876 -27.363  1.00  0.00      PROT N
ATOM   2900  HN  SER X 181     -68.528  51.502 -27.572  1.00  0.00      PROT H
ATOM   2901  CA  SER X 181     -68.261  49.526 -27.202  1.00  0.00      PROT C
ATOM   2902  HA  SER X 181     -68.212  49.254 -26.158  1.00  0.00      PROT H
ATOM   2903  CB  SER X 181     -69.763  49.406 -27.576  1.00  0.00      PROT C
ATOM   2904  HB1 SER X 181     -70.327  50.208 -27.051  1.00  0.00      PROT H
ATOM   2905  HB2 SER X 181     -69.794  49.582 -28.672  1.00  0.00      PROT H
ATOM   2906  OG  SER X 181     -70.339  48.106 -27.241  1.00  0.00      PROT O
ATOM   2907  HG1 SER X 181     -70.153  47.949 -26.312  1.00  0.00      PROT H
ATOM   2908  C   SER X 181     -67.484  48.483 -27.989  1.00  0.00      PROT C
ATOM   2909  O   SER X 181     -66.804  48.682 -29.003  1.00  0.00      PROT O
ATOM   2910  N   ALA X 182     -67.524  47.215 -27.442  1.00  0.00      PROT N
ATOM   2911  HN  ALA X 182     -68.124  47.037 -26.666  1.00  0.00      PROT H
ATOM   2912  CA  ALA X 182     -66.600  46.133 -27.780  1.00  0.00      PROT C
ATOM   2913  HA  ALA X 182     -66.047  46.425 -28.660  1.00  0.00      PROT H
ATOM   2914  CB  ALA X 182     -65.707  45.818 -26.521  1.00  0.00      PROT C
ATOM   2915  HB1 ALA X 182     -65.242  46.748 -26.129  1.00  0.00      PROT H
ATOM   2916  HB2 ALA X 182     -66.225  45.319 -25.674  1.00  0.00      PROT H
ATOM   2917  HB3 ALA X 182     -64.810  45.211 -26.766  1.00  0.00      PROT H
ATOM   2918  C   ALA X 182     -67.356  44.824 -28.110  1.00  0.00      PROT C
ATOM   2919  O   ALA X 182     -68.512  44.555 -27.622  1.00  0.00      PROT O
ATOM   2920  N   PRO X 183     -66.833  44.035 -28.967  1.00  0.00      PROT N
ATOM   2921  CD  PRO X 183     -65.506  44.187 -29.543  1.00  0.00      PROT C
ATOM   2922  HD1 PRO X 183     -64.777  44.199 -28.705  1.00  0.00      PROT H
ATOM   2923  HD2 PRO X 183     -65.387  45.192 -30.001  1.00  0.00      PROT H
ATOM   2924  CA  PRO X 183     -67.380  42.708 -29.248  1.00  0.00      PROT C
ATOM   2925  HA  PRO X 183     -68.210  42.856 -29.924  1.00  0.00      PROT H
ATOM   2926  CB  PRO X 183     -66.192  42.024 -29.961  1.00  0.00      PROT C
ATOM   2927  HB1 PRO X 183     -66.614  41.287 -30.678  1.00  0.00      PROT H
ATOM   2928  HB2 PRO X 183     -65.599  41.421 -29.240  1.00  0.00      PROT H
ATOM   2929  CG  PRO X 183     -65.328  43.059 -30.559  1.00  0.00      PROT C
ATOM   2930  HG1 PRO X 183     -65.668  43.435 -31.547  1.00  0.00      PROT H
ATOM   2931  HG2 PRO X 183     -64.247  42.806 -30.579  1.00  0.00      PROT H
ATOM   2932  C   PRO X 183     -67.831  41.783 -28.082  1.00  0.00      PROT C
ATOM   2933  O   PRO X 183     -67.049  41.643 -27.115  1.00  0.00      PROT O
ATOM   2934  N   ASP X 184     -69.084  41.244 -28.176  1.00  0.00      PROT N
ATOM   2935  HN  ASP X 184     -69.682  41.561 -28.908  1.00  0.00      PROT H
ATOM   2936  CA  ASP X 184     -69.704  40.221 -27.331  1.00  0.00      PROT C
ATOM   2937  HA  ASP X 184     -69.874  40.659 -26.358  1.00  0.00      PROT H
ATOM   2938  CB  ASP X 184     -71.123  39.784 -27.906  1.00  0.00      PROT C
ATOM   2939  HB1 ASP X 184     -71.050  39.410 -28.950  1.00  0.00      PROT H
ATOM   2940  HB2 ASP X 184     -71.645  38.950 -27.391  1.00  0.00      PROT H
ATOM   2941  CG  ASP X 184     -72.119  40.927 -28.103  1.00  0.00      PROT C
ATOM   2942  OD1 ASP X 184     -73.066  40.615 -28.897  1.00  0.00      PROT O
ATOM   2943  OD2 ASP X 184     -72.130  41.915 -27.374  1.00  0.00      PROT O
ATOM   2944  C   ASP X 184     -68.829  39.015 -27.162  1.00  0.00      PROT C
ATOM   2945  O   ASP X 184     -68.096  38.704 -28.162  1.00  0.00      PROT O
ATOM   2946  N   PRO X 185     -68.746  38.360 -25.971  1.00  0.00      PROT N
ATOM   2947  CD  PRO X 185     -69.265  38.848 -24.729  1.00  0.00      PROT C
ATOM   2948  HD1 PRO X 185     -70.337  38.566 -24.652  1.00  0.00      PROT H
ATOM   2949  HD2 PRO X 185     -69.135  39.944 -24.601  1.00  0.00      PROT H
ATOM   2950  CA  PRO X 185     -67.812  37.256 -25.656  1.00  0.00      PROT C
ATOM   2951  HA  PRO X 185     -66.803  37.593 -25.841  1.00  0.00      PROT H
ATOM   2952  CB  PRO X 185     -68.140  36.821 -24.277  1.00  0.00      PROT C
ATOM   2953  HB1 PRO X 185     -67.260  36.453 -23.707  1.00  0.00      PROT H
ATOM   2954  HB2 PRO X 185     -68.912  36.027 -24.199  1.00  0.00      PROT H
ATOM   2955  CG  PRO X 185     -68.509  38.133 -23.537  1.00  0.00      PROT C
ATOM   2956  HG1 PRO X 185     -67.512  38.543 -23.267  1.00  0.00      PROT H
ATOM   2957  HG2 PRO X 185     -69.088  37.915 -22.614  1.00  0.00      PROT H
ATOM   2958  C   PRO X 185     -67.984  36.063 -26.647  1.00  0.00      PROT C
ATOM   2959  O   PRO X 185     -67.026  35.401 -26.932  1.00  0.00      PROT O
ATOM   2960  N   ASP X 186     -69.246  35.838 -27.168  1.00  0.00      PROT N
ATOM   2961  HN  ASP X 186     -69.986  36.433 -26.865  1.00  0.00      PROT H
ATOM   2962  CA  ASP X 186     -69.637  35.042 -28.298  1.00  0.00      PROT C
ATOM   2963  HA  ASP X 186     -69.435  34.015 -28.030  1.00  0.00      PROT H
ATOM   2964  CB  ASP X 186     -71.199  35.309 -28.559  1.00  0.00      PROT C
ATOM   2965  HB1 ASP X 186     -71.780  35.001 -27.664  1.00  0.00      PROT H
ATOM   2966  HB2 ASP X 186     -71.485  36.380 -28.636  1.00  0.00      PROT H
ATOM   2967  CG  ASP X 186     -71.610  34.457 -29.755  1.00  0.00      PROT C
ATOM   2968  OD1 ASP X 186     -72.092  35.025 -30.711  1.00  0.00      PROT O
ATOM   2969  OD2 ASP X 186     -71.324  33.275 -29.782  1.00  0.00      PROT O
ATOM   2970  C   ASP X 186     -68.796  35.286 -29.506  1.00  0.00      PROT C
ATOM   2971  O   ASP X 186     -68.158  34.436 -30.126  1.00  0.00      PROT O
ATOM   2972  N   LEU X 187     -68.558  36.549 -29.967  1.00  0.00      PROT N
ATOM   2973  HN  LEU X 187     -68.751  37.407 -29.497  1.00  0.00      PROT H
ATOM   2974  CA  LEU X 187     -67.541  36.806 -31.003  1.00  0.00      PROT C
ATOM   2975  HA  LEU X 187     -67.844  36.250 -31.878  1.00  0.00      PROT H
ATOM   2976  CB  LEU X 187     -67.528  38.367 -31.384  1.00  0.00      PROT C
ATOM   2977  HB1 LEU X 187     -67.000  38.795 -30.505  1.00  0.00      PROT H
ATOM   2978  HB2 LEU X 187     -66.986  38.471 -32.349  1.00  0.00      PROT H
ATOM   2979  CG  LEU X 187     -68.956  38.953 -31.505  1.00  0.00      PROT C
ATOM   2980  HG  LEU X 187     -69.379  38.953 -30.478  1.00  0.00      PROT H
ATOM   2981  CD1 LEU X 187     -69.019  40.379 -31.996  1.00  0.00      PROT C
ATOM   2982 HD11 LEU X 187     -70.024  40.839 -31.887  1.00  0.00      PROT H
ATOM   2983 HD12 LEU X 187     -68.316  41.022 -31.425  1.00  0.00      PROT H
ATOM   2984 HD13 LEU X 187     -68.738  40.625 -33.042  1.00  0.00      PROT H
ATOM   2985  CD2 LEU X 187     -70.006  38.240 -32.380  1.00  0.00      PROT C
ATOM   2986 HD21 LEU X 187     -69.768  38.228 -33.465  1.00  0.00      PROT H
ATOM   2987 HD22 LEU X 187     -70.101  37.153 -32.167  1.00  0.00      PROT H
ATOM   2988 HD23 LEU X 187     -70.948  38.779 -32.146  1.00  0.00      PROT H
ATOM   2989  C   LEU X 187     -66.090  36.387 -30.720  1.00  0.00      PROT C
ATOM   2990  O   LEU X 187     -65.461  35.983 -31.674  1.00  0.00      PROT O
ATOM   2991  N   ALA X 188     -65.578  36.604 -29.458  1.00  0.00      PROT N
ATOM   2992  HN  ALA X 188     -66.100  37.077 -28.753  1.00  0.00      PROT H
ATOM   2993  CA  ALA X 188     -64.240  36.238 -29.024  1.00  0.00      PROT C
ATOM   2994  HA  ALA X 188     -63.487  36.703 -29.643  1.00  0.00      PROT H
ATOM   2995  CB  ALA X 188     -64.026  36.574 -27.494  1.00  0.00      PROT C
ATOM   2996  HB1 ALA X 188     -62.930  36.489 -27.333  1.00  0.00      PROT H
ATOM   2997  HB2 ALA X 188     -64.368  37.610 -27.284  1.00  0.00      PROT H
ATOM   2998  HB3 ALA X 188     -64.622  35.845 -26.904  1.00  0.00      PROT H
ATOM   2999  C   ALA X 188     -63.944  34.795 -29.140  1.00  0.00      PROT C
ATOM   3000  O   ALA X 188     -62.912  34.395 -29.668  1.00  0.00      PROT O
ATOM   3001  N   GLU X 189     -64.846  33.861 -28.697  1.00  0.00      PROT N
ATOM   3002  HN  GLU X 189     -65.510  34.236 -28.054  1.00  0.00      PROT H
ATOM   3003  CA  GLU X 189     -64.591  32.441 -28.598  1.00  0.00      PROT C
ATOM   3004  HA  GLU X 189     -63.561  32.243 -28.342  1.00  0.00      PROT H
ATOM   3005  CB  GLU X 189     -65.559  31.667 -27.811  1.00  0.00      PROT C
ATOM   3006  HB1 GLU X 189     -66.502  32.179 -28.097  1.00  0.00      PROT H
ATOM   3007  HB2 GLU X 189     -65.431  30.569 -27.919  1.00  0.00      PROT H
ATOM   3008  CG  GLU X 189     -65.539  31.795 -26.211  1.00  0.00      PROT C
ATOM   3009  HG1 GLU X 189     -65.726  32.823 -25.833  1.00  0.00      PROT H
ATOM   3010  HG2 GLU X 189     -66.387  31.133 -25.932  1.00  0.00      PROT H
ATOM   3011  CD  GLU X 189     -64.336  31.178 -25.505  1.00  0.00      PROT C
ATOM   3012  OE1 GLU X 189     -63.561  31.986 -25.011  1.00  0.00      PROT O
ATOM   3013  OE2 GLU X 189     -64.195  29.961 -25.503  1.00  0.00      PROT O
ATOM   3014  C   GLU X 189     -64.729  31.914 -30.027  1.00  0.00      PROT C
ATOM   3015  O   GLU X 189     -63.907  31.188 -30.499  1.00  0.00      PROT O
ATOM   3016  N   CYS X 190     -65.738  32.436 -30.773  1.00  0.00      PROT N
ATOM   3017  HN  CYS X 190     -66.372  33.017 -30.269  1.00  0.00      PROT H
ATOM   3018  CA  CYS X 190     -65.896  32.118 -32.139  1.00  0.00      PROT C
ATOM   3019  HA  CYS X 190     -65.969  31.042 -32.209  1.00  0.00      PROT H
ATOM   3020  CB  CYS X 190     -67.144  32.718 -32.653  1.00  0.00      PROT C
ATOM   3021  HB1 CYS X 190     -67.933  32.276 -32.007  1.00  0.00      PROT H
ATOM   3022  HB2 CYS X 190     -67.180  33.804 -32.422  1.00  0.00      PROT H
ATOM   3023  SG  CYS X 190     -67.669  32.374 -34.386  1.00  0.00      PROT S
ATOM   3024  HG1 CYS X 190     -66.715  33.009 -35.050  1.00  0.00      PROT H
ATOM   3025  C   CYS X 190     -64.660  32.565 -33.033  1.00  0.00      PROT C
ATOM   3026  O   CYS X 190     -64.313  31.821 -33.975  1.00  0.00      PROT O
ATOM   3027  N   TYR X 191     -64.071  33.657 -32.746  1.00  0.00      PROT N
ATOM   3028  HN  TYR X 191     -64.259  34.174 -31.915  1.00  0.00      PROT H
ATOM   3029  CA  TYR X 191     -63.073  34.273 -33.693  1.00  0.00      PROT C
ATOM   3030  HA  TYR X 191     -62.839  33.497 -34.407  1.00  0.00      PROT H
ATOM   3031  CB  TYR X 191     -63.697  35.530 -34.314  1.00  0.00      PROT C
ATOM   3032  HB1 TYR X 191     -63.822  36.344 -33.568  1.00  0.00      PROT H
ATOM   3033  HB2 TYR X 191     -63.056  35.927 -35.130  1.00  0.00      PROT H
ATOM   3034  CG  TYR X 191     -64.921  35.213 -35.094  1.00  0.00      PROT C
ATOM   3035  CD1 TYR X 191     -65.967  36.153 -34.911  1.00  0.00      PROT C
ATOM   3036  HD1 TYR X 191     -65.858  36.885 -34.124  1.00  0.00      PROT H
ATOM   3037  CE1 TYR X 191     -67.019  36.119 -35.823  1.00  0.00      PROT C
ATOM   3038  HE1 TYR X 191     -67.808  36.844 -35.686  1.00  0.00      PROT H
ATOM   3039  CZ  TYR X 191     -67.217  35.127 -36.783  1.00  0.00      PROT C
ATOM   3040  OH  TYR X 191     -68.405  35.011 -37.472  1.00  0.00      PROT O
ATOM   3041  HH  TYR X 191     -69.071  35.650 -37.207  1.00  0.00      PROT H
ATOM   3042  CD2 TYR X 191     -65.084  34.185 -36.096  1.00  0.00      PROT C
ATOM   3043  HD2 TYR X 191     -64.233  33.550 -36.289  1.00  0.00      PROT H
ATOM   3044  CE2 TYR X 191     -66.233  34.127 -36.964  1.00  0.00      PROT C
ATOM   3045  HE2 TYR X 191     -66.359  33.399 -37.752  1.00  0.00      PROT H
ATOM   3046  C   TYR X 191     -61.761  34.580 -32.945  1.00  0.00      PROT C
ATOM   3047  O   TYR X 191     -61.060  35.590 -33.240  1.00  0.00      PROT O
ATOM   3048  N   ARG X 192     -61.345  33.628 -32.031  1.00  0.00      PROT N
ATOM   3049  HN  ARG X 192     -61.988  32.940 -31.703  1.00  0.00      PROT H
ATOM   3050  CA  ARG X 192     -59.897  33.479 -31.611  1.00  0.00      PROT C
ATOM   3051  HA  ARG X 192     -59.576  34.339 -31.043  1.00  0.00      PROT H
ATOM   3052  CB  ARG X 192     -59.671  32.297 -30.680  1.00  0.00      PROT C
ATOM   3053  HB1 ARG X 192     -59.743  31.400 -31.333  1.00  0.00      PROT H
ATOM   3054  HB2 ARG X 192     -58.590  32.320 -30.424  1.00  0.00      PROT H
ATOM   3055  CG  ARG X 192     -60.534  32.327 -29.381  1.00  0.00      PROT C
ATOM   3056  HG1 ARG X 192     -61.614  32.327 -29.642  1.00  0.00      PROT H
ATOM   3057  HG2 ARG X 192     -60.277  31.377 -28.865  1.00  0.00      PROT H
ATOM   3058  CD  ARG X 192     -60.157  33.528 -28.464  1.00  0.00      PROT C
ATOM   3059  HD1 ARG X 192     -59.064  33.673 -28.329  1.00  0.00      PROT H
ATOM   3060  HD2 ARG X 192     -60.451  34.480 -28.956  1.00  0.00      PROT H
ATOM   3061  NE  ARG X 192     -60.951  33.313 -27.248  1.00  0.00      PROT N
ATOM   3062  HE  ARG X 192     -61.569  32.527 -27.221  1.00  0.00      PROT H
ATOM   3063  CZ  ARG X 192     -61.142  34.300 -26.351  1.00  0.00      PROT C
ATOM   3064  NH1 ARG X 192     -60.356  35.363 -26.461  1.00  0.00      PROT N
ATOM   3065 HH11 ARG X 192     -60.723  36.231 -26.126  1.00  0.00      PROT H
ATOM   3066 HH12 ARG X 192     -59.649  35.308 -27.166  1.00  0.00      PROT H
ATOM   3067  NH2 ARG X 192     -62.184  34.289 -25.535  1.00  0.00      PROT N
ATOM   3068 HH21 ARG X 192     -62.198  34.870 -24.721  1.00  0.00      PROT H
ATOM   3069 HH22 ARG X 192     -62.795  33.499 -25.471  1.00  0.00      PROT H
ATOM   3070  C   ARG X 192     -58.928  33.357 -32.757  1.00  0.00      PROT C
ATOM   3071  O   ARG X 192     -59.259  33.034 -33.921  1.00  0.00      PROT O
ATOM   3072  N   VAL X 193     -57.595  33.588 -32.504  1.00  0.00      PROT N
ATOM   3073  HN  VAL X 193     -57.336  33.640 -31.543  1.00  0.00      PROT H
ATOM   3074  CA  VAL X 193     -56.495  33.530 -33.375  1.00  0.00      PROT C
ATOM   3075  HA  VAL X 193     -56.851  33.932 -34.311  1.00  0.00      PROT H
ATOM   3076  CB  VAL X 193     -55.359  34.444 -32.939  1.00  0.00      PROT C
ATOM   3077  HB  VAL X 193     -54.900  34.079 -31.996  1.00  0.00      PROT H
ATOM   3078  CG1 VAL X 193     -54.333  34.591 -34.063  1.00  0.00      PROT C
ATOM   3079 HG11 VAL X 193     -54.796  35.002 -34.986  1.00  0.00      PROT H
ATOM   3080 HG12 VAL X 193     -53.557  35.310 -33.723  1.00  0.00      PROT H
ATOM   3081 HG13 VAL X 193     -53.756  33.705 -34.404  1.00  0.00      PROT H
ATOM   3082  CG2 VAL X 193     -55.795  35.917 -32.618  1.00  0.00      PROT C
ATOM   3083 HG21 VAL X 193     -55.025  36.717 -32.658  1.00  0.00      PROT H
ATOM   3084 HG22 VAL X 193     -56.658  36.163 -33.274  1.00  0.00      PROT H
ATOM   3085 HG23 VAL X 193     -56.073  35.874 -31.544  1.00  0.00      PROT H
ATOM   3086  C   VAL X 193     -56.070  32.006 -33.499  1.00  0.00      PROT C
ATOM   3087  O   VAL X 193     -55.966  31.274 -32.507  1.00  0.00      PROT O
ATOM   3088  N   PRO X 194     -55.768  31.427 -34.768  1.00  0.00      PROT N
ATOM   3089  CD  PRO X 194     -56.148  32.054 -36.025  1.00  0.00      PROT C
ATOM   3090  HD1 PRO X 194     -55.578  32.979 -36.259  1.00  0.00      PROT H
ATOM   3091  HD2 PRO X 194     -57.242  32.222 -35.937  1.00  0.00      PROT H
ATOM   3092  CA  PRO X 194     -55.041  30.186 -34.938  1.00  0.00      PROT C
ATOM   3093  HA  PRO X 194     -55.570  29.362 -34.481  1.00  0.00      PROT H
ATOM   3094  CB  PRO X 194     -54.751  30.012 -36.411  1.00  0.00      PROT C
ATOM   3095  HB1 PRO X 194     -54.795  28.942 -36.704  1.00  0.00      PROT H
ATOM   3096  HB2 PRO X 194     -53.764  30.468 -36.637  1.00  0.00      PROT H
ATOM   3097  CG  PRO X 194     -55.903  30.916 -37.099  1.00  0.00      PROT C
ATOM   3098  HG1 PRO X 194     -56.767  30.220 -37.044  1.00  0.00      PROT H
ATOM   3099  HG2 PRO X 194     -55.721  31.149 -38.170  1.00  0.00      PROT H
ATOM   3100  C   PRO X 194     -53.703  29.963 -34.209  1.00  0.00      PROT C
ATOM   3101  O   PRO X 194     -52.989  30.964 -33.992  1.00  0.00      PROT O
ATOM   3102  N   LEU X 195     -53.371  28.765 -33.859  1.00  0.00      PROT N
ATOM   3103  HN  LEU X 195     -54.076  28.063 -33.803  1.00  0.00      PROT H
ATOM   3104  CA  LEU X 195     -52.109  28.166 -33.410  1.00  0.00      PROT C
ATOM   3105  HA  LEU X 195     -51.915  28.705 -32.494  1.00  0.00      PROT H
ATOM   3106  CB  LEU X 195     -52.325  26.682 -32.958  1.00  0.00      PROT C
ATOM   3107  HB1 LEU X 195     -53.191  26.550 -32.274  1.00  0.00      PROT H
ATOM   3108  HB2 LEU X 195     -52.546  26.116 -33.888  1.00  0.00      PROT H
ATOM   3109  CG  LEU X 195     -51.104  26.039 -32.352  1.00  0.00      PROT C
ATOM   3110  HG  LEU X 195     -50.383  25.789 -33.160  1.00  0.00      PROT H
ATOM   3111  CD1 LEU X 195     -50.486  26.888 -31.196  1.00  0.00      PROT C
ATOM   3112 HD11 LEU X 195     -49.739  26.262 -30.662  1.00  0.00      PROT H
ATOM   3113 HD12 LEU X 195     -49.965  27.796 -31.566  1.00  0.00      PROT H
ATOM   3114 HD13 LEU X 195     -51.294  27.157 -30.483  1.00  0.00      PROT H
ATOM   3115  CD2 LEU X 195     -51.527  24.668 -31.825  1.00  0.00      PROT C
ATOM   3116 HD21 LEU X 195     -51.999  24.096 -32.652  1.00  0.00      PROT H
ATOM   3117 HD22 LEU X 195     -50.683  24.111 -31.364  1.00  0.00      PROT H
ATOM   3118 HD23 LEU X 195     -52.289  24.976 -31.077  1.00  0.00      PROT H
ATOM   3119  C   LEU X 195     -50.996  28.546 -34.282  1.00  0.00      PROT C
ATOM   3120  O   LEU X 195     -50.930  28.019 -35.382  1.00  0.00      PROT O
ATOM   3121  N   PRO X 196     -49.914  29.306 -33.837  1.00  0.00      PROT N
ATOM   3122  CD  PRO X 196     -50.016  30.381 -32.785  1.00  0.00      PROT C
ATOM   3123  HD1 PRO X 196     -49.818  29.922 -31.792  1.00  0.00      PROT H
ATOM   3124  HD2 PRO X 196     -50.993  30.909 -32.788  1.00  0.00      PROT H
ATOM   3125  CA  PRO X 196     -48.698  29.352 -34.598  1.00  0.00      PROT C
ATOM   3126  HA  PRO X 196     -48.874  29.770 -35.577  1.00  0.00      PROT H
ATOM   3127  CB  PRO X 196     -47.824  30.319 -33.812  1.00  0.00      PROT C
ATOM   3128  HB1 PRO X 196     -47.077  30.861 -34.431  1.00  0.00      PROT H
ATOM   3129  HB2 PRO X 196     -47.268  29.831 -32.983  1.00  0.00      PROT H
ATOM   3130  CG  PRO X 196     -48.779  31.344 -33.093  1.00  0.00      PROT C
ATOM   3131  HG1 PRO X 196     -49.041  32.233 -33.706  1.00  0.00      PROT H
ATOM   3132  HG2 PRO X 196     -48.317  31.674 -32.138  1.00  0.00      PROT H
ATOM   3133  C   PRO X 196     -47.983  28.065 -34.898  1.00  0.00      PROT C
ATOM   3134  O   PRO X 196     -47.689  27.333 -33.955  1.00  0.00      PROT O
ATOM   3135  N   VAL X 197     -47.597  27.885 -36.118  1.00  0.00      PROT N
ATOM   3136  HN  VAL X 197     -47.811  28.459 -36.905  1.00  0.00      PROT H
ATOM   3137  CA  VAL X 197     -47.151  26.562 -36.627  1.00  0.00      PROT C
ATOM   3138  HA  VAL X 197     -47.829  25.828 -36.217  1.00  0.00      PROT H
ATOM   3139  CB  VAL X 197     -47.216  26.591 -38.150  1.00  0.00      PROT C
ATOM   3140  HB  VAL X 197     -46.659  25.725 -38.566  1.00  0.00      PROT H
ATOM   3141  CG1 VAL X 197     -48.611  26.595 -38.763  1.00  0.00      PROT C
ATOM   3142 HG11 VAL X 197     -48.662  26.249 -39.818  1.00  0.00      PROT H
ATOM   3143 HG12 VAL X 197     -49.322  25.885 -38.288  1.00  0.00      PROT H
ATOM   3144 HG13 VAL X 197     -49.161  27.556 -38.863  1.00  0.00      PROT H
ATOM   3145  CG2 VAL X 197     -46.411  27.760 -38.787  1.00  0.00      PROT C
ATOM   3146 HG21 VAL X 197     -46.863  28.664 -38.326  1.00  0.00      PROT H
ATOM   3147 HG22 VAL X 197     -45.329  27.688 -38.543  1.00  0.00      PROT H
ATOM   3148 HG23 VAL X 197     -46.528  27.721 -39.891  1.00  0.00      PROT H
ATOM   3149  C   VAL X 197     -45.773  26.250 -36.032  1.00  0.00      PROT C
ATOM   3150  O   VAL X 197     -44.922  27.049 -35.689  1.00  0.00      PROT O
ATOM   3151  N   ASP X 198     -45.551  24.894 -35.869  1.00  0.00      PROT N
ATOM   3152  HN  ASP X 198     -46.211  24.207 -36.163  1.00  0.00      PROT H
ATOM   3153  CA  ASP X 198     -44.268  24.390 -35.419  1.00  0.00      PROT C
ATOM   3154  HA  ASP X 198     -43.729  24.984 -34.695  1.00  0.00      PROT H
ATOM   3155  CB  ASP X 198     -44.551  23.085 -34.692  1.00  0.00      PROT C
ATOM   3156  HB1 ASP X 198     -45.232  22.480 -35.328  1.00  0.00      PROT H
ATOM   3157  HB2 ASP X 198     -43.649  22.467 -34.495  1.00  0.00      PROT H
ATOM   3158  CG  ASP X 198     -45.249  23.393 -33.351  1.00  0.00      PROT C
ATOM   3159  OD1 ASP X 198     -45.084  24.411 -32.691  1.00  0.00      PROT O
ATOM   3160  OD2 ASP X 198     -45.985  22.419 -32.900  1.00  0.00      PROT O
ATOM   3161  C   ASP X 198     -43.412  24.186 -36.676  1.00  0.00      PROT C
ATOM   3162  O   ASP X 198     -43.885  23.834 -37.799  1.00  0.00      PROT O
ATOM   3163  N   LEU X 199     -42.038  24.278 -36.450  1.00  0.00      PROT N
ATOM   3164  HN  LEU X 199     -41.908  24.518 -35.491  1.00  0.00      PROT H
ATOM   3165  CA  LEU X 199     -41.031  24.071 -37.394  1.00  0.00      PROT C
ATOM   3166  HA  LEU X 199     -41.182  23.059 -37.739  1.00  0.00      PROT H
ATOM   3167  CB  LEU X 199     -40.883  25.178 -38.493  1.00  0.00      PROT C
ATOM   3168  HB1 LEU X 199     -40.093  24.739 -39.139  1.00  0.00      PROT H
ATOM   3169  HB2 LEU X 199     -41.735  25.320 -39.192  1.00  0.00      PROT H
ATOM   3170  CG  LEU X 199     -40.441  26.553 -38.088  1.00  0.00      PROT C
ATOM   3171  HG  LEU X 199     -39.385  26.522 -37.745  1.00  0.00      PROT H
ATOM   3172  CD1 LEU X 199     -40.608  27.407 -39.337  1.00  0.00      PROT C
ATOM   3173 HD11 LEU X 199     -40.507  26.870 -40.305  1.00  0.00      PROT H
ATOM   3174 HD12 LEU X 199     -41.627  27.835 -39.224  1.00  0.00      PROT H
ATOM   3175 HD13 LEU X 199     -39.960  28.309 -39.289  1.00  0.00      PROT H
ATOM   3176  CD2 LEU X 199     -41.148  27.245 -36.944  1.00  0.00      PROT C
ATOM   3177 HD21 LEU X 199     -42.254  27.142 -36.914  1.00  0.00      PROT H
ATOM   3178 HD22 LEU X 199     -40.726  26.882 -35.982  1.00  0.00      PROT H
ATOM   3179 HD23 LEU X 199     -40.944  28.333 -37.038  1.00  0.00      PROT H
ATOM   3180  C   LEU X 199     -39.834  23.950 -36.597  1.00  0.00      PROT C
ATOM   3181  O   LEU X 199     -39.950  24.234 -35.342  1.00  0.00      PROT O
ATOM   3182  N   LYS X 200     -38.635  23.553 -37.127  1.00  0.00      PROT N
ATOM   3183  HN  LYS X 200     -38.540  23.435 -38.112  1.00  0.00      PROT H
ATOM   3184  CA  LYS X 200     -37.440  23.494 -36.358  1.00  0.00      PROT C
ATOM   3185  HA  LYS X 200     -37.743  23.319 -35.336  1.00  0.00      PROT H
ATOM   3186  CB  LYS X 200     -36.527  22.374 -36.905  1.00  0.00      PROT C
ATOM   3187  HB1 LYS X 200     -36.406  22.515 -38.000  1.00  0.00      PROT H
ATOM   3188  HB2 LYS X 200     -35.502  22.302 -36.481  1.00  0.00      PROT H
ATOM   3189  CG  LYS X 200     -37.047  20.923 -36.851  1.00  0.00      PROT C
ATOM   3190  HG1 LYS X 200     -37.870  20.865 -37.595  1.00  0.00      PROT H
ATOM   3191  HG2 LYS X 200     -36.225  20.277 -37.229  1.00  0.00      PROT H
ATOM   3192  CD  LYS X 200     -37.493  20.364 -35.424  1.00  0.00      PROT C
ATOM   3193  HD1 LYS X 200     -36.756  20.526 -34.609  1.00  0.00      PROT H
ATOM   3194  HD2 LYS X 200     -38.341  20.971 -35.040  1.00  0.00      PROT H
ATOM   3195  CE  LYS X 200     -37.753  18.909 -35.342  1.00  0.00      PROT C
ATOM   3196  HE1 LYS X 200     -36.851  18.274 -35.474  1.00  0.00      PROT H
ATOM   3197  HE2 LYS X 200     -38.194  18.575 -34.378  1.00  0.00      PROT H
ATOM   3198  NZ  LYS X 200     -38.746  18.511 -36.366  1.00  0.00      PROT N
ATOM   3199  HZ1 LYS X 200     -39.519  19.199 -36.473  1.00  0.00      PROT H
ATOM   3200  HZ2 LYS X 200     -38.285  18.474 -37.298  1.00  0.00      PROT H
ATOM   3201  HZ3 LYS X 200     -39.073  17.533 -36.226  1.00  0.00      PROT H
ATOM   3202  C   LYS X 200     -36.647  24.793 -36.355  1.00  0.00      PROT C
ATOM   3203  O   LYS X 200     -36.394  25.361 -37.428  1.00  0.00      PROT O
ATOM   3204  N   ILE X 201     -36.017  25.040 -35.215  1.00  0.00      PROT N
ATOM   3205  HN  ILE X 201     -36.166  24.400 -34.465  1.00  0.00      PROT H
ATOM   3206  CA  ILE X 201     -35.225  26.178 -34.972  1.00  0.00      PROT C
ATOM   3207  HA  ILE X 201     -35.218  26.743 -35.892  1.00  0.00      PROT H
ATOM   3208  CB  ILE X 201     -35.821  27.022 -33.797  1.00  0.00      PROT C
ATOM   3209  HB  ILE X 201     -35.911  26.497 -32.822  1.00  0.00      PROT H
ATOM   3210  CG2 ILE X 201     -34.899  28.180 -33.464  1.00  0.00      PROT C
ATOM   3211 HG21 ILE X 201     -35.151  28.934 -32.687  1.00  0.00      PROT H
ATOM   3212 HG22 ILE X 201     -33.852  27.815 -33.388  1.00  0.00      PROT H
ATOM   3213 HG23 ILE X 201     -34.858  28.860 -34.341  1.00  0.00      PROT H
ATOM   3214  CG1 ILE X 201     -37.280  27.569 -34.076  1.00  0.00      PROT C
ATOM   3215 HG11 ILE X 201     -37.939  26.679 -34.164  1.00  0.00      PROT H
ATOM   3216 HG12 ILE X 201     -37.556  28.236 -33.231  1.00  0.00      PROT H
ATOM   3217  CD  ILE X 201     -37.496  28.313 -35.378  1.00  0.00      PROT C
ATOM   3218  HD1 ILE X 201     -37.221  27.708 -36.268  1.00  0.00      PROT H
ATOM   3219  HD2 ILE X 201     -38.580  28.506 -35.531  1.00  0.00      PROT H
ATOM   3220  HD3 ILE X 201     -36.985  29.299 -35.337  1.00  0.00      PROT H
ATOM   3221  C   ILE X 201     -33.760  25.757 -34.722  1.00  0.00      PROT C
ATOM   3222  O   ILE X 201     -33.515  24.905 -33.847  1.00  0.00      PROT O
ATOM   3223  N   SER X 202     -32.694  26.308 -35.463  1.00  0.00      PROT N
ATOM   3224  HN  SER X 202     -32.812  27.002 -36.169  1.00  0.00      PROT H
ATOM   3225  CA  SER X 202     -31.308  25.823 -35.396  1.00  0.00      PROT C
ATOM   3226  HA  SER X 202     -31.391  24.826 -35.803  1.00  0.00      PROT H
ATOM   3227  CB  SER X 202     -30.351  26.517 -36.426  1.00  0.00      PROT C
ATOM   3228  HB1 SER X 202     -30.600  26.324 -37.492  1.00  0.00      PROT H
ATOM   3229  HB2 SER X 202     -30.524  27.593 -36.207  1.00  0.00      PROT H
ATOM   3230  OG  SER X 202     -28.965  26.152 -36.283  1.00  0.00      PROT O
ATOM   3231  HG1 SER X 202     -28.513  26.877 -36.720  1.00  0.00      PROT H
ATOM   3232  C   SER X 202     -30.701  25.832 -33.991  1.00  0.00      PROT C
ATOM   3233  O   SER X 202     -30.661  26.871 -33.362  1.00  0.00      PROT O
ATOM   3234  N   PRO X 203     -30.078  24.717 -33.482  1.00  0.00      PROT N
ATOM   3235  CD  PRO X 203     -29.780  23.465 -34.224  1.00  0.00      PROT C
ATOM   3236  HD1 PRO X 203     -29.511  23.626 -35.290  1.00  0.00      PROT H
ATOM   3237  HD2 PRO X 203     -30.678  22.816 -34.303  1.00  0.00      PROT H
ATOM   3238  CA  PRO X 203     -29.581  24.638 -32.142  1.00  0.00      PROT C
ATOM   3239  HA  PRO X 203     -30.388  25.021 -31.535  1.00  0.00      PROT H
ATOM   3240  CB  PRO X 203     -29.293  23.169 -31.937  1.00  0.00      PROT C
ATOM   3241  HB1 PRO X 203     -30.253  22.633 -31.774  1.00  0.00      PROT H
ATOM   3242  HB2 PRO X 203     -28.519  22.982 -31.162  1.00  0.00      PROT H
ATOM   3243  CG  PRO X 203     -28.778  22.749 -33.277  1.00  0.00      PROT C
ATOM   3244  HG1 PRO X 203     -28.888  21.672 -33.527  1.00  0.00      PROT H
ATOM   3245  HG2 PRO X 203     -27.733  23.062 -33.487  1.00  0.00      PROT H
ATOM   3246  C   PRO X 203     -28.356  25.489 -31.973  1.00  0.00      PROT C
ATOM   3247  O   PRO X 203     -27.864  25.603 -30.879  1.00  0.00      PROT O
ATOM   3248  N   GLU X 204     -27.959  26.214 -33.038  1.00  0.00      PROT N
ATOM   3249  HN  GLU X 204     -28.331  26.305 -33.958  1.00  0.00      PROT H
ATOM   3250  CA  GLU X 204     -26.782  27.102 -32.865  1.00  0.00      PROT C
ATOM   3251  HA  GLU X 204     -26.318  26.820 -31.931  1.00  0.00      PROT H
ATOM   3252  CB  GLU X 204     -25.744  26.908 -33.977  1.00  0.00      PROT C
ATOM   3253  HB1 GLU X 204     -26.136  26.881 -35.017  1.00  0.00      PROT H
ATOM   3254  HB2 GLU X 204     -24.966  27.691 -33.859  1.00  0.00      PROT H
ATOM   3255  CG  GLU X 204     -25.010  25.570 -33.830  1.00  0.00      PROT C
ATOM   3256  HG1 GLU X 204     -24.571  25.574 -32.809  1.00  0.00      PROT H
ATOM   3257  HG2 GLU X 204     -25.767  24.776 -34.005  1.00  0.00      PROT H
ATOM   3258  CD  GLU X 204     -23.943  25.501 -34.854  1.00  0.00      PROT C
ATOM   3259  OE1 GLU X 204     -24.113  24.909 -36.025  1.00  0.00      PROT O
ATOM   3260  OE2 GLU X 204     -22.894  26.010 -34.601  1.00  0.00      PROT O
ATOM   3261  C   GLU X 204     -27.188  28.590 -32.838  1.00  0.00      PROT C
ATOM   3262  O   GLU X 204     -26.330  29.420 -32.794  1.00  0.00      PROT O
ATOM   3263  N   ASN X 205     -28.569  28.938 -32.908  1.00  0.00      PROT N
ATOM   3264  HN  ASN X 205     -29.294  28.255 -32.960  1.00  0.00      PROT H
ATOM   3265  CA  ASN X 205     -29.039  30.312 -33.010  1.00  0.00      PROT C
ATOM   3266  HA  ASN X 205     -28.193  30.980 -33.076  1.00  0.00      PROT H
ATOM   3267  CB  ASN X 205     -30.024  30.511 -34.189  1.00  0.00      PROT C
ATOM   3268  HB1 ASN X 205     -30.676  29.631 -34.373  1.00  0.00      PROT H
ATOM   3269  HB2 ASN X 205     -30.670  31.381 -33.946  1.00  0.00      PROT H
ATOM   3270  CG  ASN X 205     -29.262  30.736 -35.444  1.00  0.00      PROT C
ATOM   3271  OD1 ASN X 205     -28.006  30.696 -35.492  1.00  0.00      PROT O
ATOM   3272  ND2 ASN X 205     -30.014  31.090 -36.495  1.00  0.00      PROT N
ATOM   3273 HD21 ASN X 205     -31.009  31.189 -36.468  1.00  0.00      PROT H
ATOM   3274 HD22 ASN X 205     -29.635  31.382 -37.373  1.00  0.00      PROT H
ATOM   3275  C   ASN X 205     -29.827  30.644 -31.734  1.00  0.00      PROT C
ATOM   3276  O   ASN X 205     -30.719  29.983 -31.272  1.00  0.00      PROT O
ATOM   3277  N   LEU X 206     -29.322  31.775 -31.118  1.00  0.00      PROT N
ATOM   3278  HN  LEU X 206     -28.777  32.349 -31.724  1.00  0.00      PROT H
ATOM   3279  CA  LEU X 206     -29.724  32.254 -29.824  1.00  0.00      PROT C
ATOM   3280  HA  LEU X 206     -30.065  31.406 -29.249  1.00  0.00      PROT H
ATOM   3281  CB  LEU X 206     -28.570  32.839 -29.111  1.00  0.00      PROT C
ATOM   3282  HB1 LEU X 206     -27.748  32.139 -29.371  1.00  0.00      PROT H
ATOM   3283  HB2 LEU X 206     -28.350  33.876 -29.445  1.00  0.00      PROT H
ATOM   3284  CG  LEU X 206     -28.655  33.001 -27.594  1.00  0.00      PROT C
ATOM   3285  HG  LEU X 206     -29.397  33.798 -27.374  1.00  0.00      PROT H
ATOM   3286  CD1 LEU X 206     -29.066  31.709 -26.765  1.00  0.00      PROT C
ATOM   3287 HD11 LEU X 206     -30.142  31.465 -26.898  1.00  0.00      PROT H
ATOM   3288 HD12 LEU X 206     -28.417  30.887 -27.136  1.00  0.00      PROT H
ATOM   3289 HD13 LEU X 206     -28.801  31.854 -25.696  1.00  0.00      PROT H
ATOM   3290  CD2 LEU X 206     -27.304  33.415 -27.031  1.00  0.00      PROT C
ATOM   3291 HD21 LEU X 206     -27.466  33.563 -25.942  1.00  0.00      PROT H
ATOM   3292 HD22 LEU X 206     -26.587  32.597 -27.255  1.00  0.00      PROT H
ATOM   3293 HD23 LEU X 206     -26.966  34.352 -27.524  1.00  0.00      PROT H
ATOM   3294  C   LEU X 206     -30.920  33.235 -29.838  1.00  0.00      PROT C
ATOM   3295  O   LEU X 206     -30.759  34.445 -30.210  1.00  0.00      PROT O
ATOM   3296  N   SER X 207     -32.038  32.804 -29.267  1.00  0.00      PROT N
ATOM   3297  HN  SER X 207     -32.071  31.839 -29.018  1.00  0.00      PROT H
ATOM   3298  CA  SER X 207     -33.236  33.715 -29.178  1.00  0.00      PROT C
ATOM   3299  HA  SER X 207     -34.080  33.100 -28.902  1.00  0.00      PROT H
ATOM   3300  CB  SER X 207     -33.063  34.722 -27.991  1.00  0.00      PROT C
ATOM   3301  HB1 SER X 207     -32.440  34.198 -27.235  1.00  0.00      PROT H
ATOM   3302  HB2 SER X 207     -32.475  35.624 -28.264  1.00  0.00      PROT H
ATOM   3303  OG  SER X 207     -34.372  35.192 -27.470  1.00  0.00      PROT O
ATOM   3304  HG1 SER X 207     -34.707  34.469 -26.935  1.00  0.00      PROT H
ATOM   3305  C   SER X 207     -33.718  34.410 -30.433  1.00  0.00      PROT C
ATOM   3306  O   SER X 207     -33.937  35.621 -30.475  1.00  0.00      PROT O
ATOM   3307  N   PRO X 208     -34.029  33.681 -31.573  1.00  0.00      PROT N
ATOM   3308  CD  PRO X 208     -33.991  32.202 -31.651  1.00  0.00      PROT C
ATOM   3309  HD1 PRO X 208     -34.304  31.728 -30.696  1.00  0.00      PROT H
ATOM   3310  HD2 PRO X 208     -33.011  31.810 -31.999  1.00  0.00      PROT H
ATOM   3311  CA  PRO X 208     -34.483  34.284 -32.849  1.00  0.00      PROT C
ATOM   3312  HA  PRO X 208     -33.844  35.116 -33.105  1.00  0.00      PROT H
ATOM   3313  CB  PRO X 208     -34.484  33.149 -33.770  1.00  0.00      PROT C
ATOM   3314  HB1 PRO X 208     -33.422  32.990 -34.054  1.00  0.00      PROT H
ATOM   3315  HB2 PRO X 208     -35.057  33.304 -34.709  1.00  0.00      PROT H
ATOM   3316  CG  PRO X 208     -34.967  31.993 -32.827  1.00  0.00      PROT C
ATOM   3317  HG1 PRO X 208     -34.820  30.996 -33.293  1.00  0.00      PROT H
ATOM   3318  HG2 PRO X 208     -36.001  32.183 -32.466  1.00  0.00      PROT H
ATOM   3319  C   PRO X 208     -35.838  34.998 -32.672  1.00  0.00      PROT C
ATOM   3320  O   PRO X 208     -36.713  34.420 -32.028  1.00  0.00      PROT O
ATOM   3321  N   TRP X 209     -35.902  36.314 -33.100  1.00  0.00      PROT N
ATOM   3322  HN  TRP X 209     -35.153  36.567 -33.707  1.00  0.00      PROT H
ATOM   3323  CA  TRP X 209     -37.058  37.177 -33.081  1.00  0.00      PROT C
ATOM   3324  HA  TRP X 209     -37.377  37.150 -32.050  1.00  0.00      PROT H
ATOM   3325  CB  TRP X 209     -36.716  38.632 -33.339  1.00  0.00      PROT C
ATOM   3326  HB1 TRP X 209     -37.712  39.083 -33.532  1.00  0.00      PROT H
ATOM   3327  HB2 TRP X 209     -36.222  39.089 -32.455  1.00  0.00      PROT H
ATOM   3328  CG  TRP X 209     -35.876  38.928 -34.530  1.00  0.00      PROT C
ATOM   3329  CD1 TRP X 209     -36.246  39.167 -35.830  1.00  0.00      PROT C
ATOM   3330  HD1 TRP X 209     -37.226  39.545 -36.082  1.00  0.00      PROT H
ATOM   3331  NE1 TRP X 209     -35.175  39.257 -36.688  1.00  0.00      PROT N
ATOM   3332  HE1 TRP X 209     -35.187  39.544 -37.621  1.00  0.00      PROT H
ATOM   3333  CE2 TRP X 209     -34.042  38.941 -35.969  1.00  0.00      PROT C
ATOM   3334  CD2 TRP X 209     -34.420  38.630 -34.642  1.00  0.00      PROT C
ATOM   3335  CE3 TRP X 209     -33.502  38.241 -33.701  1.00  0.00      PROT C
ATOM   3336  HE3 TRP X 209     -33.694  37.972 -32.673  1.00  0.00      PROT H
ATOM   3337  CZ3 TRP X 209     -32.172  38.122 -34.089  1.00  0.00      PROT C
ATOM   3338  HZ3 TRP X 209     -31.478  37.799 -33.327  1.00  0.00      PROT H
ATOM   3339  CZ2 TRP X 209     -32.712  38.893 -36.354  1.00  0.00      PROT C
ATOM   3340  HZ2 TRP X 209     -32.479  39.126 -37.382  1.00  0.00      PROT H
ATOM   3341  CH2 TRP X 209     -31.793  38.436 -35.376  1.00  0.00      PROT C
ATOM   3342  HH2 TRP X 209     -30.736  38.441 -35.601  1.00  0.00      PROT H
ATOM   3343  C   TRP X 209     -38.314  36.618 -33.741  1.00  0.00      PROT C
ATOM   3344  O   TRP X 209     -38.264  35.990 -34.789  1.00  0.00      PROT O
ATOM   3345  N   ARG X 210     -39.402  36.851 -33.034  1.00  0.00      PROT N
ATOM   3346  HN  ARG X 210     -39.301  37.327 -32.164  1.00  0.00      PROT H
ATOM   3347  CA  ARG X 210     -40.737  36.301 -33.240  1.00  0.00      PROT C
ATOM   3348  HA  ARG X 210     -40.810  35.679 -34.120  1.00  0.00      PROT H
ATOM   3349  CB  ARG X 210     -41.243  35.278 -32.175  1.00  0.00      PROT C
ATOM   3350  HB1 ARG X 210     -42.096  34.683 -32.565  1.00  0.00      PROT H
ATOM   3351  HB2 ARG X 210     -40.332  34.651 -32.071  1.00  0.00      PROT H
ATOM   3352  CG  ARG X 210     -41.668  35.824 -30.803  1.00  0.00      PROT C
ATOM   3353  HG1 ARG X 210     -40.810  36.513 -30.645  1.00  0.00      PROT H
ATOM   3354  HG2 ARG X 210     -42.580  36.450 -30.901  1.00  0.00      PROT H
ATOM   3355  CD  ARG X 210     -41.840  34.837 -29.654  1.00  0.00      PROT C
ATOM   3356  HD1 ARG X 210     -42.843  34.376 -29.784  1.00  0.00      PROT H
ATOM   3357  HD2 ARG X 210     -41.133  33.984 -29.577  1.00  0.00      PROT H
ATOM   3358  NE  ARG X 210     -41.765  35.658 -28.369  1.00  0.00      PROT N
ATOM   3359  HE  ARG X 210     -41.773  36.657 -28.395  1.00  0.00      PROT H
ATOM   3360  CZ  ARG X 210     -41.437  35.156 -27.147  1.00  0.00      PROT C
ATOM   3361  NH1 ARG X 210     -41.468  33.912 -26.839  1.00  0.00      PROT N
ATOM   3362 HH11 ARG X 210     -41.353  33.551 -25.914  1.00  0.00      PROT H
ATOM   3363 HH12 ARG X 210     -41.784  33.374 -27.621  1.00  0.00      PROT H
ATOM   3364  NH2 ARG X 210     -41.175  36.024 -26.189  1.00  0.00      PROT N
ATOM   3365 HH21 ARG X 210     -41.012  35.669 -25.269  1.00  0.00      PROT H
ATOM   3366 HH22 ARG X 210     -41.196  37.008 -26.370  1.00  0.00      PROT H
ATOM   3367  C   ARG X 210     -41.672  37.494 -33.341  1.00  0.00      PROT C
ATOM   3368  O   ARG X 210     -41.442  38.522 -32.665  1.00  0.00      PROT O
ATOM   3369  N   GLY X 211     -42.779  37.379 -34.073  1.00  0.00      PROT N
ATOM   3370  HN  GLY X 211     -42.964  36.463 -34.421  1.00  0.00      PROT H
ATOM   3371  CA  GLY X 211     -43.831  38.381 -34.326  1.00  0.00      PROT C
ATOM   3372  HA1 GLY X 211     -44.540  37.750 -34.842  1.00  0.00      PROT H
ATOM   3373  HA2 GLY X 211     -43.500  39.193 -34.956  1.00  0.00      PROT H
ATOM   3374  C   GLY X 211     -44.451  38.920 -33.056  1.00  0.00      PROT C
ATOM   3375  O   GLY X 211     -44.457  38.357 -31.939  1.00  0.00      PROT O
ATOM   3376  N   GLY X 212     -45.078  40.092 -33.273  1.00  0.00      PROT N
ATOM   3377  HN  GLY X 212     -44.878  40.503 -34.159  1.00  0.00      PROT H
ATOM   3378  CA  GLY X 212     -45.739  40.861 -32.255  1.00  0.00      PROT C
ATOM   3379  HA1 GLY X 212     -45.618  40.469 -31.256  1.00  0.00      PROT H
ATOM   3380  HA2 GLY X 212     -46.727  41.013 -32.664  1.00  0.00      PROT H
ATOM   3381  C   GLY X 212     -45.103  42.296 -32.143  1.00  0.00      PROT C
ATOM   3382  O   GLY X 212     -43.886  42.426 -32.155  1.00  0.00      PROT O
ATOM   3383  N   GLU X 213     -45.904  43.268 -31.920  1.00  0.00      PROT N
ATOM   3384  HN  GLU X 213     -46.874  43.148 -31.725  1.00  0.00      PROT H
ATOM   3385  CA  GLU X 213     -45.578  44.606 -31.641  1.00  0.00      PROT C
ATOM   3386  HA  GLU X 213     -44.973  45.011 -32.439  1.00  0.00      PROT H
ATOM   3387  CB  GLU X 213     -46.869  45.461 -31.679  1.00  0.00      PROT C
ATOM   3388  HB1 GLU X 213     -47.267  45.354 -32.711  1.00  0.00      PROT H
ATOM   3389  HB2 GLU X 213     -47.510  44.883 -30.979  1.00  0.00      PROT H
ATOM   3390  CG  GLU X 213     -46.605  46.886 -31.302  1.00  0.00      PROT C
ATOM   3391  HG1 GLU X 213     -45.710  47.149 -30.697  1.00  0.00      PROT H
ATOM   3392  HG2 GLU X 213     -46.525  47.272 -32.341  1.00  0.00      PROT H
ATOM   3393  CD  GLU X 213     -47.834  47.561 -30.625  1.00  0.00      PROT C
ATOM   3394  OE1 GLU X 213     -47.789  48.798 -30.605  1.00  0.00      PROT O
ATOM   3395  OE2 GLU X 213     -48.735  46.873 -30.065  1.00  0.00      PROT O
ATOM   3396  C   GLU X 213     -44.796  44.641 -30.396  1.00  0.00      PROT C
ATOM   3397  O   GLU X 213     -43.840  45.426 -30.287  1.00  0.00      PROT O
ATOM   3398  N   THR X 214     -45.212  43.797 -29.364  1.00  0.00      PROT N
ATOM   3399  HN  THR X 214     -45.911  43.087 -29.414  1.00  0.00      PROT H
ATOM   3400  CA  THR X 214     -44.577  43.789 -28.066  1.00  0.00      PROT C
ATOM   3401  HA  THR X 214     -44.597  44.735 -27.545  1.00  0.00      PROT H
ATOM   3402  CB  THR X 214     -45.321  42.742 -27.135  1.00  0.00      PROT C
ATOM   3403  HB  THR X 214     -45.403  41.717 -27.556  1.00  0.00      PROT H
ATOM   3404  OG1 THR X 214     -46.620  43.141 -26.925  1.00  0.00      PROT O
ATOM   3405  HG1 THR X 214     -47.143  42.486 -27.392  1.00  0.00      PROT H
ATOM   3406  CG2 THR X 214     -44.606  42.672 -25.743  1.00  0.00      PROT C
ATOM   3407 HG21 THR X 214     -43.649  42.145 -25.947  1.00  0.00      PROT H
ATOM   3408 HG22 THR X 214     -44.414  43.704 -25.381  1.00  0.00      PROT H
ATOM   3409 HG23 THR X 214     -45.253  42.111 -25.035  1.00  0.00      PROT H
ATOM   3410  C   THR X 214     -43.154  43.281 -28.159  1.00  0.00      PROT C
ATOM   3411  O   THR X 214     -42.257  43.831 -27.501  1.00  0.00      PROT O
ATOM   3412  N   GLU X 215     -42.938  42.211 -28.961  1.00  0.00      PROT N
ATOM   3413  HN  GLU X 215     -43.633  41.787 -29.537  1.00  0.00      PROT H
ATOM   3414  CA  GLU X 215     -41.605  41.776 -29.238  1.00  0.00      PROT C
ATOM   3415  HA  GLU X 215     -41.014  41.611 -28.349  1.00  0.00      PROT H
ATOM   3416  CB  GLU X 215     -41.748  40.541 -30.135  1.00  0.00      PROT C
ATOM   3417  HB1 GLU X 215     -42.375  40.796 -31.015  1.00  0.00      PROT H
ATOM   3418  HB2 GLU X 215     -40.690  40.384 -30.436  1.00  0.00      PROT H
ATOM   3419  CG  GLU X 215     -42.092  39.204 -29.489  1.00  0.00      PROT C
ATOM   3420  HG1 GLU X 215     -43.189  39.228 -29.312  1.00  0.00      PROT H
ATOM   3421  HG2 GLU X 215     -41.817  38.365 -30.162  1.00  0.00      PROT H
ATOM   3422  CD  GLU X 215     -41.399  39.046 -28.119  1.00  0.00      PROT C
ATOM   3423  OE1 GLU X 215     -42.018  38.935 -27.086  1.00  0.00      PROT O
ATOM   3424  OE2 GLU X 215     -40.175  38.613 -28.269  1.00  0.00      PROT O
ATOM   3425  C   GLU X 215     -40.756  42.875 -30.015  1.00  0.00      PROT C
ATOM   3426  O   GLU X 215     -39.595  43.078 -29.602  1.00  0.00      PROT O
ATOM   3427  N   GLY X 216     -41.303  43.507 -31.155  1.00  0.00      PROT N
ATOM   3428  HN  GLY X 216     -42.190  43.199 -31.490  1.00  0.00      PROT H
ATOM   3429  CA  GLY X 216     -40.793  44.661 -31.838  1.00  0.00      PROT C
ATOM   3430  HA1 GLY X 216     -41.701  45.034 -32.290  1.00  0.00      PROT H
ATOM   3431  HA2 GLY X 216     -40.077  44.384 -32.597  1.00  0.00      PROT H
ATOM   3432  C   GLY X 216     -40.326  45.862 -31.031  1.00  0.00      PROT C
ATOM   3433  O   GLY X 216     -39.274  46.444 -31.386  1.00  0.00      PROT O
ATOM   3434  N   LEU X 217     -41.196  46.243 -30.110  1.00  0.00      PROT N
ATOM   3435  HN  LEU X 217     -42.108  45.858 -29.993  1.00  0.00      PROT H
ATOM   3436  CA  LEU X 217     -40.903  47.271 -29.130  1.00  0.00      PROT C
ATOM   3437  HA  LEU X 217     -40.600  48.166 -29.652  1.00  0.00      PROT H
ATOM   3438  CB  LEU X 217     -42.175  47.576 -28.246  1.00  0.00      PROT C
ATOM   3439  HB1 LEU X 217     -42.718  46.632 -28.024  1.00  0.00      PROT H
ATOM   3440  HB2 LEU X 217     -41.806  47.951 -27.268  1.00  0.00      PROT H
ATOM   3441  CG  LEU X 217     -43.239  48.603 -28.772  1.00  0.00      PROT C
ATOM   3442  HG  LEU X 217     -43.622  48.355 -29.785  1.00  0.00      PROT H
ATOM   3443  CD1 LEU X 217     -44.550  48.756 -28.026  1.00  0.00      PROT C
ATOM   3444 HD11 LEU X 217     -45.046  49.695 -28.352  1.00  0.00      PROT H
ATOM   3445 HD12 LEU X 217     -45.235  47.885 -28.113  1.00  0.00      PROT H
ATOM   3446 HD13 LEU X 217     -44.449  48.939 -26.935  1.00  0.00      PROT H
ATOM   3447  CD2 LEU X 217     -42.646  49.917 -28.893  1.00  0.00      PROT C
ATOM   3448 HD21 LEU X 217     -43.258  50.630 -29.485  1.00  0.00      PROT H
ATOM   3449 HD22 LEU X 217     -42.464  50.422 -27.920  1.00  0.00      PROT H
ATOM   3450 HD23 LEU X 217     -41.733  49.925 -29.525  1.00  0.00      PROT H
ATOM   3451  C   LEU X 217     -39.729  47.024 -28.236  1.00  0.00      PROT C
ATOM   3452  O   LEU X 217     -38.820  47.764 -28.115  1.00  0.00      PROT O
ATOM   3453  N   GLN X 218     -39.641  45.796 -27.664  1.00  0.00      PROT N
ATOM   3454  HN  GLN X 218     -40.308  45.066 -27.795  1.00  0.00      PROT H
ATOM   3455  CA  GLN X 218     -38.583  45.483 -26.713  1.00  0.00      PROT C
ATOM   3456  HA  GLN X 218     -38.320  46.348 -26.123  1.00  0.00      PROT H
ATOM   3457  CB  GLN X 218     -38.935  44.243 -25.793  1.00  0.00      PROT C
ATOM   3458  HB1 GLN X 218     -39.297  43.451 -26.483  1.00  0.00      PROT H
ATOM   3459  HB2 GLN X 218     -37.945  43.892 -25.431  1.00  0.00      PROT H
ATOM   3460  CG  GLN X 218     -39.909  44.494 -24.677  1.00  0.00      PROT C
ATOM   3461  HG1 GLN X 218     -40.969  44.693 -24.942  1.00  0.00      PROT H
ATOM   3462  HG2 GLN X 218     -39.851  43.611 -24.006  1.00  0.00      PROT H
ATOM   3463  CD  GLN X 218     -39.639  45.727 -23.753  1.00  0.00      PROT C
ATOM   3464  OE1 GLN X 218     -40.494  46.613 -23.411  1.00  0.00      PROT O
ATOM   3465  NE2 GLN X 218     -38.422  45.731 -23.188  1.00  0.00      PROT N
ATOM   3466 HE21 GLN X 218     -38.194  46.574 -22.702  1.00  0.00      PROT H
ATOM   3467 HE22 GLN X 218     -37.808  44.950 -23.305  1.00  0.00      PROT H
ATOM   3468  C   GLN X 218     -37.376  45.176 -27.534  1.00  0.00      PROT C
ATOM   3469  O   GLN X 218     -36.289  45.426 -27.006  1.00  0.00      PROT O
ATOM   3470  N   ARG X 219     -37.495  44.748 -28.718  1.00  0.00      PROT N
ATOM   3471  HN  ARG X 219     -38.302  44.607 -29.286  1.00  0.00      PROT H
ATOM   3472  CA  ARG X 219     -36.299  44.694 -29.572  1.00  0.00      PROT C
ATOM   3473  HA  ARG X 219     -35.470  44.341 -28.978  1.00  0.00      PROT H
ATOM   3474  CB  ARG X 219     -36.491  43.767 -30.859  1.00  0.00      PROT C
ATOM   3475  HB1 ARG X 219     -37.442  43.951 -31.404  1.00  0.00      PROT H
ATOM   3476  HB2 ARG X 219     -35.618  44.058 -31.481  1.00  0.00      PROT H
ATOM   3477  CG  ARG X 219     -36.631  42.185 -30.584  1.00  0.00      PROT C
ATOM   3478  HG1 ARG X 219     -37.407  42.098 -29.793  1.00  0.00      PROT H
ATOM   3479  HG2 ARG X 219     -37.191  41.681 -31.400  1.00  0.00      PROT H
ATOM   3480  CD  ARG X 219     -35.301  41.626 -30.195  1.00  0.00      PROT C
ATOM   3481  HD1 ARG X 219     -34.705  41.417 -31.109  1.00  0.00      PROT H
ATOM   3482  HD2 ARG X 219     -34.630  42.054 -29.421  1.00  0.00      PROT H
ATOM   3483  NE  ARG X 219     -35.799  40.288 -29.608  1.00  0.00      PROT N
ATOM   3484  HE  ARG X 219     -36.661  40.202 -29.109  1.00  0.00      PROT H
ATOM   3485  CZ  ARG X 219     -35.090  39.158 -29.593  1.00  0.00      PROT C
ATOM   3486  NH1 ARG X 219     -33.789  39.201 -29.893  1.00  0.00      PROT N
ATOM   3487 HH11 ARG X 219     -33.240  38.366 -29.859  1.00  0.00      PROT H
ATOM   3488 HH12 ARG X 219     -33.448  40.057 -30.282  1.00  0.00      PROT H
ATOM   3489  NH2 ARG X 219     -35.577  38.018 -29.302  1.00  0.00      PROT N
ATOM   3490 HH21 ARG X 219     -34.952  37.247 -29.177  1.00  0.00      PROT H
ATOM   3491 HH22 ARG X 219     -36.553  37.885 -29.131  1.00  0.00      PROT H
ATOM   3492  C   ARG X 219     -35.753  46.078 -29.923  1.00  0.00      PROT C
ATOM   3493  O   ARG X 219     -34.514  46.320 -29.933  1.00  0.00      PROT O
ATOM   3494  N   LEU X 220     -36.645  47.105 -30.123  1.00  0.00      PROT N
ATOM   3495  HN  LEU X 220     -37.587  46.881 -30.359  1.00  0.00      PROT H
ATOM   3496  CA  LEU X 220     -36.244  48.508 -30.177  1.00  0.00      PROT C
ATOM   3497  HA  LEU X 220     -35.552  48.672 -30.990  1.00  0.00      PROT H
ATOM   3498  CB  LEU X 220     -37.405  49.358 -30.736  1.00  0.00      PROT C
ATOM   3499  HB1 LEU X 220     -37.600  49.009 -31.772  1.00  0.00      PROT H
ATOM   3500  HB2 LEU X 220     -38.342  49.255 -30.148  1.00  0.00      PROT H
ATOM   3501  CG  LEU X 220     -37.146  50.905 -30.824  1.00  0.00      PROT C
ATOM   3502  HG  LEU X 220     -36.768  51.378 -29.892  1.00  0.00      PROT H
ATOM   3503  CD1 LEU X 220     -36.045  51.138 -31.911  1.00  0.00      PROT C
ATOM   3504 HD11 LEU X 220     -36.437  50.667 -32.838  1.00  0.00      PROT H
ATOM   3505 HD12 LEU X 220     -36.060  52.246 -31.994  1.00  0.00      PROT H
ATOM   3506 HD13 LEU X 220     -35.061  50.656 -31.727  1.00  0.00      PROT H
ATOM   3507  CD2 LEU X 220     -38.461  51.637 -31.113  1.00  0.00      PROT C
ATOM   3508 HD21 LEU X 220     -38.935  51.040 -31.922  1.00  0.00      PROT H
ATOM   3509 HD22 LEU X 220     -39.153  51.687 -30.246  1.00  0.00      PROT H
ATOM   3510 HD23 LEU X 220     -38.221  52.664 -31.462  1.00  0.00      PROT H
ATOM   3511  C   LEU X 220     -35.588  49.073 -28.975  1.00  0.00      PROT C
ATOM   3512  O   LEU X 220     -34.597  49.785 -29.050  1.00  0.00      PROT O
ATOM   3513  N   GLU X 221     -36.117  48.850 -27.782  1.00  0.00      PROT N
ATOM   3514  HN  GLU X 221     -37.033  48.456 -27.758  1.00  0.00      PROT H
ATOM   3515  CA  GLU X 221     -35.468  49.094 -26.489  1.00  0.00      PROT C
ATOM   3516  HA  GLU X 221     -35.361  50.158 -26.334  1.00  0.00      PROT H
ATOM   3517  CB  GLU X 221     -36.465  48.668 -25.402  1.00  0.00      PROT C
ATOM   3518  HB1 GLU X 221     -37.321  49.371 -25.496  1.00  0.00      PROT H
ATOM   3519  HB2 GLU X 221     -37.044  47.770 -25.709  1.00  0.00      PROT H
ATOM   3520  CG  GLU X 221     -35.863  48.528 -23.963  1.00  0.00      PROT C
ATOM   3521  HG1 GLU X 221     -35.466  47.492 -23.919  1.00  0.00      PROT H
ATOM   3522  HG2 GLU X 221     -35.006  49.232 -23.903  1.00  0.00      PROT H
ATOM   3523  CD  GLU X 221     -36.943  48.830 -22.826  1.00  0.00      PROT C
ATOM   3524  OE1 GLU X 221     -37.623  49.839 -22.971  1.00  0.00      PROT O
ATOM   3525  OE2 GLU X 221     -37.086  48.030 -21.918  1.00  0.00      PROT O
ATOM   3526  C   GLU X 221     -34.118  48.362 -26.352  1.00  0.00      PROT C
ATOM   3527  O   GLU X 221     -33.151  48.962 -25.914  1.00  0.00      PROT O
ATOM   3528  N   GLN X 222     -33.983  47.157 -26.667  1.00  0.00      PROT N
ATOM   3529  HN  GLN X 222     -34.735  46.593 -26.998  1.00  0.00      PROT H
ATOM   3530  CA  GLN X 222     -32.753  46.365 -26.602  1.00  0.00      PROT C
ATOM   3531  HA  GLN X 222     -32.325  46.417 -25.612  1.00  0.00      PROT H
ATOM   3532  CB  GLN X 222     -33.082  44.843 -26.821  1.00  0.00      PROT C
ATOM   3533  HB1 GLN X 222     -33.752  44.731 -27.700  1.00  0.00      PROT H
ATOM   3534  HB2 GLN X 222     -32.092  44.386 -27.035  1.00  0.00      PROT H
ATOM   3535  CG  GLN X 222     -33.586  43.880 -25.726  1.00  0.00      PROT C
ATOM   3536  HG1 GLN X 222     -34.679  44.030 -25.599  1.00  0.00      PROT H
ATOM   3537  HG2 GLN X 222     -33.320  42.829 -25.971  1.00  0.00      PROT H
ATOM   3538  CD  GLN X 222     -32.857  44.136 -24.387  1.00  0.00      PROT C
ATOM   3539  OE1 GLN X 222     -33.304  44.805 -23.497  1.00  0.00      PROT O
ATOM   3540  NE2 GLN X 222     -31.628  43.643 -24.224  1.00  0.00      PROT N
ATOM   3541 HE21 GLN X 222     -31.141  43.727 -23.355  1.00  0.00      PROT H
ATOM   3542 HE22 GLN X 222     -31.167  43.210 -24.998  1.00  0.00      PROT H
ATOM   3543  C   GLN X 222     -31.596  46.748 -27.465  1.00  0.00      PROT C
ATOM   3544  O   GLN X 222     -30.476  46.889 -26.991  1.00  0.00      PROT O
ATOM   3545  N   HSD X 223     -31.875  47.114 -28.703  1.00  0.00      PROT N
ATOM   3546  HN  HSD X 223     -32.818  47.223 -29.007  1.00  0.00      PROT H
ATOM   3547  CA  HSD X 223     -30.757  47.356 -29.631  1.00  0.00      PROT C
ATOM   3548  HA  HSD X 223     -30.095  46.516 -29.782  1.00  0.00      PROT H
ATOM   3549  CB  HSD X 223     -31.346  47.404 -31.129  1.00  0.00      PROT C
ATOM   3550  HB1 HSD X 223     -31.986  46.510 -31.291  1.00  0.00      PROT H
ATOM   3551  HB2 HSD X 223     -32.108  48.211 -31.080  1.00  0.00      PROT H
ATOM   3552  ND1 HSD X 223     -29.357  46.682 -32.656  1.00  0.00      PROT N
ATOM   3553  HD1 HSD X 223     -29.299  45.755 -32.285  1.00  0.00      PROT H
ATOM   3554  CG  HSD X 223     -30.289  47.636 -32.258  1.00  0.00      PROT C
ATOM   3555  CE1 HSD X 223     -28.815  47.092 -33.790  1.00  0.00      PROT C
ATOM   3556  HE1 HSD X 223     -28.144  46.508 -34.420  1.00  0.00      PROT H
ATOM   3557  NE2 HSD X 223     -29.206  48.343 -34.141  1.00  0.00      PROT N
ATOM   3558  CD2 HSD X 223     -30.179  48.694 -33.201  1.00  0.00      PROT C
ATOM   3559  HD2 HSD X 223     -30.679  49.653 -33.265  1.00  0.00      PROT H
ATOM   3560  C   HSD X 223     -30.092  48.742 -29.551  1.00  0.00      PROT C
ATOM   3561  O   HSD X 223     -29.032  49.103 -30.027  1.00  0.00      PROT O
ATOM   3562  N   LEU X 224     -30.791  49.664 -28.912  1.00  0.00      PROT N
ATOM   3563  HN  LEU X 224     -31.685  49.519 -28.493  1.00  0.00      PROT H
ATOM   3564  CA  LEU X 224     -30.337  51.053 -28.740  1.00  0.00      PROT C
ATOM   3565  HA  LEU X 224     -29.397  51.275 -29.224  1.00  0.00      PROT H
ATOM   3566  CB  LEU X 224     -31.408  52.040 -29.154  1.00  0.00      PROT C
ATOM   3567  HB1 LEU X 224     -32.294  51.920 -28.495  1.00  0.00      PROT H
ATOM   3568  HB2 LEU X 224     -31.097  53.098 -29.025  1.00  0.00      PROT H
ATOM   3569  CG  LEU X 224     -31.979  51.787 -30.586  1.00  0.00      PROT C
ATOM   3570  HG  LEU X 224     -32.449  50.781 -30.626  1.00  0.00      PROT H
ATOM   3571  CD1 LEU X 224     -33.046  52.755 -31.063  1.00  0.00      PROT C
ATOM   3572 HD11 LEU X 224     -33.619  52.390 -31.943  1.00  0.00      PROT H
ATOM   3573 HD12 LEU X 224     -33.801  52.899 -30.262  1.00  0.00      PROT H
ATOM   3574 HD13 LEU X 224     -32.601  53.718 -31.394  1.00  0.00      PROT H
ATOM   3575  CD2 LEU X 224     -30.897  51.684 -31.675  1.00  0.00      PROT C
ATOM   3576 HD21 LEU X 224     -30.283  52.608 -31.623  1.00  0.00      PROT H
ATOM   3577 HD22 LEU X 224     -30.114  50.944 -31.401  1.00  0.00      PROT H
ATOM   3578 HD23 LEU X 224     -31.357  51.635 -32.685  1.00  0.00      PROT H
ATOM   3579  C   LEU X 224     -29.916  51.233 -27.351  1.00  0.00      PROT C
ATOM   3580  O   LEU X 224     -29.802  52.410 -26.928  1.00  0.00      PROT O
ATOM   3581  N   THR X 225     -29.538  50.123 -26.661  1.00  0.00      PROT N
ATOM   3582  HN  THR X 225     -29.756  49.251 -27.093  1.00  0.00      PROT H
ATOM   3583  CA  THR X 225     -28.748  50.253 -25.426  1.00  0.00      PROT C
ATOM   3584  HA  THR X 225     -29.322  50.908 -24.787  1.00  0.00      PROT H
ATOM   3585  CB  THR X 225     -28.727  48.911 -24.630  1.00  0.00      PROT C
ATOM   3586  HB  THR X 225     -29.741  48.458 -24.627  1.00  0.00      PROT H
ATOM   3587  OG1 THR X 225     -28.490  49.074 -23.222  1.00  0.00      PROT O
ATOM   3588  HG1 THR X 225     -28.626  48.176 -22.909  1.00  0.00      PROT H
ATOM   3589  CG2 THR X 225     -27.727  47.867 -25.154  1.00  0.00      PROT C
ATOM   3590 HG21 THR X 225     -27.675  47.773 -26.260  1.00  0.00      PROT H
ATOM   3591 HG22 THR X 225     -26.672  48.045 -24.856  1.00  0.00      PROT H
ATOM   3592 HG23 THR X 225     -27.916  46.895 -24.651  1.00  0.00      PROT H
ATOM   3593  C   THR X 225     -27.334  50.743 -25.700  1.00  0.00      PROT C
ATOM   3594  O   THR X 225     -26.743  50.653 -26.777  1.00  0.00      PROT O
ATOM   3595  N   ASP X 226     -26.633  51.334 -24.698  1.00  0.00      PROT N
ATOM   3596  HN  ASP X 226     -27.045  51.071 -23.829  1.00  0.00      PROT H
ATOM   3597  CA  ASP X 226     -25.510  52.167 -24.787  1.00  0.00      PROT C
ATOM   3598  HA  ASP X 226     -25.267  52.478 -23.781  1.00  0.00      PROT H
ATOM   3599  CB  ASP X 226     -24.250  51.298 -25.204  1.00  0.00      PROT C
ATOM   3600  HB1 ASP X 226     -24.391  50.989 -26.261  1.00  0.00      PROT H
ATOM   3601  HB2 ASP X 226     -23.386  51.982 -25.064  1.00  0.00      PROT H
ATOM   3602  CG  ASP X 226     -24.045  50.113 -24.311  1.00  0.00      PROT C
ATOM   3603  OD1 ASP X 226     -24.234  50.273 -23.092  1.00  0.00      PROT O
ATOM   3604  OD2 ASP X 226     -23.620  48.994 -24.705  1.00  0.00      PROT O
ATOM   3605  C   ASP X 226     -25.672  53.426 -25.561  1.00  0.00      PROT C
ATOM   3606  O   ASP X 226     -24.841  53.802 -26.399  1.00  0.00      PROT O
ATOM   3607  N   GLN X 227     -26.710  54.273 -25.298  1.00  0.00      PROT N
ATOM   3608  HN  GLN X 227     -27.474  53.910 -24.770  1.00  0.00      PROT H
ATOM   3609  CA  GLN X 227     -27.182  55.414 -26.050  1.00  0.00      PROT C
ATOM   3610  HA  GLN X 227     -27.602  54.962 -26.936  1.00  0.00      PROT H
ATOM   3611  CB  GLN X 227     -28.389  56.090 -25.222  1.00  0.00      PROT C
ATOM   3612  HB1 GLN X 227     -28.077  56.600 -24.286  1.00  0.00      PROT H
ATOM   3613  HB2 GLN X 227     -28.754  56.918 -25.867  1.00  0.00      PROT H
ATOM   3614  CG  GLN X 227     -29.555  55.178 -24.754  1.00  0.00      PROT C
ATOM   3615  HG1 GLN X 227     -30.491  55.739 -24.546  1.00  0.00      PROT H
ATOM   3616  HG2 GLN X 227     -29.811  54.430 -25.535  1.00  0.00      PROT H
ATOM   3617  CD  GLN X 227     -29.334  54.440 -23.457  1.00  0.00      PROT C
ATOM   3618  OE1 GLN X 227     -29.151  53.234 -23.543  1.00  0.00      PROT O
ATOM   3619  NE2 GLN X 227     -29.364  55.100 -22.266  1.00  0.00      PROT N
ATOM   3620 HE21 GLN X 227     -29.347  54.597 -21.402  1.00  0.00      PROT H
ATOM   3621 HE22 GLN X 227     -29.297  56.091 -22.382  1.00  0.00      PROT H
ATOM   3622  C   GLN X 227     -26.167  56.495 -26.605  1.00  0.00      PROT C
ATOM   3623  O   GLN X 227     -26.278  56.939 -27.753  1.00  0.00      PROT O
ATOM   3624  N   GLY X 228     -25.119  56.822 -25.785  1.00  0.00      PROT N
ATOM   3625  HN  GLY X 228     -25.110  56.425 -24.870  1.00  0.00      PROT H
ATOM   3626  CA  GLY X 228     -23.946  57.721 -26.067  1.00  0.00      PROT C
ATOM   3627  HA1 GLY X 228     -23.408  57.664 -25.133  1.00  0.00      PROT H
ATOM   3628  HA2 GLY X 228     -24.425  58.634 -26.389  1.00  0.00      PROT H
ATOM   3629  C   GLY X 228     -23.033  57.190 -27.138  1.00  0.00      PROT C
ATOM   3630  O   GLY X 228     -22.534  57.855 -27.982  1.00  0.00      PROT O
ATOM   3631  N   TRP X 229     -22.793  55.851 -27.103  1.00  0.00      PROT N
ATOM   3632  HN  TRP X 229     -23.083  55.236 -26.374  1.00  0.00      PROT H
ATOM   3633  CA  TRP X 229     -22.020  55.167 -28.139  1.00  0.00      PROT C
ATOM   3634  HA  TRP X 229     -21.232  55.837 -28.449  1.00  0.00      PROT H
ATOM   3635  CB  TRP X 229     -21.637  53.755 -27.489  1.00  0.00      PROT C
ATOM   3636  HB1 TRP X 229     -21.053  53.855 -26.549  1.00  0.00      PROT H
ATOM   3637  HB2 TRP X 229     -22.589  53.332 -27.103  1.00  0.00      PROT H
ATOM   3638  CG  TRP X 229     -20.932  52.853 -28.508  1.00  0.00      PROT C
ATOM   3639  CD1 TRP X 229     -19.603  52.860 -28.534  1.00  0.00      PROT C
ATOM   3640  HD1 TRP X 229     -18.887  53.549 -28.112  1.00  0.00      PROT H
ATOM   3641  NE1 TRP X 229     -19.273  51.625 -29.116  1.00  0.00      PROT N
ATOM   3642  HE1 TRP X 229     -18.370  51.328 -29.336  1.00  0.00      PROT H
ATOM   3643  CE2 TRP X 229     -20.359  50.935 -29.443  1.00  0.00      PROT C
ATOM   3644  CD2 TRP X 229     -21.477  51.744 -29.188  1.00  0.00      PROT C
ATOM   3645  CE3 TRP X 229     -22.775  51.232 -29.263  1.00  0.00      PROT C
ATOM   3646  HE3 TRP X 229     -23.593  51.757 -28.793  1.00  0.00      PROT H
ATOM   3647  CZ3 TRP X 229     -22.924  49.976 -29.948  1.00  0.00      PROT C
ATOM   3648  HZ3 TRP X 229     -23.918  49.629 -30.187  1.00  0.00      PROT H
ATOM   3649  CZ2 TRP X 229     -20.492  49.651 -29.992  1.00  0.00      PROT C
ATOM   3650  HZ2 TRP X 229     -19.644  49.023 -30.223  1.00  0.00      PROT H
ATOM   3651  CH2 TRP X 229     -21.803  49.156 -30.193  1.00  0.00      PROT C
ATOM   3652  HH2 TRP X 229     -21.921  48.183 -30.647  1.00  0.00      PROT H
ATOM   3653  C   TRP X 229     -22.902  54.925 -29.364  1.00  0.00      PROT C
ATOM   3654  O   TRP X 229     -22.283  55.220 -30.446  1.00  0.00      PROT O
ATOM   3655  N   VAL X 230     -24.252  54.642 -29.173  1.00  0.00      PROT N
ATOM   3656  HN  VAL X 230     -24.601  54.525 -28.247  1.00  0.00      PROT H
ATOM   3657  CA  VAL X 230     -25.181  54.517 -30.258  1.00  0.00      PROT C
ATOM   3658  HA  VAL X 230     -24.739  53.679 -30.777  1.00  0.00      PROT H
ATOM   3659  CB  VAL X 230     -26.584  54.125 -29.809  1.00  0.00      PROT C
ATOM   3660  HB  VAL X 230     -26.831  54.703 -28.892  1.00  0.00      PROT H
ATOM   3661  CG1 VAL X 230     -27.587  54.126 -30.919  1.00  0.00      PROT C
ATOM   3662 HG11 VAL X 230     -28.587  53.805 -30.557  1.00  0.00      PROT H
ATOM   3663 HG12 VAL X 230     -27.637  55.099 -31.453  1.00  0.00      PROT H
ATOM   3664 HG13 VAL X 230     -27.252  53.328 -31.615  1.00  0.00      PROT H
ATOM   3665  CG2 VAL X 230     -26.362  52.691 -29.238  1.00  0.00      PROT C
ATOM   3666 HG21 VAL X 230     -27.363  52.224 -29.121  1.00  0.00      PROT H
ATOM   3667 HG22 VAL X 230     -25.812  52.017 -29.930  1.00  0.00      PROT H
ATOM   3668 HG23 VAL X 230     -25.791  52.730 -28.286  1.00  0.00      PROT H
ATOM   3669  C   VAL X 230     -25.264  55.777 -31.121  1.00  0.00      PROT C
ATOM   3670  O   VAL X 230     -25.130  55.657 -32.377  1.00  0.00      PROT O
ATOM   3671  N   ALA X 231     -25.322  56.948 -30.411  1.00  0.00      PROT N
ATOM   3672  HN  ALA X 231     -25.496  56.812 -29.439  1.00  0.00      PROT H
ATOM   3673  CA  ALA X 231     -25.348  58.263 -31.218  1.00  0.00      PROT C
ATOM   3674  HA  ALA X 231     -26.290  58.258 -31.746  1.00  0.00      PROT H
ATOM   3675  CB  ALA X 231     -25.224  59.460 -30.190  1.00  0.00      PROT C
ATOM   3676  HB1 ALA X 231     -25.397  60.431 -30.702  1.00  0.00      PROT H
ATOM   3677  HB2 ALA X 231     -26.024  59.137 -29.490  1.00  0.00      PROT H
ATOM   3678  HB3 ALA X 231     -24.387  59.627 -29.479  1.00  0.00      PROT H
ATOM   3679  C   ALA X 231     -24.324  58.398 -32.373  1.00  0.00      PROT C
ATOM   3680  O   ALA X 231     -24.570  58.938 -33.470  1.00  0.00      PROT O
ATOM   3681  N   SER X 232     -23.067  57.998 -32.122  1.00  0.00      PROT N
ATOM   3682  HN  SER X 232     -22.948  57.679 -31.185  1.00  0.00      PROT H
ATOM   3683  CA  SER X 232     -21.900  58.139 -32.945  1.00  0.00      PROT C
ATOM   3684  HA  SER X 232     -21.951  59.068 -33.494  1.00  0.00      PROT H
ATOM   3685  CB  SER X 232     -20.617  58.385 -32.122  1.00  0.00      PROT C
ATOM   3686  HB1 SER X 232     -20.386  57.567 -31.406  1.00  0.00      PROT H
ATOM   3687  HB2 SER X 232     -19.714  58.355 -32.769  1.00  0.00      PROT H
ATOM   3688  OG  SER X 232     -20.623  59.594 -31.447  1.00  0.00      PROT O
ATOM   3689  HG1 SER X 232     -20.351  60.310 -32.026  1.00  0.00      PROT H
ATOM   3690  C   SER X 232     -21.524  56.990 -33.920  1.00  0.00      PROT C
ATOM   3691  O   SER X 232     -20.499  57.056 -34.534  1.00  0.00      PROT O
ATOM   3692  N   PHE X 233     -22.428  56.045 -33.981  1.00  0.00      PROT N
ATOM   3693  HN  PHE X 233     -23.300  56.045 -33.497  1.00  0.00      PROT H
ATOM   3694  CA  PHE X 233     -22.105  54.817 -34.664  1.00  0.00      PROT C
ATOM   3695  HA  PHE X 233     -21.091  54.508 -34.457  1.00  0.00      PROT H
ATOM   3696  CB  PHE X 233     -23.080  53.710 -34.088  1.00  0.00      PROT C
ATOM   3697  HB1 PHE X 233     -23.015  53.694 -32.979  1.00  0.00      PROT H
ATOM   3698  HB2 PHE X 233     -24.066  54.118 -34.400  1.00  0.00      PROT H
ATOM   3699  CG  PHE X 233     -22.847  52.264 -34.649  1.00  0.00      PROT C
ATOM   3700  CD1 PHE X 233     -23.464  51.764 -35.808  1.00  0.00      PROT C
ATOM   3701  HD1 PHE X 233     -24.205  52.391 -36.283  1.00  0.00      PROT H
ATOM   3702  CE1 PHE X 233     -23.201  50.466 -36.261  1.00  0.00      PROT C
ATOM   3703  HE1 PHE X 233     -23.620  50.082 -37.179  1.00  0.00      PROT H
ATOM   3704  CZ  PHE X 233     -22.319  49.626 -35.616  1.00  0.00      PROT C
ATOM   3705  HZ  PHE X 233     -21.978  48.674 -35.995  1.00  0.00      PROT H
ATOM   3706  CD2 PHE X 233     -21.919  51.442 -33.957  1.00  0.00      PROT C
ATOM   3707  HD2 PHE X 233     -21.483  51.802 -33.037  1.00  0.00      PROT H
ATOM   3708  CE2 PHE X 233     -21.691  50.126 -34.469  1.00  0.00      PROT C
ATOM   3709  HE2 PHE X 233     -20.981  49.488 -33.966  1.00  0.00      PROT H
ATOM   3710  C   PHE X 233     -22.210  54.879 -36.182  1.00  0.00      PROT C
ATOM   3711  O   PHE X 233     -22.951  55.641 -36.870  1.00  0.00      PROT O
ATOM   3712  N   THR X 234     -21.376  54.055 -36.861  1.00  0.00      PROT N
ATOM   3713  HN  THR X 234     -20.759  53.377 -36.468  1.00  0.00      PROT H
ATOM   3714  CA  THR X 234     -21.278  54.148 -38.314  1.00  0.00      PROT C
ATOM   3715  HA  THR X 234     -21.889  54.859 -38.851  1.00  0.00      PROT H
ATOM   3716  CB  THR X 234     -19.880  54.413 -38.802  1.00  0.00      PROT C
ATOM   3717  HB  THR X 234     -19.154  53.665 -38.417  1.00  0.00      PROT H
ATOM   3718  OG1 THR X 234     -19.514  55.732 -38.493  1.00  0.00      PROT O
ATOM   3719  HG1 THR X 234     -19.021  55.657 -37.673  1.00  0.00      PROT H
ATOM   3720  CG2 THR X 234     -19.722  54.358 -40.389  1.00  0.00      PROT C
ATOM   3721 HG21 THR X 234     -19.919  53.358 -40.831  1.00  0.00      PROT H
ATOM   3722 HG22 THR X 234     -20.505  54.997 -40.851  1.00  0.00      PROT H
ATOM   3723 HG23 THR X 234     -18.696  54.674 -40.673  1.00  0.00      PROT H
ATOM   3724  C   THR X 234     -21.786  52.779 -38.847  1.00  0.00      PROT C
ATOM   3725  O   THR X 234     -21.214  51.680 -38.668  1.00  0.00      PROT O
ATOM   3726  N   LYS X 235     -22.922  52.825 -39.692  1.00  0.00      PROT N
ATOM   3727  HN  LYS X 235     -23.366  53.703 -39.853  1.00  0.00      PROT H
ATOM   3728  CA  LYS X 235     -23.513  51.724 -40.384  1.00  0.00      PROT C
ATOM   3729  HA  LYS X 235     -23.477  50.885 -39.705  1.00  0.00      PROT H
ATOM   3730  CB  LYS X 235     -24.920  52.081 -40.707  1.00  0.00      PROT C
ATOM   3731  HB1 LYS X 235     -24.875  53.136 -41.053  1.00  0.00      PROT H
ATOM   3732  HB2 LYS X 235     -25.348  51.587 -41.606  1.00  0.00      PROT H
ATOM   3733  CG  LYS X 235     -25.949  52.040 -39.553  1.00  0.00      PROT C
ATOM   3734  HG1 LYS X 235     -25.406  52.614 -38.772  1.00  0.00      PROT H
ATOM   3735  HG2 LYS X 235     -26.821  52.644 -39.882  1.00  0.00      PROT H
ATOM   3736  CD  LYS X 235     -26.302  50.664 -38.959  1.00  0.00      PROT C
ATOM   3737  HD1 LYS X 235     -25.322  50.170 -38.786  1.00  0.00      PROT H
ATOM   3738  HD2 LYS X 235     -26.751  50.847 -37.960  1.00  0.00      PROT H
ATOM   3739  CE  LYS X 235     -27.027  49.727 -39.891  1.00  0.00      PROT C
ATOM   3740  HE1 LYS X 235     -28.079  49.944 -40.174  1.00  0.00      PROT H
ATOM   3741  HE2 LYS X 235     -26.382  49.696 -40.795  1.00  0.00      PROT H
ATOM   3742  NZ  LYS X 235     -27.122  48.367 -39.371  1.00  0.00      PROT N
ATOM   3743  HZ1 LYS X 235     -27.140  48.382 -38.331  1.00  0.00      PROT H
ATOM   3744  HZ2 LYS X 235     -27.981  47.902 -39.728  1.00  0.00      PROT H
ATOM   3745  HZ3 LYS X 235     -26.264  47.894 -39.719  1.00  0.00      PROT H
ATOM   3746  C   LYS X 235     -22.770  51.096 -41.610  1.00  0.00      PROT C
ATOM   3747  O   LYS X 235     -22.716  49.901 -41.633  1.00  0.00      PROT O
ATOM   3748  N   PRO X 236     -22.114  51.833 -42.473  1.00  0.00      PROT N
ATOM   3749  CD  PRO X 236     -22.487  53.063 -42.981  1.00  0.00      PROT C
ATOM   3750  HD1 PRO X 236     -21.931  53.841 -42.415  1.00  0.00      PROT H
ATOM   3751  HD2 PRO X 236     -23.583  53.176 -42.836  1.00  0.00      PROT H
ATOM   3752  CA  PRO X 236     -21.293  51.037 -43.397  1.00  0.00      PROT C
ATOM   3753  HA  PRO X 236     -21.804  50.212 -43.871  1.00  0.00      PROT H
ATOM   3754  CB  PRO X 236     -20.925  52.214 -44.449  1.00  0.00      PROT C
ATOM   3755  HB1 PRO X 236     -20.658  51.698 -45.396  1.00  0.00      PROT H
ATOM   3756  HB2 PRO X 236     -20.016  52.714 -44.053  1.00  0.00      PROT H
ATOM   3757  CG  PRO X 236     -22.137  53.098 -44.425  1.00  0.00      PROT C
ATOM   3758  HG1 PRO X 236     -22.887  52.558 -45.041  1.00  0.00      PROT H
ATOM   3759  HG2 PRO X 236     -22.070  54.063 -44.971  1.00  0.00      PROT H
ATOM   3760  C   PRO X 236     -19.908  50.432 -42.909  1.00  0.00      PROT C
ATOM   3761  O   PRO X 236     -19.229  49.897 -43.694  1.00  0.00      PROT O
ATOM   3762  N   ARG X 237     -19.559  50.519 -41.620  1.00  0.00      PROT N
ATOM   3763  HN  ARG X 237     -20.019  51.044 -40.909  1.00  0.00      PROT H
ATOM   3764  CA  ARG X 237     -18.364  49.805 -41.173  1.00  0.00      PROT C
ATOM   3765  HA  ARG X 237     -17.673  49.923 -41.994  1.00  0.00      PROT H
ATOM   3766  CB  ARG X 237     -17.786  50.517 -39.939  1.00  0.00      PROT C
ATOM   3767  HB1 ARG X 237     -18.655  50.477 -39.248  1.00  0.00      PROT H
ATOM   3768  HB2 ARG X 237     -16.876  50.159 -39.412  1.00  0.00      PROT H
ATOM   3769  CG  ARG X 237     -17.359  52.027 -40.094  1.00  0.00      PROT C
ATOM   3770  HG1 ARG X 237     -18.171  52.513 -40.676  1.00  0.00      PROT H
ATOM   3771  HG2 ARG X 237     -17.264  52.489 -39.088  1.00  0.00      PROT H
ATOM   3772  CD  ARG X 237     -15.933  52.227 -40.682  1.00  0.00      PROT C
ATOM   3773  HD1 ARG X 237     -15.278  51.559 -40.082  1.00  0.00      PROT H
ATOM   3774  HD2 ARG X 237     -15.839  52.004 -41.767  1.00  0.00      PROT H
ATOM   3775  NE  ARG X 237     -15.628  53.706 -40.487  1.00  0.00      PROT N
ATOM   3776  HE  ARG X 237     -15.598  53.980 -39.525  1.00  0.00      PROT H
ATOM   3777  CZ  ARG X 237     -15.073  54.547 -41.364  1.00  0.00      PROT C
ATOM   3778  NH1 ARG X 237     -15.308  54.427 -42.625  1.00  0.00      PROT N
ATOM   3779 HH11 ARG X 237     -14.630  54.844 -43.230  1.00  0.00      PROT H
ATOM   3780 HH12 ARG X 237     -15.933  53.683 -42.860  1.00  0.00      PROT H
ATOM   3781  NH2 ARG X 237     -14.278  55.478 -40.896  1.00  0.00      PROT N
ATOM   3782 HH21 ARG X 237     -13.638  55.925 -41.521  1.00  0.00      PROT H
ATOM   3783 HH22 ARG X 237     -14.187  55.630 -39.912  1.00  0.00      PROT H
ATOM   3784  C   ARG X 237     -18.447  48.355 -40.834  1.00  0.00      PROT C
ATOM   3785  O   ARG X 237     -19.549  47.952 -40.546  1.00  0.00      PROT O
ATOM   3786  N   THR X 238     -17.415  47.542 -40.889  1.00  0.00      PROT N
ATOM   3787  HN  THR X 238     -16.491  47.878 -41.051  1.00  0.00      PROT H
ATOM   3788  CA  THR X 238     -17.422  46.157 -40.350  1.00  0.00      PROT C
ATOM   3789  HA  THR X 238     -18.409  45.787 -40.586  1.00  0.00      PROT H
ATOM   3790  CB  THR X 238     -16.342  45.179 -40.941  1.00  0.00      PROT C
ATOM   3791  HB  THR X 238     -16.445  44.216 -40.396  1.00  0.00      PROT H
ATOM   3792  OG1 THR X 238     -15.004  45.675 -40.835  1.00  0.00      PROT O
ATOM   3793  HG1 THR X 238     -14.778  45.546 -39.911  1.00  0.00      PROT H
ATOM   3794  CG2 THR X 238     -16.767  44.948 -42.433  1.00  0.00      PROT C
ATOM   3795 HG21 THR X 238     -15.953  44.342 -42.886  1.00  0.00      PROT H
ATOM   3796 HG22 THR X 238     -17.699  44.344 -42.454  1.00  0.00      PROT H
ATOM   3797 HG23 THR X 238     -16.864  45.967 -42.866  1.00  0.00      PROT H
ATOM   3798  C   THR X 238     -17.382  46.099 -38.766  1.00  0.00      PROT C
ATOM   3799  O   THR X 238     -16.682  46.853 -38.097  1.00  0.00      PROT O
ATOM   3800  N   ILE X 239     -18.100  45.119 -38.190  1.00  0.00      PROT N
ATOM   3801  HN  ILE X 239     -18.399  44.378 -38.786  1.00  0.00      PROT H
ATOM   3802  CA  ILE X 239     -18.430  44.921 -36.768  1.00  0.00      PROT C
ATOM   3803  HA  ILE X 239     -18.023  45.797 -36.285  1.00  0.00      PROT H
ATOM   3804  CB  ILE X 239     -19.958  44.967 -36.502  1.00  0.00      PROT C
ATOM   3805  HB  ILE X 239     -20.132  44.675 -35.444  1.00  0.00      PROT H
ATOM   3806  CG2 ILE X 239     -20.500  46.454 -36.697  1.00  0.00      PROT C
ATOM   3807 HG21 ILE X 239     -20.004  47.112 -35.952  1.00  0.00      PROT H
ATOM   3808 HG22 ILE X 239     -20.442  46.839 -37.738  1.00  0.00      PROT H
ATOM   3809 HG23 ILE X 239     -21.551  46.379 -36.346  1.00  0.00      PROT H
ATOM   3810  CG1 ILE X 239     -20.767  43.938 -37.403  1.00  0.00      PROT C
ATOM   3811 HG11 ILE X 239     -21.105  44.412 -38.349  1.00  0.00      PROT H
ATOM   3812 HG12 ILE X 239     -20.075  43.149 -37.766  1.00  0.00      PROT H
ATOM   3813  CD  ILE X 239     -21.907  43.171 -36.592  1.00  0.00      PROT C
ATOM   3814  HD1 ILE X 239     -22.708  43.862 -36.254  1.00  0.00      PROT H
ATOM   3815  HD2 ILE X 239     -22.426  42.448 -37.256  1.00  0.00      PROT H
ATOM   3816  HD3 ILE X 239     -21.466  42.622 -35.732  1.00  0.00      PROT H
ATOM   3817  C   ILE X 239     -17.749  43.637 -36.201  1.00  0.00      PROT C
ATOM   3818  O   ILE X 239     -17.684  42.619 -36.949  1.00  0.00      PROT O
ATOM   3819  N   PRO X 240     -17.172  43.539 -35.012  1.00  0.00      PROT N
ATOM   3820  CD  PRO X 240     -17.116  44.678 -34.154  1.00  0.00      PROT C
ATOM   3821  HD1 PRO X 240     -18.092  44.877 -33.662  1.00  0.00      PROT H
ATOM   3822  HD2 PRO X 240     -16.856  45.634 -34.656  1.00  0.00      PROT H
ATOM   3823  CA  PRO X 240     -16.595  42.283 -34.447  1.00  0.00      PROT C
ATOM   3824  HA  PRO X 240     -15.772  42.126 -35.129  1.00  0.00      PROT H
ATOM   3825  CB  PRO X 240     -16.112  42.729 -33.117  1.00  0.00      PROT C
ATOM   3826  HB1 PRO X 240     -15.129  42.362 -32.752  1.00  0.00      PROT H
ATOM   3827  HB2 PRO X 240     -16.831  42.413 -32.330  1.00  0.00      PROT H
ATOM   3828  CG  PRO X 240     -16.056  44.292 -33.138  1.00  0.00      PROT C
ATOM   3829  HG1 PRO X 240     -15.041  44.424 -33.571  1.00  0.00      PROT H
ATOM   3830  HG2 PRO X 240     -16.187  44.833 -32.176  1.00  0.00      PROT H
ATOM   3831  C   PRO X 240     -17.603  41.143 -34.445  1.00  0.00      PROT C
ATOM   3832  O   PRO X 240     -18.749  41.468 -34.235  1.00  0.00      PROT O
ATOM   3833  N   ASN X 241     -17.218  39.885 -34.720  1.00  0.00      PROT N
ATOM   3834  HN  ASN X 241     -16.269  39.657 -34.924  1.00  0.00      PROT H
ATOM   3835  CA  ASN X 241     -18.084  38.731 -34.728  1.00  0.00      PROT C
ATOM   3836  HA  ASN X 241     -17.485  37.920 -35.115  1.00  0.00      PROT H
ATOM   3837  CB  ASN X 241     -18.665  38.314 -33.385  1.00  0.00      PROT C
ATOM   3838  HB1 ASN X 241     -19.419  39.062 -33.062  1.00  0.00      PROT H
ATOM   3839  HB2 ASN X 241     -19.208  37.371 -33.607  1.00  0.00      PROT H
ATOM   3840  CG  ASN X 241     -17.678  37.920 -32.303  1.00  0.00      PROT C
ATOM   3841  OD1 ASN X 241     -16.841  37.129 -32.547  1.00  0.00      PROT O
ATOM   3842  ND2 ASN X 241     -17.888  38.476 -31.053  1.00  0.00      PROT N
ATOM   3843 HD21 ASN X 241     -17.355  38.172 -30.263  1.00  0.00      PROT H
ATOM   3844 HD22 ASN X 241     -18.589  39.183 -30.961  1.00  0.00      PROT H
ATOM   3845  C   ASN X 241     -19.108  38.696 -35.859  1.00  0.00      PROT C
ATOM   3846  O   ASN X 241     -20.172  38.082 -35.752  1.00  0.00      PROT O
ATOM   3847  N   SER X 242     -18.766  39.295 -37.036  1.00  0.00      PROT N
ATOM   3848  HN  SER X 242     -17.985  39.891 -37.200  1.00  0.00      PROT H
ATOM   3849  CA  SER X 242     -19.617  39.110 -38.205  1.00  0.00      PROT C
ATOM   3850  HA  SER X 242     -20.135  38.163 -38.253  1.00  0.00      PROT H
ATOM   3851  CB  SER X 242     -20.796  40.184 -38.357  1.00  0.00      PROT C
ATOM   3852  HB1 SER X 242     -21.511  40.130 -37.508  1.00  0.00      PROT H
ATOM   3853  HB2 SER X 242     -20.365  41.206 -38.296  1.00  0.00      PROT H
ATOM   3854  OG  SER X 242     -21.617  39.935 -39.480  1.00  0.00      PROT O
ATOM   3855  HG1 SER X 242     -21.418  40.703 -40.020  1.00  0.00      PROT H
ATOM   3856  C   SER X 242     -18.709  39.255 -39.403  1.00  0.00      PROT C
ATOM   3857  O   SER X 242     -17.584  39.750 -39.345  1.00  0.00      PROT O
ATOM   3858  N   LEU X 243     -19.189  38.735 -40.560  1.00  0.00      PROT N
ATOM   3859  HN  LEU X 243     -19.983  38.137 -40.477  1.00  0.00      PROT H
ATOM   3860  CA  LEU X 243     -18.479  38.788 -41.883  1.00  0.00      PROT C
ATOM   3861  HA  LEU X 243     -17.424  38.862 -41.665  1.00  0.00      PROT H
ATOM   3862  CB  LEU X 243     -18.854  37.585 -42.624  1.00  0.00      PROT C
ATOM   3863  HB1 LEU X 243     -18.559  36.697 -42.024  1.00  0.00      PROT H
ATOM   3864  HB2 LEU X 243     -19.954  37.438 -42.663  1.00  0.00      PROT H
ATOM   3865  CG  LEU X 243     -18.273  37.431 -44.105  1.00  0.00      PROT C
ATOM   3866  HG  LEU X 243     -18.645  38.326 -44.648  1.00  0.00      PROT H
ATOM   3867  CD1 LEU X 243     -16.755  37.508 -44.055  1.00  0.00      PROT C
ATOM   3868 HD11 LEU X 243     -16.305  36.631 -43.542  1.00  0.00      PROT H
ATOM   3869 HD12 LEU X 243     -16.382  37.445 -45.099  1.00  0.00      PROT H
ATOM   3870 HD13 LEU X 243     -16.409  38.378 -43.456  1.00  0.00      PROT H
ATOM   3871  CD2 LEU X 243     -18.813  36.215 -44.764  1.00  0.00      PROT C
ATOM   3872 HD21 LEU X 243     -19.906  36.155 -44.573  1.00  0.00      PROT H
ATOM   3873 HD22 LEU X 243     -18.549  36.192 -45.843  1.00  0.00      PROT H
ATOM   3874 HD23 LEU X 243     -18.419  35.318 -44.240  1.00  0.00      PROT H
ATOM   3875  C   LEU X 243     -18.875  40.137 -42.538  1.00  0.00      PROT C
ATOM   3876  O   LEU X 243     -18.003  41.054 -42.859  1.00  0.00      PROT O
ATOM   3877  N   LEU X 244     -20.205  40.406 -42.698  1.00  0.00      PROT N
ATOM   3878  HN  LEU X 244     -20.900  39.716 -42.515  1.00  0.00      PROT H
ATOM   3879  CA  LEU X 244     -20.641  41.649 -43.362  1.00  0.00      PROT C
ATOM   3880  HA  LEU X 244     -19.755  42.026 -43.853  1.00  0.00      PROT H
ATOM   3881  CB  LEU X 244     -21.780  41.289 -44.300  1.00  0.00      PROT C
ATOM   3882  HB1 LEU X 244     -22.654  40.884 -43.747  1.00  0.00      PROT H
ATOM   3883  HB2 LEU X 244     -22.170  42.176 -44.845  1.00  0.00      PROT H
ATOM   3884  CG  LEU X 244     -21.405  40.186 -45.363  1.00  0.00      PROT C
ATOM   3885  HG  LEU X 244     -21.093  39.281 -44.799  1.00  0.00      PROT H
ATOM   3886  CD1 LEU X 244     -22.676  39.711 -46.001  1.00  0.00      PROT C
ATOM   3887 HD11 LEU X 244     -23.181  40.581 -46.473  1.00  0.00      PROT H
ATOM   3888 HD12 LEU X 244     -22.552  38.989 -46.837  1.00  0.00      PROT H
ATOM   3889 HD13 LEU X 244     -23.456  39.248 -45.359  1.00  0.00      PROT H
ATOM   3890  CD2 LEU X 244     -20.385  40.775 -46.325  1.00  0.00      PROT C
ATOM   3891 HD21 LEU X 244     -19.507  41.203 -45.797  1.00  0.00      PROT H
ATOM   3892 HD22 LEU X 244     -20.034  39.900 -46.912  1.00  0.00      PROT H
ATOM   3893 HD23 LEU X 244     -20.803  41.523 -47.032  1.00  0.00      PROT H
ATOM   3894  C   LEU X 244     -21.173  42.646 -42.296  1.00  0.00      PROT C
ATOM   3895  O   LEU X 244     -21.216  42.274 -41.113  1.00  0.00      PROT O
ATOM   3896  N   PRO X 245     -21.499  43.881 -42.624  1.00  0.00      PROT N
ATOM   3897  CD  PRO X 245     -20.943  44.516 -43.861  1.00  0.00      PROT C
ATOM   3898  HD1 PRO X 245     -21.406  44.040 -44.753  1.00  0.00      PROT H
ATOM   3899  HD2 PRO X 245     -19.849  44.481 -44.051  1.00  0.00      PROT H
ATOM   3900  CA  PRO X 245     -21.936  44.942 -41.690  1.00  0.00      PROT C
ATOM   3901  HA  PRO X 245     -21.077  45.182 -41.082  1.00  0.00      PROT H
ATOM   3902  CB  PRO X 245     -22.358  46.078 -42.614  1.00  0.00      PROT C
ATOM   3903  HB1 PRO X 245     -22.374  47.011 -42.012  1.00  0.00      PROT H
ATOM   3904  HB2 PRO X 245     -23.354  45.782 -43.008  1.00  0.00      PROT H
ATOM   3905  CG  PRO X 245     -21.315  45.973 -43.748  1.00  0.00      PROT C
ATOM   3906  HG1 PRO X 245     -20.431  46.572 -43.442  1.00  0.00      PROT H
ATOM   3907  HG2 PRO X 245     -21.568  46.545 -44.666  1.00  0.00      PROT H
ATOM   3908  C   PRO X 245     -23.030  44.552 -40.699  1.00  0.00      PROT C
ATOM   3909  O   PRO X 245     -23.715  43.507 -40.819  1.00  0.00      PROT O
ATOM   3910  N   SER X 246     -23.205  45.386 -39.629  1.00  0.00      PROT N
ATOM   3911  HN  SER X 246     -22.750  46.273 -39.601  1.00  0.00      PROT H
ATOM   3912  CA  SER X 246     -24.335  45.283 -38.645  1.00  0.00      PROT C
ATOM   3913  HA  SER X 246     -24.146  44.392 -38.064  1.00  0.00      PROT H
ATOM   3914  CB  SER X 246     -24.398  46.473 -37.580  1.00  0.00      PROT C
ATOM   3915  HB1 SER X 246     -25.308  46.366 -36.951  1.00  0.00      PROT H
ATOM   3916  HB2 SER X 246     -23.534  46.478 -36.882  1.00  0.00      PROT H
ATOM   3917  OG  SER X 246     -24.503  47.736 -38.335  1.00  0.00      PROT O
ATOM   3918  HG1 SER X 246     -23.725  47.913 -38.867  1.00  0.00      PROT H
ATOM   3919  C   SER X 246     -25.730  45.205 -39.282  1.00  0.00      PROT C
ATOM   3920  O   SER X 246     -25.967  45.886 -40.251  1.00  0.00      PROT O
ATOM   3921  N   THR X 247     -26.668  44.460 -38.628  1.00  0.00      PROT N
ATOM   3922  HN  THR X 247     -26.320  43.864 -37.908  1.00  0.00      PROT H
ATOM   3923  CA  THR X 247     -28.042  44.343 -38.869  1.00  0.00      PROT C
ATOM   3924  HA  THR X 247     -28.267  45.185 -39.507  1.00  0.00      PROT H
ATOM   3925  CB  THR X 247     -28.374  43.120 -39.766  1.00  0.00      PROT C
ATOM   3926  HB  THR X 247     -28.185  43.597 -40.752  1.00  0.00      PROT H
ATOM   3927  OG1 THR X 247     -29.750  42.687 -39.732  1.00  0.00      PROT O
ATOM   3928  HG1 THR X 247     -30.199  43.464 -40.074  1.00  0.00      PROT H
ATOM   3929  CG2 THR X 247     -27.499  41.918 -39.441  1.00  0.00      PROT C
ATOM   3930 HG21 THR X 247     -27.811  40.966 -39.921  1.00  0.00      PROT H
ATOM   3931 HG22 THR X 247     -26.450  42.158 -39.717  1.00  0.00      PROT H
ATOM   3932 HG23 THR X 247     -27.505  41.760 -38.341  1.00  0.00      PROT H
ATOM   3933  C   THR X 247     -28.905  44.599 -37.672  1.00  0.00      PROT C
ATOM   3934  O   THR X 247     -28.769  43.936 -36.664  1.00  0.00      PROT O
ATOM   3935  N   THR X 248     -29.742  45.623 -37.798  1.00  0.00      PROT N
ATOM   3936  HN  THR X 248     -29.855  46.051 -38.691  1.00  0.00      PROT H
ATOM   3937  CA  THR X 248     -30.623  46.152 -36.811  1.00  0.00      PROT C
ATOM   3938  HA  THR X 248     -29.919  46.506 -36.073  1.00  0.00      PROT H
ATOM   3939  CB  THR X 248     -31.326  47.423 -37.341  1.00  0.00      PROT C
ATOM   3940  HB  THR X 248     -31.944  47.204 -38.238  1.00  0.00      PROT H
ATOM   3941  OG1 THR X 248     -30.443  48.476 -37.676  1.00  0.00      PROT O
ATOM   3942  HG1 THR X 248     -30.001  48.129 -38.455  1.00  0.00      PROT H
ATOM   3943  CG2 THR X 248     -32.245  48.018 -36.199  1.00  0.00      PROT C
ATOM   3944 HG21 THR X 248     -31.626  48.378 -35.350  1.00  0.00      PROT H
ATOM   3945 HG22 THR X 248     -32.645  48.915 -36.719  1.00  0.00      PROT H
ATOM   3946 HG23 THR X 248     -32.976  47.244 -35.880  1.00  0.00      PROT H
ATOM   3947  C   THR X 248     -31.634  45.064 -36.318  1.00  0.00      PROT C
ATOM   3948  O   THR X 248     -31.886  44.963 -35.135  1.00  0.00      PROT O
ATOM   3949  N   GLY X 249     -32.174  44.336 -37.254  1.00  0.00      PROT N
ATOM   3950  HN  GLY X 249     -31.916  44.523 -38.198  1.00  0.00      PROT H
ATOM   3951  CA  GLY X 249     -32.922  43.142 -37.074  1.00  0.00      PROT C
ATOM   3952  HA1 GLY X 249     -32.539  42.580 -36.235  1.00  0.00      PROT H
ATOM   3953  HA2 GLY X 249     -32.777  42.611 -38.003  1.00  0.00      PROT H
ATOM   3954  C   GLY X 249     -34.452  43.252 -37.098  1.00  0.00      PROT C
ATOM   3955  O   GLY X 249     -35.093  42.248 -36.942  1.00  0.00      PROT O
ATOM   3956  N   LEU X 250     -34.913  44.493 -37.345  1.00  0.00      PROT N
ATOM   3957  HN  LEU X 250     -34.174  45.150 -37.470  1.00  0.00      PROT H
ATOM   3958  CA  LEU X 250     -36.282  44.914 -37.023  1.00  0.00      PROT C
ATOM   3959  HA  LEU X 250     -36.665  44.101 -36.424  1.00  0.00      PROT H
ATOM   3960  CB  LEU X 250     -36.291  46.325 -36.351  1.00  0.00      PROT C
ATOM   3961  HB1 LEU X 250     -35.782  47.001 -37.071  1.00  0.00      PROT H
ATOM   3962  HB2 LEU X 250     -37.358  46.553 -36.140  1.00  0.00      PROT H
ATOM   3963  CG  LEU X 250     -35.572  46.419 -34.935  1.00  0.00      PROT C
ATOM   3964  HG  LEU X 250     -34.540  46.017 -35.027  1.00  0.00      PROT H
ATOM   3965  CD1 LEU X 250     -35.577  47.880 -34.486  1.00  0.00      PROT C
ATOM   3966 HD11 LEU X 250     -35.026  48.587 -35.143  1.00  0.00      PROT H
ATOM   3967 HD12 LEU X 250     -36.617  48.271 -34.474  1.00  0.00      PROT H
ATOM   3968 HD13 LEU X 250     -35.223  47.963 -33.436  1.00  0.00      PROT H
ATOM   3969  CD2 LEU X 250     -36.201  45.489 -33.849  1.00  0.00      PROT C
ATOM   3970 HD21 LEU X 250     -36.166  44.455 -34.254  1.00  0.00      PROT H
ATOM   3971 HD22 LEU X 250     -35.533  45.533 -32.962  1.00  0.00      PROT H
ATOM   3972 HD23 LEU X 250     -37.196  45.881 -33.548  1.00  0.00      PROT H
ATOM   3973  C   LEU X 250     -37.048  44.949 -38.279  1.00  0.00      PROT C
ATOM   3974  O   LEU X 250     -38.260  45.240 -38.368  1.00  0.00      PROT O
ATOM   3975  N   SER X 251     -36.451  44.661 -39.434  1.00  0.00      PROT N
ATOM   3976  HN  SER X 251     -35.468  44.513 -39.354  1.00  0.00      PROT H
ATOM   3977  CA  SER X 251     -37.130  44.503 -40.751  1.00  0.00      PROT C
ATOM   3978  HA  SER X 251     -37.649  45.436 -40.916  1.00  0.00      PROT H
ATOM   3979  CB  SER X 251     -36.129  44.389 -42.024  1.00  0.00      PROT C
ATOM   3980  HB1 SER X 251     -36.800  44.578 -42.889  1.00  0.00      PROT H
ATOM   3981  HB2 SER X 251     -35.359  45.188 -41.969  1.00  0.00      PROT H
ATOM   3982  OG  SER X 251     -35.450  43.199 -42.079  1.00  0.00      PROT O
ATOM   3983  HG1 SER X 251     -35.434  42.973 -43.012  1.00  0.00      PROT H
ATOM   3984  C   SER X 251     -38.243  43.460 -40.830  1.00  0.00      PROT C
ATOM   3985  O   SER X 251     -39.236  43.760 -41.418  1.00  0.00      PROT O
ATOM   3986  N   PRO X 252     -38.235  42.306 -40.158  1.00  0.00      PROT N
ATOM   3987  CD  PRO X 252     -37.145  41.616 -39.510  1.00  0.00      PROT C
ATOM   3988  HD1 PRO X 252     -36.992  42.002 -38.480  1.00  0.00      PROT H
ATOM   3989  HD2 PRO X 252     -36.160  41.761 -40.002  1.00  0.00      PROT H
ATOM   3990  CA  PRO X 252     -39.494  41.523 -39.862  1.00  0.00      PROT C
ATOM   3991  HA  PRO X 252     -39.818  41.079 -40.792  1.00  0.00      PROT H
ATOM   3992  CB  PRO X 252     -39.052  40.275 -39.092  1.00  0.00      PROT C
ATOM   3993  HB1 PRO X 252     -39.537  39.325 -39.405  1.00  0.00      PROT H
ATOM   3994  HB2 PRO X 252     -39.084  40.408 -37.989  1.00  0.00      PROT H
ATOM   3995  CG  PRO X 252     -37.586  40.208 -39.531  1.00  0.00      PROT C
ATOM   3996  HG1 PRO X 252     -37.582  39.719 -40.529  1.00  0.00      PROT H
ATOM   3997  HG2 PRO X 252     -37.081  39.539 -38.801  1.00  0.00      PROT H
ATOM   3998  C   PRO X 252     -40.660  42.294 -39.265  1.00  0.00      PROT C
ATOM   3999  O   PRO X 252     -41.777  42.229 -39.773  1.00  0.00      PROT O
ATOM   4000  N   TYR X 253     -40.450  43.112 -38.198  1.00  0.00      PROT N
ATOM   4001  HN  TYR X 253     -39.512  43.190 -37.870  1.00  0.00      PROT H
ATOM   4002  CA  TYR X 253     -41.425  43.973 -37.629  1.00  0.00      PROT C
ATOM   4003  HA  TYR X 253     -42.292  43.369 -37.405  1.00  0.00      PROT H
ATOM   4004  CB  TYR X 253     -40.810  44.508 -36.344  1.00  0.00      PROT C
ATOM   4005  HB1 TYR X 253     -39.935  45.149 -36.583  1.00  0.00      PROT H
ATOM   4006  HB2 TYR X 253     -41.455  45.310 -35.923  1.00  0.00      PROT H
ATOM   4007  CG  TYR X 253     -40.430  43.527 -35.297  1.00  0.00      PROT C
ATOM   4008  CD1 TYR X 253     -41.412  42.770 -34.730  1.00  0.00      PROT C
ATOM   4009  HD1 TYR X 253     -42.423  42.879 -35.096  1.00  0.00      PROT H
ATOM   4010  CE1 TYR X 253     -41.165  41.674 -33.906  1.00  0.00      PROT C
ATOM   4011  HE1 TYR X 253     -41.952  40.967 -33.688  1.00  0.00      PROT H
ATOM   4012  CZ  TYR X 253     -39.840  41.430 -33.518  1.00  0.00      PROT C
ATOM   4013  OH  TYR X 253     -39.432  40.386 -32.689  1.00  0.00      PROT O
ATOM   4014  HH  TYR X 253     -40.178  39.868 -32.379  1.00  0.00      PROT H
ATOM   4015  CD2 TYR X 253     -39.127  43.301 -34.906  1.00  0.00      PROT C
ATOM   4016  HD2 TYR X 253     -38.352  43.997 -35.190  1.00  0.00      PROT H
ATOM   4017  CE2 TYR X 253     -38.828  42.333 -33.972  1.00  0.00      PROT C
ATOM   4018  HE2 TYR X 253     -37.804  42.170 -33.670  1.00  0.00      PROT H
ATOM   4019  C   TYR X 253     -41.860  45.077 -38.562  1.00  0.00      PROT C
ATOM   4020  O   TYR X 253     -43.029  45.482 -38.537  1.00  0.00      PROT O
ATOM   4021  N   PHE X 254     -40.952  45.705 -39.401  1.00  0.00      PROT N
ATOM   4022  HN  PHE X 254     -39.962  45.586 -39.387  1.00  0.00      PROT H
ATOM   4023  CA  PHE X 254     -41.321  46.612 -40.477  1.00  0.00      PROT C
ATOM   4024  HA  PHE X 254     -41.918  47.403 -40.049  1.00  0.00      PROT H
ATOM   4025  CB  PHE X 254     -40.157  47.380 -41.060  1.00  0.00      PROT C
ATOM   4026  HB1 PHE X 254     -39.541  46.626 -41.596  1.00  0.00      PROT H
ATOM   4027  HB2 PHE X 254     -40.488  48.169 -41.769  1.00  0.00      PROT H
ATOM   4028  CG  PHE X 254     -39.288  48.042 -39.930  1.00  0.00      PROT C
ATOM   4029  CD1 PHE X 254     -37.885  47.956 -40.062  1.00  0.00      PROT C
ATOM   4030  HD1 PHE X 254     -37.311  47.445 -40.820  1.00  0.00      PROT H
ATOM   4031  CE1 PHE X 254     -37.040  48.372 -39.004  1.00  0.00      PROT C
ATOM   4032  HE1 PHE X 254     -35.962  48.298 -39.006  1.00  0.00      PROT H
ATOM   4033  CZ  PHE X 254     -37.586  49.133 -37.984  1.00  0.00      PROT C
ATOM   4034  HZ  PHE X 254     -37.063  49.331 -37.060  1.00  0.00      PROT H
ATOM   4035  CD2 PHE X 254     -39.839  48.736 -38.871  1.00  0.00      PROT C
ATOM   4036  HD2 PHE X 254     -40.918  48.757 -38.867  1.00  0.00      PROT H
ATOM   4037  CE2 PHE X 254     -39.035  49.247 -37.908  1.00  0.00      PROT C
ATOM   4038  HE2 PHE X 254     -39.509  49.725 -37.064  1.00  0.00      PROT H
ATOM   4039  C   PHE X 254     -42.268  45.995 -41.503  1.00  0.00      PROT C
ATOM   4040  O   PHE X 254     -43.320  46.510 -41.818  1.00  0.00      PROT O
ATOM   4041  N   SER X 255     -41.911  44.817 -41.969  1.00  0.00      PROT N
ATOM   4042  HN  SER X 255     -41.010  44.415 -41.831  1.00  0.00      PROT H
ATOM   4043  CA  SER X 255     -42.691  44.142 -43.077  1.00  0.00      PROT C
ATOM   4044  HA  SER X 255     -42.797  44.784 -43.939  1.00  0.00      PROT H
ATOM   4045  CB  SER X 255     -42.004  42.800 -43.335  1.00  0.00      PROT C
ATOM   4046  HB1 SER X 255     -40.923  42.847 -43.584  1.00  0.00      PROT H
ATOM   4047  HB2 SER X 255     -42.069  42.241 -42.376  1.00  0.00      PROT H
ATOM   4048  OG  SER X 255     -42.663  42.181 -44.439  1.00  0.00      PROT O
ATOM   4049  HG1 SER X 255     -42.322  42.544 -45.260  1.00  0.00      PROT H
ATOM   4050  C   SER X 255     -44.159  43.746 -42.733  1.00  0.00      PROT C
ATOM   4051  O   SER X 255     -45.099  43.996 -43.587  1.00  0.00      PROT O
ATOM   4052  N   MET X 256     -44.395  43.347 -41.497  1.00  0.00      PROT N
ATOM   4053  HN  MET X 256     -43.593  43.165 -40.933  1.00  0.00      PROT H
ATOM   4054  CA  MET X 256     -45.733  43.134 -40.860  1.00  0.00      PROT C
ATOM   4055  HA  MET X 256     -46.486  42.909 -41.601  1.00  0.00      PROT H
ATOM   4056  CB  MET X 256     -45.534  42.057 -39.841  1.00  0.00      PROT C
ATOM   4057  HB1 MET X 256     -44.657  42.116 -39.162  1.00  0.00      PROT H
ATOM   4058  HB2 MET X 256     -46.418  42.008 -39.170  1.00  0.00      PROT H
ATOM   4059  CG  MET X 256     -45.592  40.724 -40.605  1.00  0.00      PROT C
ATOM   4060  HG1 MET X 256     -44.595  40.521 -41.051  1.00  0.00      PROT H
ATOM   4061  HG2 MET X 256     -45.774  39.944 -39.836  1.00  0.00      PROT H
ATOM   4062  SD  MET X 256     -46.842  40.453 -41.913  1.00  0.00      PROT S
ATOM   4063  CE  MET X 256     -46.142  38.944 -42.490  1.00  0.00      PROT C
ATOM   4064  HE1 MET X 256     -46.282  38.189 -41.687  1.00  0.00      PROT H
ATOM   4065  HE2 MET X 256     -46.569  38.495 -43.412  1.00  0.00      PROT H
ATOM   4066  HE3 MET X 256     -45.089  39.140 -42.787  1.00  0.00      PROT H
ATOM   4067  C   MET X 256     -46.305  44.414 -40.176  1.00  0.00      PROT C
ATOM   4068  O   MET X 256     -47.390  44.361 -39.590  1.00  0.00      PROT O
ATOM   4069  N   GLY X 257     -45.582  45.640 -40.205  1.00  0.00      PROT N
ATOM   4070  HN  GLY X 257     -44.760  45.625 -40.769  1.00  0.00      PROT H
ATOM   4071  CA  GLY X 257     -46.087  46.825 -39.638  1.00  0.00      PROT C
ATOM   4072  HA1 GLY X 257     -47.118  46.888 -39.954  1.00  0.00      PROT H
ATOM   4073  HA2 GLY X 257     -45.455  47.591 -40.063  1.00  0.00      PROT H
ATOM   4074  C   GLY X 257     -46.213  46.854 -38.093  1.00  0.00      PROT C
ATOM   4075  O   GLY X 257     -47.047  47.652 -37.559  1.00  0.00      PROT O
ATOM   4076  N   CYS X 258     -45.501  45.985 -37.356  1.00  0.00      PROT N
ATOM   4077  HN  CYS X 258     -44.862  45.445 -37.898  1.00  0.00      PROT H
ATOM   4078  CA  CYS X 258     -45.593  45.860 -35.890  1.00  0.00      PROT C
ATOM   4079  HA  CYS X 258     -46.613  45.809 -35.538  1.00  0.00      PROT H
ATOM   4080  CB  CYS X 258     -44.801  44.573 -35.530  1.00  0.00      PROT C
ATOM   4081  HB1 CYS X 258     -43.768  44.696 -35.920  1.00  0.00      PROT H
ATOM   4082  HB2 CYS X 258     -44.715  44.407 -34.435  1.00  0.00      PROT H
ATOM   4083  SG  CYS X 258     -45.360  43.059 -36.306  1.00  0.00      PROT S
ATOM   4084  HG1 CYS X 258     -46.511  42.854 -35.682  1.00  0.00      PROT H
ATOM   4085  C   CYS X 258     -44.826  47.046 -35.294  1.00  0.00      PROT C
ATOM   4086  O   CYS X 258     -45.215  47.606 -34.258  1.00  0.00      PROT O
ATOM   4087  N   LEU X 259     -43.742  47.548 -35.885  1.00  0.00      PROT N
ATOM   4088  HN  LEU X 259     -43.550  47.115 -36.762  1.00  0.00      PROT H
ATOM   4089  CA  LEU X 259     -42.985  48.650 -35.405  1.00  0.00      PROT C
ATOM   4090  HA  LEU X 259     -43.357  49.002 -34.454  1.00  0.00      PROT H
ATOM   4091  CB  LEU X 259     -41.511  48.192 -35.233  1.00  0.00      PROT C
ATOM   4092  HB1 LEU X 259     -41.524  47.162 -34.818  1.00  0.00      PROT H
ATOM   4093  HB2 LEU X 259     -40.959  48.204 -36.197  1.00  0.00      PROT H
ATOM   4094  CG  LEU X 259     -40.661  48.932 -34.136  1.00  0.00      PROT C
ATOM   4095  HG  LEU X 259     -40.532  50.023 -34.299  1.00  0.00      PROT H
ATOM   4096  CD1 LEU X 259     -41.363  48.956 -32.788  1.00  0.00      PROT C
ATOM   4097 HD11 LEU X 259     -41.600  47.923 -32.456  1.00  0.00      PROT H
ATOM   4098 HD12 LEU X 259     -40.684  49.325 -31.989  1.00  0.00      PROT H
ATOM   4099 HD13 LEU X 259     -42.258  49.598 -32.641  1.00  0.00      PROT H
ATOM   4100  CD2 LEU X 259     -39.308  48.305 -34.154  1.00  0.00      PROT C
ATOM   4101 HD21 LEU X 259     -38.861  48.324 -35.170  1.00  0.00      PROT H
ATOM   4102 HD22 LEU X 259     -38.615  48.901 -33.522  1.00  0.00      PROT H
ATOM   4103 HD23 LEU X 259     -39.263  47.258 -33.785  1.00  0.00      PROT H
ATOM   4104  C   LEU X 259     -43.077  49.834 -36.299  1.00  0.00      PROT C
ATOM   4105  O   LEU X 259     -43.054  49.628 -37.501  1.00  0.00      PROT O
ATOM   4106  N   SER X 260     -43.233  51.091 -35.734  1.00  0.00      PROT N
ATOM   4107  HN  SER X 260     -42.973  51.174 -34.775  1.00  0.00      PROT H
ATOM   4108  CA  SER X 260     -43.272  52.270 -36.625  1.00  0.00      PROT C
ATOM   4109  HA  SER X 260     -43.615  52.046 -37.624  1.00  0.00      PROT H
ATOM   4110  CB  SER X 260     -44.204  53.437 -36.041  1.00  0.00      PROT C
ATOM   4111  HB1 SER X 260     -45.274  53.299 -36.304  1.00  0.00      PROT H
ATOM   4112  HB2 SER X 260     -44.107  53.186 -34.963  1.00  0.00      PROT H
ATOM   4113  OG  SER X 260     -43.788  54.787 -36.181  1.00  0.00      PROT O
ATOM   4114  HG1 SER X 260     -44.587  55.289 -36.003  1.00  0.00      PROT H
ATOM   4115  C   SER X 260     -41.778  52.755 -36.789  1.00  0.00      PROT C
ATOM   4116  O   SER X 260     -40.974  52.890 -35.834  1.00  0.00      PROT O
ATOM   4117  N   VAL X 261     -41.369  53.077 -38.084  1.00  0.00      PROT N
ATOM   4118  HN  VAL X 261     -41.913  52.773 -38.862  1.00  0.00      PROT H
ATOM   4119  CA  VAL X 261     -40.021  53.534 -38.409  1.00  0.00      PROT C
ATOM   4120  HA  VAL X 261     -39.429  52.827 -37.846  1.00  0.00      PROT H
ATOM   4121  CB  VAL X 261     -39.720  53.480 -39.958  1.00  0.00      PROT C
ATOM   4122  HB  VAL X 261     -40.475  54.041 -40.550  1.00  0.00      PROT H
ATOM   4123  CG1 VAL X 261     -38.417  54.126 -40.394  1.00  0.00      PROT C
ATOM   4124 HG11 VAL X 261     -38.180  53.708 -41.396  1.00  0.00      PROT H
ATOM   4125 HG12 VAL X 261     -38.579  55.180 -40.706  1.00  0.00      PROT H
ATOM   4126 HG13 VAL X 261     -37.579  53.977 -39.680  1.00  0.00      PROT H
ATOM   4127  CG2 VAL X 261     -39.685  51.995 -40.425  1.00  0.00      PROT C
ATOM   4128 HG21 VAL X 261     -39.610  51.949 -41.533  1.00  0.00      PROT H
ATOM   4129 HG22 VAL X 261     -38.839  51.383 -40.045  1.00  0.00      PROT H
ATOM   4130 HG23 VAL X 261     -40.595  51.406 -40.183  1.00  0.00      PROT H
ATOM   4131  C   VAL X 261     -39.801  54.979 -37.911  1.00  0.00      PROT C
ATOM   4132  O   VAL X 261     -38.691  55.403 -37.543  1.00  0.00      PROT O
ATOM   4133  N   ARG X 262     -40.859  55.880 -37.966  1.00  0.00      PROT N
ATOM   4134  HN  ARG X 262     -41.634  55.528 -38.484  1.00  0.00      PROT H
ATOM   4135  CA  ARG X 262     -40.705  57.219 -37.496  1.00  0.00      PROT C
ATOM   4136  HA  ARG X 262     -39.733  57.479 -37.888  1.00  0.00      PROT H
ATOM   4137  CB  ARG X 262     -41.849  58.058 -38.116  1.00  0.00      PROT C
ATOM   4138  HB1 ARG X 262     -41.626  59.111 -37.842  1.00  0.00      PROT H
ATOM   4139  HB2 ARG X 262     -41.744  57.863 -39.204  1.00  0.00      PROT H
ATOM   4140  CG  ARG X 262     -43.357  57.868 -37.593  1.00  0.00      PROT C
ATOM   4141  HG1 ARG X 262     -43.546  56.780 -37.715  1.00  0.00      PROT H
ATOM   4142  HG2 ARG X 262     -43.366  58.265 -36.555  1.00  0.00      PROT H
ATOM   4143  CD  ARG X 262     -44.346  58.666 -38.419  1.00  0.00      PROT C
ATOM   4144  HD1 ARG X 262     -44.026  59.727 -38.345  1.00  0.00      PROT H
ATOM   4145  HD2 ARG X 262     -44.554  58.371 -39.470  1.00  0.00      PROT H
ATOM   4146  NE  ARG X 262     -45.657  58.452 -37.724  1.00  0.00      PROT N
ATOM   4147  HE  ARG X 262     -45.801  57.672 -37.115  1.00  0.00      PROT H
ATOM   4148  CZ  ARG X 262     -46.743  59.082 -38.075  1.00  0.00      PROT C
ATOM   4149  NH1 ARG X 262     -46.607  60.081 -38.959  1.00  0.00      PROT N
ATOM   4150 HH11 ARG X 262     -47.481  60.300 -39.393  1.00  0.00      PROT H
ATOM   4151 HH12 ARG X 262     -45.787  60.088 -39.531  1.00  0.00      PROT H
ATOM   4152  NH2 ARG X 262     -47.928  58.811 -37.665  1.00  0.00      PROT N
ATOM   4153 HH21 ARG X 262     -48.596  59.555 -37.704  1.00  0.00      PROT H
ATOM   4154 HH22 ARG X 262     -48.028  58.233 -36.856  1.00  0.00      PROT H
ATOM   4155  C   ARG X 262     -40.679  57.205 -35.955  1.00  0.00      PROT C
ATOM   4156  O   ARG X 262     -39.966  58.019 -35.314  1.00  0.00      PROT O
ATOM   4157  N   THR X 263     -41.300  56.141 -35.299  1.00  0.00      PROT N
ATOM   4158  HN  THR X 263     -41.732  55.446 -35.869  1.00  0.00      PROT H
ATOM   4159  CA  THR X 263     -41.040  55.787 -33.923  1.00  0.00      PROT C
ATOM   4160  HA  THR X 263     -41.293  56.718 -33.438  1.00  0.00      PROT H
ATOM   4161  CB  THR X 263     -41.921  54.661 -33.294  1.00  0.00      PROT C
ATOM   4162  HB  THR X 263     -41.674  53.687 -33.769  1.00  0.00      PROT H
ATOM   4163  OG1 THR X 263     -43.287  54.953 -33.516  1.00  0.00      PROT O
ATOM   4164  HG1 THR X 263     -43.421  55.036 -34.462  1.00  0.00      PROT H
ATOM   4165  CG2 THR X 263     -41.564  54.506 -31.832  1.00  0.00      PROT C
ATOM   4166 HG21 THR X 263     -41.559  55.515 -31.367  1.00  0.00      PROT H
ATOM   4167 HG22 THR X 263     -42.318  53.853 -31.342  1.00  0.00      PROT H
ATOM   4168 HG23 THR X 263     -40.544  54.075 -31.740  1.00  0.00      PROT H
ATOM   4169  C   THR X 263     -39.570  55.551 -33.616  1.00  0.00      PROT C
ATOM   4170  O   THR X 263     -38.913  56.160 -32.811  1.00  0.00      PROT O
ATOM   4171  N   PHE X 264     -39.015  54.620 -34.312  1.00  0.00      PROT N
ATOM   4172  HN  PHE X 264     -39.613  54.078 -34.898  1.00  0.00      PROT H
ATOM   4173  CA  PHE X 264     -37.611  54.262 -34.337  1.00  0.00      PROT C
ATOM   4174  HA  PHE X 264     -37.354  53.955 -33.334  1.00  0.00      PROT H
ATOM   4175  CB  PHE X 264     -37.428  53.034 -35.193  1.00  0.00      PROT C
ATOM   4176  HB1 PHE X 264     -37.931  52.166 -34.716  1.00  0.00      PROT H
ATOM   4177  HB2 PHE X 264     -37.950  53.274 -36.145  1.00  0.00      PROT H
ATOM   4178  CG  PHE X 264     -36.024  52.694 -35.596  1.00  0.00      PROT C
ATOM   4179  CD1 PHE X 264     -35.747  52.023 -36.846  1.00  0.00      PROT C
ATOM   4180  HD1 PHE X 264     -36.611  51.910 -37.483  1.00  0.00      PROT H
ATOM   4181  CE1 PHE X 264     -34.486  51.466 -37.054  1.00  0.00      PROT C
ATOM   4182  HE1 PHE X 264     -34.370  50.789 -37.888  1.00  0.00      PROT H
ATOM   4183  CZ  PHE X 264     -33.418  51.651 -36.224  1.00  0.00      PROT C
ATOM   4184  HZ  PHE X 264     -32.497  51.182 -36.536  1.00  0.00      PROT H
ATOM   4185  CD2 PHE X 264     -34.912  52.904 -34.748  1.00  0.00      PROT C
ATOM   4186  HD2 PHE X 264     -35.017  53.489 -33.846  1.00  0.00      PROT H
ATOM   4187  CE2 PHE X 264     -33.581  52.472 -35.052  1.00  0.00      PROT C
ATOM   4188  HE2 PHE X 264     -32.805  52.790 -34.371  1.00  0.00      PROT H
ATOM   4189  C   PHE X 264     -36.664  55.517 -34.642  1.00  0.00      PROT C
ATOM   4190  O   PHE X 264     -35.731  55.891 -33.996  1.00  0.00      PROT O
ATOM   4191  N   PHE X 265     -37.011  56.281 -35.682  1.00  0.00      PROT N
ATOM   4192  HN  PHE X 265     -37.644  55.958 -36.381  1.00  0.00      PROT H
ATOM   4193  CA  PHE X 265     -36.432  57.562 -35.983  1.00  0.00      PROT C
ATOM   4194  HA  PHE X 265     -35.388  57.350 -36.161  1.00  0.00      PROT H
ATOM   4195  CB  PHE X 265     -36.913  58.210 -37.338  1.00  0.00      PROT C
ATOM   4196  HB1 PHE X 265     -37.146  57.519 -38.176  1.00  0.00      PROT H
ATOM   4197  HB2 PHE X 265     -37.830  58.738 -37.001  1.00  0.00      PROT H
ATOM   4198  CG  PHE X 265     -36.003  59.322 -37.793  1.00  0.00      PROT C
ATOM   4199  CD1 PHE X 265     -34.924  58.987 -38.671  1.00  0.00      PROT C
ATOM   4200  HD1 PHE X 265     -34.635  57.989 -38.967  1.00  0.00      PROT H
ATOM   4201  CE1 PHE X 265     -34.177  59.992 -39.318  1.00  0.00      PROT C
ATOM   4202  HE1 PHE X 265     -33.379  59.722 -39.994  1.00  0.00      PROT H
ATOM   4203  CZ  PHE X 265     -34.493  61.323 -39.038  1.00  0.00      PROT C
ATOM   4204  HZ  PHE X 265     -33.883  62.113 -39.450  1.00  0.00      PROT H
ATOM   4205  CD2 PHE X 265     -36.173  60.686 -37.413  1.00  0.00      PROT C
ATOM   4206  HD2 PHE X 265     -36.798  60.952 -36.574  1.00  0.00      PROT H
ATOM   4207  CE2 PHE X 265     -35.413  61.617 -38.067  1.00  0.00      PROT C
ATOM   4208  HE2 PHE X 265     -35.358  62.648 -37.752  1.00  0.00      PROT H
ATOM   4209  C   PHE X 265     -36.536  58.574 -34.852  1.00  0.00      PROT C
ATOM   4210  O   PHE X 265     -35.537  59.254 -34.499  1.00  0.00      PROT O
ATOM   4211  N   TYR X 266     -37.672  58.761 -34.185  1.00  0.00      PROT N
ATOM   4212  HN  TYR X 266     -38.496  58.337 -34.552  1.00  0.00      PROT H
ATOM   4213  CA  TYR X 266     -37.740  59.753 -33.152  1.00  0.00      PROT C
ATOM   4214  HA  TYR X 266     -37.190  60.639 -33.435  1.00  0.00      PROT H
ATOM   4215  CB  TYR X 266     -39.213  59.987 -32.726  1.00  0.00      PROT C
ATOM   4216  HB1 TYR X 266     -39.870  59.216 -33.184  1.00  0.00      PROT H
ATOM   4217  HB2 TYR X 266     -39.416  59.895 -31.638  1.00  0.00      PROT H
ATOM   4218  CG  TYR X 266     -39.552  61.407 -33.152  1.00  0.00      PROT C
ATOM   4219  CD1 TYR X 266     -39.273  62.515 -32.425  1.00  0.00      PROT C
ATOM   4220  HD1 TYR X 266     -38.728  62.408 -31.499  1.00  0.00      PROT H
ATOM   4221  CE1 TYR X 266     -39.563  63.791 -32.952  1.00  0.00      PROT C
ATOM   4222  HE1 TYR X 266     -39.341  64.624 -32.301  1.00  0.00      PROT H
ATOM   4223  CZ  TYR X 266     -40.444  63.909 -34.061  1.00  0.00      PROT C
ATOM   4224  OH  TYR X 266     -40.912  65.204 -34.490  1.00  0.00      PROT O
ATOM   4225  HH  TYR X 266     -41.386  65.129 -35.321  1.00  0.00      PROT H
ATOM   4226  CD2 TYR X 266     -40.247  61.490 -34.362  1.00  0.00      PROT C
ATOM   4227  HD2 TYR X 266     -40.602  60.575 -34.813  1.00  0.00      PROT H
ATOM   4228  CE2 TYR X 266     -40.842  62.728 -34.730  1.00  0.00      PROT C
ATOM   4229  HE2 TYR X 266     -41.371  62.783 -35.671  1.00  0.00      PROT H
ATOM   4230  C   TYR X 266     -37.025  59.352 -31.883  1.00  0.00      PROT C
ATOM   4231  O   TYR X 266     -36.460  60.146 -31.159  1.00  0.00      PROT O
ATOM   4232  N   ARG X 267     -37.055  58.006 -31.660  1.00  0.00      PROT N
ATOM   4233  HN  ARG X 267     -37.593  57.423 -32.264  1.00  0.00      PROT H
ATOM   4234  CA  ARG X 267     -36.302  57.365 -30.644  1.00  0.00      PROT C
ATOM   4235  HA  ARG X 267     -36.426  57.873 -29.699  1.00  0.00      PROT H
ATOM   4236  CB  ARG X 267     -36.590  55.856 -30.698  1.00  0.00      PROT C
ATOM   4237  HB1 ARG X 267     -37.690  55.695 -30.703  1.00  0.00      PROT H
ATOM   4238  HB2 ARG X 267     -36.352  55.460 -31.708  1.00  0.00      PROT H
ATOM   4239  CG  ARG X 267     -35.836  54.905 -29.748  1.00  0.00      PROT C
ATOM   4240  HG1 ARG X 267     -36.156  53.848 -29.871  1.00  0.00      PROT H
ATOM   4241  HG2 ARG X 267     -34.748  54.895 -29.972  1.00  0.00      PROT H
ATOM   4242  CD  ARG X 267     -36.007  55.266 -28.229  1.00  0.00      PROT C
ATOM   4243  HD1 ARG X 267     -35.969  56.374 -28.150  1.00  0.00      PROT H
ATOM   4244  HD2 ARG X 267     -37.020  54.977 -27.877  1.00  0.00      PROT H
ATOM   4245  NE  ARG X 267     -34.974  54.762 -27.337  1.00  0.00      PROT N
ATOM   4246  HE  ARG X 267     -34.612  53.840 -27.478  1.00  0.00      PROT H
ATOM   4247  CZ  ARG X 267     -34.467  55.375 -26.232  1.00  0.00      PROT C
ATOM   4248  NH1 ARG X 267     -34.928  56.580 -25.885  1.00  0.00      PROT N
ATOM   4249 HH11 ARG X 267     -34.567  57.160 -25.154  1.00  0.00      PROT H
ATOM   4250 HH12 ARG X 267     -35.706  56.959 -26.386  1.00  0.00      PROT H
ATOM   4251  NH2 ARG X 267     -33.475  54.861 -25.548  1.00  0.00      PROT N
ATOM   4252 HH21 ARG X 267     -33.259  55.329 -24.690  1.00  0.00      PROT H
ATOM   4253 HH22 ARG X 267     -33.018  53.991 -25.734  1.00  0.00      PROT H
ATOM   4254  C   ARG X 267     -34.795  57.595 -30.895  1.00  0.00      PROT C
ATOM   4255  O   ARG X 267     -34.126  58.007 -29.966  1.00  0.00      PROT O
ATOM   4256  N   LEU X 268     -34.232  57.496 -32.068  1.00  0.00      PROT N
ATOM   4257  HN  LEU X 268     -34.766  57.139 -32.830  1.00  0.00      PROT H
ATOM   4258  CA  LEU X 268     -32.846  57.930 -32.405  1.00  0.00      PROT C
ATOM   4259  HA  LEU X 268     -32.196  57.387 -31.735  1.00  0.00      PROT H
ATOM   4260  CB  LEU X 268     -32.412  57.651 -33.860  1.00  0.00      PROT C
ATOM   4261  HB1 LEU X 268     -33.092  58.217 -34.533  1.00  0.00      PROT H
ATOM   4262  HB2 LEU X 268     -31.433  58.120 -34.094  1.00  0.00      PROT H
ATOM   4263  CG  LEU X 268     -32.380  56.170 -34.179  1.00  0.00      PROT C
ATOM   4264  HG  LEU X 268     -33.290  55.701 -33.748  1.00  0.00      PROT H
ATOM   4265  CD1 LEU X 268     -32.490  55.905 -35.668  1.00  0.00      PROT C
ATOM   4266 HD11 LEU X 268     -32.566  54.836 -35.961  1.00  0.00      PROT H
ATOM   4267 HD12 LEU X 268     -33.412  56.312 -36.135  1.00  0.00      PROT H
ATOM   4268 HD13 LEU X 268     -31.615  56.344 -36.193  1.00  0.00      PROT H
ATOM   4269  CD2 LEU X 268     -31.038  55.667 -33.628  1.00  0.00      PROT C
ATOM   4270 HD21 LEU X 268     -30.147  55.908 -34.247  1.00  0.00      PROT H
ATOM   4271 HD22 LEU X 268     -30.914  56.044 -32.590  1.00  0.00      PROT H
ATOM   4272 HD23 LEU X 268     -31.113  54.559 -33.635  1.00  0.00      PROT H
ATOM   4273  C   LEU X 268     -32.588  59.388 -32.313  1.00  0.00      PROT C
ATOM   4274  O   LEU X 268     -31.571  59.782 -31.748  1.00  0.00      PROT O
ATOM   4275  N   SER X 269     -33.554  60.209 -32.783  1.00  0.00      PROT N
ATOM   4276  HN  SER X 269     -34.400  59.910 -33.217  1.00  0.00      PROT H
ATOM   4277  CA  SER X 269     -33.459  61.682 -32.590  1.00  0.00      PROT C
ATOM   4278  HA  SER X 269     -32.495  61.941 -33.003  1.00  0.00      PROT H
ATOM   4279  CB  SER X 269     -34.737  62.324 -33.215  1.00  0.00      PROT C
ATOM   4280  HB1 SER X 269     -35.061  61.857 -34.169  1.00  0.00      PROT H
ATOM   4281  HB2 SER X 269     -35.596  62.008 -32.585  1.00  0.00      PROT H
ATOM   4282  OG  SER X 269     -34.624  63.755 -33.395  1.00  0.00      PROT O
ATOM   4283  HG1 SER X 269     -33.935  63.846 -34.057  1.00  0.00      PROT H
ATOM   4284  C   SER X 269     -33.370  62.071 -31.197  1.00  0.00      PROT C
ATOM   4285  O   SER X 269     -32.494  62.866 -30.831  1.00  0.00      PROT O
ATOM   4286  N   ASN X 270     -34.188  61.501 -30.232  1.00  0.00      PROT N
ATOM   4287  HN  ASN X 270     -34.841  60.787 -30.476  1.00  0.00      PROT H
ATOM   4288  CA  ASN X 270     -34.012  61.792 -28.846  1.00  0.00      PROT C
ATOM   4289  HA  ASN X 270     -34.058  62.857 -28.673  1.00  0.00      PROT H
ATOM   4290  CB  ASN X 270     -35.280  61.180 -28.178  1.00  0.00      PROT C
ATOM   4291  HB1 ASN X 270     -36.244  61.565 -28.573  1.00  0.00      PROT H
ATOM   4292  HB2 ASN X 270     -35.243  60.090 -28.389  1.00  0.00      PROT H
ATOM   4293  CG  ASN X 270     -35.229  61.277 -26.657  1.00  0.00      PROT C
ATOM   4294  OD1 ASN X 270     -35.684  60.379 -25.915  1.00  0.00      PROT O
ATOM   4295  ND2 ASN X 270     -34.813  62.415 -26.142  1.00  0.00      PROT N
ATOM   4296 HD21 ASN X 270     -34.214  62.877 -26.796  1.00  0.00      PROT H
ATOM   4297 HD22 ASN X 270     -34.694  62.521 -25.155  1.00  0.00      PROT H
ATOM   4298  C   ASN X 270     -32.679  61.431 -28.284  1.00  0.00      PROT C
ATOM   4299  O   ASN X 270     -32.024  62.203 -27.592  1.00  0.00      PROT O
ATOM   4300  N   ILE X 271     -32.070  60.281 -28.614  1.00  0.00      PROT N
ATOM   4301  HN  ILE X 271     -32.646  59.678 -29.161  1.00  0.00      PROT H
ATOM   4302  CA  ILE X 271     -30.750  59.842 -28.101  1.00  0.00      PROT C
ATOM   4303  HA  ILE X 271     -30.694  60.165 -27.072  1.00  0.00      PROT H
ATOM   4304  CB  ILE X 271     -30.677  58.337 -28.070  1.00  0.00      PROT C
ATOM   4305  HB  ILE X 271     -29.703  58.122 -27.581  1.00  0.00      PROT H
ATOM   4306  CG2 ILE X 271     -31.702  57.884 -27.055  1.00  0.00      PROT C
ATOM   4307 HG21 ILE X 271     -32.742  58.212 -27.263  1.00  0.00      PROT H
ATOM   4308 HG22 ILE X 271     -31.594  56.785 -26.936  1.00  0.00      PROT H
ATOM   4309 HG23 ILE X 271     -31.510  58.386 -26.082  1.00  0.00      PROT H
ATOM   4310  CG1 ILE X 271     -30.684  57.546 -29.392  1.00  0.00      PROT C
ATOM   4311 HG11 ILE X 271     -31.502  56.795 -29.413  1.00  0.00      PROT H
ATOM   4312 HG12 ILE X 271     -30.788  58.352 -30.150  1.00  0.00      PROT H
ATOM   4313  CD  ILE X 271     -29.334  56.791 -29.563  1.00  0.00      PROT C
ATOM   4314  HD1 ILE X 271     -28.543  57.558 -29.708  1.00  0.00      PROT H
ATOM   4315  HD2 ILE X 271     -29.080  56.121 -28.714  1.00  0.00      PROT H
ATOM   4316  HD3 ILE X 271     -29.333  56.211 -30.510  1.00  0.00      PROT H
ATOM   4317  C   ILE X 271     -29.623  60.563 -28.738  1.00  0.00      PROT C
ATOM   4318  O   ILE X 271     -28.616  60.909 -28.100  1.00  0.00      PROT O
ATOM   4319  N   TYR X 272     -29.752  60.919 -30.069  1.00  0.00      PROT N
ATOM   4320  HN  TYR X 272     -30.487  60.479 -30.578  1.00  0.00      PROT H
ATOM   4321  CA  TYR X 272     -28.869  61.782 -30.846  1.00  0.00      PROT C
ATOM   4322  HA  TYR X 272     -27.861  61.471 -30.611  1.00  0.00      PROT H
ATOM   4323  CB  TYR X 272     -28.996  61.856 -32.437  1.00  0.00      PROT C
ATOM   4324  HB1 TYR X 272     -30.048  62.147 -32.647  1.00  0.00      PROT H
ATOM   4325  HB2 TYR X 272     -28.359  62.702 -32.772  1.00  0.00      PROT H
ATOM   4326  CG  TYR X 272     -28.707  60.639 -33.139  1.00  0.00      PROT C
ATOM   4327  CD1 TYR X 272     -28.797  60.635 -34.508  1.00  0.00      PROT C
ATOM   4328  HD1 TYR X 272     -29.093  61.536 -35.024  1.00  0.00      PROT H
ATOM   4329  CE1 TYR X 272     -28.443  59.545 -35.321  1.00  0.00      PROT C
ATOM   4330  HE1 TYR X 272     -28.512  59.537 -36.399  1.00  0.00      PROT H
ATOM   4331  CZ  TYR X 272     -28.172  58.345 -34.735  1.00  0.00      PROT C
ATOM   4332  OH  TYR X 272     -27.903  57.237 -35.552  1.00  0.00      PROT O
ATOM   4333  HH  TYR X 272     -27.627  56.471 -35.045  1.00  0.00      PROT H
ATOM   4334  CD2 TYR X 272     -28.275  59.435 -32.571  1.00  0.00      PROT C
ATOM   4335  HD2 TYR X 272     -28.163  59.298 -31.506  1.00  0.00      PROT H
ATOM   4336  CE2 TYR X 272     -28.044  58.318 -33.354  1.00  0.00      PROT C
ATOM   4337  HE2 TYR X 272     -27.696  57.385 -32.935  1.00  0.00      PROT H
ATOM   4338  C   TYR X 272     -28.850  63.194 -30.267  1.00  0.00      PROT C
ATOM   4339  O   TYR X 272     -27.786  63.886 -30.177  1.00  0.00      PROT O
ATOM   4340  N   ALA X 273     -30.030  63.724 -29.773  1.00  0.00      PROT N
ATOM   4341  HN  ALA X 273     -30.815  63.177 -30.054  1.00  0.00      PROT H
ATOM   4342  CA  ALA X 273     -30.233  65.000 -29.109  1.00  0.00      PROT C
ATOM   4343  HA  ALA X 273     -29.685  65.694 -29.729  1.00  0.00      PROT H
ATOM   4344  CB  ALA X 273     -31.781  65.393 -29.038  1.00  0.00      PROT C
ATOM   4345  HB1 ALA X 273     -32.200  65.402 -30.067  1.00  0.00      PROT H
ATOM   4346  HB2 ALA X 273     -32.250  64.511 -28.552  1.00  0.00      PROT H
ATOM   4347  HB3 ALA X 273     -31.963  66.304 -28.429  1.00  0.00      PROT H
ATOM   4348  C   ALA X 273     -29.513  65.160 -27.697  1.00  0.00      PROT C
ATOM   4349  O   ALA X 273     -28.972  66.272 -27.502  1.00  0.00      PROT O
ATOM   4350  N   GLN X 274     -29.549  64.116 -26.875  1.00  0.00      PROT N
ATOM   4351  HN  GLN X 274     -30.224  63.398 -27.027  1.00  0.00      PROT H
ATOM   4352  CA  GLN X 274     -28.869  64.096 -25.600  1.00  0.00      PROT C
ATOM   4353  HA  GLN X 274     -29.061  65.033 -25.098  1.00  0.00      PROT H
ATOM   4354  CB  GLN X 274     -29.509  62.975 -24.706  1.00  0.00      PROT C
ATOM   4355  HB1 GLN X 274     -29.420  62.000 -25.231  1.00  0.00      PROT H
ATOM   4356  HB2 GLN X 274     -28.991  63.089 -23.730  1.00  0.00      PROT H
ATOM   4357  CG  GLN X 274     -30.985  63.186 -24.307  1.00  0.00      PROT C
ATOM   4358  HG1 GLN X 274     -31.705  62.901 -25.103  1.00  0.00      PROT H
ATOM   4359  HG2 GLN X 274     -31.255  62.551 -23.437  1.00  0.00      PROT H
ATOM   4360  CD  GLN X 274     -31.495  64.603 -23.977  1.00  0.00      PROT C
ATOM   4361  OE1 GLN X 274     -32.272  65.207 -24.679  1.00  0.00      PROT O
ATOM   4362  NE2 GLN X 274     -30.763  65.198 -23.006  1.00  0.00      PROT N
ATOM   4363 HE21 GLN X 274     -30.903  66.156 -22.754  1.00  0.00      PROT H
ATOM   4364 HE22 GLN X 274     -29.954  64.714 -22.673  1.00  0.00      PROT H
ATOM   4365  C   GLN X 274     -27.388  64.023 -25.631  1.00  0.00      PROT C
ATOM   4366  O   GLN X 274     -26.613  64.444 -24.721  1.00  0.00      PROT O
ATOM   4367  N   ALA X 275     -26.908  63.621 -26.806  1.00  0.00      PROT N
ATOM   4368  HN  ALA X 275     -27.428  63.325 -27.603  1.00  0.00      PROT H
ATOM   4369  CA  ALA X 275     -25.492  63.394 -26.993  1.00  0.00      PROT C
ATOM   4370  HA  ALA X 275     -25.000  63.033 -26.102  1.00  0.00      PROT H
ATOM   4371  CB  ALA X 275     -25.347  62.330 -28.089  1.00  0.00      PROT C
ATOM   4372  HB1 ALA X 275     -24.284  62.007 -28.109  1.00  0.00      PROT H
ATOM   4373  HB2 ALA X 275     -25.979  61.465 -27.796  1.00  0.00      PROT H
ATOM   4374  HB3 ALA X 275     -25.710  62.725 -29.062  1.00  0.00      PROT H
ATOM   4375  C   ALA X 275     -24.872  64.695 -27.442  1.00  0.00      PROT C
ATOM   4376  O   ALA X 275     -25.554  65.641 -27.885  1.00  0.00      PROT O
ATOM   4377  N   LYS X 276     -23.529  64.800 -27.319  1.00  0.00      PROT N
ATOM   4378  HN  LYS X 276     -23.024  63.976 -27.073  1.00  0.00      PROT H
ATOM   4379  CA  LYS X 276     -22.753  66.010 -27.653  1.00  0.00      PROT C
ATOM   4380  HA  LYS X 276     -23.305  66.914 -27.442  1.00  0.00      PROT H
ATOM   4381  CB  LYS X 276     -21.421  66.071 -26.819  1.00  0.00      PROT C
ATOM   4382  HB1 LYS X 276     -20.740  65.194 -26.863  1.00  0.00      PROT H
ATOM   4383  HB2 LYS X 276     -20.744  66.778 -27.345  1.00  0.00      PROT H
ATOM   4384  CG  LYS X 276     -21.564  66.490 -25.358  1.00  0.00      PROT C
ATOM   4385  HG1 LYS X 276     -22.044  65.685 -24.761  1.00  0.00      PROT H
ATOM   4386  HG2 LYS X 276     -20.581  66.411 -24.846  1.00  0.00      PROT H
ATOM   4387  CD  LYS X 276     -22.226  67.819 -25.059  1.00  0.00      PROT C
ATOM   4388  HD1 LYS X 276     -21.566  68.685 -25.280  1.00  0.00      PROT H
ATOM   4389  HD2 LYS X 276     -23.157  68.045 -25.621  1.00  0.00      PROT H
ATOM   4390  CE  LYS X 276     -22.645  67.808 -23.607  1.00  0.00      PROT C
ATOM   4391  HE1 LYS X 276     -23.399  67.016 -23.410  1.00  0.00      PROT H
ATOM   4392  HE2 LYS X 276     -21.714  67.583 -23.045  1.00  0.00      PROT H
ATOM   4393  NZ  LYS X 276     -23.054  69.107 -23.120  1.00  0.00      PROT N
ATOM   4394  HZ1 LYS X 276     -23.699  69.637 -23.739  1.00  0.00      PROT H
ATOM   4395  HZ2 LYS X 276     -23.447  69.025 -22.161  1.00  0.00      PROT H
ATOM   4396  HZ3 LYS X 276     -22.208  69.709 -23.065  1.00  0.00      PROT H
ATOM   4397  C   LYS X 276     -22.381  65.944 -29.205  1.00  0.00      PROT C
ATOM   4398  O   LYS X 276     -22.126  66.943 -29.839  1.00  0.00      PROT O
ATOM   4399  N   HSD X 277     -22.495  64.688 -29.649  1.00  0.00      PROT N
ATOM   4400  HN  HSD X 277     -22.763  63.917 -29.076  1.00  0.00      PROT H
ATOM   4401  CA  HSD X 277     -22.089  64.383 -31.050  1.00  0.00      PROT C
ATOM   4402  HA  HSD X 277     -22.148  65.247 -31.695  1.00  0.00      PROT H
ATOM   4403  CB  HSD X 277     -20.631  63.905 -31.026  1.00  0.00      PROT C
ATOM   4404  HB1 HSD X 277     -20.524  62.953 -30.463  1.00  0.00      PROT H
ATOM   4405  HB2 HSD X 277     -20.296  63.850 -32.084  1.00  0.00      PROT H
ATOM   4406  ND1 HSD X 277     -19.060  64.692 -29.193  1.00  0.00      PROT N
ATOM   4407  HD1 HSD X 277     -19.018  63.829 -28.690  1.00  0.00      PROT H
ATOM   4408  CG  HSD X 277     -19.795  64.991 -30.348  1.00  0.00      PROT C
ATOM   4409  CE1 HSD X 277     -18.361  65.850 -28.858  1.00  0.00      PROT C
ATOM   4410  HE1 HSD X 277     -17.627  65.847 -28.051  1.00  0.00      PROT H
ATOM   4411  NE2 HSD X 277     -18.670  66.796 -29.694  1.00  0.00      PROT N
ATOM   4412  CD2 HSD X 277     -19.521  66.280 -30.597  1.00  0.00      PROT C
ATOM   4413  HD2 HSD X 277     -19.964  66.818 -31.427  1.00  0.00      PROT H
ATOM   4414  C   HSD X 277     -22.882  63.280 -31.553  1.00  0.00      PROT C
ATOM   4415  O   HSD X 277     -23.292  62.326 -30.907  1.00  0.00      PROT O
ATOM   4416  N   HSD X 278     -23.102  63.261 -32.862  1.00  0.00      PROT N
ATOM   4417  HN  HSD X 278     -22.580  63.924 -33.394  1.00  0.00      PROT H
ATOM   4418  CA  HSD X 278     -23.803  62.177 -33.437  1.00  0.00      PROT C
ATOM   4419  HA  HSD X 278     -23.541  61.217 -33.019  1.00  0.00      PROT H
ATOM   4420  CB  HSD X 278     -25.364  62.275 -33.557  1.00  0.00      PROT C
ATOM   4421  HB1 HSD X 278     -25.889  61.374 -33.940  1.00  0.00      PROT H
ATOM   4422  HB2 HSD X 278     -25.667  62.478 -32.507  1.00  0.00      PROT H
ATOM   4423  ND1 HSD X 278     -26.319  63.221 -35.676  1.00  0.00      PROT N
ATOM   4424  HD1 HSD X 278     -26.375  62.298 -36.058  1.00  0.00      PROT H
ATOM   4425  CG  HSD X 278     -25.887  63.437 -34.370  1.00  0.00      PROT C
ATOM   4426  CE1 HSD X 278     -26.809  64.332 -36.098  1.00  0.00      PROT C
ATOM   4427  HE1 HSD X 278     -27.394  64.384 -37.017  1.00  0.00      PROT H
ATOM   4428  NE2 HSD X 278     -26.581  65.362 -35.299  1.00  0.00      PROT N
ATOM   4429  CD2 HSD X 278     -26.019  64.764 -34.117  1.00  0.00      PROT C
ATOM   4430  HD2 HSD X 278     -25.707  65.292 -33.225  1.00  0.00      PROT H
ATOM   4431  C   HSD X 278     -23.322  62.021 -34.918  1.00  0.00      PROT C
ATOM   4432  O   HSD X 278     -22.830  62.965 -35.586  1.00  0.00      PROT O
ATOM   4433  N   SER X 279     -23.489  60.853 -35.535  1.00  0.00      PROT N
ATOM   4434  HN  SER X 279     -23.859  60.072 -35.037  1.00  0.00      PROT H
ATOM   4435  CA  SER X 279     -23.311  60.561 -36.958  1.00  0.00      PROT C
ATOM   4436  HA  SER X 279     -22.353  60.999 -37.201  1.00  0.00      PROT H
ATOM   4437  CB  SER X 279     -23.267  59.063 -37.331  1.00  0.00      PROT C
ATOM   4438  HB1 SER X 279     -24.175  58.536 -36.968  1.00  0.00      PROT H
ATOM   4439  HB2 SER X 279     -23.135  58.893 -38.421  1.00  0.00      PROT H
ATOM   4440  OG  SER X 279     -22.143  58.482 -36.638  1.00  0.00      PROT O
ATOM   4441  HG1 SER X 279     -22.227  57.538 -36.794  1.00  0.00      PROT H
ATOM   4442  C   SER X 279     -24.329  61.219 -37.799  1.00  0.00      PROT C
ATOM   4443  O   SER X 279     -25.498  61.201 -37.454  1.00  0.00      PROT O
ATOM   4444  N   LEU X 280     -23.950  61.635 -39.064  1.00  0.00      PROT N
ATOM   4445  HN  LEU X 280     -23.014  61.509 -39.383  1.00  0.00      PROT H
ATOM   4446  CA  LEU X 280     -24.846  62.231 -40.061  1.00  0.00      PROT C
ATOM   4447  HA  LEU X 280     -25.741  62.586 -39.571  1.00  0.00      PROT H
ATOM   4448  CB  LEU X 280     -24.095  63.425 -40.777  1.00  0.00      PROT C
ATOM   4449  HB1 LEU X 280     -23.095  63.025 -41.047  1.00  0.00      PROT H
ATOM   4450  HB2 LEU X 280     -24.607  63.769 -41.701  1.00  0.00      PROT H
ATOM   4451  CG  LEU X 280     -23.986  64.736 -39.957  1.00  0.00      PROT C
ATOM   4452  HG  LEU X 280     -23.414  64.572 -39.019  1.00  0.00      PROT H
ATOM   4453  CD1 LEU X 280     -23.259  65.892 -40.639  1.00  0.00      PROT C
ATOM   4454 HD11 LEU X 280     -23.845  66.179 -41.538  1.00  0.00      PROT H
ATOM   4455 HD12 LEU X 280     -23.124  66.736 -39.929  1.00  0.00      PROT H
ATOM   4456 HD13 LEU X 280     -22.255  65.527 -40.945  1.00  0.00      PROT H
ATOM   4457  CD2 LEU X 280     -25.356  65.124 -39.479  1.00  0.00      PROT C
ATOM   4458 HD21 LEU X 280     -25.524  66.145 -39.075  1.00  0.00      PROT H
ATOM   4459 HD22 LEU X 280     -26.001  64.981 -40.372  1.00  0.00      PROT H
ATOM   4460 HD23 LEU X 280     -25.765  64.470 -38.680  1.00  0.00      PROT H
ATOM   4461  C   LEU X 280     -25.305  61.263 -41.102  1.00  0.00      PROT C
ATOM   4462  O   LEU X 280     -24.591  60.261 -41.305  1.00  0.00      PROT O
ATOM   4463  N   PRO X 281     -26.402  61.441 -41.841  1.00  0.00      PROT N
ATOM   4464  CD  PRO X 281     -27.366  62.446 -41.600  1.00  0.00      PROT C
ATOM   4465  HD1 PRO X 281     -26.992  63.470 -41.816  1.00  0.00      PROT H
ATOM   4466  HD2 PRO X 281     -27.679  62.525 -40.537  1.00  0.00      PROT H
ATOM   4467  CA  PRO X 281     -26.692  60.770 -43.156  1.00  0.00      PROT C
ATOM   4468  HA  PRO X 281     -26.902  59.753 -42.857  1.00  0.00      PROT H
ATOM   4469  CB  PRO X 281     -27.958  61.588 -43.672  1.00  0.00      PROT C
ATOM   4470  HB1 PRO X 281     -28.546  60.955 -44.369  1.00  0.00      PROT H
ATOM   4471  HB2 PRO X 281     -27.588  62.434 -44.290  1.00  0.00      PROT H
ATOM   4472  CG  PRO X 281     -28.628  62.052 -42.445  1.00  0.00      PROT C
ATOM   4473  HG1 PRO X 281     -29.080  61.224 -41.859  1.00  0.00      PROT H
ATOM   4474  HG2 PRO X 281     -29.414  62.793 -42.704  1.00  0.00      PROT H
ATOM   4475  C   PRO X 281     -25.475  60.886 -44.085  1.00  0.00      PROT C
ATOM   4476  O   PRO X 281     -24.833  61.916 -44.021  1.00  0.00      PROT O
ATOM   4477  N   PRO X 282     -25.143  60.010 -44.999  1.00  0.00      PROT N
ATOM   4478  CD  PRO X 282     -24.106  60.374 -46.039  1.00  0.00      PROT C
ATOM   4479  HD1 PRO X 282     -23.129  60.602 -45.564  1.00  0.00      PROT H
ATOM   4480  HD2 PRO X 282     -24.428  61.252 -46.639  1.00  0.00      PROT H
ATOM   4481  CA  PRO X 282     -25.760  58.675 -45.182  1.00  0.00      PROT C
ATOM   4482  HA  PRO X 282     -26.832  58.670 -45.053  1.00  0.00      PROT H
ATOM   4483  CB  PRO X 282     -25.347  58.415 -46.629  1.00  0.00      PROT C
ATOM   4484  HB1 PRO X 282     -26.100  59.075 -47.109  1.00  0.00      PROT H
ATOM   4485  HB2 PRO X 282     -25.443  57.374 -47.004  1.00  0.00      PROT H
ATOM   4486  CG  PRO X 282     -23.976  59.117 -46.917  1.00  0.00      PROT C
ATOM   4487  HG1 PRO X 282     -23.946  59.389 -47.994  1.00  0.00      PROT H
ATOM   4488  HG2 PRO X 282     -23.313  58.296 -46.569  1.00  0.00      PROT H
ATOM   4489  C   PRO X 282     -25.210  57.604 -44.268  1.00  0.00      PROT C
ATOM   4490  O   PRO X 282     -25.664  56.435 -44.388  1.00  0.00      PROT O
ATOM   4491  N   VAL X 283     -24.366  57.974 -43.311  1.00  0.00      PROT N
ATOM   4492  HN  VAL X 283     -24.167  58.919 -43.062  1.00  0.00      PROT H
ATOM   4493  CA  VAL X 283     -23.570  57.002 -42.662  1.00  0.00      PROT C
ATOM   4494  HA  VAL X 283     -23.559  56.130 -43.299  1.00  0.00      PROT H
ATOM   4495  CB  VAL X 283     -22.096  57.397 -42.610  1.00  0.00      PROT C
ATOM   4496  HB  VAL X 283     -21.418  56.518 -42.554  1.00  0.00      PROT H
ATOM   4497  CG1 VAL X 283     -21.696  58.049 -43.980  1.00  0.00      PROT C
ATOM   4498 HG11 VAL X 283     -20.596  58.186 -44.055  1.00  0.00      PROT H
ATOM   4499 HG12 VAL X 283     -22.082  57.428 -44.817  1.00  0.00      PROT H
ATOM   4500 HG13 VAL X 283     -22.167  59.054 -44.021  1.00  0.00      PROT H
ATOM   4501  CG2 VAL X 283     -21.791  58.275 -41.408  1.00  0.00      PROT C
ATOM   4502 HG21 VAL X 283     -21.786  57.648 -40.490  1.00  0.00      PROT H
ATOM   4503 HG22 VAL X 283     -20.761  58.685 -41.482  1.00  0.00      PROT H
ATOM   4504 HG23 VAL X 283     -22.455  59.158 -41.299  1.00  0.00      PROT H
ATOM   4505  C   VAL X 283     -24.007  56.536 -41.316  1.00  0.00      PROT C
ATOM   4506  O   VAL X 283     -23.531  55.607 -40.725  1.00  0.00      PROT O
ATOM   4507  N   SER X 284     -25.007  57.289 -40.739  1.00  0.00      PROT N
ATOM   4508  HN  SER X 284     -25.380  58.018 -41.308  1.00  0.00      PROT H
ATOM   4509  CA  SER X 284     -25.761  57.040 -39.550  1.00  0.00      PROT C
ATOM   4510  HA  SER X 284     -25.138  56.628 -38.770  1.00  0.00      PROT H
ATOM   4511  CB  SER X 284     -26.440  58.335 -38.881  1.00  0.00      PROT C
ATOM   4512  HB1 SER X 284     -26.731  58.190 -37.818  1.00  0.00      PROT H
ATOM   4513  HB2 SER X 284     -25.623  59.082 -38.965  1.00  0.00      PROT H
ATOM   4514  OG  SER X 284     -27.510  58.830 -39.748  1.00  0.00      PROT O
ATOM   4515  HG1 SER X 284     -27.805  59.581 -39.229  1.00  0.00      PROT H
ATOM   4516  C   SER X 284     -26.871  56.048 -39.820  1.00  0.00      PROT C
ATOM   4517  O   SER X 284     -27.335  55.895 -40.993  1.00  0.00      PROT O
ATOM   4518  N   LEU X 285     -27.360  55.407 -38.831  1.00  0.00      PROT N
ATOM   4519  HN  LEU X 285     -26.907  55.388 -37.943  1.00  0.00      PROT H
ATOM   4520  CA  LEU X 285     -28.640  54.666 -38.795  1.00  0.00      PROT C
ATOM   4521  HA  LEU X 285     -28.553  53.766 -39.386  1.00  0.00      PROT H
ATOM   4522  CB  LEU X 285     -28.833  54.088 -37.458  1.00  0.00      PROT C
ATOM   4523  HB1 LEU X 285     -28.018  53.338 -37.375  1.00  0.00      PROT H
ATOM   4524  HB2 LEU X 285     -28.890  54.855 -36.656  1.00  0.00      PROT H
ATOM   4525  CG  LEU X 285     -30.016  53.100 -37.271  1.00  0.00      PROT C
ATOM   4526  HG  LEU X 285     -30.970  53.639 -37.459  1.00  0.00      PROT H
ATOM   4527  CD1 LEU X 285     -29.952  52.019 -38.360  1.00  0.00      PROT C
ATOM   4528 HD11 LEU X 285     -30.625  51.245 -37.935  1.00  0.00      PROT H
ATOM   4529 HD12 LEU X 285     -30.388  52.477 -39.273  1.00  0.00      PROT H
ATOM   4530 HD13 LEU X 285     -29.002  51.458 -38.497  1.00  0.00      PROT H
ATOM   4531  CD2 LEU X 285     -29.967  52.500 -35.808  1.00  0.00      PROT C
ATOM   4532 HD21 LEU X 285     -28.995  51.968 -35.729  1.00  0.00      PROT H
ATOM   4533 HD22 LEU X 285     -29.772  53.335 -35.102  1.00  0.00      PROT H
ATOM   4534 HD23 LEU X 285     -30.767  51.828 -35.432  1.00  0.00      PROT H
ATOM   4535  C   LEU X 285     -29.929  55.415 -39.249  1.00  0.00      PROT C
ATOM   4536  O   LEU X 285     -30.708  54.936 -40.074  1.00  0.00      PROT O
ATOM   4537  N   GLN X 286     -30.084  56.656 -38.817  1.00  0.00      PROT N
ATOM   4538  HN  GLN X 286     -29.295  56.915 -38.265  1.00  0.00      PROT H
ATOM   4539  CA  GLN X 286     -30.956  57.658 -39.345  1.00  0.00      PROT C
ATOM   4540  HA  GLN X 286     -32.005  57.425 -39.235  1.00  0.00      PROT H
ATOM   4541  CB  GLN X 286     -30.770  59.035 -38.678  1.00  0.00      PROT C
ATOM   4542  HB1 GLN X 286     -29.695  59.311 -38.624  1.00  0.00      PROT H
ATOM   4543  HB2 GLN X 286     -31.251  59.849 -39.262  1.00  0.00      PROT H
ATOM   4544  CG  GLN X 286     -31.400  59.141 -37.297  1.00  0.00      PROT C
ATOM   4545  HG1 GLN X 286     -32.447  58.773 -37.335  1.00  0.00      PROT H
ATOM   4546  HG2 GLN X 286     -30.718  58.581 -36.622  1.00  0.00      PROT H
ATOM   4547  CD  GLN X 286     -31.520  60.609 -36.855  1.00  0.00      PROT C
ATOM   4548  OE1 GLN X 286     -30.754  61.475 -37.214  1.00  0.00      PROT O
ATOM   4549  NE2 GLN X 286     -32.506  60.979 -36.049  1.00  0.00      PROT N
ATOM   4550 HE21 GLN X 286     -33.236  60.337 -35.817  1.00  0.00      PROT H
ATOM   4551 HE22 GLN X 286     -32.618  61.930 -35.760  1.00  0.00      PROT H
ATOM   4552  C   GLN X 286     -30.887  57.839 -40.835  1.00  0.00      PROT C
ATOM   4553  O   GLN X 286     -31.868  57.747 -41.529  1.00  0.00      PROT O
ATOM   4554  N   GLY X 287     -29.686  58.094 -41.347  1.00  0.00      PROT N
ATOM   4555  HN  GLY X 287     -29.005  58.182 -40.623  1.00  0.00      PROT H
ATOM   4556  CA  GLY X 287     -29.359  58.192 -42.788  1.00  0.00      PROT C
ATOM   4557  HA1 GLY X 287     -28.283  58.170 -42.880  1.00  0.00      PROT H
ATOM   4558  HA2 GLY X 287     -29.832  59.122 -43.066  1.00  0.00      PROT H
ATOM   4559  C   GLY X 287     -29.835  57.074 -43.706  1.00  0.00      PROT C
ATOM   4560  O   GLY X 287     -30.308  57.217 -44.871  1.00  0.00      PROT O
ATOM   4561  N   GLN X 288     -29.788  55.820 -43.162  1.00  0.00      PROT N
ATOM   4562  HN  GLN X 288     -29.183  55.823 -42.369  1.00  0.00      PROT H
ATOM   4563  CA  GLN X 288     -30.343  54.637 -43.784  1.00  0.00      PROT C
ATOM   4564  HA  GLN X 288     -29.853  54.492 -44.736  1.00  0.00      PROT H
ATOM   4565  CB  GLN X 288     -29.987  53.305 -42.957  1.00  0.00      PROT C
ATOM   4566  HB1 GLN X 288     -30.569  53.394 -42.015  1.00  0.00      PROT H
ATOM   4567  HB2 GLN X 288     -30.396  52.464 -43.558  1.00  0.00      PROT H
ATOM   4568  CG  GLN X 288     -28.510  53.090 -42.628  1.00  0.00      PROT C
ATOM   4569  HG1 GLN X 288     -28.110  53.872 -41.947  1.00  0.00      PROT H
ATOM   4570  HG2 GLN X 288     -28.297  52.115 -42.141  1.00  0.00      PROT H
ATOM   4571  CD  GLN X 288     -27.704  52.951 -43.862  1.00  0.00      PROT C
ATOM   4572  OE1 GLN X 288     -27.723  51.951 -44.564  1.00  0.00      PROT O
ATOM   4573  NE2 GLN X 288     -26.859  53.941 -44.154  1.00  0.00      PROT N
ATOM   4574 HE21 GLN X 288     -26.098  53.756 -44.776  1.00  0.00      PROT H
ATOM   4575 HE22 GLN X 288     -26.986  54.869 -43.805  1.00  0.00      PROT H
ATOM   4576  C   GLN X 288     -31.810  54.708 -43.899  1.00  0.00      PROT C
ATOM   4577  O   GLN X 288     -32.366  54.420 -44.977  1.00  0.00      PROT O
ATOM   4578  N   LEU X 289     -32.513  55.167 -42.816  1.00  0.00      PROT N
ATOM   4579  HN  LEU X 289     -32.102  55.229 -41.909  1.00  0.00      PROT H
ATOM   4580  CA  LEU X 289     -33.984  55.344 -42.807  1.00  0.00      PROT C
ATOM   4581  HA  LEU X 289     -34.489  54.481 -43.219  1.00  0.00      PROT H
ATOM   4582  CB  LEU X 289     -34.579  55.419 -41.329  1.00  0.00      PROT C
ATOM   4583  HB1 LEU X 289     -34.094  56.362 -40.999  1.00  0.00      PROT H
ATOM   4584  HB2 LEU X 289     -35.669  55.624 -41.405  1.00  0.00      PROT H
ATOM   4585  CG  LEU X 289     -34.044  54.323 -40.359  1.00  0.00      PROT C
ATOM   4586  HG  LEU X 289     -32.992  54.024 -40.555  1.00  0.00      PROT H
ATOM   4587  CD1 LEU X 289     -34.193  54.809 -38.914  1.00  0.00      PROT C
ATOM   4588 HD11 LEU X 289     -33.836  54.058 -38.177  1.00  0.00      PROT H
ATOM   4589 HD12 LEU X 289     -33.699  55.793 -38.767  1.00  0.00      PROT H
ATOM   4590 HD13 LEU X 289     -35.273  54.850 -38.656  1.00  0.00      PROT H
ATOM   4591  CD2 LEU X 289     -34.804  52.945 -40.554  1.00  0.00      PROT C
ATOM   4592 HD21 LEU X 289     -34.384  52.282 -39.768  1.00  0.00      PROT H
ATOM   4593 HD22 LEU X 289     -35.881  53.119 -40.344  1.00  0.00      PROT H
ATOM   4594 HD23 LEU X 289     -34.612  52.479 -41.544  1.00  0.00      PROT H
ATOM   4595  C   LEU X 289     -34.488  56.481 -43.751  1.00  0.00      PROT C
ATOM   4596  O   LEU X 289     -35.499  56.445 -44.408  1.00  0.00      PROT O
ATOM   4597  N   LEU X 290     -33.693  57.505 -43.833  1.00  0.00      PROT N
ATOM   4598  HN  LEU X 290     -32.993  57.591 -43.128  1.00  0.00      PROT H
ATOM   4599  CA  LEU X 290     -33.890  58.512 -44.799  1.00  0.00      PROT C
ATOM   4600  HA  LEU X 290     -34.852  58.969 -44.620  1.00  0.00      PROT H
ATOM   4601  CB  LEU X 290     -33.145  59.758 -44.563  1.00  0.00      PROT C
ATOM   4602  HB1 LEU X 290     -32.060  59.564 -44.426  1.00  0.00      PROT H
ATOM   4603  HB2 LEU X 290     -33.258  60.519 -45.365  1.00  0.00      PROT H
ATOM   4604  CG  LEU X 290     -33.685  60.436 -43.250  1.00  0.00      PROT C
ATOM   4605  HG  LEU X 290     -34.170  59.625 -42.665  1.00  0.00      PROT H
ATOM   4606  CD1 LEU X 290     -32.476  61.102 -42.438  1.00  0.00      PROT C
ATOM   4607 HD11 LEU X 290     -31.945  61.763 -43.157  1.00  0.00      PROT H
ATOM   4608 HD12 LEU X 290     -32.810  61.791 -41.633  1.00  0.00      PROT H
ATOM   4609 HD13 LEU X 290     -31.753  60.339 -42.079  1.00  0.00      PROT H
ATOM   4610  CD2 LEU X 290     -34.707  61.572 -43.558  1.00  0.00      PROT C
ATOM   4611 HD21 LEU X 290     -35.496  61.163 -44.225  1.00  0.00      PROT H
ATOM   4612 HD22 LEU X 290     -35.212  61.738 -42.583  1.00  0.00      PROT H
ATOM   4613 HD23 LEU X 290     -34.258  62.484 -44.006  1.00  0.00      PROT H
ATOM   4614  C   LEU X 290     -33.836  58.027 -46.220  1.00  0.00      PROT C
ATOM   4615  O   LEU X 290     -34.591  58.394 -47.131  1.00  0.00      PROT O
ATOM   4616  N   TRP X 291     -32.815  57.198 -46.541  1.00  0.00      PROT N
ATOM   4617  HN  TRP X 291     -32.107  56.860 -45.925  1.00  0.00      PROT H
ATOM   4618  CA  TRP X 291     -32.687  56.574 -47.890  1.00  0.00      PROT C
ATOM   4619  HA  TRP X 291     -32.694  57.432 -48.546  1.00  0.00      PROT H
ATOM   4620  CB  TRP X 291     -31.334  55.845 -47.949  1.00  0.00      PROT C
ATOM   4621  HB1 TRP X 291     -30.500  56.556 -47.771  1.00  0.00      PROT H
ATOM   4622  HB2 TRP X 291     -31.237  55.131 -47.104  1.00  0.00      PROT H
ATOM   4623  CG  TRP X 291     -31.031  55.130 -49.278  1.00  0.00      PROT C
ATOM   4624  CD1 TRP X 291     -31.143  53.755 -49.393  1.00  0.00      PROT C
ATOM   4625  HD1 TRP X 291     -31.342  53.124 -48.539  1.00  0.00      PROT H
ATOM   4626  NE1 TRP X 291     -30.567  53.385 -50.563  1.00  0.00      PROT N
ATOM   4627  HE1 TRP X 291     -30.411  52.482 -50.899  1.00  0.00      PROT H
ATOM   4628  CE2 TRP X 291     -30.125  54.444 -51.264  1.00  0.00      PROT C
ATOM   4629  CD2 TRP X 291     -30.552  55.597 -50.525  1.00  0.00      PROT C
ATOM   4630  CE3 TRP X 291     -30.416  56.922 -51.107  1.00  0.00      PROT C
ATOM   4631  HE3 TRP X 291     -30.780  57.774 -50.551  1.00  0.00      PROT H
ATOM   4632  CZ3 TRP X 291     -30.026  56.940 -52.515  1.00  0.00      PROT C
ATOM   4633  HZ3 TRP X 291     -30.133  57.890 -53.017  1.00  0.00      PROT H
ATOM   4634  CZ2 TRP X 291     -29.593  54.582 -52.504  1.00  0.00      PROT C
ATOM   4635  HZ2 TRP X 291     -29.398  53.735 -53.144  1.00  0.00      PROT H
ATOM   4636  CH2 TRP X 291     -29.642  55.796 -53.148  1.00  0.00      PROT C
ATOM   4637  HH2 TRP X 291     -29.309  55.864 -54.173  1.00  0.00      PROT H
ATOM   4638  C   TRP X 291     -33.909  55.631 -48.317  1.00  0.00      PROT C
ATOM   4639  O   TRP X 291     -34.414  55.508 -49.432  1.00  0.00      PROT O
ATOM   4640  N   ARG X 292     -34.458  54.929 -47.301  1.00  0.00      PROT N
ATOM   4641  HN  ARG X 292     -33.968  55.077 -46.445  1.00  0.00      PROT H
ATOM   4642  CA  ARG X 292     -35.620  54.137 -47.343  1.00  0.00      PROT C
ATOM   4643  HA  ARG X 292     -35.313  53.361 -48.028  1.00  0.00      PROT H
ATOM   4644  CB  ARG X 292     -35.851  53.406 -45.957  1.00  0.00      PROT C
ATOM   4645  HB1 ARG X 292     -34.843  52.978 -45.776  1.00  0.00      PROT H
ATOM   4646  HB2 ARG X 292     -35.980  54.119 -45.114  1.00  0.00      PROT H
ATOM   4647  CG  ARG X 292     -37.043  52.377 -45.825  1.00  0.00      PROT C
ATOM   4648  HG1 ARG X 292     -37.118  51.818 -46.783  1.00  0.00      PROT H
ATOM   4649  HG2 ARG X 292     -36.703  51.617 -45.090  1.00  0.00      PROT H
ATOM   4650  CD  ARG X 292     -38.448  52.946 -45.414  1.00  0.00      PROT C
ATOM   4651  HD1 ARG X 292     -38.376  53.512 -44.461  1.00  0.00      PROT H
ATOM   4652  HD2 ARG X 292     -38.785  53.657 -46.198  1.00  0.00      PROT H
ATOM   4653  NE  ARG X 292     -39.399  51.733 -45.319  1.00  0.00      PROT N
ATOM   4654  HE  ARG X 292     -39.074  50.793 -45.214  1.00  0.00      PROT H
ATOM   4655  CZ  ARG X 292     -40.642  51.863 -45.372  1.00  0.00      PROT C
ATOM   4656  NH1 ARG X 292     -41.239  53.037 -45.401  1.00  0.00      PROT N
ATOM   4657 HH11 ARG X 292     -42.237  53.022 -45.466  1.00  0.00      PROT H
ATOM   4658 HH12 ARG X 292     -40.838  53.877 -45.034  1.00  0.00      PROT H
ATOM   4659  NH2 ARG X 292     -41.479  50.868 -45.293  1.00  0.00      PROT N
ATOM   4660 HH21 ARG X 292     -42.454  51.072 -45.386  1.00  0.00      PROT H
ATOM   4661 HH22 ARG X 292     -41.260  49.909 -45.474  1.00  0.00      PROT H
ATOM   4662  C   ARG X 292     -36.893  54.910 -47.622  1.00  0.00      PROT C
ATOM   4663  O   ARG X 292     -37.769  54.610 -48.514  1.00  0.00      PROT O
ATOM   4664  N   GLU X 293     -37.157  56.009 -46.918  1.00  0.00      PROT N
ATOM   4665  HN  GLU X 293     -36.399  56.285 -46.333  1.00  0.00      PROT H
ATOM   4666  CA  GLU X 293     -38.345  56.819 -47.168  1.00  0.00      PROT C
ATOM   4667  HA  GLU X 293     -39.239  56.212 -47.168  1.00  0.00      PROT H
ATOM   4668  CB  GLU X 293     -38.417  57.762 -46.006  1.00  0.00      PROT C
ATOM   4669  HB1 GLU X 293     -37.427  58.201 -45.757  1.00  0.00      PROT H
ATOM   4670  HB2 GLU X 293     -39.134  58.585 -46.213  1.00  0.00      PROT H
ATOM   4671  CG  GLU X 293     -38.908  57.058 -44.769  1.00  0.00      PROT C
ATOM   4672  HG1 GLU X 293     -38.380  56.083 -44.698  1.00  0.00      PROT H
ATOM   4673  HG2 GLU X 293     -38.581  57.672 -43.903  1.00  0.00      PROT H
ATOM   4674  CD  GLU X 293     -40.335  56.631 -44.707  1.00  0.00      PROT C
ATOM   4675  OE1 GLU X 293     -40.662  55.462 -44.877  1.00  0.00      PROT O
ATOM   4676  OE2 GLU X 293     -41.147  57.547 -44.480  1.00  0.00      PROT O
ATOM   4677  C   GLU X 293     -38.223  57.677 -48.392  1.00  0.00      PROT C
ATOM   4678  O   GLU X 293     -39.214  58.070 -48.986  1.00  0.00      PROT O
ATOM   4679  N   PHE X 294     -37.022  57.846 -48.917  1.00  0.00      PROT N
ATOM   4680  HN  PHE X 294     -36.257  57.756 -48.283  1.00  0.00      PROT H
ATOM   4681  CA  PHE X 294     -36.745  58.334 -50.271  1.00  0.00      PROT C
ATOM   4682  HA  PHE X 294     -37.309  59.247 -50.392  1.00  0.00      PROT H
ATOM   4683  CB  PHE X 294     -35.173  58.604 -50.344  1.00  0.00      PROT C
ATOM   4684  HB1 PHE X 294     -35.027  59.580 -49.834  1.00  0.00      PROT H
ATOM   4685  HB2 PHE X 294     -34.561  57.876 -49.769  1.00  0.00      PROT H
ATOM   4686  CG  PHE X 294     -34.638  58.784 -51.766  1.00  0.00      PROT C
ATOM   4687  CD1 PHE X 294     -34.130  57.776 -52.443  1.00  0.00      PROT C
ATOM   4688  HD1 PHE X 294     -34.054  56.766 -52.068  1.00  0.00      PROT H
ATOM   4689  CE1 PHE X 294     -33.631  57.848 -53.805  1.00  0.00      PROT C
ATOM   4690  HE1 PHE X 294     -33.335  56.962 -54.347  1.00  0.00      PROT H
ATOM   4691  CZ  PHE X 294     -33.536  59.166 -54.305  1.00  0.00      PROT C
ATOM   4692  HZ  PHE X 294     -33.034  59.242 -55.259  1.00  0.00      PROT H
ATOM   4693  CD2 PHE X 294     -34.625  60.078 -52.363  1.00  0.00      PROT C
ATOM   4694  HD2 PHE X 294     -35.086  60.881 -51.807  1.00  0.00      PROT H
ATOM   4695  CE2 PHE X 294     -33.990  60.293 -53.575  1.00  0.00      PROT C
ATOM   4696  HE2 PHE X 294     -34.009  61.249 -54.077  1.00  0.00      PROT H
ATOM   4697  C   PHE X 294     -37.371  57.496 -51.377  1.00  0.00      PROT C
ATOM   4698  O   PHE X 294     -38.180  57.959 -52.187  1.00  0.00      PROT O
ATOM   4699  N   PHE X 295     -37.103  56.159 -51.281  1.00  0.00      PROT N
ATOM   4700  HN  PHE X 295     -36.441  55.751 -50.658  1.00  0.00      PROT H
ATOM   4701  CA  PHE X 295     -37.760  55.206 -52.124  1.00  0.00      PROT C
ATOM   4702  HA  PHE X 295     -37.656  55.483 -53.163  1.00  0.00      PROT H
ATOM   4703  CB  PHE X 295     -37.194  53.735 -51.898  1.00  0.00      PROT C
ATOM   4704  HB1 PHE X 295     -37.251  53.620 -50.795  1.00  0.00      PROT H
ATOM   4705  HB2 PHE X 295     -37.842  52.991 -52.409  1.00  0.00      PROT H
ATOM   4706  CG  PHE X 295     -35.758  53.571 -52.319  1.00  0.00      PROT C
ATOM   4707  CD1 PHE X 295     -35.274  54.181 -53.473  1.00  0.00      PROT C
ATOM   4708  HD1 PHE X 295     -35.768  54.973 -54.016  1.00  0.00      PROT H
ATOM   4709  CE1 PHE X 295     -33.988  53.942 -53.892  1.00  0.00      PROT C
ATOM   4710  HE1 PHE X 295     -33.633  54.458 -54.772  1.00  0.00      PROT H
ATOM   4711  CZ  PHE X 295     -33.279  52.940 -53.280  1.00  0.00      PROT C
ATOM   4712  HZ  PHE X 295     -32.221  52.890 -53.492  1.00  0.00      PROT H
ATOM   4713  CD2 PHE X 295     -35.005  52.685 -51.683  1.00  0.00      PROT C
ATOM   4714  HD2 PHE X 295     -35.360  52.346 -50.721  1.00  0.00      PROT H
ATOM   4715  CE2 PHE X 295     -33.703  52.322 -52.094  1.00  0.00      PROT C
ATOM   4716  HE2 PHE X 295     -33.049  51.649 -51.561  1.00  0.00      PROT H
ATOM   4717  C   PHE X 295     -39.216  55.110 -51.990  1.00  0.00      PROT C
ATOM   4718  O   PHE X 295     -39.891  55.118 -53.047  1.00  0.00      PROT O
ATOM   4719  N   TYR X 296     -39.738  55.075 -50.715  1.00  0.00      PROT N
ATOM   4720  HN  TYR X 296     -39.112  55.129 -49.941  1.00  0.00      PROT H
ATOM   4721  CA  TYR X 296     -41.187  54.960 -50.469  1.00  0.00      PROT C
ATOM   4722  HA  TYR X 296     -41.556  54.103 -51.012  1.00  0.00      PROT H
ATOM   4723  CB  TYR X 296     -41.442  54.897 -48.922  1.00  0.00      PROT C
ATOM   4724  HB1 TYR X 296     -40.821  54.104 -48.453  1.00  0.00      PROT H
ATOM   4725  HB2 TYR X 296     -41.081  55.890 -48.579  1.00  0.00      PROT H
ATOM   4726  CG  TYR X 296     -42.917  54.662 -48.632  1.00  0.00      PROT C
ATOM   4727  CD1 TYR X 296     -43.391  53.337 -48.614  1.00  0.00      PROT C
ATOM   4728  HD1 TYR X 296     -42.713  52.590 -49.000  1.00  0.00      PROT H
ATOM   4729  CE1 TYR X 296     -44.711  53.158 -48.324  1.00  0.00      PROT C
ATOM   4730  HE1 TYR X 296     -45.165  52.178 -48.339  1.00  0.00      PROT H
ATOM   4731  CZ  TYR X 296     -45.561  54.172 -47.871  1.00  0.00      PROT C
ATOM   4732  OH  TYR X 296     -46.843  53.908 -47.448  1.00  0.00      PROT O
ATOM   4733  HH  TYR X 296     -47.116  53.005 -47.621  1.00  0.00      PROT H
ATOM   4734  CD2 TYR X 296     -43.809  55.745 -48.204  1.00  0.00      PROT C
ATOM   4735  HD2 TYR X 296     -43.492  56.777 -48.159  1.00  0.00      PROT H
ATOM   4736  CE2 TYR X 296     -45.131  55.474 -47.905  1.00  0.00      PROT C
ATOM   4737  HE2 TYR X 296     -45.826  56.298 -47.834  1.00  0.00      PROT H
ATOM   4738  C   TYR X 296     -41.880  56.325 -50.999  1.00  0.00      PROT C
ATOM   4739  O   TYR X 296     -43.014  56.281 -51.440  1.00  0.00      PROT O
ATOM   4740  N   THR X 297     -41.236  57.583 -50.896  1.00  0.00      PROT N
ATOM   4741  HN  THR X 297     -40.377  57.735 -50.413  1.00  0.00      PROT H
ATOM   4742  CA  THR X 297     -41.820  58.855 -51.487  1.00  0.00      PROT C
ATOM   4743  HA  THR X 297     -42.830  58.957 -51.117  1.00  0.00      PROT H
ATOM   4744  CB  THR X 297     -41.000  60.112 -51.122  1.00  0.00      PROT C
ATOM   4745  HB  THR X 297     -39.945  60.021 -51.459  1.00  0.00      PROT H
ATOM   4746  OG1 THR X 297     -40.955  60.288 -49.663  1.00  0.00      PROT O
ATOM   4747  HG1 THR X 297     -40.495  59.531 -49.294  1.00  0.00      PROT H
ATOM   4748  CG2 THR X 297     -41.744  61.243 -51.736  1.00  0.00      PROT C
ATOM   4749 HG21 THR X 297     -41.855  61.140 -52.836  1.00  0.00      PROT H
ATOM   4750 HG22 THR X 297     -42.762  61.363 -51.308  1.00  0.00      PROT H
ATOM   4751 HG23 THR X 297     -41.385  62.292 -51.667  1.00  0.00      PROT H
ATOM   4752  C   THR X 297     -41.969  58.776 -52.958  1.00  0.00      PROT C
ATOM   4753  O   THR X 297     -43.044  58.860 -53.488  1.00  0.00      PROT O
ATOM   4754  N   VAL X 298     -40.913  58.456 -53.695  1.00  0.00      PROT N
ATOM   4755  HN  VAL X 298     -40.039  58.419 -53.216  1.00  0.00      PROT H
ATOM   4756  CA  VAL X 298     -41.006  58.152 -55.124  1.00  0.00      PROT C
ATOM   4757  HA  VAL X 298     -41.386  59.023 -55.638  1.00  0.00      PROT H
ATOM   4758  CB  VAL X 298     -39.619  57.852 -55.767  1.00  0.00      PROT C
ATOM   4759  HB  VAL X 298     -39.199  56.913 -55.348  1.00  0.00      PROT H
ATOM   4760  CG1 VAL X 298     -39.837  57.755 -57.304  1.00  0.00      PROT C
ATOM   4761 HG11 VAL X 298     -38.816  57.740 -57.743  1.00  0.00      PROT H
ATOM   4762 HG12 VAL X 298     -40.330  56.823 -57.655  1.00  0.00      PROT H
ATOM   4763 HG13 VAL X 298     -40.314  58.675 -57.705  1.00  0.00      PROT H
ATOM   4764  CG2 VAL X 298     -38.707  59.078 -55.340  1.00  0.00      PROT C
ATOM   4765 HG21 VAL X 298     -38.521  59.114 -54.245  1.00  0.00      PROT H
ATOM   4766 HG22 VAL X 298     -37.736  59.023 -55.877  1.00  0.00      PROT H
ATOM   4767 HG23 VAL X 298     -39.224  59.989 -55.710  1.00  0.00      PROT H
ATOM   4768  C   VAL X 298     -41.977  57.040 -55.543  1.00  0.00      PROT C
ATOM   4769  O   VAL X 298     -42.662  57.185 -56.576  1.00  0.00      PROT O
ATOM   4770  N   ALA X 299     -42.073  55.907 -54.920  1.00  0.00      PROT N
ATOM   4771  HN  ALA X 299     -41.481  55.669 -54.153  1.00  0.00      PROT H
ATOM   4772  CA  ALA X 299     -43.081  54.910 -55.232  1.00  0.00      PROT C
ATOM   4773  HA  ALA X 299     -42.851  54.607 -56.243  1.00  0.00      PROT H
ATOM   4774  CB  ALA X 299     -42.911  53.679 -54.395  1.00  0.00      PROT C
ATOM   4775  HB1 ALA X 299     -42.891  53.818 -53.293  1.00  0.00      PROT H
ATOM   4776  HB2 ALA X 299     -43.677  52.925 -54.676  1.00  0.00      PROT H
ATOM   4777  HB3 ALA X 299     -41.932  53.218 -54.649  1.00  0.00      PROT H
ATOM   4778  C   ALA X 299     -44.488  55.406 -55.098  1.00  0.00      PROT C
ATOM   4779  O   ALA X 299     -45.358  55.368 -55.887  1.00  0.00      PROT O
ATOM   4780  N   SER X 300     -44.685  56.033 -53.915  1.00  0.00      PROT N
ATOM   4781  HN  SER X 300     -43.817  56.095 -53.427  1.00  0.00      PROT H
ATOM   4782  CA  SER X 300     -45.843  56.727 -53.462  1.00  0.00      PROT C
ATOM   4783  HA  SER X 300     -46.617  55.979 -53.362  1.00  0.00      PROT H
ATOM   4784  CB  SER X 300     -45.707  57.523 -52.126  1.00  0.00      PROT C
ATOM   4785  HB1 SER X 300     -44.845  58.218 -52.217  1.00  0.00      PROT H
ATOM   4786  HB2 SER X 300     -46.631  58.075 -51.850  1.00  0.00      PROT H
ATOM   4787  OG  SER X 300     -45.501  56.594 -51.006  1.00  0.00      PROT O
ATOM   4788  HG1 SER X 300     -44.633  56.231 -51.194  1.00  0.00      PROT H
ATOM   4789  C   SER X 300     -46.427  57.766 -54.454  1.00  0.00      PROT C
ATOM   4790  O   SER X 300     -47.543  57.777 -54.669  1.00  0.00      PROT O
ATOM   4791  N   ALA X 301     -45.556  58.639 -55.045  1.00  0.00      PROT N
ATOM   4792  HN  ALA X 301     -44.580  58.576 -54.849  1.00  0.00      PROT H
ATOM   4793  CA  ALA X 301     -45.973  59.634 -55.988  1.00  0.00      PROT C
ATOM   4794  HA  ALA X 301     -46.969  59.938 -55.701  1.00  0.00      PROT H
ATOM   4795  CB  ALA X 301     -45.024  60.785 -55.809  1.00  0.00      PROT C
ATOM   4796  HB1 ALA X 301     -43.975  60.647 -56.148  1.00  0.00      PROT H
ATOM   4797  HB2 ALA X 301     -45.465  61.678 -56.302  1.00  0.00      PROT H
ATOM   4798  HB3 ALA X 301     -45.113  61.017 -54.726  1.00  0.00      PROT H
ATOM   4799  C   ALA X 301     -45.972  59.254 -57.428  1.00  0.00      PROT C
ATOM   4800  O   ALA X 301     -46.057  60.075 -58.281  1.00  0.00      PROT O
ATOM   4801  N   THR X 302     -45.768  57.959 -57.674  1.00  0.00      PROT N
ATOM   4802  HN  THR X 302     -45.722  57.175 -57.060  1.00  0.00      PROT H
ATOM   4803  CA  THR X 302     -45.516  57.522 -59.049  1.00  0.00      PROT C
ATOM   4804  HA  THR X 302     -45.861  58.168 -59.842  1.00  0.00      PROT H
ATOM   4805  CB  THR X 302     -43.991  57.298 -59.425  1.00  0.00      PROT C
ATOM   4806  HB  THR X 302     -43.557  56.446 -58.858  1.00  0.00      PROT H
ATOM   4807  OG1 THR X 302     -43.181  58.400 -59.100  1.00  0.00      PROT O
ATOM   4808  HG1 THR X 302     -42.956  58.204 -58.187  1.00  0.00      PROT H
ATOM   4809  CG2 THR X 302     -43.955  57.027 -60.943  1.00  0.00      PROT C
ATOM   4810 HG21 THR X 302     -44.460  57.856 -61.484  1.00  0.00      PROT H
ATOM   4811 HG22 THR X 302     -42.866  57.066 -61.157  1.00  0.00      PROT H
ATOM   4812 HG23 THR X 302     -44.435  56.030 -61.048  1.00  0.00      PROT H
ATOM   4813  C   THR X 302     -46.278  56.272 -59.314  1.00  0.00      PROT C
ATOM   4814  O   THR X 302     -45.855  55.147 -58.959  1.00  0.00      PROT O
ATOM   4815  N   PRO X 303     -47.399  56.387 -60.070  1.00  0.00      PROT N
ATOM   4816  CD  PRO X 303     -48.199  57.651 -60.438  1.00  0.00      PROT C
ATOM   4817  HD1 PRO X 303     -47.707  58.091 -61.332  1.00  0.00      PROT H
ATOM   4818  HD2 PRO X 303     -48.210  58.381 -59.601  1.00  0.00      PROT H
ATOM   4819  CA  PRO X 303     -48.082  55.225 -60.677  1.00  0.00      PROT C
ATOM   4820  HA  PRO X 303     -48.439  54.676 -59.819  1.00  0.00      PROT H
ATOM   4821  CB  PRO X 303     -49.173  55.765 -61.518  1.00  0.00      PROT C
ATOM   4822  HB1 PRO X 303     -50.009  55.058 -61.705  1.00  0.00      PROT H
ATOM   4823  HB2 PRO X 303     -48.911  56.039 -62.562  1.00  0.00      PROT H
ATOM   4824  CG  PRO X 303     -49.545  57.069 -60.747  1.00  0.00      PROT C
ATOM   4825  HG1 PRO X 303     -50.265  56.853 -59.929  1.00  0.00      PROT H
ATOM   4826  HG2 PRO X 303     -50.116  57.716 -61.446  1.00  0.00      PROT H
ATOM   4827  C   PRO X 303     -47.103  54.278 -61.397  1.00  0.00      PROT C
ATOM   4828  O   PRO X 303     -46.236  54.729 -62.122  1.00  0.00      PROT O
ATOM   4829  N   ASN X 304     -47.235  52.909 -61.163  1.00  0.00      PROT N
ATOM   4830  HN  ASN X 304     -47.860  52.631 -60.438  1.00  0.00      PROT H
ATOM   4831  CA  ASN X 304     -46.545  51.841 -61.868  1.00  0.00      PROT C
ATOM   4832  HA  ASN X 304     -46.965  50.956 -61.413  1.00  0.00      PROT H
ATOM   4833  CB  ASN X 304     -46.939  51.822 -63.368  1.00  0.00      PROT C
ATOM   4834  HB1 ASN X 304     -46.523  52.685 -63.930  1.00  0.00      PROT H
ATOM   4835  HB2 ASN X 304     -46.483  50.921 -63.831  1.00  0.00      PROT H
ATOM   4836  CG  ASN X 304     -48.400  51.820 -63.787  1.00  0.00      PROT C
ATOM   4837  OD1 ASN X 304     -48.883  52.655 -64.531  1.00  0.00      PROT O
ATOM   4838  ND2 ASN X 304     -49.203  50.805 -63.286  1.00  0.00      PROT N
ATOM   4839 HD21 ASN X 304     -50.174  50.813 -63.525  1.00  0.00      PROT H
ATOM   4840 HD22 ASN X 304     -48.838  50.314 -62.495  1.00  0.00      PROT H
ATOM   4841  C   ASN X 304     -45.077  51.661 -61.575  1.00  0.00      PROT C
ATOM   4842  O   ASN X 304     -44.344  51.140 -62.444  1.00  0.00      PROT O
ATOM   4843  N   PHE X 305     -44.544  52.051 -60.401  1.00  0.00      PROT N
ATOM   4844  HN  PHE X 305     -45.100  52.646 -59.825  1.00  0.00      PROT H
ATOM   4845  CA  PHE X 305     -43.124  52.164 -59.999  1.00  0.00      PROT C
ATOM   4846  HA  PHE X 305     -42.546  52.729 -60.715  1.00  0.00      PROT H
ATOM   4847  CB  PHE X 305     -43.085  52.883 -58.658  1.00  0.00      PROT C
ATOM   4848  HB1 PHE X 305     -43.415  53.938 -58.767  1.00  0.00      PROT H
ATOM   4849  HB2 PHE X 305     -43.841  52.312 -58.078  1.00  0.00      PROT H
ATOM   4850  CG  PHE X 305     -41.757  52.845 -57.933  1.00  0.00      PROT C
ATOM   4851  CD1 PHE X 305     -41.331  51.866 -56.995  1.00  0.00      PROT C
ATOM   4852  HD1 PHE X 305     -42.001  51.035 -56.836  1.00  0.00      PROT H
ATOM   4853  CE1 PHE X 305     -40.013  51.881 -56.393  1.00  0.00      PROT C
ATOM   4854  HE1 PHE X 305     -39.722  51.233 -55.580  1.00  0.00      PROT H
ATOM   4855  CZ  PHE X 305     -39.235  53.017 -56.561  1.00  0.00      PROT C
ATOM   4856  HZ  PHE X 305     -38.357  53.223 -55.967  1.00  0.00      PROT H
ATOM   4857  CD2 PHE X 305     -40.801  53.836 -58.334  1.00  0.00      PROT C
ATOM   4858  HD2 PHE X 305     -40.974  54.502 -59.167  1.00  0.00      PROT H
ATOM   4859  CE2 PHE X 305     -39.658  54.008 -57.473  1.00  0.00      PROT C
ATOM   4860  HE2 PHE X 305     -38.965  54.830 -57.578  1.00  0.00      PROT H
ATOM   4861  C   PHE X 305     -42.302  50.800 -60.060  1.00  0.00      PROT C
ATOM   4862  O   PHE X 305     -41.118  50.852 -60.297  1.00  0.00      PROT O
ATOM   4863  N   THR X 306     -42.906  49.646 -59.854  1.00  0.00      PROT N
ATOM   4864  HN  THR X 306     -43.891  49.707 -59.710  1.00  0.00      PROT H
ATOM   4865  CA  THR X 306     -42.252  48.339 -59.738  1.00  0.00      PROT C
ATOM   4866  HA  THR X 306     -41.183  48.439 -59.621  1.00  0.00      PROT H
ATOM   4867  CB  THR X 306     -42.924  47.419 -58.679  1.00  0.00      PROT C
ATOM   4868  HB  THR X 306     -42.515  46.388 -58.734  1.00  0.00      PROT H
ATOM   4869  OG1 THR X 306     -44.297  47.145 -58.943  1.00  0.00      PROT O
ATOM   4870  HG1 THR X 306     -44.447  46.214 -58.763  1.00  0.00      PROT H
ATOM   4871  CG2 THR X 306     -42.846  48.155 -57.355  1.00  0.00      PROT C
ATOM   4872 HG21 THR X 306     -41.835  48.562 -57.139  1.00  0.00      PROT H
ATOM   4873 HG22 THR X 306     -43.623  48.949 -57.359  1.00  0.00      PROT H
ATOM   4874 HG23 THR X 306     -43.082  47.348 -56.630  1.00  0.00      PROT H
ATOM   4875  C   THR X 306     -42.196  47.597 -61.131  1.00  0.00      PROT C
ATOM   4876  O   THR X 306     -41.859  46.430 -61.116  1.00  0.00      PROT O
ATOM   4877  N   GLN X 307     -42.648  48.264 -62.155  1.00  0.00      PROT N
ATOM   4878  HN  GLN X 307     -42.888  49.231 -62.194  1.00  0.00      PROT H
ATOM   4879  CA  GLN X 307     -42.716  47.677 -63.527  1.00  0.00      PROT C
ATOM   4880  HA  GLN X 307     -42.441  46.637 -63.424  1.00  0.00      PROT H
ATOM   4881  CB  GLN X 307     -44.097  47.931 -64.059  1.00  0.00      PROT C
ATOM   4882  HB1 GLN X 307     -44.343  48.995 -63.856  1.00  0.00      PROT H
ATOM   4883  HB2 GLN X 307     -44.123  47.747 -65.155  1.00  0.00      PROT H
ATOM   4884  CG  GLN X 307     -45.289  47.102 -63.463  1.00  0.00      PROT C
ATOM   4885  HG1 GLN X 307     -45.187  46.033 -63.749  1.00  0.00      PROT H
ATOM   4886  HG2 GLN X 307     -45.165  47.181 -62.362  1.00  0.00      PROT H
ATOM   4887  CD  GLN X 307     -46.617  47.619 -63.939  1.00  0.00      PROT C
ATOM   4888  OE1 GLN X 307     -46.769  48.493 -64.817  1.00  0.00      PROT O
ATOM   4889  NE2 GLN X 307     -47.747  47.082 -63.348  1.00  0.00      PROT N
ATOM   4890 HE21 GLN X 307     -47.593  46.418 -62.617  1.00  0.00      PROT H
ATOM   4891 HE22 GLN X 307     -48.663  47.427 -63.553  1.00  0.00      PROT H
ATOM   4892  C   GLN X 307     -41.697  48.318 -64.384  1.00  0.00      PROT C
ATOM   4893  O   GLN X 307     -41.565  49.547 -64.397  1.00  0.00      PROT O
ATOM   4894  N   MET X 308     -40.819  47.571 -65.127  1.00  0.00      PROT N
ATOM   4895  HN  MET X 308     -40.907  46.599 -64.921  1.00  0.00      PROT H
ATOM   4896  CA  MET X 308     -39.655  47.996 -65.965  1.00  0.00      PROT C
ATOM   4897  HA  MET X 308     -39.039  48.715 -65.446  1.00  0.00      PROT H
ATOM   4898  CB  MET X 308     -38.725  46.743 -66.318  1.00  0.00      PROT C
ATOM   4899  HB1 MET X 308     -38.032  46.524 -65.477  1.00  0.00      PROT H
ATOM   4900  HB2 MET X 308     -39.328  45.839 -66.549  1.00  0.00      PROT H
ATOM   4901  CG  MET X 308     -37.663  46.924 -67.487  1.00  0.00      PROT C
ATOM   4902  HG1 MET X 308     -37.126  47.896 -67.512  1.00  0.00      PROT H
ATOM   4903  HG2 MET X 308     -36.932  46.109 -67.300  1.00  0.00      PROT H
ATOM   4904  SD  MET X 308     -38.309  46.734 -69.189  1.00  0.00      PROT S
ATOM   4905  CE  MET X 308     -36.985  47.713 -69.863  1.00  0.00      PROT C
ATOM   4906  HE1 MET X 308     -36.980  47.654 -70.972  1.00  0.00      PROT H
ATOM   4907  HE2 MET X 308     -37.314  48.758 -69.673  1.00  0.00      PROT H
ATOM   4908  HE3 MET X 308     -35.984  47.415 -69.486  1.00  0.00      PROT H
ATOM   4909  C   MET X 308     -40.043  48.708 -67.228  1.00  0.00      PROT C
ATOM   4910  O   MET X 308     -39.397  49.635 -67.648  1.00  0.00      PROT O
ATOM   4911  N   ALA X 309     -41.131  48.340 -67.821  1.00  0.00      PROT N
ATOM   4912  HN  ALA X 309     -41.477  47.483 -67.449  1.00  0.00      PROT H
ATOM   4913  CA  ALA X 309     -41.881  49.029 -68.892  1.00  0.00      PROT C
ATOM   4914  HA  ALA X 309     -41.261  49.613 -69.556  1.00  0.00      PROT H
ATOM   4915  CB  ALA X 309     -42.697  47.958 -69.605  1.00  0.00      PROT C
ATOM   4916  HB1 ALA X 309     -43.463  47.477 -68.959  1.00  0.00      PROT H
ATOM   4917  HB2 ALA X 309     -43.156  48.400 -70.515  1.00  0.00      PROT H
ATOM   4918  HB3 ALA X 309     -41.987  47.186 -69.972  1.00  0.00      PROT H
ATOM   4919  C   ALA X 309     -42.980  49.943 -68.348  1.00  0.00      PROT C
ATOM   4920  O   ALA X 309     -43.267  50.892 -69.085  1.00  0.00      PROT O
ATOM   4921  N   GLY X 310     -43.581  49.715 -67.169  1.00  0.00      PROT N
ATOM   4922  HN  GLY X 310     -43.443  48.934 -66.565  1.00  0.00      PROT H
ATOM   4923  CA  GLY X 310     -44.612  50.550 -66.721  1.00  0.00      PROT C
ATOM   4924  HA1 GLY X 310     -45.062  50.096 -65.851  1.00  0.00      PROT H
ATOM   4925  HA2 GLY X 310     -45.248  50.809 -67.555  1.00  0.00      PROT H
ATOM   4926  C   GLY X 310     -44.199  51.790 -66.040  1.00  0.00      PROT C
ATOM   4927  O   GLY X 310     -44.914  52.786 -66.147  1.00  0.00      PROT O
ATOM   4928  N   ASN X 311     -43.112  51.804 -65.243  1.00  0.00      PROT N
ATOM   4929  HN  ASN X 311     -42.604  51.002 -64.938  1.00  0.00      PROT H
ATOM   4930  CA  ASN X 311     -42.667  52.933 -64.493  1.00  0.00      PROT C
ATOM   4931  HA  ASN X 311     -43.430  53.244 -63.794  1.00  0.00      PROT H
ATOM   4932  CB  ASN X 311     -41.553  52.494 -63.474  1.00  0.00      PROT C
ATOM   4933  HB1 ASN X 311     -41.995  51.624 -62.942  1.00  0.00      PROT H
ATOM   4934  HB2 ASN X 311     -40.789  51.955 -64.074  1.00  0.00      PROT H
ATOM   4935  CG  ASN X 311     -40.817  53.505 -62.716  1.00  0.00      PROT C
ATOM   4936  OD1 ASN X 311     -41.308  54.609 -62.674  1.00  0.00      PROT O
ATOM   4937  ND2 ASN X 311     -39.672  53.172 -62.083  1.00  0.00      PROT N
ATOM   4938 HD21 ASN X 311     -39.270  53.865 -61.484  1.00  0.00      PROT H
ATOM   4939 HD22 ASN X 311     -39.276  52.255 -62.131  1.00  0.00      PROT H
ATOM   4940  C   ASN X 311     -42.144  54.067 -65.462  1.00  0.00      PROT C
ATOM   4941  O   ASN X 311     -41.186  53.749 -66.145  1.00  0.00      PROT O
ATOM   4942  N   PRO X 312     -42.543  55.351 -65.356  1.00  0.00      PROT N
ATOM   4943  CD  PRO X 312     -43.585  55.850 -64.486  1.00  0.00      PROT C
ATOM   4944  HD1 PRO X 312     -43.485  55.597 -63.409  1.00  0.00      PROT H
ATOM   4945  HD2 PRO X 312     -44.481  55.281 -64.813  1.00  0.00      PROT H
ATOM   4946  CA  PRO X 312     -41.982  56.428 -66.179  1.00  0.00      PROT C
ATOM   4947  HA  PRO X 312     -41.908  56.034 -67.181  1.00  0.00      PROT H
ATOM   4948  CB  PRO X 312     -43.087  57.453 -66.053  1.00  0.00      PROT C
ATOM   4949  HB1 PRO X 312     -43.901  57.057 -66.697  1.00  0.00      PROT H
ATOM   4950  HB2 PRO X 312     -42.826  58.476 -66.399  1.00  0.00      PROT H
ATOM   4951  CG  PRO X 312     -43.618  57.353 -64.579  1.00  0.00      PROT C
ATOM   4952  HG1 PRO X 312     -44.691  57.634 -64.524  1.00  0.00      PROT H
ATOM   4953  HG2 PRO X 312     -42.954  57.922 -63.894  1.00  0.00      PROT H
ATOM   4954  C   PRO X 312     -40.647  56.978 -65.838  1.00  0.00      PROT C
ATOM   4955  O   PRO X 312     -39.990  57.759 -66.545  1.00  0.00      PROT O
ATOM   4956  N   ILE X 313     -40.110  56.505 -64.673  1.00  0.00      PROT N
ATOM   4957  HN  ILE X 313     -40.665  55.915 -64.091  1.00  0.00      PROT H
ATOM   4958  CA  ILE X 313     -38.809  56.826 -64.280  1.00  0.00      PROT C
ATOM   4959  HA  ILE X 313     -38.505  57.841 -64.488  1.00  0.00      PROT H
ATOM   4960  CB  ILE X 313     -38.801  56.942 -62.734  1.00  0.00      PROT C
ATOM   4961  HB  ILE X 313     -39.219  56.018 -62.280  1.00  0.00      PROT H
ATOM   4962  CG2 ILE X 313     -37.434  57.168 -62.008  1.00  0.00      PROT C
ATOM   4963 HG21 ILE X 313     -37.632  57.153 -60.915  1.00  0.00      PROT H
ATOM   4964 HG22 ILE X 313     -36.668  56.396 -62.234  1.00  0.00      PROT H
ATOM   4965 HG23 ILE X 313     -37.023  58.173 -62.242  1.00  0.00      PROT H
ATOM   4966  CG1 ILE X 313     -39.704  58.250 -62.289  1.00  0.00      PROT C
ATOM   4967 HG11 ILE X 313     -39.085  59.113 -62.616  1.00  0.00      PROT H
ATOM   4968 HG12 ILE X 313     -40.646  58.114 -62.862  1.00  0.00      PROT H
ATOM   4969  CD  ILE X 313     -40.010  58.173 -60.826  1.00  0.00      PROT C
ATOM   4970  HD1 ILE X 313     -40.560  59.112 -60.600  1.00  0.00      PROT H
ATOM   4971  HD2 ILE X 313     -40.623  57.282 -60.571  1.00  0.00      PROT H
ATOM   4972  HD3 ILE X 313     -39.085  58.283 -60.220  1.00  0.00      PROT H
ATOM   4973  C   ILE X 313     -37.740  55.808 -64.796  1.00  0.00      PROT C
ATOM   4974  O   ILE X 313     -36.508  56.099 -64.842  1.00  0.00      PROT O
ATOM   4975  N   CYS X 314     -38.178  54.636 -65.285  1.00  0.00      PROT N
ATOM   4976  HN  CYS X 314     -39.168  54.518 -65.329  1.00  0.00      PROT H
ATOM   4977  CA  CYS X 314     -37.281  53.546 -65.532  1.00  0.00      PROT C
ATOM   4978  HA  CYS X 314     -36.545  53.553 -64.742  1.00  0.00      PROT H
ATOM   4979  CB  CYS X 314     -38.035  52.238 -65.427  1.00  0.00      PROT C
ATOM   4980  HB1 CYS X 314     -38.740  52.333 -64.574  1.00  0.00      PROT H
ATOM   4981  HB2 CYS X 314     -38.697  52.049 -66.298  1.00  0.00      PROT H
ATOM   4982  SG  CYS X 314     -36.953  50.801 -65.444  1.00  0.00      PROT S
ATOM   4983  HG1 CYS X 314     -36.935  50.882 -66.766  1.00  0.00      PROT H
ATOM   4984  C   CYS X 314     -36.575  53.651 -66.847  1.00  0.00      PROT C
ATOM   4985  O   CYS X 314     -37.093  53.948 -67.889  1.00  0.00      PROT O
ATOM   4986  N   LEU X 315     -35.270  53.364 -66.795  1.00  0.00      PROT N
ATOM   4987  HN  LEU X 315     -34.864  53.229 -65.894  1.00  0.00      PROT H
ATOM   4988  CA  LEU X 315     -34.440  53.243 -67.949  1.00  0.00      PROT C
ATOM   4989  HA  LEU X 315     -34.771  54.095 -68.525  1.00  0.00      PROT H
ATOM   4990  CB  LEU X 315     -32.895  53.221 -67.502  1.00  0.00      PROT C
ATOM   4991  HB1 LEU X 315     -32.934  54.167 -66.922  1.00  0.00      PROT H
ATOM   4992  HB2 LEU X 315     -32.685  52.405 -66.777  1.00  0.00      PROT H
ATOM   4993  CG  LEU X 315     -31.897  53.249 -68.666  1.00  0.00      PROT C
ATOM   4994  HG  LEU X 315     -32.128  52.330 -69.246  1.00  0.00      PROT H
ATOM   4995  CD1 LEU X 315     -32.100  54.516 -69.510  1.00  0.00      PROT C
ATOM   4996 HD11 LEU X 315     -31.098  54.915 -69.776  1.00  0.00      PROT H
ATOM   4997 HD12 LEU X 315     -32.721  54.334 -70.412  1.00  0.00      PROT H
ATOM   4998 HD13 LEU X 315     -32.591  55.310 -68.908  1.00  0.00      PROT H
ATOM   4999  CD2 LEU X 315     -30.477  53.161 -68.212  1.00  0.00      PROT C
ATOM   5000 HD21 LEU X 315     -30.379  52.262 -67.568  1.00  0.00      PROT H
ATOM   5001 HD22 LEU X 315     -29.770  53.104 -69.067  1.00  0.00      PROT H
ATOM   5002 HD23 LEU X 315     -30.198  54.023 -67.569  1.00  0.00      PROT H
ATOM   5003  C   LEU X 315     -34.763  51.938 -68.712  1.00  0.00      PROT C
ATOM   5004  O   LEU X 315     -34.549  50.851 -68.123  1.00  0.00      PROT O
ATOM   5005  N   GLN X 316     -35.154  52.019 -69.979  1.00  0.00      PROT N
ATOM   5006  HN  GLN X 316     -35.108  52.898 -70.447  1.00  0.00      PROT H
ATOM   5007  CA  GLN X 316     -35.453  50.930 -70.932  1.00  0.00      PROT C
ATOM   5008  HA  GLN X 316     -36.074  50.178 -70.469  1.00  0.00      PROT H
ATOM   5009  CB  GLN X 316     -36.218  51.518 -72.134  1.00  0.00      PROT C
ATOM   5010  HB1 GLN X 316     -35.620  52.181 -72.796  1.00  0.00      PROT H
ATOM   5011  HB2 GLN X 316     -36.453  50.637 -72.770  1.00  0.00      PROT H
ATOM   5012  CG  GLN X 316     -37.638  52.179 -71.814  1.00  0.00      PROT C
ATOM   5013  HG1 GLN X 316     -37.539  53.213 -71.419  1.00  0.00      PROT H
ATOM   5014  HG2 GLN X 316     -38.276  52.267 -72.719  1.00  0.00      PROT H
ATOM   5015  CD  GLN X 316     -38.489  51.310 -70.869  1.00  0.00      PROT C
ATOM   5016  OE1 GLN X 316     -39.311  50.535 -71.397  1.00  0.00      PROT O
ATOM   5017  NE2 GLN X 316     -38.369  51.435 -69.550  1.00  0.00      PROT N
ATOM   5018 HE21 GLN X 316     -38.755  50.683 -69.014  1.00  0.00      PROT H
ATOM   5019 HE22 GLN X 316     -37.971  52.232 -69.095  1.00  0.00      PROT H
ATOM   5020  C   GLN X 316     -34.187  50.181 -71.393  1.00  0.00      PROT C
ATOM   5021  O   GLN X 316     -33.774  50.346 -72.492  1.00  0.00      PROT O
ATOM   5022  N   ILE X 317     -33.621  49.285 -70.518  1.00  0.00      PROT N
ATOM   5023  HN  ILE X 317     -34.026  49.014 -69.648  1.00  0.00      PROT H
ATOM   5024  CA  ILE X 317     -32.465  48.557 -71.111  1.00  0.00      PROT C
ATOM   5025  HA  ILE X 317     -32.047  49.128 -71.927  1.00  0.00      PROT H
ATOM   5026  CB  ILE X 317     -31.424  48.261 -70.033  1.00  0.00      PROT C
ATOM   5027  HB  ILE X 317     -31.807  47.477 -69.345  1.00  0.00      PROT H
ATOM   5028  CG2 ILE X 317     -30.085  47.825 -70.667  1.00  0.00      PROT C
ATOM   5029 HG21 ILE X 317     -29.283  47.933 -69.906  1.00  0.00      PROT H
ATOM   5030 HG22 ILE X 317     -30.173  46.738 -70.879  1.00  0.00      PROT H
ATOM   5031 HG23 ILE X 317     -29.904  48.414 -71.592  1.00  0.00      PROT H
ATOM   5032  CG1 ILE X 317     -31.183  49.434 -69.064  1.00  0.00      PROT C
ATOM   5033 HG11 ILE X 317     -31.194  50.398 -69.616  1.00  0.00      PROT H
ATOM   5034 HG12 ILE X 317     -32.169  49.584 -68.573  1.00  0.00      PROT H
ATOM   5035  CD  ILE X 317     -30.021  49.264 -68.038  1.00  0.00      PROT C
ATOM   5036  HD1 ILE X 317     -30.198  48.422 -67.335  1.00  0.00      PROT H
ATOM   5037  HD2 ILE X 317     -29.020  49.242 -68.519  1.00  0.00      PROT H
ATOM   5038  HD3 ILE X 317     -30.044  50.175 -67.402  1.00  0.00      PROT H
ATOM   5039  C   ILE X 317     -32.961  47.211 -71.695  1.00  0.00      PROT C
ATOM   5040  O   ILE X 317     -33.907  46.625 -71.214  1.00  0.00      PROT O
ATOM   5041  N   CYS X 318     -32.335  46.748 -72.835  1.00  0.00      PROT N
ATOM   5042  HN  CYS X 318     -31.662  47.270 -73.353  1.00  0.00      PROT H
ATOM   5043  CA  CYS X 318     -32.815  45.587 -73.525  1.00  0.00      PROT C
ATOM   5044  HA  CYS X 318     -33.888  45.641 -73.416  1.00  0.00      PROT H
ATOM   5045  CB  CYS X 318     -32.284  45.630 -74.994  1.00  0.00      PROT C
ATOM   5046  HB1 CYS X 318     -31.207  45.892 -74.907  1.00  0.00      PROT H
ATOM   5047  HB2 CYS X 318     -32.348  44.644 -75.503  1.00  0.00      PROT H
ATOM   5048  SG  CYS X 318     -33.114  46.893 -76.102  1.00  0.00      PROT S
ATOM   5049  HG1 CYS X 318     -32.441  48.017 -75.902  1.00  0.00      PROT H
ATOM   5050  C   CYS X 318     -32.447  44.333 -72.814  1.00  0.00      PROT C
ATOM   5051  O   CYS X 318     -31.581  43.605 -73.263  1.00  0.00      PROT O
ATOM   5052  N   TRP X 319     -33.057  44.031 -71.668  1.00  0.00      PROT N
ATOM   5053  HN  TRP X 319     -33.756  44.639 -71.300  1.00  0.00      PROT H
ATOM   5054  CA  TRP X 319     -32.990  42.765 -70.973  1.00  0.00      PROT C
ATOM   5055  HA  TRP X 319     -31.960  42.494 -70.796  1.00  0.00      PROT H
ATOM   5056  CB  TRP X 319     -33.863  42.849 -69.553  1.00  0.00      PROT C
ATOM   5057  HB1 TRP X 319     -34.961  42.757 -69.695  1.00  0.00      PROT H
ATOM   5058  HB2 TRP X 319     -33.535  41.966 -68.964  1.00  0.00      PROT H
ATOM   5059  CG  TRP X 319     -33.517  44.087 -68.765  1.00  0.00      PROT C
ATOM   5060  CD1 TRP X 319     -34.337  45.051 -68.372  1.00  0.00      PROT C
ATOM   5061  HD1 TRP X 319     -35.378  45.188 -68.626  1.00  0.00      PROT H
ATOM   5062  NE1 TRP X 319     -33.689  45.858 -67.500  1.00  0.00      PROT N
[truncated: 20,439,596 more chars]
